# Supplementary material for: Differential Gene Expression Reveals Candidate Genes for Drought Stress Response in Abies alba (Pinaceae)
Source: PLoS One. 2015 Apr 29;10(4):e0124564. doi: 10.1371/journal.pone.0124564 (PMC4414588; doi:10.1371/journal.pone.0124564)
Supplement: S3 File — (GZ) [file pone.0124564.s003.gz › comp19859_c1_seq8.fa]

>comp19859_c1_seq8 len=528 path=[5765:0-17 1997:18-85 5918:86-91 2515:92-92 2516:93-136 5995:137-144 5531:145-159 2138:160-207 2186:208-271 5589:272-279 2258:280-280 2259:281-288 2267:289-380 2362:381-527]
CATCGTACCATTTCTCCCTTGACCGTTCTTTTTTTTTTCCGGAGAAATAATAGCGCAGGCAGCCCACCCGAAGGGGCACAATCCCGTCGACCGGAGGATGGTGGTCTGACCCTGGCGGACCCAGAGAATTGAACCCGCGACCTCGTGACAGAGGGCCAAAAGCTTGGCAGCGAGGGGTCTGACCAATCGAGCTACCCGTCAGGACTATAGACCAAAGTTGTAATTACTTAATATTCTATTCTAATTGTATGAGACCGAAGTTGTAACTACTTTAATAAAATGTAGGACAGTGGTGAAATGGTCCGATGATGGGAATGTCTCATGGGTCATGAGACTGGGTCTCGGGACAACCACAGTGGTCTCAGTACCATCCATTTTTAAAGTAATTGAATGCCAACTGTTAATTTGTTATATATGAGAGAATAATTGGTGGGTTGTTTTCCATGCGTTATAAGACGTGGATGCCATTGCAAACCTTATTTTGTTCAAAATAAAGCAGTTTTAAAAGCAATTGTTTAAATGTGTGAC

>Frequency_12_QualityScore_FFHHHHHJJIJJJIIIIIIIIGHIEGHIIIIIIIIIHGIIIJJIIIHIGHHIIJJIIFGHIIIIHHHGGGFCEEEDBCCDCDDDDDDBCCCCDD_Mismatch_0_Sense_+_Library_PoolT
CTTTAATAAAATGTAGGACAGTGGTGAAATGGTCCGATGATGGGAATGTCTCATGGGTCATGAGACTGGGTCTCGGGACAACCACAGTGGTCTC
>Frequency_6_QualityScore_FFHHHHHJJJIIIIJJJJJJJJJIIJIIIIJJIIJIJJJJGIIFHHIIIIIHIIGFGGGGFFEEEEECECCDEDDDBCCDDDDDDDDDDBACDD_Mismatch_0_Sense_+_Library_PoolT
GAGACCGAAGTTGTAACTACTTTAATAAAATGTAGGACAGTGGTGAAATGGTCCGATGATGGGAATGTCTCATGGGTCATGAGACTGGGTCTCG
>Frequency_6_QualityScore_FAGGHHHJJIIJJHIIHIIIIIJIJIIHIIIIIIFGHIIJIIIJIHGGGIIIIIIIHHGFFFEECEEDCACEDDEDDDDDCCDDEEDDDDDDDC_Mismatch_1_Sense_+_Library_PoolT
GTGAAATGGTCCGATGATGGGAATGTCTCATGGGTCATGAGACTGGGTCTCGGGACAACCACAGTGGTCTCAGTACCAACCATTTTTAAAGTAA
>Frequency_1_QualityScore_FDHHHHHJJIJJJHIJIJJJJJJGHHIGJJJJJJHIJIJJJJJJJJJFGGIJJJIJIJHHFHFFFFEEECCEECEDDDDDD@CDEEDDDDDCCD_Mismatch_1_Sense_+_Library_PoolC
GTGAAATGGTCCGATGATGGGAATGTCTCATGGGTCATGAGACTGGGTCTCGGGACAACCACAGTGGTCTCAGTACCAACCATTTTTAAAGTAA
>Frequency_6_QualityScore_EEGGGHGHEFIIHIIIGCFFGIHGGHIIIIFFHHGHFGGHIIHGIGHFFHGGFGHHGHGGGGGEEEDDE@ACDDCCCEDDCCCCCCDCCDCBBC_Mismatch_1_Sense_+_Library_PoolT
TGGGAATGTCTCATGGGTCATGAGACTGGGTCTCGGGACAACCACAGTGGTCTCAGTACCAACCATTTTTAAAGTAATTGAATGCCAACTGTTA
>Frequency_5_QualityScore_FFHHHHHFHIEHIJJJJJIIIJHIJHJJJJJJJJIHIIIHHGGEFFEEEEEEDDDDBCDDDDDDDDDCDDDDDCDDDDDDEDDEDDDDDDCDED_Mismatch_2_Sense_+_Library_PoolT
AGGGCGGTGGTGAAATGGTCCGATGATGGGAATGTCTCATGGGTCATGAGACTGGGTCTCGGGACAACCACAGTGGTCTCAGTACCATCCATTT
>Frequency_5_QualityScore_FFGHHHHJJJJJJJJJJJJIJJJJJJJIIJJJJJJHIJIIJJJJJJIJJJHIJIJJJJIIIIIIIIGGGGGFEFEEEEDEEDDDACDDDDDCDD_Mismatch_0_Sense_+_Library_PoolT
CGAAGTTGTAACTACTTTAATAAAATGTAGGACAGTGGTGAAATGGTCCGATGATGGGAATGTCTCATGGGTCATGAGACTGGGTCTCGGGACA
>Frequency_5_QualityScore_FFFGGDGGHIIIIGIIIFHIHIIIHHJJJHIIJJIHIHBFGHHHIHIHGGGDEFGGGGFDEDEDEDDCA@CCDDDEDCDCDCDDDBDEEEDCCC_Mismatch_1_Sense_+_Library_PoolT
GGTGGTGAAATGGTCCGATGATGGGAATGTCTCATGGGTCATGAGACTGGGTCTCGGGACAACCACAGTGGTCTCAGTACCATCCATTTTTAAA
>Frequency_5_QualityScore_FFGHGHHJJHJJHIIIIJIHHIHJJIJJIHIIIIHIIIIJIJGHHFGGGHGIIGIJIHIHFGGFFEFCDECDEEEDDDBCDDDDDDDDDCC?CC_Mismatch_0_Sense_+_Library_PoolT
ATGAGACCGAAGTTGTAACTACTTTAATAAAATGTAGGACAGTGGTGAAATGGTCCGATGATGGGAATGTCTCATGGGTCATGAGACTGGGTCT
>Frequency_5_QualityScore_FFHHHHHJHIHJIJHIGHIDGIIJJJIEHIIHIHGHIIIHIGHIIHHHHIIIDGGIIHHHIIHGHFFGFEFDEDDDDDDDDDBCC@BDDEDDDD_Mismatch_0_Sense_+_Library_PoolT
ATAAAATGTAGGACAGTGGTGAAATGGTCCGATGATGGGAATGTCTCATGGGTCATGAGACTGGGTCTCGGGACAACCACAGTGGTCTCAGTAC
>Frequency_5_QualityScore_FFHHGHGJJIIIIIIJJJIJJJJHHIIJIJJJJJIIJJHIIIJIJIIJJHIIFHIIJJIIIJHHHHHGGFFHGFEFEEEEEDDDDBCCDDDDDD_Mismatch_0_Sense_+_Library_PoolT
AGACCAAAGTTGTAATTACTTAATATTCTATTCTAATTGTATGAGACCGAAGTTGTAACTACTTTAATAAAATGTAGGACAGTGGTGAAATGGT
>Frequency_5_QualityScore_FFHHHHHJJJJIJHHIFGHIJIJJIIIJGHIHJJIJIIJJIIIIIJIIJDGHIIIIIIJHHIDGHGGHFECCDDDDDDDCCDACDDEDDEDDDD_Mismatch_1_Sense_+_Library_PoolT
AAATGTAGGACAGTGGTGAAATGGTCCGATGATGGGAATGTCTCATGGGTCATGAGACTGGGTCTCGGGACAACCACAGTGGTCTCAGTACCAA
>Frequency_5_QualityScore_EFGHEGFFGHHHIHIJBFGFIHHGIIIJHEGHIIGHFGHIIIGIIHGGHHGGGFGCCFEEEDDEADDEDCCCC@BCEEDCBCCCCCDDCCBCCC_Mismatch_1_Sense_+_Library_PoolT
GGGAATGTCTCATGGGTCATGAGACTGGGTCTCGGGACAACCACAGTGGTCTCAGTACCAACCATTTTTAAAGTAATTGAATGCCAACTGTTAA
>Frequency_5_QualityScore_FFHHHHHJJIJHIIIJIJIGHIFHHIJJIIIIJJFIHIIJIIIJJJIIGIIJIIJDGIIHIIHIIIIGE?DGFFFDDDDDDDDDCBDDACDDED_Mismatch_0_Sense_+_Library_PoolT
TTAATAAAATGTAGGACAGTGGTGAAATGGTCCGATGATGGGAATGTCTCATGGGTCATGAGACTGGGTCTCGGGACAACCACAGTGGTCTCAG
>Frequency_4_QualityScore_FFHGGGGJJJJJJJJJJIHIIJIGHIIGHIHHIIIIIIHIIJHIJIJJIJJJIIIGIIIIJIIFGIJIIGHGHFFEDEEEEDCDDDDCDCDCCC_Mismatch_0_Sense_+_Library_PoolT
TAACTACTTTAATAAAATGTAGGACAGTGGTGAAATGGTCCGATGATGGGAATGTCTCATGGGTCATGAGACTGGGTCTCGGGACAACCACAGT
>Frequency_4_QualityScore_FFHHHHHJJJJJJJJIJJJJJJJJJHIJJJJIJGIIHIIIJJJJIJJJGIJIIJJIIHHIHGHHGHHHGEEEFFEEEEEEDDABDCDCDCCDDD_Mismatch_0_Sense_+_Library_PoolT
AAGTTGTAACTACTTTAATAAAATGTAGGACAGTGGTGAAATGGTCCGATGATGGGAATGTCTCATGGGTCATGAGACTGGGTCTCGGGACAAC
>Frequency_4_QualityScore_EEHGFGGIIIIFGGGIHIGIIDHICGHIIIIGIIJHGGHIIHHIEFIIIIHIIHIIJJHFGGGGGCEECBCEEDCCEDDDCCCDDCDCDDDDDC_Mismatch_1_Sense_+_Library_PoolT
TGTCTCATGGGTCATGAGACTGGGTCTCGGGACAACCACAGTGGTCTCAGTACCAACCATTTTTAAAGTAATTGAATGCCAACTGTTAATTTGT
>Frequency_4_QualityScore_EDGGHFGIGGIIIGIIIIJIIIIIIIIIIIIIIJJJIICGHEHHIHIIGFGIGFEFEGGGFEDDEADCDDEDDCBBCCDDDDDCCCC>?CCCCA_Mismatch_0_Sense_+_Library_PoolT
GACCGAAGTTGTAACTACTTTAATAAAATGTAGGACAGTGGTGAAATGGTCCGATGATGGGAATGTCTCATGGGTCATGAGACTGGGTCTCGGG
>Frequency_4_QualityScore_FFHHHHHJJJJJJJJJJJJJIIJJIJIIJIJJJHHIJIJJIJJJJJJJJJIIIJJHIJIGIIGFGHEFFFHGGEEEFDCDCCEDDCDDDDCDEC_Mismatch_0_Sense_+_Library_PoolT
TTAATATTCTATTCTAATTGTATGAGACCGAAGTTGTAACTACTTTAATAAAATGTAGGACAGTGGTGAAATGGTCCGATGATGGGAATGTCTC
>Frequency_4_QualityScore_FFHHHHHIJJIJHHIGHIJJJJJHIJJGIJJJJJJJJJJIIJJIIJIJFHIIJIJIIJJIIGHGGGGEDACDDCDDDDCCDCCDDEDCEDDDDD_Mismatch_1_Sense_+_Library_PoolT
AATGTAGGACAGTGGTGAAATGGTCCGATGATGGGAATGTCTCATGGGTCATGAGACTGGGTCTCGGGACAACCACAGTGGTCTCAGTACCAAC
>Frequency_4_QualityScore_EEGGGHGIJJJIJJJIIGHIIIIJIJCGIIIIIJJHIIIGGHIIIIIIIJJJIIHGCEECDCEEEDEECCCCCDCCDDDDDDDDDDEDDDDCDD_Mismatch_1_Sense_+_Library_PoolT
GTCCGATGATGGGAATGTCTCATGGGTCATGAGACTGGGTCTCGGGACAACCACAGTGGTCTCAGTACCAACCATTTTTAAAGTAATTGAATGC
>Frequency_4_QualityScore_EDGGGGGHIGIIIJIIIIHIIIFFHGHIIIIGIHDGIIFGIHFGHIIIJGHGIHIEIHGGHIHIIGIGGBDEFGEEEEDBABCDCCCBCCBBAC_Mismatch_0_Sense_+_Library_PoolT
GTTGTAACTACTTTAATAAAATGTAGGACAGTGGTGAAATGGTCCGATGATGGGAATGTCTCATGGGTCATGAGACTGGGTCTCGGGACAACCA
>Frequency_1_QualityScore_FDHHHHHJJJJJJJJJJJJJJIJIIGJJJJJHJJGIIIJJJJJJJJIJJJJGJJJJJJJJJJJJIHHHHDDFFFFEEEDDCCCDCBB?BBBBDD_Mismatch_0_Sense_+_Library_PoolC
GTTGTAACTACTTTAATAAAATGTAGGACAGTGGTGAAATGGTCCGATGATGGGAATGTCTCATGGGTCATGAGACTGGGTCTCGGGACAACCA
>Frequency_4_QualityScore_FFHHHHGJJJIIIJIJIIIIJIIIIJIIJJJJJIJJJJJJJIIJJHIIIJJJJGGHGHHIIIIIHHGGECEEEEEDEDCDCDEDEEDDDABCCD_Mismatch_0_Sense_+_Library_PoolT
ATTCTAATTGTATGAGACCGAAGTTGTAACTACTTTAATAAAATGTAGGACAGTGGTGAAATGGTCCGATGATGGGAATGTCTCATGGGTCATG
>Frequency_4_QualityScore_FFHHHGHJJIJJJJJJJJJIIIJJJIJIJIJJJJIIJJJJJJJJJIIIGHIIIIIIIJIJJJJIJIIIIFFHHGHHFFEFFDCDEEEDDCDDDC_Mismatch_0_Sense_+_Library_PoolT
CAAAGTTGTAATTACTTAATATTCTATTCTAATTGTATGAGACCGAAGTTGTAACTACTTTAATAAAATGTAGGACAGTGGTGAAATGGTCCGA
>Frequency_4_QualityScore_EFGGGGGGIIIJEGHHEHIIIIFIEHHIIICHIFHGHIDGGEGGGEEEEBCD@CDDCEEEDCDDCDDCECDECDEEEDCEECDEDDDCCDCCAA_Mismatch_0_Sense_+_Library_PoolT
GGCAGCGAGGGGTCTGACCAATCGAGCTACCCGTCAGGACTATAGACCAAAGTTGTAATTACTTAATATTCTATTCTAATTGTATGAGACCGAA
>Frequency_4_QualityScore_EFHGGGHJIIIIIIIIIIIIIIHIIGIIHIJIJJJJIJJJJJJJIJIJJFGHIIIHIIDGHFHGIFHGGEFFDBCCCDDCCDDACBDCCDEDCC_Mismatch_0_Sense_+_Library_PoolT
ATTCTATTCTAATTGTATGAGACCGAAGTTGTAACTACTTTAATAAAATGTAGGACAGTGGTGAAATGGTCCGATGATGGGAATGTCTCATGGG
>Frequency_4_QualityScore_FFHGHHDHIIJJJJIIIJGHIHHIJIIJJJJJJJJJJIJHHIJJJJJJJJJIDGGHGGFEDDDDDDDCDDCDCCDDEDCEDDDDDDDDEEEDBC_Mismatch_1_Sense_+_Library_PoolT
CGGTGGTGAAATGGTCCGATGATGGGAATGTCTCATGGGTCATGAGACTGGGTCTCGGGACAACCACAGTGGTCTCAGTACCATCCATTTTTAA
>Frequency_4_QualityScore_EFHGHHHJIJJJJIIIIIJJJJJFIGIIIIJJJIJJJJJIJJIIJIIGIIHIIJJGIIGHIJJIIGGGGADEDEEEEDDDDDCEEDEEDCCBCC_Mismatch_0_Sense_+_Library_PoolT
CTATTCTAATTGTATGAGACCGAAGTTGTAACTACTTTAATAAAATGTAGGACAGTGGTGAAATGGTCCGATGATGGGAATGTCTCATGGGTCA
>Frequency_4_QualityScore_FFHHHHHJJJIIJIJJIJIIJIIHHIIIIIIJIJIIIJHIIHIIJIIIIHIJIJIIIIHIIIIHIIIHHIGFGGEDDEEEEDECDDBCDDEDDC_Mismatch_0_Sense_+_Library_PoolT
GTAATTACTTAATATTCTATTCTAATTGTATGAGACCGAAGTTGTAACTACTTTAATAAAATGTAGGACAGTGGTGAAATGGTCCGATGATGGG
>Frequency_3_QualityScore_EEGGGHFIIHHIIIHHIHJJJJIHIIIGFHICHHGFFHIGIEDGGGIJJIGHHHHGHEDDEGGCDA?AABDEDEA<??BBCCCCDCCCB@AC@@_Mismatch_0_Sense_+_Library_PoolT
AGACCGAAGTTGTAACTACTTTAATAAAATGTAGGACAGTGGTGAAATGGTCCGATGATGGGAATGTCTCATGGGTCATGAGACTGGGTCTCGG
>Frequency_3_QualityScore_EDEEFHGGHGHGIHJIIIHHDHFHH<AGHHHHHHCFFEEEEFFFEEACAABCCDBDDDCDBDCDDBDCB@CDCEDDDEDDCEEEECDEEEDEEE_Mismatch_0_Sense_+_Library_PoolT
GGGCCAAAAGCTTGGCAGCGAGGGGTCTGACCAATCGAGCTACCCGTCAGGACTATAGACCAAAGTTGTAATTACTTAATATTCTATTCTAATT
>Frequency_3_QualityScore_FFHHHHHIIJJGHIHIJJJJJJJIIJIHJJJJGHIHIIJIIJIIIEHIJJJIGHIJIHGGFFDFEDDEEEEDEDDDDDDCDDEEDCDDDCDDEE_Mismatch_1_Sense_+_Library_PoolT
GAAATGGTCCGATGATGGGAATGTCTCATGGGTCATGAGACTGGGTCTCGGGACAACCACAGTGGTCTCAGTACCAACCATTTTTAAAGTAATT
>Frequency_3_QualityScore_FFGHGHHJJJJJJJIIIJIJIIJJIIJHIJJJJJJJJJJJJJJJIJIIIIIJGIIJJGIJHHHIIHHHGCGFEDDDEEDDDDCDCEEDEEDDDC_Mismatch_0_Sense_+_Library_PoolT
TTCTATTCTAATTGTATGAGACCGAAGTTGTAACTACTTTAATAAAATGTAGGACAGTGGTGAAATGGTCCGATGATGGGAATGTCTCATGGGT
>Frequency_3_QualityScore_FFHHHHHIJIJJJJIGIIJIHIIIJJJJIIJJJJJJHIIGHGHIJJIIIIIGHIHIIJJIHGGGHHGEEDEFADEEEDDBCDDCDCDD:AABAB_Mismatch_0_Sense_+_Library_PoolT
CCGAAGTTGTAACTACTTTAATAAAATGTAGGACAGTGGTGAAATGGTCCGATGATGGGAATGTCTCATGGGTCATGAGACTGGGTCTCGGGAC
>Frequency_3_QualityScore_EECFGGFIIHHHIIIHGGIHIIIIDHFFHIIHHFHIGEFFHIHHFGEHFGGFFHBCEAACEEECEDCCAB=BDACDDCCCCAABDEDDACCCD>_Mismatch_1_Sense_+_Library_PoolT
CCGATGATGGGAATGTCTCATGGGTCATGAGACTGGGTCTCGGGACAACCACAGTGGTCTCAGTACCAACCATTTTTAAAGTAATTGAATGCCA
>Frequency_3_QualityScore_FDHHHHHJJIJJIIJJJHEGIJIIIJDHGEHGHIJJJIHJHFFIHIJJJHIJJIIIJIHIHIEDGDFGGGGEFEEBDDECCCBACABCDCDDDD_Mismatch_0_Sense_+_Library_PoolT
AACTACTTTAATAAAATGTAGGACAGTGGTGAAATGGTCCGATGATGGGAATGTCTCATGGGTCATGAGACTGGGTCTCGGGACAACCACAGTG
>Frequency_3_QualityScore_FFHGHHHJJJJJIJJJIJJJJDGIJJJJJJJJJJEGIJJJJIIJJJJJJJJHIJIIJJIHHHHHHFFFEDEEEEDDDDDDDFEDDDDDDDDDDD_Mismatch_1_Sense_+_Library_PoolT
ATGATGGGAATGTCTCATGGGTCATGAGACTGGGTCTCGGGACAACCACAGTGGTCTCAGTACCAACCATTTTTAAAGTAATTGAATGCCAACT
>Frequency_3_QualityScore_FFHHHHHJJIJJJIJIJJJHHIIIIIIJJJJJJJJJIIJIIHIIGIIIJIJJHIJHHIIHJJIHHHHGFDFFEEDEDDDDDDDEEDCCBCDDDD_Mismatch_0_Sense_+_Library_PoolT
TTCTAATTGTATGAGACCGAAGTTGTAACTACTTTAATAAAATGTAGGACAGTGGTGAAATGGTCCGATGATGGGAATGTCTCATGGGTCATGA
>Frequency_3_QualityScore_FEHHHHEHIJJJJJJJJJJJJJJJJJJIJJJJJJJJJJJJJJJIIIGIIHHHGGGGFFFFFEFFFEDEEDFDEEEDDEEEDDDDCDCCDBDDDD_Mismatch_0_Sense_+_Library_PoolT
GAGGGGTCTGACCAATCGAGCTACCCGTCAGGACTATAGACCAAAGTTGTAATTACTTAATATTCTATTCTAATTGTATGAGACCGAAGTTGTA
>Frequency_3_QualityScore_FFHHHGHJJJJHIIHIIHGIIIIEGGIJJJJJJIJJGHHIIJIIJJIJGHIIIHHIGHHHHGFHGGFFFDDEEEEDDDDDEDDEFDDDDDDDDD_Mismatch_1_Sense_+_Library_PoolT
CGATGATGGGAATGTCTCATGGGTCATGAGACTGGGTCTCGGGACAACCACAGTGGTCTCAGTACCAACCATTTTTAAAGTAATTGAATGCCAA
>Frequency_3_QualityScore_FFGHHGGJJIIIJJJJJIGHHIIDGHIIIIIIJIGIIDGHHIIIJIIJIJJJIIGHIHIHIIHHGEEEGEFEFFFEDBCC>BBCCDDEDDBBDD_Mismatch_0_Sense_+_Library_PoolT
GACCAATCGAGCTACCCGTCAGGACTATAGACCAAAGTTGTAATTACTTAATATTCTATTCTAATTGTATGAGACCGAAGTTGTAACTACTTTA
>Frequency_3_QualityScore_FFHHHHHJIJJJJJIJJJJIJIIIFHIJJCGIIIJJJJJJIHHGGFFFECDDCDDDDDDDDEDDDDDDDDDDDDEEEEDDDEDEEEDEEDEEEE_Mismatch_0_Sense_+_Library_PoolT
CAGAGGGCCAAAAGCTTGGCAGCGAGGGGTCTGACCAATCGAGCTACCCGTCAGGACTATAGACCAAAGTTGTAATTACTTAATATTCTATTCT
>Frequency_3_QualityScore_FFHHHHHJJJJJJJJJIJJJJJJIJJJJJJJJJFFIIJJIHIHIGGFEEEEEDDCDCCDCDDDDDEDDDDCBDACDDDEEEEDDDEDEEEEEEC_Mismatch_0_Sense_+_Library_PoolT
GTGACAGAGGGCCAAAAGCTTGGCAGCGAGGGGTCTGACCAATCGAGCTACCCGTCAGGACTATAGACCAAAGTTGTAATTACTTAATATTCTA
>Frequency_3_QualityScore_FFHHHHHJJJJJJJJJJJIIIJJJJJIJJJJJJJJJJJIJJJJIIJJJIHIJGIIJJJFHIGIIHHHHHHFFFFFFFEEEEEEEEEDDDDDBDD_Mismatch_0_Sense_+_Library_PoolT
CAGGACTATAGACCAAAGTTGTAATTACTTAATATTCTATTCTAATTGTATGAGACCGAAGTTGTAACTACTTTAATAAAATGTAGGACAGTGG
>Frequency_3_QualityScore_FFHHHHHJJJJJJJJJJJJIJJJIJJJJJIJJHIJJJJJJJJIJJJIIIJIJJJIIJIJIIIDGIFGHHHGHGEFFEDDDDEDDCDDCDCDEDE_Mismatch_0_Sense_+_Library_PoolT
TAATATTCTATTCTAATTGTATGAGACCGAAGTTGTAACTACTTTAATAAAATGTAGGACAGTGGTGAAATGGTCCGATGATGGGAATGTCTCA
>Frequency_2_QualityScore_FFHHGHHJEGHIIJJIIIJJIHIIIFIIHHIIJIHGIIJJJIIIJJJIIIIIGHIIIJGIHHHHGFFFFEEEEEEEEEDCE_Mismatch_1_Sense_+_Library_PoolT
AGACTGGGTCTCGGGACAACCACAGTGGTCTCAGTACCAACCATTTTTAAAGTAATTGAATGCCAACTGTTAATTTGTTAT
>Frequency_2_QualityScore_DDHDFEFIIIIIIIIGGHDHHIIGGGIGIIIGGIIIEGHIIIIIIIIIGGGIIIFFEGCEDEDEDE>ADBABCDDDEDDCDDDCCEEDCB_Mismatch_0_Sense_+_Library_PoolT
TGGTGAAATGGTCCGATGATGGGAATGTCTCATGGGTCATGAGACTGGGTCTCGGGACAACCACAGTGGTCTCAGTACCATCCATTTTTA
>Frequency_2_QualityScore_FFHHHGHIIIIIIJJJIJJJIJJJJJJJJHIJJJJJJHIIGHIIJJJJIIJIHIJJIIIIHGGGGGFEECEDDBCEEDCDDDDDDDCCCDDDDD_Mismatch_0_Sense_+_Library_PoolT
ACCGAAGTTGTAACTACTTTAATAAAATGTAGGACAGTGGTGAAATGGTCCGATGATGGGAATGTCTCATGGGTCATGAGACTGGGTCTCGGGA
>Frequency_2_QualityScore_FCFFGHHIIGIIJIIGHIIHEHFHGGIIIIICFIHAEFEFGIGGIIIJJIIHHEFGIIGHGEEEEEEAD=?CCCBCCDCCDEEECAAA>_Mismatch_0_Sense_+_Library_PoolT
GTTAATTTGTTATATATGAGAGAATAATTGGTGGGTTGTTTTCCATGCGTTATAAGACGTGGATGCCATTGCAAACCTTATTTTGTTCA
>Frequency_2_QualityScore_FFGHHGEDGIGGIIGFIIIGI?EEEHIJJJJIGIIGIJGIEGCDCA9=AAACDDDDCACACCCDDDAABBDDDDCCCDDCDCCCCCAB?@CCDB_Mismatch_1_Sense_+_Library_PoolT
AACTCGCGACCTCGTGACAGAGGGCCAAAAGCTTGGCAGCGAGGGGTCTGACCAATCGAGCTACCCGTCAGGACTATAGACCAAAGTTGTAATT
>Frequency_2_QualityScore_FFHHGGCGICGGIJJIJGIIJFIIEIIJJJJJJIIIIIIIIHDHGFFFFFEEEDD@BCCCDDCBCCDDCACCBCDCDDDEDDEDDDDDDCDEEE_Mismatch_2_Sense_+_Library_PoolT
GGGCGGTGGTGAAATGGTCCGATGATGGGAATGTCTCATGGGTCATGAGACTGGGTCTCGGGACAACCACAGTGGTCTCAGTACCATCCATTTT
>Frequency_2_QualityScore_EEEGEEGIGFEFIIIHEGGCHIIGFIDFHGGHIHGGCDEFFIEGEHHC9ECGIIIED@CAC?ACCCC<A?AACA=?AAACCCAACCCEDC@_Mismatch_0_Sense_+_Library_PoolT
GTGGTGAAATGGTCCGATGATGGGAATGTCTCATGGGTCATGAGACTGGGTCTCGGGACAACCACAGTGGTCTCAGTACCATCCATTTTTA
>Frequency_2_QualityScore_FFHHHHGJIJHIJJJJJJJJJJIJJGIIIJIJJJJJJJIJIIJIHIHIIIGIIIIIIIIIHIHHHHHGFGGFGFG>CEEDEEDCDDCDDDCDDD_Mismatch_0_Sense_+_Library_PoolT
TAGACCAAAGTTGTAATTACTTAATATTCTATTCTAATTGTATGAGACCGAAGTTGTAACTACTTTAATAAAATGTAGGACAGTGGTGAAATGG
>Frequency_2_QualityScore_FFHHHHHJJJIJIIJGGGIEIIIJJJIIJJJJJJIJIIIHHHHGFFFFFFEECDECDDDDEEEEDDDECADEEEEEEEEEEEEEDCEEECCDDD_Mismatch_0_Sense_+_Library_PoolT
CTTGGCAGCGAGGGGTCTGACCAATCGAGCTACCCGTCAGGACTATAGACCAAAGTTGTAATTACTTAATATTCTATTCTAATTGTATGAGACC
>Frequency_1_QualityScore_FFHHHHHJJJIJJJJFGIJIJJJJJJJJJJJJJJJJJHGHHEFFFFEEEEEE@DDCCDDDEFEEDDDEDCDEDFEEEEEEDDDDCCDDEDDCCB_Mismatch_0_Sense_+_Library_PoolC
CTTGGCAGCGAGGGGTCTGACCAATCGAGCTACCCGTCAGGACTATAGACCAAAGTTGTAATTACTTAATATTCTATTCTAATTGTATGAGACC
>Frequency_2_QualityScore_DEHHHHFIJIJIIIJIIIIIHIJIJJHIIIIIIJJJIJJJJJIIIIJJIIJHIIJJIJIHIGDGGHHHHFFEFDDDDDEDDDDDCCDEEDEECC_Mismatch_0_Sense_+_Library_PoolT
TATTCTATTCTAATTGTATGAGACCGAAGTTGTAACTACTTTAATAAAATGTAGGACAGTGGTGAAATGGTCCGATGATGGGAATGTCTCATGG
>Frequency_2_QualityScore_EEHHHHHJJJJIJJJJJJJIIJJJJJJJJIJJJJIJJJJJJJJJJJJJJIJJJJJJIJJHHIGHHHHHHEGFFFFFFEEEEEEEEEEDDDDDCC_Mismatch_0_Sense_+_Library_PoolT
TCAGGACTATAGACCAAAGTTGTAATTACTTAATATTCTATTCTAATTGTATGAGACCGAAGTTGTAACTACTTTAATAAAATGTAGGACAGTG
>Frequency_2_QualityScore_FFHHHHHIJJIJIJIIIGIIJJ@GGHIJJJJJJJJJJJJJJIHHGFFFCCEEEEEDDDDDACACDDDEECDDDDEDEEEEEEEEEEEDCEECCE_Mismatch_0_Sense_+_Library_PoolT
CCAAAAGCTTGGCAGCGAGGGGTCTGACCAATCGAGCTACCCGTCAGGACTATAGACCAAAGTTGTAATTACTTAATATTCTATTCTAATTGTA
>Frequency_2_QualityScore_FEHHGHGIJIJJJIIJJGIIIICGFIIJJJIJJIIGIIIIIIGIIIIIIJIIHIIGEHHGHGFFEFEECACDEEDDCCDECDEEDDDDCCDCCB_Mismatch_1_Sense_+_Library_PoolT
GATGATGGGAATGTCTCATGGGTCATGAGACTGGGTCTCGGGACAACCACAGTGGTCTCAGTACCAACCATTTTTAAAGTAATTGAATGCCAAC
>Frequency_2_QualityScore_?DAEFCGGIDEFGBCGGH>EGEGBCGGGGGGEIA?FEGECGC?BGD>AEDEEEG@EECAAE>CEEBG7==?CCA?=AA?ABBAB<;=5<AAAAA_Mismatch_0_Sense_+_Library_PoolT
TAATAAAATGTAGGACAGTGGTGAAATGGTCCGATGATGGGAATGTCTCATGGGTCATGAGACTGGGTCTCGGGACAACCACAGTGGTCTCAGT
>Frequency_2_QualityScore_FFHGGHHIJJJJJJJJJJIIIJJIHIIIJIIIIIIJIJJIIJJGIIIIIIIIIIHHHHGGGGGFGGEEEEEEEDEEEECCDCC?ACACDDDEDE_Mismatch_0_Sense_+_Library_PoolT
GGGTCTGACCAATCGAGCTACCCGTCAGGACTATAGACCAAAGTTGTAATTACTTAATATTCTATTCTAATTGTATGAGACCGAAGTTGTAACT
>Frequency_2_QualityScore_EFHHFFEHIGIIHIIIIIJIFGH>EGIIIIIGHIIHIIGIIIIIIIIIIJIGGGGGCGFBGGGEGGHGGECDEEEDACACDDDDDCCCCBCCCE_Mismatch_0_Sense_+_Library_PoolT
TTTAATAAAATGTAGGACAGTGGTGAAATGGTCCGATGATGGGAATGTCTCATGGGTCATGAGACTGGGTCTCGGGACAACCACAGTGGTCTCA
>Frequency_2_QualityScore_FFHHHHHJJJJJJJJJIIIJJIJJJJJJJJJIJIJJJJJIJJJJJJIIJIIJIJJJGGIFGHIIIIIGGFGGGEEEEEEEEEEEDDEDDBCDCB_Mismatch_0_Sense_+_Library_PoolT
GGACTATAGACCAAAGTTGTAATTACTTAATATTCTATTCTAATTGTATGAGACCGAAGTTGTAACTACTTTAATAAAATGTAGGACAGTGGTG
>Frequency_2_QualityScore_EEGGFEGIHEHHGIIFGIIIIGGIHIGIIIIIGHFHIIIGHIICAHGIAEEDGECE?GIIIIGECFEAE=A=BDBCCDBDECBCACCCCCCCCC_Mismatch_0_Sense_+_Library_PoolT
AATTGTATGAGACCGAAGTTGTAACTACTTTAATAAAATGTAGGACAGTGGTGAAATGGTCCGATGATGGGAATGTCTCATGGGTCATGAGACT
>Frequency_2_QualityScore_FFHGGHHJJIJJIJJJJJJIJJJJIIJJJIJJJJJIJJJJJJJIGIJHIIIJJJJIJJJJJJIIIGIIGGHHGGFFFDEECDEEEDDDDCDDCC_Mismatch_0_Sense_+_Library_PoolT
AAAGTTGTAATTACTTAATATTCTATTCTAATTGTATGAGACCGAAGTTGTAACTACTTTAATAAAATGTAGGACAGTGGTGAAATGGTCCGAT
>Frequency_2_QualityScore_FFGHGGHJIJIIJJJ@CGIGIIIIIIIIEGIIIJJIIIHGHHGGGCEFDEGGGFEGGFFEEEEEEEEECBCECCDEECCCDDDDCCDDDCDCCD_Mismatch_1_Sense_+_Library_PoolT
GGAATGTCTCATGGGTCATGAGACTGGGTCTCGGGACAACCACAGTGGTCTCAGTACCAACCATTTTTAAAGTAATTGAATGCCAACTGTTAAT
>Frequency_2_QualityScore_FFHHHHHJJJJJJIIIJJIJHIIJIJJJIJIIJJIIIIIIGIIHIIIIIJIJJJJJJIIIGIIJJIIIIGHHGEGEEEEEDEEEEEDDCCDDED_Mismatch_0_Sense_+_Library_PoolT
TTGTAATTACTTAATATTCTATTCTAATTGTATGAGACCGAAGTTGTAACTACTTTAATAAAATGTAGGACAGTGGTGAAATGGTCCGATGATG
>Frequency_2_QualityScore_EFHHGHHJEGIGHIIJJJJIIIJGIJJJJJJJJIIIIIIIHGGGEGEEEEEEEEEDDCCDDDCDDDDDDCCDCDBCDCCDDEDCDDDDDDDDDE_Mismatch_2_Sense_+_Library_PoolT
TAGGGCGGTGGTGAAATGGTCCGATGATGGGAATGTCTCATGGGTCATGAGACTGGGTCTCGGGACAACCACAGTGGTCTCAGTACCATCCATT
>Frequency_2_QualityScore_FFHHGHHGIIIIIIFIIIIIIFGIIGIIIJIJJIIIIIIIJIJIJJIIIIGIIIIGIHIIJGGFCEECCCDDEEDDECCDECCCECDECCCCDD_Mismatch_0_Sense_+_Library_PoolT
CGTCAGGACTATAGACCAAAGTTGTAATTACTTAATATTCTATTCTAATTGTATGAGACCGAAGTTGTAACTACTTTAATAAAATGTAGGACAG
>Frequency_2_QualityScore_EFHGEEEHGEIIIGIHIHAHFEIIEGEF<AG@EGHGIEGIBCHHHCCGIHIBCCEGIIIHBEGEECECDABC?B@>CEDCCBCCCEEED=@A?9_Mismatch_1_Sense_+_Library_PoolT
ATGAGACTGGGTCTCGGGACAACCACAGTGGTCTCAGTACCAACCATTTTTAAAGTAATTGAATGCCAACTGTTAATTTGTTATATATGAGAGA
>Frequency_2_QualityScore_FFHHEGHJJJJJIIIJJJJJJHGIGGIJJIIIJJIJIJIIIJIIJGIIDGHIIJIIJIIIIHGHGEFFFCEEDCDCEEEEEEDCCBBDCCDDED_Mismatch_1_Sense_+_Library_PoolT
TGGGTCTCGGGACAACCACAGTGGTCTCAGTACCAACCATTTTTAAAGTAATTGAATGCCAACTGTTAATTTGTTATATATGAGAGAATAATTG
>Frequency_2_QualityScore_EFHHHHHJIHIGIIIIIIIIJJJIJIJJIJJJIHIIIIIJIEHIGHIIIIIJIJJJIIHHHHHGFFFECACEEEEEDCCDCDDDDDDDCDCCCD_Mismatch_0_Sense_+_Library_PoolT
TGAGACCGAAGTTGTAACTACTTTAATAAAATGTAGGACAGTGGTGAAATGGTCCGATGATGGGAATGTCTCATGGGTCATGAGACTGGGTCTC
>Frequency_2_QualityScore_FFHHGHHGIIJGHIIIJIIIIIIJJJJJEHIIIIJIIHIIIJIJJJIJJIJJIIIGIIIIJGHHHHGEEAEFEDEDEEEDEDC_Mismatch_1_Sense_+_Library_PoolT
ATGAGACTGGGTCTCGGGACAACCACAGTGGTCTCAGTACCAACCATTTTTAAAGTAATTGAATGCCAACTGTTAATTTGTTA
>Frequency_2_QualityScore_FEHHHGGJJIIIJIIIJJJIGIIIIJIJJJJJJIJIIIJJIIIIIIHIIIIIIIIIJJJIIE?DGIEHGHEHFFFFFDEDBDCEEEEEBCCDDC_Mismatch_0_Sense_+_Library_PoolT
GTCAGGACTATAGACCAAAGTTGTAATTACTTAATATTCTATTCTAATTGTATGAGACCGAAGTTGTAACTACTTTAATAAAATGTAGGACAGT
>Frequency_1_QualityScore_FFFHHHHJJJIJJIJJJJJIHHIIIJIJJJJJJJJJIJJJJJJJJHIJJJJJJJGIIJJJIJJHFHHHHEHFFFFFFDEEEEEEDDFEDDCCDA_Mismatch_0_Sense_+_Library_PoolC
GTCAGGACTATAGACCAAAGTTGTAATTACTTAATATTCTATTCTAATTGTATGAGACCGAAGTTGTAACTACTTTAATAAAATGTAGGACAGT
>Frequency_2_QualityScore_FFGHHHHJIJJJIJIJJJJGHHIGIJJIJJIIJJIJJIIIIHGGGEEEEEEE;ACEDDDBCDDDEEEEDCDEDEEEEEEEEEEEEEEEDCEEED_Mismatch_0_Sense_+_Library_PoolT
AAAGCTTGGCAGCGAGGGGTCTGACCAATCGAGCTACCCGTCAGGACTATAGACCAAAGTTGTAATTACTTAATATTCTATTCTAATTGTATGA
>Frequency_2_QualityScore_FFHGFHGAGFIIGDIGIIJHHIGIIJJIJIJIIIJJJIIIEGGGGGGEEEEEE=ACCDDDCDDDDCBDDBCCDDDDDDCBACCDDDDDCEEDCC_Mismatch_2_Sense_+_Library_PoolT
GCGGTGGTGAAATGGTCCGATGATGGGAATGTCTCATGGGTCATGAGACTGGGTCTCGGGACAACCACAGTGGTCTCAGTACCATCCATTTTTA
>Frequency_2_QualityScore_FFGHHHHIIJJJJJJJJJJJJJJIJJJJJIGIJJJJJIIJJJJJJIJIIJJJIIJIJJJJHIJHIIGHHGHGGEFDDDEEDCDDCDDDDEDEED_Mismatch_0_Sense_+_Library_PoolT
ATATTCTATTCTAATTGTATGAGACCGAAGTTGTAACTACTTTAATAAAATGTAGGACAGTGGTGAAATGGTCCGATGATGGGAATGTCTCATG
>Frequency_2_QualityScore_FFHHHHHJJJJFHIEHIIJIJJHHIIGIIIJJIJIJJJIIJJJJIIJEGIIJIIJJJJJJEEGIHHGFEDDDDDDDDCCDCCDDEDCEDDDDDD_Mismatch_1_Sense_+_Library_PoolT
ATGTAGGACAGTGGTGAAATGGTCCGATGATGGGAATGTCTCATGGGTCATGAGACTGGGTCTCGGGACAACCACAGTGGTCTCAGTACCAACC
>Frequency_2_QualityScore_FFHHHHHJJJJIJJJJIIIJJIIIIIJJJJJIIJIIJJJIJIIJJJJJIHIIJJIJIIJIIJJIGHGGGGEEFFEEEECCBDDEDDDDDDDDEE_Mismatch_0_Sense_+_Library_PoolT
CTTAATATTCTATTCTAATTGTATGAGACCGAAGTTGTAACTACTTTAATAAAATGTAGGACAGTGGTGAAATGGTCCGATGATGGGAATGTCT
>Frequency_2_QualityScore_FFHHHHHIJJHIJJIJJJJIIIIJEGIIIIIJIJIJJJJIJJJJHIJJJIIIJJIIIIHIHIHIGFFCEDEEEEEDEEDECDDEACDECCEEDD_Mismatch_0_Sense_+_Library_PoolT
ACCCGTCAGGACTATAGACCAAAGTTGTAATTACTTAATATTCTATTCTAATTGTATGAGACCGAAGTTGTAACTACTTTAATAAAATGTAGGA
>Frequency_2_QualityScore_FFGHGHGIIIJJJJIJJJJIJJIJJJIIJJJJJJIJJHHIJJIJIIHIIGGHGHGGGGGGGFGGGGGFFFCDEEEEEEEEEDDCCDDDDDCDDD_Mismatch_0_Sense_+_Library_PoolT
GAAGTTGTAACTACTTTAATAAAATGTAGGACAGTGGTGAAATGGTCCGATGATGGGAATGTCTCATGGGTCATGAGACTGGGTCTCGGGACAA
>Frequency_2_QualityScore_FFHHHFHIIIIIIIIJJJIIJHIJIIIIIIIJGIIIIIIGIHGDFIIJJIJGCFHIAGGGGIIIH_Mismatch_1_Sense_+_Library_PoolT
TAAAGTAATTGAATGCCAACTGTTAATTTGTTATATATGAGAGAATAATTGGTGGGTTGTTTTCA
>Frequency_2_QualityScore_FFHHHHGIIIJIIHEHIIIGGIGIJJIIIIIIJGEHIIIIIIIIIGIIGIIIIIGIIIIJJHIIEGCGHEHEHEEEFEECCEEDACCDCDDDDC_Mismatch_0_Sense_+_Library_PoolT
TTGTAACTACTTTAATAAAATGTAGGACAGTGGTGAAATGGTCCGATGATGGGAATGTCTCATGGGTCATGAGACTGGGTCTCGGGACAACCAC
>Frequency_2_QualityScore_FFHGHHHEGIIJJJIIIIIIHIHIEHIGIJJJJIIJJJJJJJJJJIIIIIIHIJJJIIIJHHHHHFFFFCEEEEEEDEDE_Mismatch_1_Sense_+_Library_PoolT
GACTGGGTCTCGGGACAACCACAGTGGTCTCAGTACCAACCATTTTTAAAGTAATTGAATGCCAACTGTTAATTTGTTAT
>Frequency_2_QualityScore_EFGGFHHIJJIIJJHIGGHIIGIGI9AGEIIGIIIGGIGHIGGGIIIIIGIIIIGCHDEGFFEFCCEEEACACCCCCCDDDDCCDEDBACAACC_Mismatch_1_Sense_+_Library_PoolT
TCCGATGATGGGAATGTCTCATGGGTCATGAGACTGGGTCTCGGGACAACCACAGTGGTCTCAGTACCAACCATTTTTAAAGTAATTGAATGCC
>Frequency_2_QualityScore_FFHGHHEGHIIIIIHHIGGGIIGIHGIIIIIJJJIIIIIIJGHIIIIJIJFGHHIIHIJIIGIDECEGEEECCDA??ADB?ACACCDEDBDCCC_Mismatch_0_Sense_+_Library_PoolT
AAAATGTAGGACAGTGGTGAAATGGTCCGATGATGGGAATGTCTCATGGGTCATGAGACTGGGTCTCGGGACAACCACAGTGGTCTCAGTACCA
>Frequency_2_QualityScore_FFHHHHGIIJJIJJJJJJIJIJJIJIIJJJJIJJJJJJJJHIIIHIHGIJJJIGHIIFGIGGIIIHHGGEFEEEDEEECEDDDDDDDDDDDDDD_Mismatch_0_Sense_+_Library_PoolT
TTAAAGTAATTGAATGCCAACTGTTAATTTGTTATATATGAGAGAATAATTGGTGGGTTGTTTTCCATGCGTTATAAGACGTGGATGCCATTGC
>Frequency_2_QualityScore_FFHHHHGJIIIIJJJIIIJIIJJIJJJJIJJIJIJI<BFGGEEEEEEDDDDDDDDDDCDCDDDDDDCDECDDCBDDBCCCDDEEEDDDDCEDEC_Mismatch_0_Sense_+_Library_PoolT
CTCGTGACAGAGGGCCAAAAGCTTGGCAGCGAGGGGTCTGACCAATCGAGCTACCCGTCAGGACTATAGACCAAAGTTGTAATTACTTAATATT
>Frequency_2_QualityScore_FFHHHHHIJJFHIIJIJIIJJJJGGIJIIJJJIJJJJJIJIJJHHIIIIIJJJIJIIIHHHGGGFFECCAEEEEEEEEDDDDDDCDCEEEEDED_Mismatch_1_Sense_+_Library_PoolT
GTCTCATGGGTCATGAGACTGGGTCTCGGGACAACCACAGTGGTCTCAGTACCAACCATTTTTAAAGTAATTGAATGCCAACTGTTAATTTGTT
>Frequency_2_QualityScore_FFGHHHHJJJJJJJIIJJJJJJIIIHIIIJJIJJJJJJJIJJHIJJIJIJJJJJIJJIIIIIHIHHGGGEGFFEEEEEEEDDCCC?CDDDEDED_Mismatch_0_Sense_+_Library_PoolT
GGTCTGACCAATCGAGCTACCCGTCAGGACTATAGACCAAAGTTGTAATTACTTAATATTCTATTCTAATTGTATGAGACCGAAGTTGTAACTA
>Frequency_2_QualityScore_CEHEHCEGIIIIIIIIIIIHIIIHIIIIIIIIIIFHIIICGGHCGIIHGFIGEFGIDGIGGIIIIGAEGEGFEEEEDDCCCCCCCCCCCCBCCC_Mismatch_2_Sense_+_Library_PoolT
AAGAGTAATTGAATGCCAACTGTTAATTTGTTATATATGAGAGAATAATTGGTGGGTTGTTTTCCATGCGTTATAAGACGTGGATGCCATTGCA
>Frequency_2_QualityScore_EEGGFHGIIIIIGGHIGGGCDGIEDGFHGHIIHIIIIGGEHHGIGGIGFEBEIIIIGC?CDADEEEDCB?BCCCAAAADDBAA=6@BBCBCCC?_Mismatch_0_Sense_+_Library_PoolT
ATTGTATGAGACCGAAGTTGTAACTACTTTAATAAAATGTAGGACAGTGGTGAAATGGTCCGATGATGGGAATGTCTCATGGGTCATGAGACTG
>Frequency_1_QualityScore_FFHHHHHJJJJJJJJIJJJJIJJJJJIHJJJJJJIJJIJJIIJIJGIIIJIJJJJJJIJJJJHJHHHHGFCEFDCEEEEEDDCDDDDDDFDCDD_Mismatch_0_Sense_+_Library_PoolT
TAATTACTTAATATTCTATTCTAATTGTATGAGACCGAAGTTGTAACTACTTTAATAAAATGTAGGACAGTGGTGAAATGGTCCGATGATGGGA
>Frequency_1_QualityScore_FDHHHHHJJJJJFGHJCGHGIJJJJIIJJJIJJJJJJJJJHJJHJJIJGHHHHHHFFFFFDEEEEEDDDCDDDDDDDDDDD>CDDDDDDDCCCD_Mismatch_1_Sense_+_Library_PoolT
GAGAATAATTGGTGGGTTGTTTTCCATGCGTTATAAGACGTGGATGCCATTGCAAACCTTATTTTGTTCAAAATAAAGCAGTTTTAAAAGTAAT
>Frequency_1_QualityScore_FFHHHHHJJJJJHHIJJIHHIIJIJJJJJJJGIJJJJJJJJJJJJJJJJJJJIJJJJJJJJJIJJJJJHHFCDDBDDDDEDEDDDDEDD_Mismatch_0_Sense_+_Library_PoolT
TCGAGCTACCCGTCAGGACTATAGACCAAAGTTGTAATTACTTAATATTCTATTCTAATTGTATGAGACCGAAGTTGTAACTACTTTAA
>Frequency_1_QualityScore_FFHGHHGIEFHAFEHGJIJJJIJIIIHIJJIIGIJGIGIEIJCHBFHIGGGIJIJHJEGIHHGEEDCDDBDDDDCACCCCDECACCCDDDDBDD_Mismatch_1_Sense_+_Library_PoolT
TAGGACAGTGGTGAAATGGTCCGATGATGGGAATGTCTCATGGGTCATGAGACTGGGTCTCGGGACAACCACAGTGGTCTCAGTACCAACCATT
>Frequency_1_QualityScore_FFHHHHHIJJIIJJIJJJIIIHJJGJIIJJJJJJJJHJJJJJJJJJJJIIIJJJIJIIJJJJJJJJIIFAHEHGGFFFFCEEEDEDDD@CDDDD_Mismatch_0_Sense_+_Library_PoolT
CCAAAGTTGTAATTACTTAATATTCTATTCTAATTGTATGAGACCGAAGTTGTAACTACTTTAATAAAATGTAGGACAGTGGTGAAATGGTCCG
>Frequency_1_QualityScore_FFHHGGFHJJGJJJJGIDHI>GIIHGIHIJIHIIIJEHGIGJIIIJIEGHIJJJHHGIIGHHHHHHHH@??CBC?>@BDDDCDDD@ACDECA>:_Mismatch_1_Sense_+_Library_PoolT
CAATCGAGCTACCCGTCAGGACTATAGACCAAATTTGTAATTACTTAATATTCTATTCTAATTGTATGAGACCGAAGTTGTAACTACTTTAATA
>Frequency_1_QualityScore_FFHHHHHJJJJJJJJJJJJJIJEHJ?FGHGJIJJJJJJJJJJJJJJJHHHFFFEDEEEEEDDDDDDDCDCDDEFFEDDDDDEEEEEEDEEEEDD_Mismatch_1_Sense_+_Library_PoolT
GAGGGCCAAAAGCTTGGCAGCGAGGTGTCTGACCAATCGAGCTACCCGTCAGGACTATAGACCAAAGTTGTAATTACTTAATATTCTATTCTAA
>Frequency_1_QualityScore_FAFFFHGJJFHIIIJIJJJJIJJJIJIJIJIIJDDGHIJJJJJJJJIFHIJJIJJJJHHHHFFFBDDCE@CEDDEDDDDDDDDDEEDDDDDDDC_Mismatch_2_Sense_+_Library_PoolT
GTGAAATGGTCCGATGATGGGAATGTCTCATGGGTCATGAGACTTGGTCTCGGGACAACCACAGTGGTCTCAGTACCAACCATTTTTAAAGTAA
>Frequency_1_QualityScore_DFHHHHHJJEGIJFHIHIJJJJJJJJJHIJJJJJJJJIJJHHHHHFFFFFFEDEDEDDDDDEDACDDECACDDDDDDD>CDDDDDDDDC_Mismatch_1_Sense_+_Library_PoolT
AATAATTGGTGGGTTGTTTTCCATGCGTTATAAGACGTGGATGCCATTGCAAACCTTAGTTTGTTCAAAATAAAGCAGTTTTAAAAGCA
>Frequency_1_QualityScore_FFHHHHHHIIIIJJJIIJFGIJEHIGGIJHIGIJGGIIIJIJJJJJIIIJIJIHEHHHHFEFFFEEDEEEDDDDDEEDCCDCCCCDDC:CCCCC_Mismatch_0_Sense_+_Library_PoolT
ATATGAGAGAATAATTGGTGGGTTGTTTTCCATGCGTTATAAGACGTGGATGCCATTGCAAACCTTATTTTGTTCAAAATAAAGCAGTTTTAAA
>Frequency_1_QualityScore_FFHFFH+@FHIEHIGHGGIGGEIIIGHJJGBGIJJIGGIFFHJIJJJHHFFFFCFFFDDDDDDDDDDDD@CDCDDDECDECDDCDDDDDDDDDD_Mismatch_2_Sense_+_Library_PoolT
CGGTGGCGAAATGGTCCGATGATGGGAATGTCTCATGGGTCATGAGACTGGGTCTCGGGACAACCACAGTGGTCTCAGTACCATCCATTTTTAA
>Frequency_1_QualityScore_D@?FFABHHIIDGH?FHGHHDGCFGEHG@GBFFDHHFBGBCGGIIHIBCGIIFEE7@GB=AB>CFFC.;;ACAA>AC:3;ACBCCCCA@CA@_Mismatch_0_Sense_+_Library_PoolT
GTATGAGACCGAAGTTGTAACTACTTTAATAAAATGTAGGACAGTGGTGAAATGGTCCGATGATGGGAATGTCTCATGGGTCATGAGACTGG
>Frequency_1_QualityScore_FFHHHHHJJJJJJJJJJIJJJJIJJJJGIJJJHIIJHIJJJJEFGHHIJJJJJJJJJIJHGFFGGGHGIDHGFFFEFFDCCEEDEEDDDDBDDD_Mismatch_0_Sense_+_Library_PoolT
AGTTGTAATTACTTAATATTCTATTCTAATTGTATGAGACCGAAGTTGTAACTACTTTAATAAAATGTAGGACAGTGGTGAAATGGTCCGATGA
>Frequency_1_QualityScore_FFAFDD<BGGECD@FGECEFHIII;EBGGEHBBEGIGEFGGF@FDCDGGGFHGGIIIIEFFFHFFBDB?;@CA>AEEA@C>CBCCCC@DEDDC3_Mismatch_2_Sense_+_Library_PoolT
TGTCTCATGGGTCATGAGACTGGGTCTCGGGACAACCACAGTGGTCTCAGTACCAACCATTTTTAAAGTAATTGAATGCCAACTGTTAATTTGA
>Frequency_1_QualityScore_FFHHHHHJJJJFIIIJIIJIJIIJIJJJJJJJJJJIJHHFFDD;?DDDDDDDDDDDDDDDDDDDDDDDDDBDDDDEDDDDBBDCDDDDEEEEDD_Mismatch_1_Sense_+_Library_PoolT
TCGCGACCTCGTGACAGAGGGCCAAAAGCTTGGCAGCGAGGGGTCTGACCAATCGAGCTACCCGTCAGGACTATAGACCAAAGTTGTAATTACT
>Frequency_1_QualityScore_FFHHHHHJGHGIEHIGIJIJJIJIFIIJJIEIIDGHIIEFEEHIIIFAHIEGGHHIHGEHFEFBCECEECECCCCDDDDDDDDEDEE_Mismatch_2_Sense_+_Library_PoolT
TGAAATGGTCCGATGATGGGAATGTCTCATGGGTCATGAGACTGGGTCTCGGGACAACCACAGTGGTCTCAGTACCAACCATTTCTA
>Frequency_1_QualityScore_FFHHHHHJJJJJJJJIJJJJJJJJJJHIJJJJJJJJJJIIIIJJJJIJJJJIGIJJJIJJJJJJIHEFFCEEEEEEEDDDDEDDDDDDDDDEFE_Mismatch_0_Sense_+_Library_PoolT
CTACCCGTCAGGACTATAGACCAAAGTTGTAATTACTTAATATTCTATTCTAATTGTATGAGACCGAAGTTGTAACTACTTTAATAAAATGTAG
>Frequency_1_QualityScore_FFHHHHHJJJJIJJJJJJJIJJJJJJJJJJJJJJJJJJJJJIJJJJJJJJJJIJHHIHJI_Mismatch_0_Sense_+_Library_PoolT
ATAGACCAAAGTTGTAATTACTTAATATTCTATTCTAATTGTATGAGACCGAAGTTGTAA
>Frequency_1_QualityScore_FFHHH8FGIJGHJHHIJJJJJJJJJJJJJIJJIIJJJIJJHIIFHIIIIJIIJJJIJJJJJJJIIIHHHEHHHFCDDFEEECEEDDDDDCCDDD_Mismatch_1_Sense_+_Library_PoolT
GAGACAGAAGTTGTAACTACTTTAATAAAATGTAGGACAGTGGTGAAATGGTCCGATGATGGGAATGTCTCATGGGTCATGAGACTGGGTCTCG
>Frequency_1_QualityScore_FFHHHHHJJJIJJJGHIIGIIJIJJJEIIIJJJJJJJJJIJHHHHGFFFFFDDCEEEDDDFFECDDECDECDEEEDEEEEDCCDCDDEDCDDDB_Mismatch_0_Sense_+_Library_PoolT
TTGGCAGCGAGGGGTCTGACCAATCGAGCTACCCGTCAGGACTATAGACCAAAGTTGTAATTACTTAATATTCTATTCTAATTGTATGAGACCG
>Frequency_1_QualityScore_;BFDBH=CFFCHEG@@@?FHG>F+<CEBHHEHICDEIHICG@*?*?BD0@@FDGHCAEGDFHEH;@=CH3.=AE;B;)3?;@A3;?@;@AC_Mismatch_0_Sense_+_Library_PoolT
GACCAAAGTTGTAATTACTTAATATTCTATTCTAATTGTATGAGACCGAAGTTGTAACTACTTTAATAAAATGTAGGACAGTGGTGAAATG
>Frequency_1_QualityScore_FFHHHHFHIGHHIIJJJIIJJIIJIJJJJJJIJIJJJIJJIIFHIIJGIJJJJJJGHEHGHFFDDDDDDBBDDDDDCCDEDDEDDDDDDBDCEE_Mismatch_1_Sense_+_Library_PoolT
GGACAGTGGTGAAATGGTCCGATGATGGGAATGTCTCATGGGTCATGAGACTGGGTCTCGGGACAACCACAGTGGTCTCAGTACCAACCATTTT
>Frequency_1_QualityScore_DDBFDHHIIGIIIBHCHIIIGFHI_Mismatch_0_Sense_+_Library_PoolT
TGAATGCCAACTGTTAATTTGTTA
>Frequency_1_QualityScore_FFHFHHHIJIHJJIJJJJJJIHIJJJ;FBGIJJJIIJIHHHFFFFFDCDBDDCDDDDDEDDDDBDDCCDDDEEEEDDDDDEEEEEEEEEEEEEE_Mismatch_0_Sense_+_Library_PoolT
AGGGCCAAAAGCTTGGCAGCGAGGGGTCTGACCAATCGAGCTACCCGTCAGGACTATAGACCAAAGTTGTAATTACTTAATATTCTATTCTAAT
>Frequency_1_QualityScore_FDHHHHHJJJJJJJJJJJGJJIIIJJHIIJJJJJJIHHIHIIHIIJJJFGGIFGIHHIJJIJIJJHFFFBDFFFDDDBDDDDDDCDDDDDDDDD_Mismatch_0_Sense_+_Library_PoolT
GTAATTGAATGCCAACTGTTAATTTGTTATATATGAGAGAATAATTGGTGGGTTGTTTTCCATGCGTTATAAGACGTGGATGCCATTGCAAACC
>Frequency_1_QualityScore_FFHHHHHJJJJJJJJJJJJJJHIJFHIIJJJJJJJJIJJJJJJJJJJJHIJJJJJJJIIJJJGIIIJJJHHEFHFFFDDDDDDDDDDCDDDCDD_Mismatch_1_Sense_+_Library_PoolT
CTTTAATAAAATGTAGGACAGTGGTGAAATGATCCGATGATGGGAATGTCTCATGGGTCATGAGACTGGGTCTCGGGACAACCACAGTGGTCTC
>Frequency_1_QualityScore_DDHHHHHJJJIJJJIJJIJJ_Mismatch_0_Sense_+_Library_PoolT
TGTTAATTTGTTATATATGA
>Frequency_1_QualityScore_FFHHHHHIIJJIJJJJJJJJJJJIIJJJJJJJHGIIIJJJJIEHIGHIJJJJJJJJJJHHHHFEFEDEEEEEEEEDDDDDDDEEDDACDBCDFE_Mismatch_2_Sense_+_Library_PoolT
GAAATGGTCCGATGATGGGAATGTCTCATGGGTCATGAGACTAGGTCTCGGGACAACCACAGTGGTCTCAGTACCAACCATTTTTAAAGTAATT
>Frequency_1_QualityScore_FFHHHHGGIJJJJJJJJJJJJJJJJJJIJJJJJJJJJJJJJIIJJIIIJJJEIJGIJJJIJJJJJJJIHCHHHHHFEFFFFEEDCEDCBDDDDD_Mismatch_0_Sense_+_Library_PoolT
ATAGACCAAAGTTGTAATTACTTAATATTCTATTCTAATTGTATGAGACCGAAGTTGTAACTACTTTAATAAAATGTAGGACAGTGGTGAAATG
>Frequency_1_QualityScore_FFHHHHHJJJJJJJJJIIJJJFHIHIJJJJHJJJJJJIJJJJJJJJJJFHIIJJIJJJJJJHHHGHFFFBDFFFEEE_Mismatch_2_Sense_+_Library_PoolT
TGGATCTCGGGACAACCACAGTGGTCTCAGTACCAACCATTTTTAAAGTAATTGAATGCCAACTGTTAATTTGTTAT
>Frequency_1_QualityScore_FFHGHHHJJIJIJJJJIHHHHGIIHGIJI_Mismatch_0_Sense_+_Library_PoolT
CTTATTTTGTTCAAAATAAAGCAGTTTTA
>Frequency_1_QualityScore_FFGHHHHFHIICGHFHIJJJIJJJJIIJJJJJJJJIJJJJJJJGIIIIJJJJHHHHHCFFFEFFEEDEEDDCDDDDCDDDCDDDCDD_Mismatch_1_Sense_+_Library_PoolT
TAATTGGTGGGTTGTTTTCCATGCGTTATAAGACGTGGATGCCATTGCAAACCTTAGTTTGTTCAAAATAAAGCAGTTTTAAAAGCA
>Frequency_1_QualityScore_FDHHGHHIIGJJJI?EGIGIIHIIGJJJJIJIIJHIJJJIIJJIJJJJJJJGHIEIHHEFHHHFEFFFFCCEDEDDDDEEEEDEDD_Mismatch_1_Sense_+_Library_PoolT
GTCATGAGACTGGGTCTCGGGACAACCACAGTGGTCTCAGTACCAACCATTTTTAAAGTAATTGAATGCCAACTGTTAATTTGTTA
>Frequency_1_QualityScore_FFHHHHHJJJGHIJFHIHJJJIIJJJJJGIGIJIJJJJHJGIJJJJHHHHHHFFFFFDEECEEDDDDEEDDDCCDDDDD@CDDDDDCDDD_Mismatch_1_Sense_+_Library_PoolT
GAATAATTGGTGGGTTGTTTTCCATGCGTTATAAGACGTGGATGCCATTGCAAACCTTAGTTTGTTCAAAATAAAGCAGTTTTAAAAGCA
>Frequency_1_QualityScore_FDHHDFHIHGJJIJJJIIJIIIIJGIGIHIGJFGIJJBHIJJJJIHGHJIGHHIJJJHFHGHFDFFECEAACDDEDCDCDDDDDDDCEECD_Mismatch_1_Sense_+_Library_PoolT
GTGGTGAAATGGTCCGATGATGGGAATGTCTCATGGGTCATGAGACTGGGTCTCGGGACAACCACAGTGGTCTCAGTACCAACCATTTTTA
>Frequency_1_QualityScore_FFHHHHHJJJJIJJJJJJJJJJJJJIJJIIJJJJJJJJJJIJJJJFHJIIIJJJJJJ_Mismatch_1_Sense_+_Library_PoolT
GTGGTCTCAGTACCAACCATTTTTAAAGTAATTGAATGCCAACTGTTAATTTGTTAT
>Frequency_1_QualityScore_2AC:C<DE4AA<?ADBFEFA>FDDDEDCAFEEAFCCEB1?0))7??DD@BB@BBDDEEE7@A7=C7;@C7=)-7?A?=7(>;@_Mismatch_0_Sense_+_Library_PoolT
TTGTAATTACTTAATATTCTATTCTAATTGTATGAGACCGAAGTTGTAACTACTTTAATAAAATGTAGGACAGTGGTGAAATG
>Frequency_1_QualityScore_FFHHHHHJJJJJHIJJJJJJJJJJJJJIJJJJJJJJJIJJIJJIJIIJJJJJJJJIJJIJJJIJHHHHHECEFEDEEEEEDDDDDBD_Mismatch_1_Sense_+_Library_PoolT
TAATTACTTAATATTCTATTCTAATTGTATGAGACCGAAGTTGTAACTACTTTAATAAAATGTAGGACAGTGGTGAAATGGTCCGAC
>Frequency_1_QualityScore_FFHHHHHJJJJJHIJJJJJHIIJJIJJJJGIJGGJIJJGIJJJJJHGIJJJJI_Mismatch_1_Sense_+_Library_PoolT
CATGAGACTGGGTCTCGGGACAACCACAGTGGTCTCAGTACCAACCATTTTTA
>Frequency_1_QualityScore_FFHHHHHJJJJJIIHHHJJJJJHIHIIFIHHFHGHIIJJJJJGHIJHHJHJJJJJJJJJJIJHHHGHFFEFDDDEDDDCDDDDDDDDDDDDDEE_Mismatch_0_Sense_+_Library_PoolT
GAATGCCAACTGTTAATTTGTTATATATGAGAGAATAATTGGTGGGTTGTTTTCCATGCGTTATAAGACGTGGATGCCATTGCAAACCTTATTT
>Frequency_1_QualityScore_DDHHHGHIJGJJJJJJIJJJJGIJJJIGIJJIIIJJIIJJJIJJGIIJJJJJJJJJJJIIIHIHIJIHHHEHHFDFFFDDEECDDDDDDBDDDD_Mismatch_0_Sense_+_Library_PoolT
GTTGTAATTACTTAATATTCTATTCTAATTGTATGAGACCGAAGTTGTAACTACTTTAATAAAATGTAGGACAGTGGTGAAATGGTCCGATGAT
>Frequency_1_QualityScore_FFHHHHHJJIJJJJJJIJJJJIIJJJJJJJJJJJJJJJJJIJJJJJJJJGHJJJJJJJJJJJHGHHHHFFDDDDDDDDDCDDDDDDEDDEDDDD_Mismatch_2_Sense_+_Library_PoolT
AAATGTAGGACAGTTGTGAAATGGTCCGATGATGGGAATGTCTCATGGGTCATGAGACTGGGTCTCGGGACAACCACAGTGGTCTCAGTACCAA
>Frequency_1_QualityScore_FFHHHHHJJJJJJJJGIJJJJJJJJJJIJJJJJJIIGIGJHIJJIEGIJHIIHHHHHHHFFFFACDDEDACCDDDDDDDDDDDDDDDDDDDDDD_Mismatch_1_Sense_+_Library_PoolT
ATTGAATGCCAACTGTTAATTTGTTATATATTAGAGAATAATTGGTGGGTTGTTTTCCATGCGTTATAAGACGTGGATGCCATTGCAAACCTTA
>Frequency_1_QualityScore_FFHHHHHJJJIJJJJJJJHIJJJIIIJJJJJJJJJJJHIIIJJJJJJJJJIJIJJJJJJIJJJJJJHHGCHGHFFFDD_Mismatch_0_Sense_+_Library_PoolT
GACCAATCGAGCTACCCGTCAGGACTATAGACCAAAGTTGTAATTACTTAATATTCTATTCTAATTGTATGAGACCGA
>Frequency_1_QualityScore_D<FDFH<GHBD;F+A@1CBFBEHIIHIGG;FEHHIIIIFGIHGICCHCGCGIDHIGCHHHHEEDEECCC>:@BB<BBBBCACACCCDC@CCA>@_Mismatch_2_Sense_+_Library_PoolT
AAATGTAGGACAGGGGTGAAATGGTCCGATGATGGGAATGTCTCATGGGTCATGAGACTGGGTCTCGGGACAACCACAGTGGTCTCAGTACCAA
>Frequency_1_QualityScore_FFHHHHHIFHIJJJJJJJJJDGIJIIJJJJJJJIJJIJJIJFGGGIJJJJIIHGEHHHFFFBDBDDDDDBDCCDDDDDEDCDDCCDDDDDDEEC_Mismatch_1_Sense_+_Library_PoolT
GACAGTGGTGAAATGGTCCGATGATGGGAATGTCTCATGGGTCATGAGACTGGGTCTCGGGACAACCACAGTGGTCTCAGTACCAACCATTTTT
>Frequency_1_QualityScore_FFHHGHHJGHJJJJJIJHJJGGIGIJJIJIIJJJJJJIIIJIIIIJJJIIJJJJHHIJJIHHFFFFDDDDDCDDCDDDEDDEDDDDDDDDDDED_Mismatch_1_Sense_+_Library_PoolC
GACAGTGGTGAAATGGTCCGATGATGGGAATGTCTCATGGGTCATGAGACTGGGTCTCGGGACAACCACAGTGGTCTCAGTACCAACCATTTTT
>Frequency_1_QualityScore_FFHHHHHJJJJJJJJJJJJJEHIJIJJJJJJJJJGJJJJHIJJIIJJJJJJJGHIIJJJJJJJJJHHHHFHHHFFFFFDBDDDDDDDEDDDDDD_Mismatch_0_Sense_+_Library_PoolT
CTGACCAATCGAGCTACCCGTCAGGACTATAGACCAAAGTTGTAATTACTTAATATTCTATTCTAATTGTATGAGACCGAAGTTGTAACTACTT
>Frequency_1_QualityScore_FFHHHHGJJEHIIJJJJJJJJIJJJJIFIIIJJJJJHGIJIHGIIJJ_Mismatch_0_Sense_+_Library_PoolT
GTGGATGCCATTGCAAACCTTATTTTGTTCAAAATAAAGCAGTTTTA
>Frequency_1_QualityScore_FFHHHHHJHHJHIIJJJJIJJJJJJIJJJJJJJJJIIJJJJJJJJIJJJJJJIJJIJJJJHIJJGIJJJIIIHHHGGFFFFF@BDDBDDDD_Mismatch_2_Sense_+_Library_PoolT
AACCACAGTGGTCTCAGTACCAACCATTTTTAAAGTAATTGAATGCCAACTGTTAATTTGTTATATATGAGAGAATAATTGGTGGGTTGTA
>Frequency_1_QualityScore_>DHH?DCBHGB:?FEAEEGHGHIGEHII>HGIAHG>:@:BG@GHAFGIIGIB:CG@A@DGH;@G;>EG;??7=;?BB@@@6>;;@5\;@@:<?C_Mismatch_1_Sense_+_Library_PoolT
AATTACTTAATATTCTATTCTAATTTTATGAGACCGAAGTTGTAACTACTTTAATAAAATGTAGGACAGTGGTGAAATGGTCCGATGATGGGAA
>Frequency_1_QualityScore_FFFHCFFHJJGGHHIJJDGEIJIJJJIHIJJGHIIIEIHIGIIIDHIIJJC=CCDEGHIIIAEEHEHC?;BDECACEEEEDC_Mismatch_2_Sense_+_Library_PoolT
TGAGACTGGGTCTCGGGACAACCACAGTGGTCTCAGTACCAACCATTTTTAAAGTAATTGAATGCCAACTGTTAATTTGTCA
>Frequency_1_QualityScore_FFFDHHHAEBGFGHHIEHGGFGEFFCFEGGGHGHHI=?GF9BHHBHGHIGDH<BCHFHIGDHIIIIGH_Mismatch_1_Sense_+_Library_PoolT
GGGACAACCACAGTGGTCTCAGTACCAACCATTTTTAAAGTAATTGAATGCCAACTGTTAATTTGTTA
>Frequency_1_QualityScore_FFHGHHHJJCGHHIJIJIIIJJJIFHIIJJJJIIJJIIJJJJJHIHIJJGIIIIEGHJEEIJIHHFFFDDDDDDCDDDCDDDEDDEDDACDBBC_Mismatch_1_Sense_+_Library_PoolT
GTAGGACAGTGGTGAAATGGTCCGATGATGGGAATGTCTCATGGGTCATGAGACTGGGTCTCGGGACAACCACAGTGGTCTCAGTACCAACCAT
>Frequency_1_QualityScore_FFDHDHGHIIGIJIIGIJJIHDHHEHGGHJIHHIJIIDEHDGGHCFH>5;55@)=C?EEHFHEFFFFEDA3;>;;=CDDDC@CDCCCDD5>>AC_Mismatch_0_Sense_+_Library_PoolT
ATATATGAGAGAATAATTGGTGGGTTGTTTTCCATGCGTTATAAGACGTGGATGCCATTGCAAACCTTATTTTGTTCAAAATAAAGCAGTTTTA
>Frequency_1_QualityScore_FFHHHHHJGIJJGIHIJJIJJIJIIIJJJJIJJJJIJJHFDFCCEEEDDDDDBDDDDDDDDDBBDDCDCDCCDDDDD?ADCDDDDDDDEDDDDC_Mismatch_1_Sense_+_Library_PoolT
CGACCTCGTGACAGAGGGCCAAAAGCTTGGCAGCGAGGGGTCTGACCAATCGAGCTACCCGTCAGGACTATAGACCAGAGTTGTAATTACTTAA
>Frequency_1_QualityScore_FFHHHHHJJIHHJJJJIIIHIJJJJJJJJIIJHFHIIDEIJJJFGHGIEEIIJIGFHECEHEFFFFDEEDEEDDDDEDC:@CCCC3>CDDDDDC_Mismatch_1_Sense_+_Library_PoolT
GATGGGAATGTCTCATGGGTCATGAGACTGGGTCTCGGGACAACCACAGTGGTCTCAGTACCAACCATTTTTAAAGTAATTGAATGCCAACTGT
>Frequency_1_QualityScore_FFHHHHHJJJJJJJJJHIHJIJJJJJJHHJJGHIHJJJJJJJJIJHJJJJJJJJJHIJHHHHHFFFFFFEEEDEDDDEEEDBCDEEDDDDDDDD_Mismatch_0_Sense_+_Library_PoolT
ATTTGTTATATATGAGAGAATAATTGGTGGGTTGTTTTCCATGCGTTATAAGACGTGGATGCCATTGCAAACCTTATTTTGTTCAAAATAAAGC
>Frequency_1_QualityScore_DDFDDDDDA>BFIHIIFG?81?C@FHHH@H;D0?GE?FCDFGHG3=@F>CDGCGHFA5?DEE;CDCCCCCDCCCACA;@>?:ADCCC35>??CC_Mismatch_2_Sense_+_Library_PoolT
GAGAATAATTGGTGGGTTGTTTTCCATGCGTTATAAGACGTGGATGCCATTGCAAACCTTAGTTTGTTCAAAATAAAGCAGTTTTAAAAGCAAA
>Frequency_1_QualityScore_FFHHHBFHGIJIJJ?EFHCGHHJIJFIIJIJJGIJJIIIHJJGHGGIIIGJIJFHHHHHFFFFFFEEEECCDECDDDDCDDDD>CCCDDDDDCD_Mismatch_1_Sense_+_Library_PoolT
GAGAGAATAATTGGTGGGTTGTTTTCCATGCGTTATAAGACGTGGATGCCATTGCAAACCTTATTTTGTTCAAAATAAAGCAGTTTTAAAAGTA
>Frequency_1_QualityScore_FFDFHHHEEFHGIEDGIIGECDFG?@DBFGGGIDHFHIECGHII@GGIIIGIGIIGIGHECEHHFFFF@@CEEDECACC_Mismatch_1_Sense_+_Library_PoolT
GACTGGGTCTCGGGACAACCACAGTGGTCTCAGTACCAACCATTTTTAAAGTAATTGAATGCCAACTGTTAATTTGTTA
>Frequency_1_QualityScore_FFFHHHFIGHGJJJGIIIIIJJAGHJHIJJIJJJJIEG@@GEHHHHFFFBDADCDDDDDDDDDDDDDDACDDDCC8?C>AC>A:@C>CCC>@>@_Mismatch_0_Sense_+_Library_PoolT
ACCTCGTGACAGAGGGCCAAAAGCTTGGCAGCGAGGGGTCTGACCAATCGAGCTACCCGTCAGGACTATAGACCAAAGTTGTAATTACTTAATA
>Frequency_1_QualityScore_FFHHHHHJIJJJJJJJJEHIJJJIIJJJJJFHIJJJJIJJJJJJIJJFHIGIIJJJGIJJHHHGFFFFFACEEEEDDEEDDDDDDDDDDDDCCD_Mismatch_2_Sense_+_Library_PoolT
AGGGAATGTCTCATGGGTCATGAGACTGGGTCTCGGGACAACCACAGTGGTCTCAGTACCAACCATTTTTAAAGTAATTGAATGCCAACTGTTA
>Frequency_1_QualityScore_FFHHHHHCGHJIJJJJIJJJJJJJJJJJIJJJIIJJJJJJGHGHHDFEFFFEEEEDEEDEDEEEFFEEECDFEEEEDDEEEDDDDDDDDDBCDD_Mismatch_0_Sense_+_Library_PoolT
CGAGGGGTCTGACCAATCGAGCTACCCGTCAGGACTATAGACCAAAGTTGTAATTACTTAATATTCTATTCTAATTGTATGAGACCGAAGTTGT
>Frequency_1_QualityScore_FFHHHHHJJJJJJJJJJJJJJJJJIJJJIJJJJJIJJIJJJJJJJJJJJJJJIJIJJJJIIJIJJJJEHFEEHFFFFF>CEDDDDDFDDDDDDD_Mismatch_0_Sense_+_Library_PoolT
TTACTTAATATTCTATTCTAATTGTATGAGACCGAAGTTGTAACTACTTTAATAAAATGTAGGACAGTGGTGAAATGGTCCGATGATGGGAATG
>Frequency_1_QualityScore_FFHHFHHIJJJJIJJIGIGIJJIAGGHIJJGGEHIEIIJJIIJGGIIIGIJJIIIIJGJIIHHDDC?CDCCEDEDDDDEDDDDDDDDDCDDDDD_Mismatch_0_Sense_+_Library_PoolT
CCCGTCAGGACTATAGACCAAAGTTGTAATTACTTAATATTCTATTCTAATTGTATGAGACCGAAGTTGTAACTACTTTAATAAAATGTAGGAC
>Frequency_1_QualityScore_FFHGGHHJJJIJJJJJJJJJJJFHIIJHIJJJIJJJJJJJJHIHIJJJJJJJJJJJJGIJJGIJJJHHHHHEHFFCEFFDDBBDBCDDDEDEDD_Mismatch_0_Sense_+_Library_PoolT
GTCTGACCAATCGAGCTACCCGTCAGGACTATAGACCAAAGTTGTAATTACTTAATATTCTATTCTAATTGTATGAGACCGAAGTTGTAACTAC
>Frequency_1_QualityScore_FFHHHHHJJJJJJJJJJDGGIGIJJJJJJIJIJJJJJJIJHHHFFFFFDEEEEDBDDCDDDDEFEEDDDEDEEFFFEDEEEEDCDEDDEEECCD_Mismatch_0_Sense_+_Library_PoolT
AGCTTGGCAGCGAGGGGTCTGACCAATCGAGCTACCCGTCAGGACTATAGACCAAAGTTGTAATTACTTAATATTCTATTCTAATTGTATGAGA
>Frequency_1_QualityScore_BDBF?DCAA2AA?A:FCDFBCAFGCG;FD?D@BBGDDG@8BC8=B=@;8=@D=8DAAEE??CA;@D7@>>CA@>@>@A@@?CC>:>@>C@@>>C_Mismatch_2_Sense_+_Library_PoolT
TCTCATGGGTCATGAGACTGGGTCTCGGGACAACCACAGTGGTCTCAGTACCAACCATTTTTAAAGTAATTGAATGCCAACTGTTAATTTGTCA
>Frequency_1_QualityScore_FFHFHHHJJCFHIJJJJJJIJJJJJJJHJJJJJJJJJIJJJJJIJJJHIJJJIIIJ_Mismatch_1_Sense_+_Library_PoolT
TGGTCTCAGTACCAACCATTTTTAAAGTAATTGAATGCCAACTGTTAATTTGTTAT
>Frequency_1_QualityScore_FFHDFHHJHIJHIJJJGHIJJJJGHIJJJJJJJIJJIJIJIJHIJJJJJJIJJJJJGHHHGFHHFFDFFFEEEEDDDDDDDDEEDEDD_Mismatch_1_Sense_+_Library_PoolT
GGGTCATGAGACTGGGTCTCGGGACAACCACAGTGGTCTCAGTACCAACCATTTTTAAAGTAATTGAATGCCAACTGTTAATTTGTTA
>Frequency_1_QualityScore_FFHHHHHJIJJIJJJJJJIJIJIIIHIHIDHHGIIJJJBFHJGIIHIJHHHHHHHFEDDDEEDDDDDDDDDDDDDDDDDDDDDDDDDDCDEDAD_Mismatch_1_Sense_+_Library_PoolT
GCCAACTGTTAATTTGTTATATATGAGAGAATAATTGGTGGGTTGTTTTCCATGCGTTATAAGACGTGGATGCCATTGCAAACCTTAGTTTGTT
>Frequency_1_QualityScore_@DHDHGHIGGDHIGECHEEHBFGEGFGIG_Mismatch_0_Sense_+_Library_PoolT
TAATTGAATGCCAACTGTTAATTTGTTAT
>Frequency_1_QualityScore_FFHHFHHJJJJJJJJJIJJGIJHIIJJJJIJJJJJJJJIIIIJJIJJJJJJJGIJHHIIIIJJIJHHFFBDEEEDEEDDDEEDEEDEDDDDEDD_Mismatch_1_Sense_+_Library_PoolT
TTCTAATTGTATGAGACCGAAGTTGTAACTACTTTAATAAAATGTAGGACAGTGGTGAAATGGTCCGATGATGGGAATGTCTCATGTGTCATGA
>Frequency_1_QualityScore_:@FFH@DGEHGGIAFFHFC?DBGCCHHEIGD;FGGGIIIII=CDGHIDGIIGHGGGEACHECHHHEEEE?_Mismatch_1_Sense_+_Library_PoolT
CGGGACAACCACAGTGGTCTCAGTACCAACCATTTTTAAAGTAATTGAATGCCAACTGTTAATTTGTTAT
>Frequency_1_QualityScore_FFHHHHHJJJJJIIJJJJIJJJJJFIJJJHHJJJEHIJIJHHHHHFFFDDDEDDDDDBDDCBDDDDEDDDDDDDDDDDDEEEEDDDDDEEEEEE_Mismatch_0_Sense_+_Library_PoolT
CGTGACAGAGGGCCAAAAGCTTGGCAGCGAGGGGTCTGACCAATCGAGCTACCCGTCAGGACTATAGACCAAAGTTGTAATTACTTAATATTCT
>Frequency_1_QualityScore_FFHHHHHJJJJIJJIJJJJJIJJIGHIJHHJJJIJJJJJJJIJJJJJJIJJJJJIJJJJJJJIJJJJJHFFFEEEEEEEDDDDEDDDDDDDDDC_Mismatch_0_Sense_+_Library_PoolT
AGCTACCCGTCAGGACTATAGACCAAAGTTGTAATTACTTAATATTCTATTCTAATTGTATGAGACCGAAGTTGTAACTACTTTAATAAAATGT
>Frequency_1_QualityScore_FFFHHHHJJJJIJIJJGJJJAFHIIIJJJJJJJFHIJJJJJJJJJJJJIJIJJJJJJJJHHHHHHFFFEEEEEDEDDDDCDFDDDDDDDD_Mismatch_1_Sense_+_Library_PoolT
TGATGGGAATGTCTCATGGGTCATGAGACTGGGTCTCGGGACAACCACAGTGGTCTCAGTACCAACCATTTTTAAAGTAATTGAATGCCA
>Frequency_1_QualityScore_FFFHHHHJJJIJJJHIJJJJJJJJJJHIJJJJJIJDGHJJJJJJJJJJIHIJJJJIIIHHHHFFFDEEE@CEEDDEDDDDDDDDDEEDDDDDDD_Mismatch_1_Sense_+_Library_PoolT
GGTGAAATGGTCCGATGATGGGAATGTCTCATGGGTCATGAGACTGGGTCTCGGGACAACCACAGTGGTCTCAGTACCAACCATTTTTAAAGTA
>Frequency_1_QualityScore_FFHHHHHJJJJJJJJJJJJJJIJJJJJJJIIJFHGJJJJJJJJJGIJIJJJJJJJJJJJJJIIJJEHIJDHGHHHHFFEEEEDDDBBDDDDDDD_Mismatch_1_Sense_+_Library_PoolT
TGTAACTACTTTAATAAAATGTATGACAGTGGTGAAATGGTCCGATGATGGGAATGTCTCATGGGTCATGAGACTGGGTCTCGGGACAACCACA
>Frequency_1_QualityScore_FFHHHHHJIGJJJJDGGIIIJJJJIIGJJJJJJJJHIGHHFFFFFFFEEEEADCACDCDDEEEDDDEDEDDFFFEEEEEEEEEEDEDDDDDDDD_Mismatch_1_Sense_+_Library_PoolT
TTGGCAGCGAGGGGTCTGACCAATCGAGCTACCCGTCAGGACTATAGACCAAAGTTGTAATTACTTAATATTCTATTCTAATTTTATGAGACCG
>Frequency_1_QualityScore_FFHFHHFHIJJJJJIJJJHIJIJJIJGIJJIJJJJJJJJGIJJJJJJJJJJJGHJJJJJJHGHFFFDDEEEDDDDDEDDEDDDDDDDDDEEDDD_Mismatch_1_Sense_+_Library_PoolT
CAGTGGTGAAATGGTCCGATGATGGGAATGTCTCATGGGTCATGAGACTGGGTCTCGGGACAACCACAGTGGTCTCAGTACCAACCATTTTTAA
>Frequency_1_QualityScore_FFHHHHHJJJJJJIJFHHIJJIJJIJIJJJJIJJJJJJJJJHHFDDB,8<CCDCCBDDDDDDBDDDDB9<?@DAD?CDDEDDDDDBC:>AACDC_Mismatch_1_Sense_+_Library_PoolT
GAACTCGCGACCTCGTGACAGAGGGCCAAAAGCTTGGCAGCGAGGGGTCTGACCAATCGAGCTACCCGTCAGGACTATAGACCAAAGTTGTAAT
>Frequency_1_QualityScore_FFHHHHHJEHIJIJJJJJJIJJJJJIIGIIJJJIIJJJJIIJIJIIGGHEGIIJJFHIJGIIGIJJHHHEHHFFFDDEEEDDDDDDDDDDDDDD_Mismatch_0_Sense_+_Library_PoolT
TTTTAAAGTAATTGAATGCCAACTGTTAATTTGTTATATATGAGAGAATAATTGGTGGGTTGTTTTCCATGCGTTATAAGACGTGGATGCCATT
>Frequency_1_QualityScore_FFHHHHHIIIIJIIJDHGHJHIJIHIJHIJIJJJIIJGIHGIJJJJJJIHIGJJJJJJJIIEDHIGFHFBCDDDDDDDCDDDCCDEDCECCCAA_Mismatch_2_Sense_+_Library_PoolT
AATGTAGGACAGTGGTGAAATGGTCCGATGATGGGAATGTCTCATGGGTCATGAGACTGGGTCTCGGGACAACCACAGTGGTCTCAGTACCAAA
>Frequency_1_QualityScore_FFHHHHHJJJIJIIIJJJJJIJIIIJHJJIJDHIJJJJJIJJJJHIJJJJJIIJIJHHHGFFFFFFEEECEEEDDDDDDDDEEDDCDDCCDEED_Mismatch_1_Sense_+_Library_PoolT
AAATGGTCCGATGATGGGAATGTCTCATGGGTCATGAGACTGGGTCTCGGGACAACCACAGTGGTCTCAGTACCAACCATTTTTAAAGTAATTG
>Frequency_1_QualityScore_FFHHHHHGIJJJJIJJJJJJJJJIJJJJJJJJJJJJJJHBDFFFFEEDEEDDDDDDDDDDBDDBDDDDDCDEDDDDDBD>CDCDEEEEDDDEDE_Mismatch_0_Sense_+_Library_PoolT
GACCTCGTGACAGAGGGCCAAAAGCTTGGCAGCGAGGGGTCTGACCAATCGAGCTACCCGTCAGGACTATAGACCAAAGTTGTAATTACTTAAT
>Frequency_1_QualityScore_D>FFAHFGDFFGDEFGCFH81)?1?BDFHGI4:BC<GGBGHGGEEDGE<BAFF@=C/;FGHDGE;;A<=BDDFC;;@A=>;AD>C>@>?,9?CC_Mismatch_1_Sense_+_Library_PoolT
ATTCTAATTGTATAAGACCGAAGTTGTAACTACTTTAATAAAATGTAGGACAGTGGTGAAATGGTCCGATGATGGGAATGTCTCATGGGTCATG
>Frequency_1_QualityScore_FFHHFHHIEHIGIIJIJFIIJJJJIJJJJIJJHJJJJJJJIIJJJJJJJHHHHHFFFFFFDCEEEEEDD;CCDACEDDCDDCCC_Mismatch_1_Sense_+_Library_PoolT
TTGGTGGGTTGTTTTCCATGCGTTATAAGACGTGGATGCCATTGCAAACCTTATTTTGTTCAAAATAAAGCAGTTTTAAAAGTA
>Frequency_1_QualityScore_DDHHAAFHIIIHEHIGGGCHIE>@DHEDHGHGA<FFHIGGIIDFGGG@HEIE>CHHE3?=7?@D@CEDB;8;?8@C:CDDDC_Mismatch_0_Sense_+_Library_PoolT
CGAGCTACCCGTCAGGACTATAGACCAAAGTTGTAATTACTTAATATTCTATTCTAATTGTATGAGACCGAAGTTGTAACTA
>Frequency_1_QualityScore_FFDHHGGGIJIIJIJJJIIGGIJJI@GHIJJJJIIJJJJJHJIJIJJJIFH_Mismatch_1_Sense_+_Library_PoolT
GGATGCCATTGCAAACCTTATTTTGTTCAAAATAAAGCAGTTTTAAAAGTA
>Frequency_1_QualityScore_FFHHHHHJJJJJJJJJJJJHJJJJJJJJJIJJJIJJIJJJJIIIJJJJJIJJJJIJIGHHIJJJIIJIJEHHFHHFFFFFFEEEEDDDDDDEDD_Mismatch_0_Sense_+_Library_PoolT
TGTAATTACTTAATATTCTATTCTAATTGTATGAGACCGAAGTTGTAACTACTTTAATAAAATGTAGGACAGTGGTGAAATGGTCCGATGATGG
>Frequency_1_QualityScore_FFHHHHFHIJJJJJJJJJJFGHHIJJJJJIJJJJJJHIJIIJJJJIJJIIJJJIJJJJHHHHHEFFFFFFFEEEEEEDDDDDDEEEEDEDD_Mismatch_1_Sense_+_Library_PoolT
CATGGGTCATGAGACTGGGTCTCGGGACAACCACAGTGGTCTCAGTACCAACCATTTTTAAAGTAATTGAATGCCAACTGTTAATTTGTTA
>Frequency_1_QualityScore_FFHHHHHJJJJJJJJJHIJIJIJIJJJJJIJJIIJJJJJJGHHFFDDDBBCDDDDDDDDD@DDDDDDDDDBBDDDDDDDDEDDDD@BDCCDCDE_Mismatch_2_Sense_+_Library_PoolT
AGAACTCGCGACCTCGTGACAGAGGGCCAAAAGCTTGGCAGCGAGGGGTCTGACCAATCGAGCTACCCGTCAGGACTATAGACCAAAGTTGTAA
>Frequency_1_QualityScore_FFHHHHHIIJJJFHIIJJJIJJJJJHIJJJIJJJJJJJJJJJIJJJIJJIJIIJJJJHHHFFFFFFEEEEEEFFDDDDDDDCDDCDCDCCDEDC_Mismatch_1_Sense_+_Library_PoolT
ATGTCTCATGGGTCATGAGACTGGGTCTCGGGACAACCACAGTGGTCTCAGTACCAACCATTTTTAAAGTAATTGAATGCCAACTGTTAATTTG
>Frequency_1_QualityScore_FFHHHHFIJJJJIJGIIJIJJJJJIJJJJJJIJJJJJJJHHFDD>BDDDDDDDDDDDDDDDDDDBDDD@CCDDDDCDDDDDDDDCDDDDEEEDD_Mismatch_1_Sense_+_Library_PoolT
CTCGCGACCTCGTGACAGAGGGCCAAAAGCTTGGCAGCGAGGGGTCTGACCAATCGAGCTACCCGTCAGGACTATAGACCAAAGTTGTAATTAC
>Frequency_1_QualityScore_FFHHGHHJJJJJJHIIJJGIJJJJJJJJJIJJHIIIJJJJJJJJJJIIJJJIJJJJJGHGIJJJJJHGHHHFDDDDCDDDEDEDDDDECD_Mismatch_0_Sense_+_Library_PoolT
ATCGAGCTACCCGTCAGGACTATAGACCAAAGTTGTAATTACTTAATATTCTATTCTAATTGTATGAGACCGAAGTTGTAACTACTTTAA
>Frequency_1_QualityScore_FFHHHDHHIIJJJJIJIIEHHIIIIIIJJJIJJIJHIJGGIJJJHJJJJJJJIJJJJJHHHGEECFFFFBDEEEEDDDDCCDDDEDCCDCEEFE_Mismatch_1_Sense_+_Library_PoolT
ATGGGTCATGAGACTGGGTCTCGGGACAACCACAGTGGTCTCAGTACCAACCATTTTTAAAGTAATTGAATGCCAACTGTTAATTTGTTATATA
>Frequency_1_QualityScore_FDHHHGHJI@FH@FHIJIJIJIJJEHHHHHFFFEEEEEEEEEDCDACDDDDDDDDDDD?CDDDDDDDBDBDDDDB>@CCCDDDDDEDDDDDDCC_Mismatch_2_Sense_+_Library_PoolT
GTAGGGCGGTGGTGAAATGGTCCGATGATGGGAATGTCTCATGGGTCATGAGACTGGGTCTCGGGACAACCACAGTGGTCTCAGTACCATCCAT
>Frequency_1_QualityScore_B=ADFB<FBDHI<FEHGIIGCEHI9?4DC@EHGGG<@BEFGHIEIHDHFFHIG@C_Mismatch_2_Sense_+_Library_PoolT
GTGGTCTCAGTACCAACCATTTTTAAAGTAATTGAATGCCAACTGTTAATTTGAT
>Frequency_1_QualityScore_FFHHHHHJJJIIJJJJJJJJJJJIJJJIJJJJAGIIJJJJJJJHFHFFFFEEDDDDDDDDDDDDEDDDCBDDCDDDDDEEEDDDEDEEEEEEEE_Mismatch_0_Sense_+_Library_PoolT
TGACAGAGGGCCAAAAGCTTGGCAGCGAGGGGTCTGACCAATCGAGCTACCCGTCAGGACTATAGACCAAAGTTGTAATTACTTAATATTCTAT
>Frequency_1_QualityScore_DAFHHHHIIFGHIJGIIJIIGIJJFGIEGIIJGIIIGIGHGJJJGHGGHIIJJJIJJJHEHFFFBB@;@>ACEDEDDDDCDDDEEDCA_Mismatch_0_Sense_+_Library_PoolT
GTGAAATGGTCCGATGATGGGAATGTCTCATGGGTCATGAGACTGGGTCTCGGGACAACCACAGTGGTCTCAGTACCATCCATTTTTA
>Frequency_1_QualityScore_FFHHHHHJJJJJIIJJFGHJFHIGIJJJJJJJJJJJJJJJJJJJGIJJJJJJIJJHHHHHHFFFFF@CECBCCDCDDDDCDDDCDCCDDD_Mismatch_1_Sense_+_Library_PoolT
ATGAGAGAATAATTGGTGGGTTGTTTTCCATGCGTTATAAGACGTGGATGCCATTGCAAACCTTAGTTTGTTCAAAATAAAGCAGTTTTA
>Frequency_1_QualityScore_FFHHGFHIDHHGJJJJIJJJIIIIJJJJJJJJIIJJJJJJJDHHHHHHFFFFFDEEEEDDDBBBDDDDDDDCACCDDDEDDEDDDCDDCDEEED_Mismatch_2_Sense_+_Library_PoolT
GGCGGTGGTGAAATGGTCCGATGATGGGAATGTCTCATGGGTCATGAGACTGGGTCTCGGGACAACCACAGTGGTCTCAGTACCATCCATTTTT
>Frequency_1_QualityScore_DFHHHCFHIGIIGIJJJJIJJJJIIJJJJJJJJHJJJJFIJFHIJJJJJJHHHHF?DFFFEEEEEEEDDCDDDDCDDED_Mismatch_2_Sense_+_Library_PoolT
ATTGGTGGGTTGTTTTCCATGCGTTATAAGACGTGGATGCCATTGCAAACCTTAGTTTGTTCAAAATAAAGCAGTTTCA
>Frequency_1_QualityScore_FFHHDFHIJIIJJIJGIIGHGFHGFHGIJJGIJJJJHIHIHIJJJ_Mismatch_1_Sense_+_Library_PoolT
TGGGTCTCGGGACAACCACAGTGGTCTCAGTACCAACCATTTTTA
>Frequency_1_QualityScore_DD?F?F>@AFGI8EDCC?EHEDFGEDEADFGC=?DBGG9?FGHGECBDFGHH<5=CCHEEBDAACC>@;;>@;;AA3:?;BCAD>A<@CC>>:>_Mismatch_1_Sense_+_Library_PoolT
TGAAATGGTCCGATGATGGGAATGTCTCATGGGTCATGAGACTGGGTCTCGGGACAACCACAGTGGTCTCAGTACCAACCATTTTTAAAGTAAT
>Frequency_1_QualityScore_FFHHHHHJIJJJJJJJIJIIJJGHHIDHHHIIIJJCFHIDGHHHJIJGGJJJJHIJIGJIIJFCEFFFFEEEDEEDDDDDDDDCDEEDDBCDEE_Mismatch_0_Sense_+_Library_PoolT
AACTGTTAATTTGTTATATATGAGAGAATAATTGGTGGGTTGTTTTCCATGCGTTATAAGACGTGGATGCCATTGCAAACCTTATTTTGTTCAA
>Frequency_1_QualityScore_FFHHHHHJJJJJIJJJJJJJJJIIJJJJIJJJJJJJIJJHJJIJJIIIIJ_Mismatch_1_Sense_+_Library_PoolT
TCAGTACCAACCATTTTTAAAGTAATTGAATGCCAACTGTTAATTTGTTA
>Frequency_1_QualityScore_FFHHHHHJEGIIJJJJJJJJJGHIIIJJIJJIJJJJJJFHIIIJJJJIJJJJJJJJJHHHHHGFFFFFFFEEEEEEEDDDDDDDDEEEEDEDDD_Mismatch_2_Sense_+_Library_PoolT
CTCATGGGTCATGAGACTGGGTCTCGGGACAACCACAGTGGTCTCAGTACCAACCATTTTTAAAGTAATTGAATGCCAACTGTTAATTTGTTAA
>Frequency_1_QualityScore_DDHHFFHI>GFGHIGGGA?FHFHG<GHIGIIGEHGEIHHIIGD=C@GIIIGGHHFHFEEBDDEEDECCCCCCCCCBCA:@@ADDDCCCD_Mismatch_2_Sense_+_Library_PoolT
TGGGTCATGAGACTGGGTCTCGGGACAACCACAGTGGTCTCAGTACCAACCATTTTTAAAGTAATTGAATGCCAACTGTTAATTTGCTA
>Frequency_1_QualityScore_DDHHHHHJIJJJJJJJJJJJJJJJJIJJJIJIJJJIJJJJIJJIDHGFGIJJIJGIJIJCHHIIJIHIIJHHHHDEFC?CAEECECCCDDD_Mismatch_0_Sense_+_Library_PoolT
GTTGTAATTACTTAATATTCTATTCTAATTGTATGAGACCGAAGTTGTAACTACTTTAATAAAATGTAGGACAGTGGTGAAATGGTCCGAT
>Frequency_1_QualityScore_FFFHHHHJJIJJJJJHIGJJJJIJJJIJJJJJFIIHIHIJJIJJJJJJJIJIJJJJIIIHHHHHHHFFFFFFEDEDECDEEEEDDDDE_Mismatch_1_Sense_+_Library_PoolT
GGTCATGAGACTGGGTCTCGGGACAACCACAGTGGTCTCAGTACCAACCATTTTTAAAGTAATTGAATGCCAACTGTTAATTTGTTAT
>Frequency_1_QualityScore_FFHHHHHJJJJJJIJIJJIJIJJJJJJJJJHIIJJJJJJJJJJIJIIJGHIJJJJIJJJJJJJJJJJJJHIIIJJGHHFHFCEFFEEEEEEEDD_Mismatch_1_Sense_+_Library_PoolT
CAAAGTTGTAATTACTTAATATTCTATTCTAATTGTATGATACCGAAGTTGTAACTACTTTAATAAAATGTAGGACAGTGGTGAAATGGTCCGA
>Frequency_1_QualityScore_FFHHFHFEGGEHHIIIIHHIJIIJH:?GEHGGIJDH_Mismatch_1_Sense_+_Library_PoolT
CCTTATTTTGTTCAAAATAAAGCAGTTTTAAAAGTA
>Frequency_1_QualityScore_FFHHHDHIJJJJJJJJJJJIJJJJJJIGHJJIJJJJJJJJJIGIJEHIJHHHHHHHFFFFFFFFFEEDECEEEEDCEEECCDDDDBDDDDDDDE_Mismatch_0_Sense_+_Library_PoolT
AGGGGTCTGACCAATCGAGCTACCCGTCAGGACTATAGACCAAAGTTGTAATTACTTAATATTCTATTCTAATTGTATGAGACCGAAGTTGTAA
>Frequency_1_QualityScore_FFGHFGHIGCCFGFHGIJJIIHHIIJJJJJJJIJIIHJJFGIIHHECDEDDFFECDEEEEDEDDCDEEECCDDFEDECCDDDECDDCDBBBD?C_Mismatch_0_Sense_+_Library_PoolT
AGCGAGGGGTCTGACCAATCGAGCTACCCGTCAGGACTATAGACCAAAGTTGTAATTACTTAATATTCTATTCTAATTGTATGAGACCGAAGTT
>Frequency_1_QualityScore_FDFFHFHIIIIBEFHIIIJJJGIII_Mismatch_0_Sense_+_Library_PoolT
TGAATGCCAACTGTTAATTTGTTAT
>Frequency_1_QualityScore_DDHAHHFGIGHIJHHIIIJJJHIII_Mismatch_0_Sense_+_Library_PoolC
TGAATGCCAACTGTTAATTTGTTAT
>Frequency_1_QualityScore_FFHHHHHJHJJJJJJJJJJJJJIIJIIJJJJJJJJJJJJJJJIJJJIJIJIJJJJJIJJJJJGGHHHHFEFFFFFEEEEEEECDDEDDFEDDDD_Mismatch_0_Sense_+_Library_PoolT
CCGTCAGGACTATAGACCAAAGTTGTAATTACTTAATATTCTATTCTAATTGTATGAGACCGAAGTTGTAACTACTTTAATAAAATGTAGGACA
>Frequency_1_QualityScore_ADD8+<?BE:4<:,ACF3<<+A?E4?3*:1C3)*:)?)07DD;(<=A@_Mismatch_0_Sense_+_Library_PoolT
TGGGAATGTCTCATGGGTCATGAGACTGGGTCTCGGGACAACCACAGT
>Frequency_1_QualityScore_FFHHHHHJJJJEHHIIJJJJJJJJIJJJGIJJIJJJJJJJJJJJJIJJJJJHIGIHHHHHHHFFFFFFEDEEEEDDEEEDEDDD_Mismatch_2_Sense_+_Library_PoolT
ATGAGACTGGGTCTCGGGACAACCACAGTGGTCTCAGTACCAACCATTTTTAAAGTAATTGAATGCCAACTGTTAATTTGTTAA
>Frequency_1_QualityScore_FFHHHHHJIHIIIJJJJJJJJJJJJJIJJJJJJJJJJ_Mismatch_0_Sense_+_Library_PoolT
TTTTTAAAGTAATTGAATGCCAACTGTTAATTTGTTA
>Frequency_1_QualityScore_FFHHHHHJJFJJJJJJIJJIIJJIJJJJJIIJIJIHGIIJJIHJII_Mismatch_1_Sense_+_Library_PoolT
CCATTGCAAACCTTAGTTTGTTCAAAATAAAGCAGTTTTAAAAGCA
>Frequency_1_QualityScore_FFHHHHHJJJJJJJJJJJIJJJJJJJJJJJJJJJJJJJJJJJJJJJJJIIJJJJJJJHJJHIJJJHHHHEHFFF_Mismatch_1_Sense_+_Library_PoolT
ACTATAGACCAAAGTTGTAATTACTTAATATTCTATTCTAATTGTATGAGACCGAAGTTGTAACTACTTTAGTA
>Frequency_1_QualityScore_FFHHHHHJJJJJJJJJJIJJJJIIJJJGHJJIJJJJJJJJJHHHHFFFDDDDDDDDDDDEDDDDDDDDDCDDEEEEDDDEDEEEEEEEEEEEDA_Mismatch_0_Sense_+_Library_PoolT
GAGGGCCAAAAGCTTGGCAGCGAGGGGTCTGACCAATCGAGCTACCCGTCAGGACTATAGACCAAAGTTGTAATTACTTAATATTCTATTCTAA
>Frequency_1_QualityScore_DFGHGGFIIJJGFHGIIIIJJJGGGIIJJHJIEGIJJIHIIGIJJJJIJJIIIJIIGGHIHHHHFHFFFFDDDCCCDCDEDEDCEEFDEFEDAC_Mismatch_1_Sense_+_Library_PoolT
CATGAGACTGGGTCTCGGGACAACCACAGTGGTCTCAGTACCAACCATTTTTAAAGTAATTGAATGCCAACTGTTAATTTGTTATATATGAGAG
>Frequency_1_QualityScore_FFHHHHHJJJIJJIIIJJJJJIJIIIJJJJIJIIFHGHJJJJJIIJJFHIHIIJJIJJJIJHIFHHHHFDFFDDDEDDDCDDDDDDCDDDDCDE_Mismatch_0_Sense_+_Library_PoolT
TGAATGCCAACTGTTAATTTGTTATATATGAGAGAATAATTGGTGGGTTGTTTTCCATGCGTTATAAGACGTGGATGCCATTGCAAACCTTATT
>Frequency_1_QualityScore_DAD?:?CG+<CFCFGHHGHIIIGEGIHIDFHGEIGEBGFGBFHG@FHIIIBFGHIGEHEHHHEEEDCCAACCCCDCCACCCCBB?C@CDCBCCC_Mismatch_2_Sense_+_Library_PoolT
GTGGTGAAATGGTCCGATGATGGGAATGTCTCATGGTTCATGAGACTGGGTCTCGGGACAACCACAGTGGTCTCAGTACCAACCATTTTTAAAG
>Frequency_1_QualityScore_FDFFB<CACDFGGIGGH?CG9CDFHAGIGDGHIGGGGI;@DGEBGDBFGEIBCCHIGIE=?CEDDFDD;;>;@@@AC>CCDDDCDD@>@ACA5>_Mismatch_0_Sense_+_Library_PoolT
AGTGGTGAAATGGTCCGATGATGGGAATGTCTCATGGGTCATGAGACTGGGTCTCGGGACAACCACAGTGGTCTCAGTACCATCCATTTTTAAA
>Frequency_1_QualityScore_FFHHHHHJHIIJJJJJGIGIIIHIIGHGIGHHHIIJJIFGIJFHIHIJJJJJJHHHHFFDEEDEEDBDDDDDDDDDDDDCDDDDDDDC@CDDB3_Mismatch_2_Sense_+_Library_PoolT
GCCAACTGTTAATTTGTTATATATGAGAGAATAATTGGTGGGTTGTTTTCCATGCGTTGTAAGACGTGGATGCCATTGCAAACCTTAGTTTGTT
>Frequency_1_QualityScore_FDGFGFHGIGGGHIHIJIIJJIHHIIJJJIJJIJJJJIJJJIIIIJJIIJIJAGIGHIGIIGIGIIIJHHHHHHHD@ADFFEDEDACCCBCDDD_Mismatch_0_Sense_+_Library_PoolT
TATAGACCAAAGTTGTAATTACTTAATATTCTATTCTAATTGTATGAGACCGAAGTTGTAACTACTTTAATAAAATGTAGGACAGTGGTGAAAT
>Frequency_1_QualityScore_FFGHHHHJJIIJJJGJIIJJJGJJIJIJJJJJJIIJIJIIIJJJIJGHIHIDHIJJIJIJIHHHDFFFFFEEEEEECDDDCDCDDCDDDCDDDB_Mismatch_0_Sense_+_Library_PoolT
TTGTATGAGACCGAAGTTGTAACTACTTTAATAAAATGTAGGACAGTGGTGAAATGGTCCGATGATGGGAATGTCTCATGGGTCATGAGACTGG
>Frequency_1_QualityScore_DEHHBDHGHIFGHGGIIGJJIIGJJGHIIGJIJJJIIJIGHHHG>FGGHIGIIJGIFFEGGGEEE@HHEEED?BEFEDCCA>ABDDDDDCCDDD_Mismatch_0_Sense_+_Library_PoolT
AATTACTTAATATTCTATTCTAATTGTATGAGACCGAAGTTGTAACTACTTTAATAAAATGTAGGACAGTGGTGAAATGGTCCGATGATGGGAA
>Frequency_1_QualityScore_FFHHHHGIIJJIIJIIIGGHIIIJJGIJHIIGIJIJGIJDHIJJIJIIJIJJFHIJHGEIIJJIIIJIFEEHHEEFDFFACCC@?BDDDD@ACC_Mismatch_0_Sense_+_Library_PoolC
AATTACTTAATATTCTATTCTAATTGTATGAGACCGAAGTTGTAACTACTTTAATAAAATGTAGGACAGTGGTGAAATGGTCCGATGATGGGAA
>Frequency_1_QualityScore_FFHDFHHJJIJJJJJJFIJIGGJJJJJJDGIJJIJIJJJJHGHIIIHIHI?FHIFHIBH_Mismatch_2_Sense_+_Library_PoolT
GAGTAATTGAATGCCAACTGTTAATTTGTTATATATGAGAGAATAATTGGTGGGTTGTA
>Frequency_1_QualityScore_FBFHHHHJJJJJJJJJJJJIGIIJJIJJJJJJJJJJJJJJJJJJIIJJJJ_Mismatch_1_Sense_+_Library_PoolT
GTACCAACCATTTTTAAAGTAATTGAATGCCAACTGTTAATTTGTTATAT
>Frequency_1_QualityScore_FFHFFFHGFHIHIHEIEHIGIIIJJIHGIIHIJJJFHHJJ@FGHIJJJGIIJJJIJIGGGHAGGGGGGEHCEAB@DDDEDEEEB@BBADCC:@C_Mismatch_1_Sense_+_Library_PoolT
AATTACTTAATATTCTATTCTAATTGTATGAGACCGAAGTTGTAACTACTTTAATAAAATGTAGGACAGTGGTGAAATGGTCCGATGATGGTAA
>Frequency_1_QualityScore_FFHHHHHJJJJJJIJHIJJJJJJJJIJJJJJIIJJJJJJJJJJJJHIJJJIJJJJJJJJIIHHHEHFFFFDEEEEEEEDDDCDDCDCDDCDCDD_Mismatch_2_Sense_+_Library_PoolT
TGTATGAGACCGAAGTTGTAACTACTTTAATAAAATGTATGACAGTGGTAAAATGGTCCGATGATGGGAATGTCTCATGGGTCATGAGACTGGG
>Frequency_1_QualityScore_FDDDFHFDEHD@HDGBGHHGBAGHIIGIGGGGIIGIEEIIGIIIIII@HHHIFFHEHHFDEFFDFFEEEACC>CDEDDEDCCC>A<;95>?CCD_Mismatch_1_Sense_+_Library_PoolT
AGAGGGGTCTGACCAATCGAGCTACCCGTCAGGACTATAGACCAAAGTTGTAATTACTTAATATTCTATTCTAATTGTATGAGACCGAAGTTGT
>Frequency_1_QualityScore_FFHHHHHJJJJIJJJJCFGIGJJJJJJJIJJJIJJJJIIJHHHHHFFFFFFEECDDDDDDDEEFEDDDEDDEEEFEDEEEEDEEEDDEEEDDDD_Mismatch_0_Sense_+_Library_PoolT
GCTTGGCAGCGAGGGGTCTGACCAATCGAGCTACCCGTCAGGACTATAGACCAAAGTTGTAATTACTTAATATTCTATTCTAATTGTATGAGAC
>Frequency_1_QualityScore_FFHHHHGHJJJIJJJJJJJJJJJJJJJJJJJJJJJIJJJIJJJJJJJIJIIJJIIJ_Mismatch_2_Sense_+_Library_PoolT
TAAGTTGTAATTGCTTAATATTCTATTCTAATTGTATGAGACCGAAGTTGTAACTA
>Frequency_1_QualityScore_DFHHHHHJJJJJJJGIJHIJJJJJJJJJJJJJJJJJJJJIIJJIJJJFHIGHHIIJJIIJJHGHFFFFFFEEEEDEEDEEDDDCDDDDDDDDDE_Mismatch_1_Sense_+_Library_PoolT
ATTGTATGAGACCGAAGTTGTAACTACTTTAATAAAATGTAGGACAGTGGTGAAATGGTCCGATGATGGGAATGTCTCATGGGTCATGATACTG
>Frequency_1_QualityScore_FFHHHHHJJJJIIIIFHIIIIGIIJJJJJJJJJJJJIJIJJIIJFHIJJJIIJJJICHIIHGIIHHG_Mismatch_1_Sense_+_Library_PoolT
ATGCGTTATAAGACGTGGATGCCATTGCAAACCTTAGTTTGTTCAAAATAAAGCAGTTTTAAAAGCA
>Frequency_1_QualityScore_FFHHHHHJJJHHJJJJJJJJJJJJJJJIIJJJJJIIJJJIJJJJIJGHFFGGGIJJJGHIIBGIGIHHHHHHFFFFDCDEEDDDDBDDDDDDDD_Mismatch_0_Sense_+_Library_PoolT
ATTTTTAAAGTAATTGAATGCCAACTGTTAATTTGTTATATATGAGAGAATAATTGGTGGGTTGTTTTCCATGCGTTATAAGACGTGGATGCCA
>Frequency_1_QualityScore_FFHHHHHJJJJJJJJJJJJJJJJHHIFHIIJJJIJJJJHJIJJJJJJIJJIIIJJJJIJGGIJHHHHHHFFFEECEEDDBBDDDDDDDDDDDDD_Mismatch_0_Sense_+_Library_PoolT
TACTTTAATAAAATGTAGGACAGTGGTGAAATGGTCCGATGATGGGAATGTCTCATGGGTCATGAGACTGGGTCTCGGGACAACCACAGTGGTC
>Frequency_1_QualityScore_AD:C>FAGGGJGIHEIHIBGCBCEFHEGHGGG:?FF8BD6BFGGGGHEGIAGHHGGHHFB;;=AC@BDDDACCDCDDDACCCDDDCADDE_Mismatch_0_Sense_+_Library_PoolT
TGTTAATTTGTTATATATGAGAGAATAATTGGTGGGTTGTTTTCCATGCGTTATAAGACGTGGATGCCATTGCAAACCTTATTTTGTTCA
>Frequency_1_QualityScore_FFHHFHGIJJJIJDIIHHIHIJIJEHJIIIIJJIIFIIJIGHIGHJDGGFHIIHIIGHHIJHGHHFFFFFCBEEEEDEEDDD>CBDDCCCCCCB_Mismatch_1_Sense_+_Library_PoolT
ATGTATGAGACCGAAGTTGTAACTACTTTAATAAAATGTAGGACAGTGGTGAAATGGTCCGATGATGGGAATGTCTCATGGGTCATGAGACTGG
>Frequency_1_QualityScore_FFHHHHHJIJJJJJJJHIJFHHJJJGIIJJIJJIJJJJJIIIJIJJJJJJJJJJJJJJJJJHHHGHHHECDF_Mismatch_1_Sense_+_Library_PoolT
CTCGGGACAACCACAGTGGTCTCAGTACCAACCATTTTTAAAGTAATTGAATGCCAACTGTTAATTTGTTAT
>Frequency_1_QualityScore_FFHHHHHFHIIIIJGIIIIGGDGH?GHFHIJJJHIIJJJJJJJJIJJJJIGGIHHHHHHFFFFFDDEECCEEEDEDAD_Mismatch_2_Sense_+_Library_PoolT
GACTGGGTCTCGGGACAACCACAGTGGTCTCAGTACCAACCATTTTTAAAGTAATTGAATGCCAACTGTTAATTTGTA
>Frequency_1_QualityScore_FFHHHHHJJJJIJJJJJJJJEHIJJIJJIJJJJHHIJJJJJJJJJJJJJJIJJHHIJJJIJHHHHHFFFFEEEDEEDEDDFEDDDDDDDDDDDD_Mismatch_1_Sense_+_Library_PoolT
TGATGGGAATGTCTCATGGGTCATGAGACTGGGTCTCGGGACAACCACAGTGGTCTCAGTACCAACCATTTTTAAAGTAATTGAATGCCAACTG
>Frequency_1_QualityScore_FFHHHHHJJJJJJJJJJJHIIJIHIJIJJJJJJJJJIHIJJJJJJJJIJJIJJJJJJGIJJJIHIHHHH?EHFEFFDBDDDDDDDEDDD_Mismatch_1_Sense_+_Library_PoolT
GACCAATCGAGCTACCCGTCAGGACTATAGACCAAAGTTGTAATTACTTAATATTCTATTCTAATTGTATGAGACCGAAGTTGTAACCA
>Frequency_1_QualityScore_FFHHHHHJJJJJJJJJJIJJJJJIIHHJHIIJJJJJJJJJGIIHIJJJJJIJJJIJ=FHHJGIIIJIHHHHHFFEEFFFDD@DBDDDDDDDDCD_Mismatch_1_Sense_+_Library_PoolT
ACTACTTTAATAAAATGTAGGACAGTGGTGAAATGGTCCGATGATGGGAATGTCTCATGGGTCATGAGACTGAGTCTCGGGACAACCACAGTGG
>Frequency_1_QualityScore_FFHGHHHIIIIIIIJGIJGII@FFHJJJJIJJJJJJJJJJJJHHHFFDFDDECDEDDDB;ACDDDDDFEDDCCDDDEDDEEEEEEDD@C@CCDD_Mismatch_0_Sense_+_Library_PoolT
CAAAAGCTTGGCAGCGAGGGGTCTGACCAATCGAGCTACCCGTCAGGACTATAGACCAAAGTTGTAATTACTTAATATTCTATTCTAATTGTAT
>Frequency_1_QualityScore_FFHHHGHJJJJJJJJJGIIJJJJIJJJJIJJJJIJJJJIJJJJJJJIHHHHHHHHFFFFFDFDEEEEED@BBDBDDDDEDEDDDDEDD_Mismatch_1_Sense_+_Library_PoolT
CGAGCTACCCGTCAGGACTATAGACCAAATTTGTAATTACTTAATATTCTATTCTAATTGTATGAGACCGAAGTTGTAACTACTTTAA
>Frequency_1_QualityScore_FFHHHHHJJJJJJJJHHGJJJJJHIJCHIJJJJJIIJJIJJJJJJJJJJJIIIJJJJIJHHIJJJIJHHHHHFBDFFCDDDDDDDDDDDCDDDD_Mismatch_1_Sense_+_Library_PoolT
TACTTTAATAAAATGTAGGACAGTGGTGAAATGGTCCGATGATGGGAATGTCTCATGGGTCATGATACTGGGTCTCGGGACAACCACAGTGGTC
>Frequency_1_QualityScore_D:CBCC2<<B@<AG:C9;<2AA<E>EFF?DEDFFEFFIIAGIFDEFCB@4BF88BBC74;@F>_Mismatch_1_Sense_+_Library_PoolT
GTTATAAGACGTGGATGCCATTGCAAACCTTATTTTGTTCAAAATAAAGCAGTTTTAAAAGTA
>Frequency_1_QualityScore_FFHHHHHIJJJJJJJIIIIJHHGHFHIIJJJJJFHIIFHHFGIIJJJJJJJH_Mismatch_1_Sense_+_Library_PoolT
CTGTTAATTTGTTATATATGAGAGAATAATTGGTGGGTTGTTTTCCATGCGA
>Frequency_1_QualityScore_FFHHHHHJJJJJJJJGHJFFGIIJGI_Mismatch_0_Sense_+_Library_PoolT
TCGGGACAACCACAGTGGTCTCAGTA
>Frequency_1_QualityScore_FFHHHHFHGHIJJJJJJJJJJIIIJHIGHIIIJIIJJIJIJJIJFHHGHIIIIJIHHIJGHI@EHHHHGCHFFFDCDEDDCCBB@DDDDDDDDD_Mismatch_1_Sense_+_Library_PoolT
CTTTAAAGTAATTGAATGCCAACTGTTAATTTGTTATATATGAGAGAATAATTGGTGGGTTGTTTTCCATGCGTTATAAGACGTGGATGCCATT
>Frequency_1_QualityScore_FFGHHGDHJJJ?HHIIJJJJJJJIIIIIJJJJIHFHHFFFFFEEEEECDDDDDDDDEEEEDDDEDEEEEDADEEEEEEEEDDEEECDDDDBB9@_Mismatch_0_Sense_+_Library_PoolT
GCAGCGAGGGGTCTGACCAATCGAGCTACCCGTCAGGACTATAGACCAAAGTTGTAATTACTTAATATTCTATTCTAATTGTATGAGACCGAAG
>Frequency_1_QualityScore_DDAHDHCGGHGHIIICEBFHFGCEGGGI?DHIG*@BGIIGCHGIIFH97CCGCHAEHEHHF<BAAA@ADCCC;ACDBCCDDDDDDDDC?:@>CD_Mismatch_2_Sense_+_Library_PoolT
GGAATGTCTCATGGGTCATGAGACTGGGTCTCGAGACAACCACAGTGGTCTCAGTACCAACCATTTTTAAAGTAATTGAATGCCAACTGTTAAT
>Frequency_1_QualityScore_FFFHHH<FHIJIIJJJIIJJGJJFCGHGGIIJJJGIJIIIJGHHGGIJIJHHI_Mismatch_1_Sense_+_Library_PoolT
TCTCAGTACCAACCATTTTTAAAGTAATTGAATGCCAACTGTTAATTTGTTAT
>Frequency_1_QualityScore_FFFHHFFIJIJJIJJIJICIIIJDGHIJIJJIIJJIDGHIJJJIIGIHJDFHHDEFDFFEEEEEEEDDDBBDDEEDDCDDED_Mismatch_1_Sense_+_Library_PoolT
CGATGATGGGAATGTCTCATGGGTCATGAGACTGGGTCTCGGGACAACCACAGTGGTCTCAGTACCAACCATTTTTAAAGTA
>Frequency_1_QualityScore_FFHHHHHJJGHJJJJJHJIJJJJJIIGHJIIJJJJIJJJJJJJIJJJJJHHGHHHFFFFFFFEDEDEDDCDDDEEEEDEDDE_Mismatch_1_Sense_+_Library_PoolT
GAGACTGGGTCTCGGGACAACCACAGTGGTCTCAGTACCAACCATTTTTAAAGTAATTGAATGCCAACTGTTAATTTGTTAT
>Frequency_1_QualityScore_FFHHGHHJJJJJJJIIJJJIJJJJJIIJJIJIJJIJJJJIIJJJJJJJGJJJJIGBHHHIJJJJHHHHHAHDDDDFFEDDEEEECDDCCDCDCD_Mismatch_0_Sense_+_Library_PoolT
ACTATAGACCAAAGTTGTAATTACTTAATATTCTATTCTAATTGTATGAGACCGAAGTTGTAACTACTTTAATAAAATGTAGGACAGTGGTGAA
>Frequency_1_QualityScore_FFFHHGFHHHJJJIJIJJJJJJGIJJJIJJHIJJJIJJIJJJJJIJJJJJHHEHHHDFDEFFEEDEEEECCACEDDCDDDDDDDDDCDDD_Mismatch_1_Sense_+_Library_PoolT
GGTGGGTTGTTTTCCATGCGTTATAAGACGTGGATGCCATTGCAAACCTTAGTTTGTTCAAAATAAAGCAGTTTTAAAAGCAATTGTTTA
>Frequency_1_QualityScore_FFHHHHHEGGHIIIIIIJJJEHIIIJIGIJJJJIJGIFHIHHIJJJGGJJJIJJJJIJHHHFHHBEFFFCDEEEEDCDDDDCDCDEEEDD_Mismatch_2_Sense_+_Library_PoolT
TCATGGGTCATGAGACTGGGTCTCGGGACAACCACAGTGGTCTCAGTACCAACCATTTTTAAAGTAATTGAATGCCAACTGTTAATTTGA
>Frequency_1_QualityScore_F?FHFFHIJIIJJIJJJJJJJJJJIJIGHHHIIJIJJJJJJIJIIGGHFHIIJGHCHIJGIJIGIIGHHHHHHGFBBDD>BB?BDDDD_Mismatch_2_Sense_+_Library_PoolT
GTGGTCTCAGTACCAACCATTTTTAAAGTAATTGAATGCCAACTGTTAATTTGTTATATATGAGAGAATAATTGGTGGGTTGTTTTCA
>Frequency_1_QualityScore_FFHHHHHJJEHIHHGJIJJJJJIIGIJJJIJJJJJIIJIIIJJJJIJJJJIJHIJIGIHFH_Mismatch_1_Sense_+_Library_PoolT
AGACCAAAGTTGTAATTACTTAATATTCTATTCTAATTGTATGAGACCGAAGTTGTAACGA
>Frequency_1_QualityScore_FFHHHHHJFHIJJJJIIJJJJGHJJJIJHIJJJJJJJJIJJIIJJJJIJJJJJIJJJHHHHGFFFDFFFEEEEEEEDDDDDDDDDDDDEDEDDD_Mismatch_2_Sense_+_Library_PoolT
CTCATGGGTCATGAGACTGGGTCTCGGGACAACCACAGTGGTCTCAGTACCAACCATTTTTAAAGTAATTGAATGCCAACTGTTAATTTGTTAC
>Frequency_1_QualityScore_FFHHHHHJJJJJJJJJJJJJJIIJJJJJJJIJIJIGHIGHHIIJJIJJJIJJJJIJJHGIJJIIJEHHEAEFFFFFFEEE_Mismatch_1_Sense_+_Library_PoolT
ACTTAATATTCTATTCTAATTGTATGAGACCGAAGTTGTAACTACTTTAATAAAATGTAGGACAGTGGTGAAATGGTCCA
>Frequency_1_QualityScore_FFHHHHHJJJJJJJFGGIIJJJJJJJJEHIJJJJJJJIJJIJJJHIIFGIJJIIIJJJJHHHFFFFFFCACCECFEDDCDCDDDDDDDDDCDDE_Mismatch_1_Sense_+_Library_PoolT
GAATGTCTCATGGGTCATGAGACTGGGTCTCGGGACAACCACAGTGGTCTCAGTACCAACCATTTTTAAAGTAATTGAATGCCAACTGTTAATT
>Frequency_1_QualityScore_FFHHHHHJJJJJJJIJJJJJJJJJJJIIJJJIJJJJJJJJJIJIJJIJHIJIJJJJIIJGIJJHHHHEFDEDDDEFDDDDDDDDDEDEEDCDCD_Mismatch_1_Sense_+_Library_PoolT
CCTATTCTAATTGTATGAGACCGAAGTTGTAACTACTTTAATAAAATGTAGGACAGTGGTGAAATGGTCCGATGATGGGAATGTCTCATGGGTC
>Frequency_1_QualityScore_FFHHHHHJJJJJIIAIIJJJGJFHIHHIJJIGHHHIJGIJJJIJJIJIIJIJJIIJJJGGIJIJIEIIHHHECFDFFDDDBDDDDDDDDDDCCC_Mismatch_0_Sense_+_Library_PoolT
ACTTTAATAAAATGTAGGACAGTGGTGAAATGGTCCGATGATGGGAATGTCTCATGGGTCATGAGACTGGGTCTCGGGACAACCACAGTGGTCT
>Frequency_1_QualityScore_FDHHHHHJJJJJJJJJJJJJJJHIGJJJIJJJJJJJJJIJJHIJJJJJJJJJJJGIIJJJJJJIHHHHHEHFEFFEFFEDDDBD?CCCDEDDDD_Mismatch_2_Sense_+_Library_PoolT
GTCTGACCAATCGAGCTACCCGTCAGGACTATAGACCAAAGTTGTAATTACTTAATATTCTATTCTAATTGTATGAGACCGAAGTTGTAACCAA
>Frequency_1_QualityScore_FFHHHHHJFGIIJIJJJJJJIJIJJJJJJJJIJJJJJIJHHHHHHFFFDFEEEEEFEEDDEDEDFEEEEDDEEEEEEDDDDECDCDDDBBD@CC_Mismatch_0_Sense_+_Library_PoolT
GCGAGGGGTCTGACCAATCGAGCTACCCGTCAGGACTATAGACCAAAGTTGTAATTACTTAATATTCTATTCTAATTGTATGAGACCGAAGTTG
>Frequency_1_QualityScore_FFHHHHHJJJJJJJJJJJIJJJJJIIJJJJJJIIJJJJJJJJJJJJJJIHJGIIJJJHHJIGIJJHHHHHHHFFFFFEEEEEEEECDDDDCDDD_Mismatch_0_Sense_+_Library_PoolT
AGGACTATAGACCAAAGTTGTAATTACTTAATATTCTATTCTAATTGTATGAGACCGAAGTTGTAACTACTTTAATAAAATGTAGGACAGTGGT
>Frequency_1_QualityScore_DDFDDFDGHE;FE*??G@DGCHDGHGGEEGBCHIHIC==FFCCHHIIAHIEIHIIHHHFC;@DDC;BEC_Mismatch_1_Sense_+_Library_PoolT
GGGACAACCACAGTGGTCTCAGTACCAACCATTTTTAAAGTAATTGAATGCCAACTGTTAATTTGTTAT
>Frequency_1_QualityScore_FFHHHGHJJJGHJJGIJFJHJJIGGIJIJJJIIIIJJGIIBGGIDFFDHIIIJ_Mismatch_1_Sense_+_Library_PoolT
ATGCCAACTGTTAATTTGTTATATATGAGAGAATAATTGGTGGGTTGTTTTCA
>Frequency_1_QualityScore_FFGHHHHCFHJJIJIIJJJJCGGHIIIDHIJIHIIICDGI?FGGGHFHIIGGIJIIIIJHHHEEHEEDFCDFEDEEDCDDDDDDEEEEDCCCCC_Mismatch_2_Sense_+_Library_PoolT
TCATGGGTCATGAGACTGGGTCTCGGGACAACCACAGTGGTCTCAGTACCAACCATTTTTAAAGTAATTGAATGCCAACTGTTAATTTGTTAAA
>Frequency_1_QualityScore_FFGHHHFIGEGFGHHGEHIIGGHEGHIIJGEHGIDBHIJGEHDFHGCBFHGGEGIGEHHHGHHEEC?CECEFECECCCCD?CDAACDDEEDCDD_Mismatch_1_Sense_+_Library_PoolT
TCTCATGGGTCATGAGACTGGGTCTCGGGACAACCACAGTGGTCTCAGTACCAACCATTTTTAAAGTAATTGAATGCCAACTGTTAATTTGTTA
>Frequency_1_QualityScore_DFHHHDFJJHIJJIJJJJJJJJFHGHHHIJJIIJJIJGIFHIHHGJJJJIJJJJJJJJJHGHHHGFDFFFDFDEEEEEDDDDDDDDEE@DDCCD_Mismatch_1_Sense_+_Library_PoolC
TCTCATGGGTCATGAGACTGGGTCTCGGGACAACCACAGTGGTCTCAGTACCAACCATTTTTAAAGTAATTGAATGCCAACTGTTAATTTGTTA
>Frequency_1_QualityScore_FFHHHFHJJJHGJHHIIIIGIGIIIHIJJJJJJJIJJIIJJJIJJJJIJJJIIJIIJIIJIJGIIIIIJHHHHCH@DDEFEDDD@ABB>@B=AC_Mismatch_1_Sense_+_Library_PoolT
ACAACCACAGTGGTCTCAGTACCAACCATTTTTAAAGTAATTGAATGCCAACTGTTAATTTGTTATATATGAGAGAATAATTGGTGGGTTGTTT
>Frequency_1_QualityScore_DEFHHHDIIGIFGGEHHIJIHDCHIIIJIHGHGHCHIIIEHECHADHGIGIBHFEEEHEECEFFDDDEECECDDCD>5>CDD@?C@_Mismatch_2_Sense_+_Library_PoolT
TCATGAGACTGGGTCTCGGGACAACCACAGTGGTCTCAGTACCAACCATTTTTAAAGTAATTGAATGCCAACTGTTAATTTGTTAA
>Frequency_1_QualityScore_FDFDDFHIJIIJHIGJFHGIJJJJJJIJHIIJJJJJGHIJIJJJJJIIFFFGHIJJHHFFFFDDDDDDDCCCCCEDDDDDDDD?@CCDDDDDDD_Mismatch_1_Sense_+_Library_PoolT
GTGGTGAAATGGTCCGATGATGGGAATGTCTCATGGGTCATGAGACTGGGTCTCGGGACAACCACAGTGGTCTCAGTACCAACCATTTTTAAAG
>Frequency_1_QualityScore_FFDDHGHJIIIJGIJIIIGIIGGIJIIJJIIJJIJIJJIGEIJIIIJJGIIGHGFHHFFECCCADDDDDDDDADDDEEDCB?CDDDDDDDDDBB_Mismatch_0_Sense_+_Library_PoolT
TGTATGAGACCGAAGTTGTAACTACTTTAATAAAATGTAGGACAGTGGTGAAATGGTCCGATGATGGGAATGTCTCATGGGTCATGAGACTGGG
>Frequency_1_QualityScore_FFHHGHHJJJJJJJJJJCGIJIIJJJJJJJHHIJJJJJJJJJJJJIJHIIIJJJJHHHHHHHFFFFFEEDE_Mismatch_1_Sense_+_Library_PoolT
TGGGAATGTCTCATGGGTCATGAGACTGGGTCTCGGGACAACCACAGTGGTCTCAGTACCATCCATTTCTA
>Frequency_1_QualityScore_FFHHHHGGHIBHIIJJIJIJJGJGIIJHIJJJIJJIII_Mismatch_0_Sense_+_Library_PoolT
ATTTTTAAAGTAATTGAATGCCAACTGTTAATTTGTTA
>Frequency_1_QualityScore_DDHHD>FHH?EDHEHGIIGBDGEGD??DBHGHEHEG_Mismatch_1_Sense_+_Library_PoolT
ATCTAATTGTATGAGACCGAAGTTGTAACTACTTTA
>Frequency_1_QualityScore_FFHGHHGIJIHHGHJJJJIJIIGIIIIJJGIGGIJJIJJJFHIIJII?FGHGIEHIJJGIGHH:@=EEE?BEDACEDCCCDDDDB?CDDCCDCD_Mismatch_1_Sense_+_Library_PoolT
ATGCCAACTGTTAATTTGTTATATATGAGAGAATAATTGGTGGCTTGTTTTCCATGCGTTATAAGACGTGGATGCCATTGCAAACCTTATTTTG
>Frequency_1_QualityScore_FFHHHHHJJJHIJJJJJJJJJJJJJJIJJFHIJJJJJJJJIJJJGIIJ_Mismatch_1_Sense_+_Library_PoolT
CAAACCTTAGTTTGTTCAAAATAAAGCAGTTTTAAAAGCAATTGTTTA
>Frequency_1_QualityScore_FFGHHFFBGGGIGEIIGHHII_Mismatch_0_Sense_+_Library_PoolT
CCGAAGTTGTAACTACTTTAA
>Frequency_1_QualityScore_FFHBHHHGGHJJJJJIFHIJIJGJIJIGEHIIEEBFHDHIJJJHIIG_Mismatch_2_Sense_+_Library_PoolC
AAACCTTATTTTGTTCAAAATAAAGCAGTTTTAAAAGTAATTGTCTA
>Frequency_1_QualityScore_DFHFHHHJJJJJIJJJJJJJJJIJJJJIIJJJJJJJHIJJJJJJJJJJJIIJJJJIJIHHHHFFFEEEEEEDDEDDEDDDDDDBDDEEDD_Mismatch_1_Sense_+_Library_PoolC
TGGTGAAATGGTCCGATGATGGGAATGTCTCATGGGTCATGAGACTGGGTCTCGGGACAACCACAGTGGTCTCAGTACCAACCATTTTTA
>Frequency_1_QualityScore_?:C<DFFAFGIBE9BHE3CGFFHBDFH<ADFEF_Mismatch_2_Sense_+_Library_PoolC
AAGAGTAATTGAATGCCAACTGTTAATTTGTTA
>Frequency_1_QualityScore_FFHHHHHJJJJJJIJJIJIJJJJFHIJJJJJJJJJJJHHHHFFFCDDDDDDDDDDEDDDDDDDDDDDDECDEDDDEDEEEDEEEEEEEEDEEDD_Mismatch_0_Sense_+_Library_PoolC
GCCAAAAGCTTGGCAGCGAGGGGTCTGACCAATCGAGCTACCCGTCAGGACTATAGACCAAAGTTGTAATTACTTAATATTCTATTCTAATTGT
>Frequency_1_QualityScore_FFHHHHHJJJJJJJJJHJJJJJJJHIJHGJJJJJJJJJJGIIHIIIJJJJIJJJJJJJJJHHHHHFFFFFFDDCCDDDDDDDDDDDDDDDDDDC_Mismatch_0_Sense_+_Library_PoolC
CTACTTTAATAAAATGTAGGACAGTGGTGAAATGGTCCGATGATGGGAATGTCTCATGGGTCATGAGACTGGGTCTCGGGACAACCACAGTGGT
>Frequency_1_QualityScore_FDHHFHHJJJJJJJJJGIJGHIJJJJIJJJJJJJJJJGHIJJJJJJJJIJHHIJJJJJHHHHFFFDEEECEDDDEDDEDDDDDDDDFEEDD_Mismatch_1_Sense_+_Library_PoolC
GTGGTGAAATGGTCCGATTATGGGAATGTCTCATGGGTCATGAGACTGGGTCTCGGGACAACCACAGTGGTCTCAGTACCATCCATTTTTA
>Frequency_1_QualityScore_DFHDADCEFHDGFIFHFHEHADDFGGAE<DHAGGH4?F@ABHHIFHHHHI?DDGHIBHCEHIECGIIEGGCCEH@?EA@D?B5<<?>>?CCACC_Mismatch_2_Sense_+_Library_PoolC
CCACAGTGGTCTCAGTACCAACCATTTTTAAAGTAATTGAATGCCAACTGTTAATTTGTTATATATGAGAGAATAATTGGTGGGTTGTTTTCAA
>Frequency_1_QualityScore_FFHHDHHHIJGIIAFGIGGI<FGIJJIIIIJJJJJJIGIIEFHEACEGIEIJJIHHHEFFDBEFFFE@C@CEDDDCCC>CCC@AAAC_Mismatch_0_Sense_+_Library_PoolC
AGAGAATAATTGGTGGGTTGTTTTCCATGCGTTATAAGACGTGGATGCCATTGCAAACCTTATTTTGTTCAAAATAAAGCAGTTTTA
>Frequency_1_QualityScore_FFHHHHHJJJIIIJIJJGJGHGGIJJJJJJFGIJHIIHJJIJJIJJJIFHJJIJJIIJIHHHFFFFFDEEEEEEDDDDDDEEEDACCD_Mismatch_0_Sense_+_Library_PoolC
TTAATTTGTTATATATGAGAGAATAATTGGTGGGTTGTTTTCCATGCGTTATAAGACGTGGATGCCATTGCAAACCTTATTTTGTTCA
>Frequency_8_QualityScore_FEHHHHHJJIIJJIIJIIJJJIJJJIJJJJJJJJGHIJJIIIJJJJJGIIJIJIIIIIHHGGFFCEEDEBDEDDEDDDDDDDDEEEDDCCDDCD_Mismatch_0_Sense_+_Library_PoolT
GTGAAATGGTCCGATGATGGGAATGTCTCATGGGTCATGAGACTGGGTCTCGGGACAACCACAGTGGTCTCAGTACCATCCATTTTTAAAAGAG
>Frequency_6_QualityScore_FFHHHGGIIJIIIJJFHIIIIIHIIJIIFGIIIIIHIIJJJJIIIGHIGIIIIIHIIJIHHGHFGFEFEDEDDCD?CCEEDDDDDDDCDDDDBC_Mismatch_0_Sense_+_Library_PoolT
GGAATGTCTCATGGGTCATGAGACTGGGTCTCGGGACAACCACAGTGGTCTCAGTACCATCCATTTTTAAAAGAGTAATTGAATGCCAACTGTT
>Frequency_1_QualityScore_DD;?F?<?CFFGAGIF;A@ED<+2293?1:CF3C6?6;8??;B;CFFF=;CFE4=C7=CEAEFFAEDD;.;3;?;.;;@;3;AAB:>:@?>A5:_Mismatch_0_Sense_+_Library_PoolC
GGAATGTCTCATGGGTCATGAGACTGGGTCTCGGGACAACCACAGTGGTCTCAGTACCATCCATTTTTAAAAGAGTAATTGAATGCCAACTGTT
>Frequency_5_QualityScore_FFHHHFHIIJIIIJIIHIHIJJJCGIIJIIIIIJIIFGIIIJIHHIIIIIHHIFGGEFGFEECDEEDEDDDDEEEDDDDDDCDBCDEEDDDDDD_Mismatch_0_Sense_+_Library_PoolT
CGATGATGGGAATGTCTCATGGGTCATGAGACTGGGTCTCGGGACAACCACAGTGGTCTCAGTACCATCCATTTTTAAAAGAGTAATTGAATGC
>Frequency_4_QualityScore_FFGHHHHJIIIFGGHIGHHIHIIHHIIJDGHHIIIJIGFHIIIIJJIIJJJHGGGHHIBFGGGGGGGGDBDEDDDDDDEEEDCCCC_Mismatch_0_Sense_+_Library_PoolT
ATGAGACTGGGTCTCGGGACAACCACAGTGGTCTCAGTACCATCCATTTTTAAAAGAGTAATTGAATGCCAACTGTTAATTTGTTA
>Frequency_4_QualityScore_FFHHHHHIJJJJJJJJJJJJIJJIJIIJJIIIJIJIIIJJIIIJJHIIGHIJJHIIHIIIIJIHHHHIIEEHHHGGFDABCBACDDDDCCDDCA_Mismatch_1_Sense_+_Library_PoolT
CAAAGTTGTAATTACTTAATATTCTATTCTAATTGTATGAAACCGAAGTTGTAACTACTTTAATAAAAAGTAGGGCGGTGGTGAAATGGTCCGA
>Frequency_1_QualityScore_FFGHHFHJIJJJJJJJJJJJJJIJJJIJIJIIJJJJJIJIIJJJJGGHCHIIJIJJIJJJJJIIIICGGGGGHHEEED=?BBBCDDDCCDDDDD_Mismatch_1_Sense_+_Library_PoolC
CAAAGTTGTAATTACTTAATATTCTATTCTAATTGTATGAAACCGAAGTTGTAACTACTTTAATAAAAAGTAGGGCGGTGGTGAAATGGTCCGA
>Frequency_3_QualityScore_FFHHHHHJJJJJJJJJEHIJJIIIIJJJJHHIJJJJIJJJJJIIIIGHIGHIHHHGHHFFGGGFEFFFEEDDEEDD?CCEEDDDDDDDDDDDDD_Mismatch_0_Sense_+_Library_PoolT
GGGAATGTCTCATGGGTCATGAGACTGGGTCTCGGGACAACCACAGTGGTCTCAGTACCATCCATTTTTAAAAGAGTAATTGAATGCCAACTGT
>Frequency_1_QualityScore_FFHGHHHIIJIIJJJJ?DHIICGAGIIDIFGIGHJJJHDFFFDDDEACD@CCDEDDDDDDDDDCDFEECDDDDDDDCDDEEDACDDDDCCDDDA_Mismatch_0_Sense_+_Library_PoolC
GGGAATGTCTCATGGGTCATGAGACTGGGTCTCGGGACAACCACAGTGGTCTCAGTACCATCCATTTTTAAAAGAGTAATTGAATGCCAACTGT
>Frequency_3_QualityScore_EEGGGGEHHIIFHHHIHHHBFFHFFHIIGHIIJHIIDGGGEHIIHCGIHJJIJIIEDDGFCDDEACABDBDDDDDCDDDDCDCCDCABDEDCCB_Mismatch_0_Sense_+_Library_PoolT
CATGGGTCATGAGACTGGGTCTCGGGACAACCACAGTGGTCTCAGTACCATCCATTTTTAAAAGAGTAATTGAATGCCAACTGTTAATTTGTTA
>Frequency_3_QualityScore_FFHHHHHIIJJIJJHIJJJJJJJIIIJJJJJJGHIJIJJIIIJJJCFIIIHIICFGEFEEDECDDDDDDEDDEDDDDDDDDEEEDCDDCBCDAC_Mismatch_0_Sense_+_Library_PoolT
GAAATGGTCCGATGATGGGAATGTCTCATGGGTCATGAGACTGGGTCTCGGGACAACCACAGTGGTCTCAGTACCATCCATTTTTAAAAGAGTA
>Frequency_3_QualityScore_FFHHHHHJJIJJIIHIJIJIJJIJIJJJJGIIIJFIIIHIIHIHEFHFHIIJIJIHJJJJIIIJFHIJIIGHGFFECAAB>ADDDDDCCCDCCC_Mismatch_1_Sense_+_Library_PoolT
AAAGTTGTAATTACTTAATATTCTATTCTAATTGTATGAAACCGAAGTTGTAACTACTTTAATAAAAAGTAGGGCGGTGGTGAAATGGTCCGAT
>Frequency_3_QualityScore_FFGGHGGHDGHIJJJHIJJJJGGHIJJIHHIEHIIIIIGHIFIIJHJIJJIJJIJHHHHIIHDEBEDEBCDEDEDDEDDDDDDDDBDDDDEEDC_Mismatch_0_Sense_+_Library_PoolT
CTCATGGGTCATGAGACTGGGTCTCGGGACAACCACAGTGGTCTCAGTACCATCCATTTTTAAAAGAGTAATTGAATGCCAACTGTTAATTTGT
>Frequency_1_QualityScore_FFHGHHHJIIIJJJJJJIJJJEHIIGIIIIJJJJJJJJFHIHIIJJJIHIJJJJJJHHHHHHDDFFFEACCEEEEDDDDDDDDDDDDDDEEEDD_Mismatch_0_Sense_+_Library_PoolC
CTCATGGGTCATGAGACTGGGTCTCGGGACAACCACAGTGGTCTCAGTACCATCCATTTTTAAAAGAGTAATTGAATGCCAACTGTTAATTTGT
>Frequency_3_QualityScore_EEHHHGHJJJEGHIJJJIGIJIIFHIHGGIIHGIJIHIJJJJJJHHIIIIJJHIIIIBFGHGGGGGFCEEEDDCCDDDDEDCBDDE_Mismatch_0_Sense_+_Library_PoolT
TGAGACTGGGTCTCGGGACAACCACAGTGGTCTCAGTACCATCCATTTTTAAAAGAGTAATTGAATGCCAACTGTTAATTTGTTAT
>Frequency_3_QualityScore_FFHHHHHIJJIJJJJEHJJJJJIJJJJJGHIJJJJHJJJJJJJJJIIJHIIJJJIJJJIIHHGGFFFFEFEDEDECCDFEDDDDDDDCDDDDCD_Mismatch_0_Sense_+_Library_PoolT
GGAATGTCTCATGGGTCATGAGACTGGGTCTCGGGACAACCACAGTGGTCTCAGTACCAACCATTTTTAAAAGAGTAATTGAATGCCAACTGTT
>Frequency_1_QualityScore_FFHHHHHHIJIJIJJFHIJJIJJJJJJJGHIIGGIIIJJJJJJJJEGEGHIJJJGJIIIJHHHGFFFFFFEEDDE>CCDFDDDDDDDDDDDDCC_Mismatch_0_Sense_+_Library_PoolC
GGAATGTCTCATGGGTCATGAGACTGGGTCTCGGGACAACCACAGTGGTCTCAGTACCAACCATTTTTAAAAGAGTAATTGAATGCCAACTGTT
>Frequency_3_QualityScore_FFHHHHHJHIJIJJJJIJJJJIJIIJJJHJJJJJIJJJJJIJJIIJJIIIIHJJJJJJIJJIJJIIIJHHIIGCFHHFFDDBCBACDDDDDDDD_Mismatch_1_Sense_+_Library_PoolT
GACCAAAGTTGTAATTACTTAATATTCTATTCTAATTGTATGAAACCGAAGTTGTAACTACTTTAATAAAAAGTAGGGCGGTGGTGAAATGGTC
>Frequency_3_QualityScore_FFHHHHHJJIJJEHHIIIIHIIIIJEHHJJJJIJJJJJJJIIDGIGGHIIIIHIIIIIIHHGGGGFGFECBD?CDEEEDDDDDDDDDDDCDCDD_Mismatch_0_Sense_+_Library_PoolT
ATGTCTCATGGGTCATGAGACTGGGTCTCGGGACAACCACAGTGGTCTCAGTACCATCCATTTTTAAAAGAGTAATTGAATGCCAACTGTTAAT
>Frequency_1_QualityScore_DDFHHHHIIIII?FHIIIIIIIIIIBFHIIIIIIIIIIIHGIIIIIIIIIIHIIIIIIIIIIHHHCEED?DE;ACDDCCCCCCCCCBCCCCCDE_Mismatch_0_Sense_+_Library_PoolC
ATGTCTCATGGGTCATGAGACTGGGTCTCGGGACAACCACAGTGGTCTCAGTACCATCCATTTTTAAAAGAGTAATTGAATGCCAACTGTTAAT
>Frequency_3_QualityScore_FFHHHHHJJJIJJJJIJJJJIIJIJJJJJJIJJIHJJJIJJJJJJJJJJJIJHIJGHIHIHIEBDCCDDCDDDDDDDDCDDCDDDDDDCDCEDD_Mismatch_1_Sense_+_Library_PoolT
TTAATATTCTATTCTAATTGTATGAAACCGAAGTTGTAACTACTTTAATAAAAAGTAGGGCGGTGGTGAAATGGTCCGATGATGGGAATGTCTC
>Frequency_3_QualityScore_EEFEFGFIGGIIGIGFIIIIGIIIIGHGHIIIE@CFHIGIGHHIIGFFGHIJDHIIIJFEFEE@C@ABDDEDCCCACDBBDCBDDDCCCDCBDA_Mismatch_0_Sense_+_Library_PoolT
TGAAATGGTCCGATGATGGGAATGTCTCATGGGTCATGAGACTGGGTCTCGGGACAACCACAGTGGTCTCAGTACCATCCATTTTTAAAAGAGT
>Frequency_3_QualityScore_FFHHFFFIFHIIHHHIIDGHIIIIIJIIIHGGIIFIIHIHIJIJJIJFGHDFHIIHEHHIGGGGFGEEFBCEEDDCD?BCDDDDDDDCCCCCDD_Mismatch_0_Sense_+_Library_PoolT
TGGGAATGTCTCATGGGTCATGAGACTGGGTCTCGGGACAACCACAGTGGTCTCAGTACCATCCATTTTTAAAAGAGTAATTGAATGCCAACTG
>Frequency_3_QualityScore_FFHHHHHIJJJIJIJIJJJJFHIGIGIIIIJJJHHIIJJIHIJJIJJJJJCFHHHIJJIHGHHHGGFEEECDEADDDDDDACCCEDCDDDDDDD_Mismatch_0_Sense_+_Library_PoolT
TGATGGGAATGTCTCATGGGTCATGAGACTGGGTCTCGGGACAACCACAGTGGTCTCAGTACCATCCATTTTTAAAAGAGTAATTGAATGCCAA
>Frequency_2_QualityScore_FFHHHHHJFIIIJIJJJJJIJEHIIJJIJJJJJIJJJJIIJGHIIJJIHIJJJIJIIHHHGGGFFECECACEEECDDDDDDDDDDCDDDEEEDC_Mismatch_0_Sense_+_Library_PoolT
CTCATGGGTCATGAGACTGGGTCTCGGGACAACCACAGTGGTCTCAGTACCAACCATTTTTAAAAGAGTAATTGAATGCCAACTGTTAATTTGT
>Frequency_2_QualityScore_FEHHHHHIJJGIHIIIJIIJJGIEGIJJJIIJJIIJJJIJGIHGGIJIIGHIIIIIIGHGGGGFEEEEDCACEEEEEDDDDDDCDDCCCDEEEE_Mismatch_0_Sense_+_Library_PoolT
GTCTCATGGGTCATGAGACTGGGTCTCGGGACAACCACAGTGGTCTCAGTACCAACCATTTTTAAAAGAGTAATTGAATGCCAACTGTTAATTT
>Frequency_2_QualityScore_FFGHGGGIIIIJJIIIIIJIJJJIIGHIGHIGIIIIIIIIJIJIJIJJIJCFHIIIHG?ACABCDDDDDCACDCDCDDCCCCDDCCDCCCCACC_Mismatch_2_Sense_+_Library_PoolT
ATTCTATTCTAATTGTATGAAACCGAAGTTGTAACTACTTTAATAAAAAGTAGGGCGGTGGTGAAATGGTCCGATGATGGGAATGTCTCATGGG
>Frequency_2_QualityScore_FFHHHGGIIIIHIIJIJJJJJJGIIJJIJIJJJJIGIIJIJJIIJJIJJJJICHIGHHHHHGGGFFFFEDEEEEEDDDCDCD=AAEEDDDDDDD_Mismatch_0_Sense_+_Library_PoolT
GATGATGGGAATGTCTCATGGGTCATGAGACTGGGTCTCGGGACAACCACAGTGGTCTCAGTACCATCCATTTTTAAAAGAGTAATTGAATGCC
>Frequency_2_QualityScore_FFHHHFHIIIIJIIEGHIIEFEIIIIGAFHIJJIIIJJIJIJJIGGIIIIIJJEHIIHGIHHHHHHGDDCDEDD?CEEECDCDDCDCCCDDCCD_Mismatch_0_Sense_+_Library_PoolT
GAATGTCTCATGGGTCATGAGACTGGGTCTCGGGACAACCACAGTGGTCTCAGTACCATCCATTTTTAAAAGAGTAATTGAATGCCAACTGTTA
>Frequency_2_QualityScore_FFHGHHGJJIJJJIJIIJGJJJIIIJJJIIIJIIJJJJIIIIIJJJIJIJJJJJIJIEGIIHIEFHBGIGDBCDCCDDDDCDDDDDDCDDEDDB_Mismatch_1_Sense_+_Library_PoolT
GTAATTACTTAATATTCTATTCTAATTGTATGAAACCGAAGTTGTAACTACTTTAATAAAAAGTAGGGCGGTGGTGAAATGGTCCGATGATGGG
>Frequency_2_QualityScore_FFHGHHHIJJJJJIIJJJJJIIIJIJIJJJJIIIJJIJIJJIIJJJIIJIIIJHHIGHHIJJIIHIGGIIECEGGHGECBCDBCDDDCDCCCDC_Mismatch_1_Sense_+_Library_PoolT
CCAAAGTTGTAATTACTTAATATTCTATTCTAATTGTATGAAACCGAAGTTGTAACTACTTTAATAAAAAGTAGGGCGGTGGTGAAATGGTCCG
>Frequency_2_QualityScore_FFGHHGHIIJIJJIIJJIJJJGIGIIJJJJIIHGDHGIGIIIIJJIIJIIIIFGHHAEEIIHGDCDDBBCCCDCCBCDDCDDDECCCCDDCAAA_Mismatch_1_Sense_+_Library_PoolT
CTTAATATTCTATTCTAATTGTATGAAACCGAAGTTGTAACTACTTTAATAAAAAGTAGGGCGGTGGTGAAATGGTCCGATGATGGGAATGTCT
>Frequency_2_QualityScore_FFHHHHHJJJJJJIJIJJJJIIIJIIIJJIIIIJJEGIIIIIJIJIJJJJJIIIJIIJIJEHIGIIID@<A?ACDDDDDDDCDCDDDEDDDDDD_Mismatch_1_Sense_+_Library_PoolT
ATTACTTAATATTCTATTCTAATTGTATGAAACCGAAGTTGTAACTACTTTAATAAAAAGTAGGGCGGTGGTGAAATGGTCCGATGATGGGAAT
>Frequency_2_QualityScore_FFHHGHHJIIIIJJIJIIIJIJIIJJIJJJIIIIJJIIIIHIIIIJGIJIJIIJHIIIIIJIGIIHGHGGHGEEFFDDDDCDDCCDDCDCDDCE_Mismatch_0_Sense_+_Library_PoolT
AATTACTTAATATTCTATTCTAATTGTATGAGACCGAAGTTGTAACTACTTAAGTAGGACAGTGGTGAAATGGTCCGATGATGGGAATGTCTCA
>Frequency_2_QualityScore_FFHHGHHIJGIJIJJJJJJJJIIJJJJJJJGHIIJJJHIJJIIHIHJJJIJIJJJIGHGGCEFEEEEEEEEEEDDDDDDFEEDDCDDCDDCCDE_Mismatch_0_Sense_+_Library_PoolT
AATGGTCCGATGATGGGAATGTCTCATGGGTCATGAGACTGGGTCTCGGGACAACCACAGTGGTCTCAGTACCATCCATTTTTAAAAGAGTAAT
>Frequency_2_QualityScore_FEHHHHGIIIJJJJGHHIJJJIIIJJJJJIJGHIIIIJIJIIJJJJJJJJJJJIHGIGIFHEFFGGFEEBEEEEEDEDDDDEEEEDEDD_Mismatch_0_Sense_+_Library_PoolT
GTCATGAGACTGGGTCTCGGGACAACCACAGTGGTCTCAGTACCATCCATTTTTAAAAGAGTAATTGAATGCCAACTGTTAATTTGTTA
>Frequency_2_QualityScore_FEGGGHHIHIIIIGIIJHHIIHIIGIAGHIIIIIIJIJJEGHIJJJIJJJIJGIHHGGGGGFFFEEEEEDDDDCDDCCCDCDDDDDBCCDEDDC_Mismatch_0_Sense_+_Library_PoolT
GTCCGATGATGGGAATGTCTCATGGGTCATGAGACTGGGTCTCGGGACAACCACAGTGGTCTCAGTACCAACCATTTTTAAAAGAGTAATTGAA
>Frequency_2_QualityScore_FFHHHHHJJJHIIIJJJJJJIJIIIJJJJJJGGJIIJJJJJJJJGHIIJIIIHGHHFFFEEEEECDDEEDCCDDDDDDCDEEEDDCCCDDDACD_Mismatch_0_Sense_+_Library_PoolT
AAATGGTCCGATGATGGGAATGTCTCATGGGTCATGAGACTGGGTCTCGGGACAACCACAGTGGTCTCAGTACCATCCATTTTTAAAAGAGTAA
>Frequency_2_QualityScore_EEFHEFHEIGABFIHHIIEHFGIEGIIIIFHIIIIIFIAHECGIIIIGIIHIIGGEEGGEHGEA6ACDAAAABDDCCCCC???BCCCCCCEEEE_Mismatch_0_Sense_+_Library_PoolT
GTCTCATGGGTCATGAGACTGGGTCTCGGGACAACCACAGTGGTCTCAGTACCATCCATTTTTAAAAGAGTAATTGAATGCCAACTGTTAATTT
>Frequency_1_QualityScore_FDHHHHHJJJGHIJJJJIJJJJJCFHIIJIJJJJJJJJIJGHICGIIJJHIJJHHHHHHFFFFDEEEEDC>ACDEDDDDDDCCDDDDCDDDEEE_Mismatch_0_Sense_+_Library_PoolC
GTCTCATGGGTCATGAGACTGGGTCTCGGGACAACCACAGTGGTCTCAGTACCATCCATTTTTAAAAGAGTAATTGAATGCCAACTGTTAATTT
>Frequency_2_QualityScore_FFGHHGHJIIIIIIIIJJJJIJJIJJJJJEHIIIIIJJJIJJJJJIIIIIIJIIDGIIHIJFCCDAACDBCDDDDDDDBCCDDDDDDDDDDECE_Mismatch_1_Sense_+_Library_PoolT
TAATATTCTATTCTAATTGTATGAAACCGAAGTTGTAACTACTTTAATAAAAAGTAGGGCGGTGGTGAAATGGTCCGATGATGGGAATGTCTCA
>Frequency_2_QualityScore_EFHHGGHJJIIJJIJJJJFHIIJIIIJJJIJEGIJJJIIIIJJJJJJIGIIIIHHHGEGGGGGGGEEFEDEEEEEEDECCDEEDCCDDDDCDDD_Mismatch_0_Sense_+_Library_PoolT
ATGGGAATGTCTCATGGGTCATGAGACTGGGTCTCGGGACAACCACAGTGGTCTCAGTACCATCCATTTTTAAAAGAGTAATTGAATGCCAACT
>Frequency_2_QualityScore_FEHHGHHIIIIJIIIGIGIHHHHIIIJIGHIJHIJIIIJIICGGIIIIHIIJJIFHGDEEFCEEEADACCEEECDDDEEECDCCCDBC@CCDED_Mismatch_0_Sense_+_Library_PoolT
TGGTCCGATGATGGGAATGTCTCATGGGTCATGAGACTGGGTCTCGGGACAACCACAGTGGTCTCAGTACCATCCATTTTTAAAAGAGTAATTG
>Frequency_1_QualityScore_FFHHGHFIJJJJFGHJJJIIIJJJJJJJJGGHIHIJJJHGJJJJJJJJIJJJJJJJJGIEIHHHGHHFFDFFFDEDEEDDEEEDDCCD_Mismatch_1_Sense_+_Library_PoolT
GATGAGACTGGGTCTCGGGACAACCACAGTGGTCTCAGTACCATCCATTTTTAAAAGAGTAATTGAATGCCAACTGTTAATTTGTTAT
>Frequency_1_QualityScore_FAHHHHHJIJJJJIGGHIIIJJFHIJIIJJIGIIJIIJIJJJIGJJJJJIJJHIHEEHHHHDFFFFFDDDEDEECDDDDDDD:ACFEDDDDDDD_Mismatch_0_Sense_+_Library_PoolT
GATGATGGGAATGTCTCATGGGTCATGAGACTGGGTCTCGGGACAACCACAGTGGTCTCAGTACCAACCATTTTTAAAAGAGTAATTGAATGCC
>Frequency_1_QualityScore_FFHHHHHJJJJJIHIIIJJJJIJIJJIJJJJJIIJJJJJJIJJJIIJJIJJJIJJJJIIJJHHGHHGHFDFD@DD@DDDDEDEDDDDECDEEDD_Mismatch_2_Sense_+_Library_PoolT
ATCGGGCTACCCGTCAGGGCTATAGACCAAAGTTGTAATTACTTAATATTCTATTCTAATTGTATGAGACCGAAGTTGTAACTACTTAAGTAGG
>Frequency_1_QualityScore_FFHHHHHJJJJJJJJJJJHJIIJJJJJJJJJJJJJJJHIIJJJJJJJJJJJJJJJJIGHHHHHHFDFFFCFCDEEDDDDDBDDDDCDEDDDDED_Mismatch_2_Sense_+_Library_PoolT
GACCAATCGGGCTACCCGTCAGGGCTATAGACCAAAGTTGTAATTACTTAATATTCTATTCTAATTGTATGAGACCGAAGTTGTAACTACTTAA
>Frequency_1_QualityScore_FFHHHHFHIJJJJIIJJJJEGHJJJJHIJJJJJJIJHHJHGIJJJGHHIJJJJIJJJHHHHHGDFFFFFFEEDEEEDDDDDDCDEEEDDDDCCC_Mismatch_0_Sense_+_Library_PoolT
CATGGGTCATGAGACTGGGTCTCGGGACAACCACAGTGGTCTCAGTACCAACCATTTTTAAAGTAATTGAATGCCAACTGTTAATTTGTTACAA
>Frequency_1_QualityScore_FFHHHH>HIJJJJJJJIIIJIIJJJDHIJJEHHHIJJJFHIIIIJIIJIJIHHHH@DFEEEEEEEEEEDDDDDDEEEDD@CDDDD>CCEEDDDD_Mismatch_1_Sense_+_Library_PoolT
TCCGATAATGGGAATGTCTCATGGGTCATGAGACTGGGTCTCGGGACAACCACAGTGGTCTCAGTACCATCCATTTTTAAAAGAGTAATTGAAT
>Frequency_1_QualityScore_DAFHDHDGIIGIJJIIJJHGGIGIIHHIHHIIJJJBGGHHGJJJGIIJJJJJGHHHHHHDFEFFECCCDBCEDDDDDDDDDDDDDCEDED@CCC_Mismatch_0_Sense_+_Library_PoolT
ATGGGTCATGAGACTGGGTCTCGGGACAACCACAGTGGTCTCAGTACCATCCATTTTTAAAAGAGTAATTGAATGCCAACTGTTAATTTGTTAC
>Frequency_1_QualityScore_DDHDHHHIJEGIIJJJJJJJJJIJJIHJJGHIJJJHIJJIIIIIJIIJJIIJJEHIJGJHHHHHHFFFFDEECEDEEDDD_Mismatch_1_Sense_+_Library_PoolT
GAGACTGGGTCTCGGGACAACCACAGTGGTCTCAGTACCAACCATTTTTAAAGTAATTGAATGCCAACTGTTAATTTGCA
>Frequency_1_QualityScore_FFHHH<DHHIJJGIJJJJ?FHIJJIHHIIJJJGIJEHIGHIJJJIJGGIJGEHGHHFFFFFEEBECCCFDDDCDDDDDDDDDCDDDDDEC@CDE_Mismatch_1_Sense_+_Library_PoolT
ATGGGTCATGAGACTGGGTCTCGGGACAACCACAGTGGTCTCAGTACCAACCATTTTTAAAAGAGTAATTGAATGCCAACTGTTAATTTGTTAA
>Frequency_1_QualityScore_FFHHHHHJJJJJJHIJJJJJJJJJJJFHIJJJJJJJJJJIJIJFHIIIJJJJIJJJJJJJJJHHHFGHDDFFF@CEFEEEEDDDDDDDDDDCDE_Mismatch_0_Sense_+_Library_PoolT
AATGTCTCATGGGTCATGAGACTGGGTCTCGGGACAACCACAGTGGTCTCAGTACCATCCATTTTTAAAAGAGTAATTGAATGCCAACTGTTAA
>Frequency_1_QualityScore_FFGHFGHJJJIJIFEIIJIJIIIJJJDGIJJGIJJJJJJJJJJFGIJFJJJJGHJHHHHHFFFFFFFEECCDD@CCDFDDDDDDDDDDDDDDCE_Mismatch_0_Sense_+_Library_PoolC
AATGTCTCATGGGTCATGAGACTGGGTCTCGGGACAACCACAGTGGTCTCAGTACCATCCATTTTTAAAAGAGTAATTGAATGCCAACTGTTAA
>Frequency_1_QualityScore_FFHHHHGJJJJJIIJIJIJHJJJJCGHJJJJIIJJJJFGGIJJIIIJJIJJJIJIHHHHGHFFEFFFFECDDDDEEDDDDDCDDCCDFEDDDDD_Mismatch_0_Sense_+_Library_PoolT
CCGATGATGGGAATGTCTCATGGGTCATGAGACTGGGTCTCGGGACAACCACAGTGGTCTCAGTACCAACCATTTTTAAAAGAGTAATTGAATG
>Frequency_1_QualityScore_FFHHHHHJJJJGHIJJJJIJJJJJJJJJHIJHIIJJJJJJJJJHJJJJJJIIHHIIIICEHHHHHFFFFEFEDEEEDDEEEEDDDD_Mismatch_2_Sense_+_Library_PoolT
CTGAGACTGGGTCTCGGGACAACCACAGTGGTCTCAGTACCAACCATTTTTAAAAGAGTAATTGAATGCCAACTGTTAATTTGTCA
>Frequency_1_QualityScore_FFHHHHHGJGIJIJIFIIHGHEGJGIJJJIJIJJJIJJJJJJGIJHHBFFEEEEEDDDDB@DDDDDDD@?BDDDDDDDDEDDDDDD(>CDDDEE_Mismatch_2_Sense_+_Library_PoolT
GAACTCGTGACCTCGTGACAGAGGGCCAAAAGCTTGGCAGCGAGGGGTCTGACCAATCGAGCTACCCGTCAGGACTATAGACCAAACTTGTAAT
>Frequency_1_QualityScore_FFHHHHHJJJJJGHIJJJJJJJJJJEHIJJJJJJJIJJJJIJGHICHIIIJGHIJIJJJGIEHHHEEBDBDFCEEEEEEDDDDDC_Mismatch_0_Sense_+_Library_PoolT
ATGTCTCATGGGTCATGAGACTGGGTCTCGGGACAACCACAGTGGTCTCAGTACCATCCATTTTTAAAAGAGTAATTGAATGCCA
>Frequency_1_QualityScore_FFHCFHHJJIIJJJJJFHIJJJJGIIIJJJJJJHHIHIIJJJHIIIHHHHHHFFFFDCCDEAE@CCDDDDDDDDDDDDDDCDDEEEEDC_Mismatch_0_Sense_+_Library_PoolT
GGGTCATGAGACTGGGTCTCGGGACAACCACAGTGGTCTCAGTACCATCCATTTTTAAAAGAGTAATTGAATGCCAACTGTTAATTTGA
>Frequency_1_QualityScore_FFHHHHHJJJJJJIJJJGIJJFGIIJJJJJJJJJJJJJJJJJJJJJJJHIIBGHIJJJJJJJHHHHHFFDDEEFEEEEED_Mismatch_2_Sense_+_Library_PoolT
TGGGTCTCGGGACAACCACAGTGGTCTCAGTACCATCCATTTTTAAAAGAGTAATTGAATGCCAACTGTTAATTTGTTAC
>Frequency_1_QualityScore_FFHHHHHIJJFGHJJJJIJJJJJIJIIFHIHIJJJJIJJJIJJJIJJJJJIHIIIIHHHHHHFFFFFFFDEDEDDDDEEEEDED_Mismatch_0_Sense_+_Library_PoolT
TGAGACTGGGTCTCGGGACAACCACAGTGGTCTCAGTACCATCCATTTTTAAAAGAGTAATTGAATGCCAACTGTTAATTTGAT
>Frequency_1_QualityScore_FFHHHHHJJJJJFGHIIJJIJJGIJHJJJHIJJJJJIJHJJJJJJJJIJJJJJJJJJJHCHFFHFFFFFFEEEDEDDDDEEEEDDDDD_Mismatch_0_Sense_+_Library_PoolT
CATGAGACTGGGTCTCGGGACAACCACAGTGGTCTCAGTACCATCCATTTTTAAAAGAGTAATTGAATGCCAACTGTTAATTTGTTAC
>Frequency_1_QualityScore_FFHHHHGJJJJJJJJJJJJJJJJJJJJJJJJJJJJJJJJJJGIJHIJJJIIIGIJJJJHHHGGHFFFFFEECCCEDDDDDDDDDDDDDDDDDDD_Mismatch_0_Sense_+_Library_PoolT
GTTGTAATTACTTAATATTCTATTCTAATTGTATGAGACCGAAGTTGTAACTACTTAAGTAGGACAGTGGTGAAATGGTCCGATTATGGGAATG
>Frequency_1_QualityScore_FFHHHHHJJJJJJJJJJJJJIJGIJGIJJJJIJJJJJJJJJJJJJGHIIIJJIJJJJJIJJJIHHHHFFFFFEFEEDEED_Mismatch_2_Sense_+_Library_PoolT
CTGGGTCTCGGGACAACCACAGTGGTCTCAGTACCATCCATTTTTAAAAGAGTAATTGAATGCCAACTGTTAATTTGTTA
>Frequency_1_QualityScore_FFHHHHHJJJGHIIJIJIJJJJJFHIJJJJJIJJJJJJJJHHIIJJJJIIIIIJJJJJJJJHHGFHHFEC?CCFEECEEDDDDDDDCDDCDEDE_Mismatch_1_Sense_+_Library_PoolT
ATCTCATGGGTCATGAGACTGGGTCTCGGGACAACCACAGTGGTCTCAGTACCATCCATTTTTAAAAGAGTAATTGAATGCCAACTGTTAATTT
>Frequency_1_QualityScore_B>CDDDDG<C?FDFFH<:?FHEF9FHFH?F@?FC>FBF::1?:?@DGI:8?BFFBCF@CB<FF;F4=F@DEFIEFFF7@8=@8;<@>:@A_Mismatch_1_Sense_+_Library_PoolT
GACCAAAGTTGTAATTACTTAATATTCTATTCTAATTGTATGAAACCGAAGTTGTAACTACTTTAATAAAAAGTAGGGCGGTGGTGAAAT
>Frequency_1_QualityScore_FFHHHGHJJJJJJJJ>FHIJJJGIJJJIJJJJGIGGHIJJIIIJIJJJJJJJIJGIHCHIHHHEHEFFFDFFFECEDEDCCDDDDEDDCDEEEE_Mismatch_0_Sense_+_Library_PoolT
GGTCATGAGACTGGGTCTCGGGACAACCACAGTGGTCTCAGTACCATCCATTTTTAAAAGAGTAATTGAATGCCAACTGTTAATTTGTTATATA
>Frequency_1_QualityScore_FFHGHHHJJFGHJJJJJJJJJJJJIJHIJIIJJJJHJIJJJJJJJJJJJIJJJJIJDEHFHHHFFFFFFEDEEEEDCDEEDDE_Mismatch_0_Sense_+_Library_PoolT
GAGACTGGGTCTCGGGACAACCACAGTGGTCTCAGTACCATCCATTTTTAAAAGAGTAATTGAATGCCAACTGTTAATTTGCA
>Frequency_1_QualityScore_>?;?1D@DGEEEBFGF?C;*?*:C<?CDFFBBFF@BFFFFBBF888=FB=F@FFFFC5@D;7C?A>3;@;_Mismatch_1_Sense_+_Library_PoolT
CTCGGGACAACCACAGTGGTCTCAGTACCAACCATTTTTAAAGTAATTGAATGCCAACTGTTAATTTGCA
>Frequency_1_QualityScore_FFHHHHHJJJJJFHEHIJJGIIIGIHIIJHGJGHHJJJIIJJJJJJJIJJJJJJJJJJH=CEHHFFFFFFEDEDEDDDDEDDEDEDDDDDEEDD_Mismatch_1_Sense_+_Library_PoolT
CATGAGACTGGGTCTCGGGACAACCACAGTGGTCTCAGTACCAACCATTTTTAAAAGAGTAATTGAATGCCAACTGTTAATTTGTTATATATGA
>Frequency_1_QualityScore_EFFHGHHHGIGIHGIGBJIJCEHIIJJGGIIGGGIGGIIJJJGII?BG@FHGGJJHGGIIIJIGIHI;@DGD>8838888:AC>>ACCABDDBD_Mismatch_1_Sense_+_Library_PoolT
AGTTGTAATTACTTAATATTCTATTCTAATTGTATGAAACCGAAGTTGTAACTACTTTAATAAAAAGTAGGGCGGTGGTGAAATGGTCCGATGA
>Frequency_1_QualityScore_FFHHHGHJJJJJIJIJIJBHIGHIIHIIJJGGHIJJIDEIIIJJJJIJJIIIHIJJJJJJJIGHCG_Mismatch_1_Sense_+_Library_PoolT
TGCCATTGCAAACCTTAGTTTGTTCAAAATAAAGCAGTTTTAAAAGCAATTGTTTAAATGTGTGAC
>Frequency_1_QualityScore_FFHGHHHJJJJJJJJJJJJIJJIJJDHIJJJJJJJJIIHHGJJIJJJJIJJJJHHEHFFFFFFFEEDEECEDDDFEEDDCDDDDD@CCDEDDDD_Mismatch_0_Sense_+_Library_PoolT
TCCGATGATGGGAATGTCTCATGGGTCATGAGACTGGGTCTCGGGACAACCACAGTGGTCTCAGTACCATCCATTTTTAAAAGAGTAATTGAAT
>Frequency_1_QualityScore_FFHGFHHJJJJIJJJJJIIIJFHIIIJJJJJJJJJJJJIJJJJJJIIJIJJFGHIJJJJJIHHHHHFFFDDDFEEEEEE_Mismatch_2_Sense_+_Library_PoolT
TGGGTCTCGGGACAACCACAGTGGTCTCAGTACCATCCATTTTTAAAAGAGTAATTGAATGCCAACTGTTAATTTGTCA
>Frequency_1_QualityScore_FFHFFHHIIJIJIIIIBFEHIJJGIIJJJJIJJIGIGIJIGIFGGGIJJIIHEIIJHHHHGFFDFFDFEEEEEEDDDDDDCCDDEEEDECC_Mismatch_1_Sense_+_Library_PoolT
GGGTCATGAGACTGGGTCTCGGGACAACCACAGTGGTCTCAGTACCAACCATTTTTAAAAGAGTAATTGAATGCCAACTGTTAATTTGTTA
>Frequency_1_QualityScore_DDHHHA<<CGFHIGIGHGGIICD?CFGIIIGG?DGEIIIIIIGCHBBDGHGIIIIIIHFHFD>@C@ACCCCCDCCCCBBBCACDCBCCCCBC@A_Mismatch_0_Sense_+_Library_PoolT
GAAATGGTCCGATGATGGGAATGTCTCATGGGTCATGAGACTGGGTCTCGGGACAACCACAGTGGTCTCAGTACCAACCATTTTTAAAAGAGTA
>Frequency_1_QualityScore_FFHHHFHJHGIJJJJJGCIJIHJJJJBGGJJIIJIIJIJGGIIIIIIIJJJJJJIIACHACEFFFFFFDCCEEECFEEDDDDCDDC:ACDFCDD_Mismatch_0_Sense_+_Library_PoolT
GTCCGATGATGGGAATGTCTCATGGGTCATGAGACTGGGTCTCGGGACAACCACAGTGGTCTCAGTACCATCCATTTTTAAAAGAGTAATTGAA
>Frequency_1_QualityScore_FFHHHHGJJJJJJIJJJJJJJFHIIJIGIJJJJJHIJJJIJJJJIIIJJJJHIIAEIJJIIHHHHHFFFFEEEEDCDDDDDCCDEEDCDDDDDC_Mismatch_0_Sense_+_Library_PoolT
ATGATGGGAATGTCTCATGGGTCATGAGACTGGGTCTCGGGACAACCACAGTGGTCTCAGTACCAACCATTTTTAAAAGAGTAATTGAATGCCA
>Frequency_1_QualityScore_FFHHHHHJJJJJJJJJJJJJJJJJHIJIIJJJJJIJJJJJJJJJJIJJJHGIIIIJFCCDDDDDDDDDDCCDDDDCEDDDDDDDCDDDEEDDDC_Mismatch_2_Sense_+_Library_PoolT
TTCTATTCTAATTGTATGAAACCGAAGTTGTAACTACTTTAATAAAAAGTAGGGCGGTGGTGAAATGGTCCGATGATGGGAATGTCTCATGGGT
>Frequency_1_QualityScore_D:BB?FB:CGAF?<CCF@G9::C?1?CD?9D@GA;BDDF<<D@FF.=DFCCA/-5=C?;?.?(6..;>@;@5@AB>BBBBA>;@A9A5:::>:4_Mismatch_0_Sense_+_Library_PoolT
GAAATGGTCCGATGATGGGAATGTCTCATGGGTCATGAGACTGGGTCTCGGGACAACCACAGTGGTCTCAGTACCATCCATTTTTAAAATAGTA
>Frequency_1_QualityScore_FFHHHHHJJJJJJJJJJJJJJJJJJJJJJJJJJHIIJJJJJJJAGIGIJJGGIJIJJJJIIHFH@GGIHAHHHHFDDBBBDDDDDDDDDDB>BD_Mismatch_1_Sense_+_Library_PoolT
AAGTTGTAATTACTTAATATTCTATTCTAATTGTATGAAACCGAAGTTGTAACTACTTTAATAAAAAGTAGGGCGGTGGTGAAATGGTCCGATG
>Frequency_1_QualityScore_FFHHHHHJJJGIIJJJJIJJJJJJJJJGHJIJJJJJIJJIJJJJJJJJJJJJJIJJJDHGJJIHHHHGHFFFFFEDEEEEEDDDDD_Mismatch_1_Sense_+_Library_PoolT
TGATACTGGGTCTCGGGACAACCACAGTGGTCTCAGTACCATCCATTTTTAAAAGAGTAATTGAATGCCAACTGTTAATTTGTTAT
>Frequency_1_QualityScore_FFHHHHHJIIJHIIJJJJIIJJJJJJJJJJJGJJJJIJJJJIJJJJJJJJJJIIFFIIIIJJJJJJJIHGEEHGFEFDDEACEEEDDDDDDDDD_Mismatch_0_Sense_+_Library_PoolT
ATAGACCAAAGTTGTAATTACTTAATATTCTATTCTAATTGTATGAGACCGAAGTTGTAACTACTTAAGTAGGACAGTGGTGAAATGGTCCGAT
>Frequency_1_QualityScore_FFHHHHHJJJJJJIFGIIJJJHIGJJJGHJJIIJJJJJJJJJJJHIJIHJJJJHIJJJIJHHHHHHHFFEDECEEDEEFDDDDDDDDDDDDDDC_Mismatch_1_Sense_+_Library_PoolT
CAATGTCTCATGGGTCATGAGACTGGGTCTCGGGACAACCACAGTGGTCTCAGTACCATCCATTTTTAAAAGAGTAATTGAATGCCAACTGTTA
>Frequency_1_QualityScore_FFHFHHHJJJIJJJJJGGIJJJJGJIJJJJJJJHIJIIJJIJIIJJJJJJJJJJJJHIIIHHHEHFFFFFFFEEEEEDDDDDDEDEEDDDCCDC_Mismatch_0_Sense_+_Library_PoolT
GGGTCATGAGACTGGGTCTCGGGACAACCACAGTGGTCTCAGTACCATCCATTTTTAAAAGAGTAATTGAATGCCAACTGTTAATTTGTTATAA
>Frequency_1_QualityScore_FFHHHHHEFGIGJJJIIJJJGIJJDHIGHIJJIHIIJJJJJEIJIIJJJJJJHHACHHFFFFFFEEEEDEDDDDEEDEDEDDE_Mismatch_0_Sense_+_Library_PoolT
GACTGGGTCTCGGGACAACCACAGTGGTCTCAGTACCATCCATTTTTAAAAGAGTAATTGAATGCCAACTGTTAATTTGTTAT
>Frequency_1_QualityScore_DBFHDDDG<CFHHIIIIGGIIAEFGIIIIIIIGGGIIG????C<FHHCHCGEHIIIEHEHHGGEDACEDEEECDCCCCDDCCCDDDCDDCACDC_Mismatch_0_Sense_+_Library_PoolT
CTCATGGGTCATGAGACTGGGTCTCGGGACAACCACAGTGGTCTCAGTACCAACCATTTTTAAAGTAATTGAATGCCAACTGTTAATTTGCTAA
>Frequency_1_QualityScore_FFHHHHHJIJJJJIJJJJJJJFHIJJJJJJJJJJGHJJJJJIJJJJJJJJJFHIGGEIJJIHHHHHHFFFFFFEDEEEEDDACCDDDDDDDDDD_Mismatch_0_Sense_+_Library_PoolT
ATGATGGGAATGTCTCATGGGTCATGAGACTGGGTCTCGGGACAACCACAGTGGTCTCAGTACCATCCATTTTTAAAAGAGTAATTGAATGCCA
>Frequency_1_QualityScore_FFHHHFAFHIIIJEHIIJJFIIJHHIIJJIIJJJGJJJJIJIJGIFHIIIGHICHIIJJIIHHEHHHFFCEEECEEDDEDCD_Mismatch_1_Sense_+_Library_PoolT
ACTGGGTCTCGGGACAACCACAGTGGTCTCAGTACCATCCATTTTTAAAAGAGTAATTGAATGCCAACTGTTAATTTGTTAT
>Frequency_1_QualityScore_FFHHHHHJJJHIJJJJJJJJJJJIIGIJJJJJJJJJIJJJJJJJIIIJJIIJJHIJJJJJJJJJJJJJIIJHHHHEEFFFBDDBBDDDDDDDDD_Mismatch_2_Sense_+_Library_PoolT
GAGACCAAAGTTGTAATTACTTAATATTCTATTCTAATTGTATGAAACCGAAGTTGTAACTACTTTAATAAAAAGTAGGGCGGTGGTGAAATGG
>Frequency_1_QualityScore_DFHHHHFHEIGHGFHHIEGIJ?DHCGHGGIDGHGGIJJIIHJGIGGIHIIG8@FGGEIIIIIEHHHHFD?B@B?>CCEE_Mismatch_2_Sense_+_Library_PoolT
TGGGTCTCGGGACAACCACAGTGGTCTCAGTACCATCCATTTTTAAAAGAGTAATTGAATGCCAACTGTTAATTTGCTA
>Frequency_1_QualityScore_FFHHHGGJJJIIIIJJJGGHIIIIIIIJJJJJJJJJJJIJIJJJJJJIHHIEIIIGGGIIHJHH??CDDEEFFCEEEEEADCDCDDB:>::?CD_Mismatch_1_Sense_+_Library_PoolT
CGTCAGGGCTATAGACCAAAGTTGTAATTACTTAATATTCTATTCTAATTGTATGAGACCGAAGTTGTAACTACTTAAGTAGGACAGTGGTGAA
>Frequency_1_QualityScore_FFHHHHHHIJJJJJJJJJJJJJJJFHIDGIIIJHJJJJJJJJJJJJJJEGGIJJDGIJJIHHHHHHH_Mismatch_0_Sense_+_Library_PoolT
GACTGGGTCTCGGGACAACCACAGTGGTCTCAGTACCATCCATTTTTAAAAGAGTAATTGAATGCCA
>Frequency_1_QualityScore_FFHHHHHJJJJJJJJJHHJJJJJJJJJJJJJJJJJJFIIJJJJJHHHHHFFFFFFFDEEEDDD@CDEEDCDDD:ACD_Mismatch_0_Sense_+_Library_PoolT
GGGTCATGAGACTGGGTCTCGGGACAACCACAGTGGTCTCAGTACCATCCATTTTTAAAAGAGTAATTGAATGCCAA
>Frequency_1_QualityScore_FFHHHHHJJJJJIIJJJHGJJJJIJJJIFIJJJJIJJJJJJJJJIIJIHHIG=FHIJIIFDDDBDDDDDDDDDDD@BDDEDDDDDDDDEEDDED_Mismatch_1_Sense_+_Library_PoolT
ATATTCTATTCTAATTGTATGAAACCGAAGTTGTAACTACTTTAATAAAAAGTAGGGCGGTGGTGAAATGGTCCGATGATGGGAATGTCTCATG
>Frequency_1_QualityScore_FFHHHHHJIIJJJJJJJBGIHIGIFIJJJJGHHJJJIJJJJJIIJIJHIJIJJJJIEHIIHHHHFFFDFBAEEDEDDCDDEEDDDDDDDDCDDD_Mismatch_0_Sense_+_Library_PoolT
TGGGAATGTCTCATGGGTCATGAGACTGGGTCTCGGGACAACCACAGTGGTCTCAGTACCAACCATTTTTAAAAGAGTAATTGAATGCCAACTG
>Frequency_1_QualityScore_FFHHHGHHIIJJJJJJJJJJJJIJJJJJJJJJJJJJJHJIJJJJJJIGHIHHIIJIJJJJJJJJJJJIHGHHEHHFFFDDBBBBDDDDDDCDDD_Mismatch_1_Sense_+_Library_PoolT
ACCAAAGTTGTAATTACTTAATATTCTATTCTAATTGTATGAAACCGAAGTTGTAACTACTTTAATAAAAAGTAGGGCGGTGGTGAAATGGTCC
>Frequency_1_QualityScore_FFHHHHHJJHIJJIJJJIJJIIJJIJJJJJJJJJJJIJJJJIJIIIJJJIJIHIIIJJJJIJHHHHHGHEFFFECEECCCBD@DDDDDDDDDDD_Mismatch_1_Sense_+_Library_PoolT
AGACCAAAGTTGTAATTACTTAATATTCTATTCTAATTGTATGAAACCGAAGTTGTAACTACTTTAATAAAAAGTAGGGCGGTGGTGAAATGGT
>Frequency_1_QualityScore_D4?D::2A??>CH@I?AFHBEE>DDHBHHHHHB@G1C?D:BGFI<DE<@BFGCAADB4==@@FG:5@A@89/2<:A53(555@@<BBA_Mismatch_1_Sense_+_Library_PoolT
AATTACTTAATATTCTATTCTAATTGTATGAAACCGAAGTTGTAACTACTTTAATAAAAAGTAGGGCGGTGGTGAAATGGTCCGATGA
>Frequency_1_QualityScore_FFHHHHHJJJJJIJJJJJJJJJIIIJJJJJJJJGIHIJJIJJIIJJJJJIJIJJJJJAGIJJHFD@BD@?CDDDDDDDDD@DDDEDCBDDDDDE_Mismatch_1_Sense_+_Library_PoolT
ACTTAATATTCTATTCTAATTGTATGAAACCGAAGTTGTAACTACTTTAATAAAAAGTAGGGCGGTGGTGAAATGGTCCGATGATGGGAATGTC
>Frequency_1_QualityScore_FFHHHGHJCGIJJJIJJJJJJFGHIIJJJIJJJJJJJJHIJGGIJIJHIJIJIJJJJHHHHHDFFFFECACFEEEDDDDDDDDDDDDDDDDDDD_Mismatch_0_Sense_+_Library_PoolT
CTCATGGGTCATGAGACTGGGTCTCGGGACAACCACAGTGGTCTCAGTACCAACCATTTTTAAAAGAGTAATTGAATGCCAACTGTTAATTTGC
>Frequency_1_QualityScore_FFGHHHGJIIGBHFHHHFHGIJIIGHHGIJIGIJIDHBFGHGIIIJJJGIJIGH@EH?EHFFF?DEFFCEEEEEEECDDCCDDD:ACDFDCCCD_Mismatch_0_Sense_+_Library_PoolT
CCGATGATGGGAATGTCTCATGGGTCATGAGACTGGGTCTCGGGACAACCACAGTGGTCTCAGTACCATCCATTTTTAAAAGAGTAATTGAATG
>Frequency_1_QualityScore_FFHAHFHFGFGDHGHJ9?BGGGHEGGEHI8CHGGIH=BDEDDDDBBCDD@ACC@C@DCCDDDDDDDEEDBDDDCDD:ACDDDCDDCCDDDDDC>_Mismatch_0_Sense_+_Library_PoolT
GGGAATGTCTCATGGGTCATGAGACTGGGTCTCGGGACAACCACAGTGGTCTCAGTACCAACCATTTTTAAAAGAGTAATTGAATGCCAACTGT
>Frequency_1_QualityScore_FFHHFFHJJJIJIIGIIIJII?FGFHIIJJHIJJJJJJJJJJIJJIGHGIJFEGGHIIIHHHGGHFFFF@CEEDEEEDC_Mismatch_2_Sense_+_Library_PoolT
TGGGTCTCGGGACAACCACAGTGGTCTCAGTACCATCCATTTTTAAAAGAGTAATTGAATGCCAACTGTTAATTTGTTA
>Frequency_1_QualityScore_DDFFHDHI<EFGE;EBBEGGEGIIHFCH>DHHIIIEHBGGIFIEGIIIIGGGGHHHHHIIIFFHEDFCCBBDCC>>@CDCCCCC_Mismatch_0_Sense_+_Library_PoolT
AGACTGGGTCTCGGGACAACCACAGTGGTCTCAGTACCATCCATTTTTAAAAGAGTAATTGAATGCCAACTGTTAATTTGTTAT
>Frequency_1_QualityScore_FDHHHHHJIIJJEJHIJGJJFIIGHIIJJIIIJJGHGIJDHGIHIGJIJJJIIGIIJIHHIAGHGHDBBDD?>@CCDDDDDDDBBDECDDDDBD_Mismatch_1_Sense_+_Library_PoolT
TTACTTAATATTCTATTCTAATTGTATGAAACCGAAGTTGTAACTACTTTAATAAAAAGTAGGGCGGTGGTGAAATGGTCCGATGATGGGAATG
>Frequency_1_QualityScore_DFGHGGHJJJEHGIIIIDHIGIJDGIIEHIGHIIJJHJJGIIJJJJJIIIJGIIJDGEEHHHHGHFHFFFFFDEEEDDCDEDD_Mismatch_0_Sense_+_Library_PoolT
TGAGACTGGGTCTCGGGACAACCACAGTGGTCTCAGTACCATCCATTTTTAAAAGAGTAATTGAATGCCAACTGTTAATTTGA
>Frequency_1_QualityScore_FFHHGGHJJJIII+<FIHIIIGIJJIJIGHIEGJJJII):?FHGIIHGJIIIGEHIIIIHIG\.=CCHF?CEFFEEDEEDDBDDDDBDDDDCCD_Mismatch_2_Sense_+_Library_PoolT
ACTACTTTAATAAGATGTAGGACAGTGGTGAAATGGTCGGATGATGGGAATGTCTCATGGGTGATGAGACTGAGTCTCGGGACAACCACAGTGG
>Frequency_1_QualityScore_FFGHHHHIJJJJIJJGHIJJJJJJJJJJHHJJJJJIJJJJJJJJIGHHEHHHHHFFFFFFDDDEDEEDBCDDDBDCC_Mismatch_0_Sense_+_Library_PoolT
GGAATGTCTCATGGGTCATGAGACTGGGTCTCGGGACAACCACAGTGGTCTCAGTACCAACCATTTTTAAAAGAGTA
>Frequency_1_QualityScore_=:CFFDHEE:CEH9EHBDDGHI9CC>BEBGHHGIFCHGIG93=CFCCHFCC;CGC@CA;@CEECECHDEEDCCACCCCCAACCBCC>AC@CC5@_Mismatch_0_Sense_+_Library_PoolT
TCTCATGGGTCATGAGACTGGGTCTCGGGACAACCACAGTGGTCTCAGTACCATCCATTTTTAAAAGAGTAATTGAATGCCAACTGTTAATTTG
>Frequency_1_QualityScore_=,2?DC>DE3CEE1<E>EEE3):@9DD*BBDEA<090?9?DECE3=(\;@=@AD<9>@>>1,>?A>>5:>>AAAD>:>:<?>>A_Mismatch_2_Sense_+_Library_PoolT
GTGAAATGGGCCGATGATGGGAATGTCTCATGGGTCATGAGACTGGGGCTCGGGACAACCACAGTGGTCTCAGTACCAACCATT
>Frequency_1_QualityScore_FFHHHFHJJJJJJJJJJJEGHIJJJJJJJJJJJJJHHJHIJJJJIJJJJJJJIJJJIJJIJHHHGEEEFEFFFEEEEEEDDDDDDDEEEDEDDE_Mismatch_0_Sense_+_Library_PoolT
ATGGGTCATGAGACTGGGTCTCGGGACAACCACAGTGGTCTCAGTACCATCCATTTTTAAAAGAGTAATTGAATGCCAACTGTTAATTTGTTAA
>Frequency_1_QualityScore_FFHHHHHJJJJJJJJJJJJJHIJJJJJJJFHIIJJJJJJIJJFFHJJJIGJJJJJJHGHACECEFFEECAEEEDDDDDFEEDDDCCDDDACDFE_Mismatch_0_Sense_+_Library_PoolT
ATGGTCCGATGATGGGAATGTCTCATGGGTCATGAGACTGGGTCTCGGGACAACCACAGTGGTCTCAGTACCATCCATTTTTAAAAGAGTAATT
>Frequency_1_QualityScore_FFHHHHHJJJJCGHJJJJGJJJJJIJJJFHIHIJJJJJJJIJIJJJJJJJJJJFIJHHEHGHFFEFFFFEEEDEDDDDEEEEDDE_Mismatch_0_Sense_+_Library_PoolT
ATGAGACTGGGTCTCGGGACAACCACAGTGGTCTCAGTACCATCCATTTTTAAAAGAGTAATTGAATGCCAACTGTTAATTTGTA
>Frequency_1_QualityScore_FFHGHGFJIJGHIIJJIIJAFGHEHIGIJHID9CFHHIFIJJGHIIJIGCHIGEHHIIGHFHFHEDFFFBDCA@ACCBDACCFECDD@@ACDDB_Mismatch_0_Sense_+_Library_PoolT
GATGGGAATGTCTCATGGGTCATGAGACTGGGTCTCGGGACAACCACAGTGGTCTCAGTACCATCCATTTTTAAAAGAGTAATTGAATGCCAAC
>Frequency_1_QualityScore_FFHHHHHJJJJJJJJJJJJJJJJJJJJJHHIIJJJJJJJJJJJJJJIJIJJJJHIJJIJJFBDDBDDDDDDDDDDDBDDDEDDDDDDCCDEDDD_Mismatch_1_Sense_+_Library_PoolT
AATATTCTATTCTAATTGTATGAAACCGAAGTTGTAACTACTTTAATAAAAAGTAGGGCGGTGGTGAAATGGTCCGATGATGGGAATGTCTCAT
>Frequency_1_QualityScore_FFHHHHHJGHIJJIJIJJJJJEIGIGHJGHIJJJIJJJJJJJJJJJJJGHIIHIHJJJJJHHHHHHFFFFFEDEEEEEDD_Mismatch_1_Sense_+_Library_PoolT
AGACTGGGTCTCGGGACAACCACAGTGGTCTCAGTACCAACCATTTTTAAAGTAATTGAATGCCAACTGTTAATTTGCCA
>Frequency_1_QualityScore_FFHFFFHJJJIAGHGIJJFIGGJJJJGGBGHFHIJIJHGIIIJJJJJJIJJHECEGIJCEFHGHGDFFFFEEDCE>CACDEEDDCCADFDEFDD_Mismatch_0_Sense_+_Library_PoolT
ATGAGACTGGGTCTCGGGACAACCACAGTGGTCTCAGTACCATCCATTTTTAAAAGAGTAATTGAATGCCAACTGTTAATTTGTTATATATGAG
>Frequency_1_QualityScore_FFHHGHHJJJJJEGIJJJIEIIHIIIJJJGHIHIJJJJHIIJJJJJJJJJJJJJJJJJHCHHHHFFFFFDEEEDEDDDDDEEEDDDDE_Mismatch_0_Sense_+_Library_PoolT
CATGAGACTGGGTCTCGGGACAACCACAGTGGTCTCAGTACCATCCATTTTTAAAAGAGTAATTGAATGCCAACTGTTAATTTGTTAT
>Frequency_1_QualityScore_FDHHHHHJJJJIJJJJJJJJJIIIIHJIJJJIJJJJJJJJJJJJIIGIJHJJJHEFDBBEEDDDDDCCDDBDCEDDDDDDDDEEDEEDDDCDDC_Mismatch_2_Sense_+_Library_PoolT
TATTCTAATTGTATGAAACCGAAGTTGTAACTACTTTAATAAAAAGTAGGGCGGTGGTGAAATGGTCCGATGATGGGAATGTCTCATGGGTCAT
>Frequency_1_QualityScore_FFHHHFHIJJJIJJJJJJFHHJJJIIJJJHIIJJJHHJHIIJJJJJJIJJJJJJJJJJHFEEHGF?CDFFEEDECEDDDDCDCCDDDEDDEDEE_Mismatch_0_Sense_+_Library_PoolT
ATGGGTCATGAGACTGGGTCTCGGGACAACCACAGTGGTCTCAGTACCATCCATTTTTAAAAGAGTAATTGAATGCCAACTGTTAATTTGTCAA
>Frequency_1_QualityScore_FDHHHFHJJJJIJIHHGJJJJHGIJJJJJJIGIJIGHIJJJJJJIJJHHHGHFFFFFFDDEAEDFFC@CACDDDDDDDDDDECDEDEDD_Mismatch_1_Sense_+_Library_PoolC
GTCATGAGACTGGGTCTCGGGACAACCACAGTGGTCTCAGTACCAACCATTTTTAAAAGAGTAATTGAATGCCAACTGTTAATTTGTTA
>Frequency_1_QualityScore_DAFHFHHDEGHIGGIDFCGCDFGHGGIBGCHHGBGGIGGIHIEIIJGHC@FCHJJIEIIIEEECEC>@DEFECEDCCEDDCC@_Mismatch_0_Sense_+_Library_PoolC
GACTGGGTCTCGGGACAACCACAGTGGTCTCAGTACCATCCATTTTTAAAAGAGTAATTGAATGCCAACTGTTAATTTGTTAC
>Frequency_1_QualityScore_DDDDDA>;2+<EFF3ABEFED+AFA3CA0?BDDDCDDD???DEECDC=BD7@CAADEC)=;=??AD<A@>;6>@@A@;A?>;;>AAA>>>A>AB_Mismatch_0_Sense_+_Library_PoolC
CTCATGGGTCATGAGACTGGGTCTCGGGACAACCACAGTGGTCTCAGTACCAACCATTTTTAAAGTAATTGAATGCCAACTGTTAATTTGTAAA
