# Supplementary material for: Differential Gene Expression Reveals Candidate Genes for Drought Stress Response in Abies alba (Pinaceae)
Source: PLoS One. 2015 Apr 29;10(4):e0124564. doi: 10.1371/journal.pone.0124564 (PMC4414588; doi:10.1371/journal.pone.0124564)
Supplement: S3 File — (GZ) [file pone.0124564.s003.gz › comp19991_c0_seq2.fa]

>comp19991_c0_seq2 len=346 path=[1270:0-99 318:100-138 1549:139-139 1550:140-180 1229:181-197 713:198-255 1182:256-279 795:280-345] : sp|Q9FK16|AGP22_ARATH Arabinogalactan peptide 22 OS=Arabidopsis thaliana GN=AGP22 PE=3 SV=1 e-value: 8e-08 blast score: 52.0
GCGGGCATAGTTGGAGGGAAGGCACAGGATACCCCGTCCCCTGCTCCACTTCCCATGAGCAAAGGAATGGTAGTCGACCAAGGAATTGCTTACATCCTCATGTTCGTTGCATTGCTGCTCACTTATTTCCTCCATTAATACTTCTCATTTGATCAAATCTTCATTGAGGGATCCATAGATTCAGACACACCCACACCTAGCGACGTGGATGGACGGATTATCCCTTCTGTTGGTGCAGTTCAAATAAATTGATGTACTAGGCTTGCAGGCTTCCATGGCCAGACCTTTGCATCTGTTAGACTTGCAGGCTCCATTTTTCTGGTTGCTTGTATAAGAGTTTGTACAC

>Frequency_3_QualityScore_FFHHHHHJJJJJIJJJJJJJIJJJJJIJHIJHHJIJJJJJJIHGGGFFFFFEEEEEEDDCDDDDDDDEEDBCDDEEDDEDEEEEEDDDCDDDCD_Mismatch_0_Sense_+_Library_PoolT
ATAGATTCAGACACACCCACACCTAGCGACGTGGATGGACGGATTATCCCTTCTGTTGGTGCAGTTCAAATAAATTGATGTACTAGGCTTGCAG
>Frequency_3_QualityScore_EEHGEGHIIIJIGIIIIIIGGHFHIHIIIJIIIJIIHIHIEIIJIJJHEBEGGEEED?>BBB?ADCCDBBA?AB>>@CDD?ACDDDDCDDCDCB_Mismatch_0_Sense_+_Library_PoolT
CTTCATTGAGGGATCCATAGATTCAGACACACCCACACCTAGCGACGTGGATGGACGGATTATCCCTTCTGTTGGTGCAGTTCAAATAAATTGA
>Frequency_3_QualityScore_FFHHHHHIJIFIHIIJJHIJJJIIFIJIIJIJDHIIJIJIIHIIJJIJJJFIHIIGHIIHGIIIJJGHHHCGFIEFHGHFEFACFFDDCDBDDD_Mismatch_1_Sense_+_Library_PoolT
CTCATGTTCGTTGCATTGCTGCTCACTTATTTCCTCCATTAATACTTCTCATTTGATCATATCTTCATTGAGGGATCCATAGATTCAGACACAC
>Frequency_2_QualityScore_FFHHHHHJJJJJJJJJJJJIJIIJIIJIIJJJIJJIJIIIHHHGGFFFFEEDCDEEDDDDEEDDDDDEEDCEDEEEEEDDDDDDDDDDCDDDDC_Mismatch_0_Sense_+_Library_PoolT
CAGACACACCCACACCTAGCGACGTGGATGGACGGATTATCCCTTCTGTTGGTGCAGTTCAAATAAATTGATGTACTAGGCTTGCAGGCTTCCA
>Frequency_2_QualityScore_FFHHGHHJJHIJJJIJJIJJJJJGIGIJJJJJJJJJIIJIIIIJHIIIHHHHGFDCCDDDDDDDDDDDEACCCDDDDDDDEEDDDDDEECDEDC_Mismatch_0_Sense_+_Library_PoolT
CATTGAGGGATCCATAGATTCAGACACACCCACACCTAGCGACGTGGATGGACGGATTATCCCTTCTGTTGGTGCAGTTCAAATAAATTGATGT
>Frequency_2_QualityScore_FEHHHHHIIJJHGIIIJEJIIIJIJIIGIIIIIJJIIIIIIEIIIGIJJIJIIIIJIIGIHIGIJIGIEGEBCCDBCCDEDDCBCDDCBCDC?B_Mismatch_2_Sense_+_Library_PoolT
GTTCAAATAAATTGATGTACTAGGCTTGCAGGCTTCCATGGCCAGACCTTTGCATCTGTTAGACTTGCGGGCTCCATTTTTCTGGCTGCTTGTA
>Frequency_2_QualityScore_FFGHHHFIIIDIIFGIHIJJIIIJIIJJJJJIJIJJIIJJIIHHHHGFFFFFFEEDEDDDEDEEEEEDCCDCCCDD@@BCDDCDCDCDCCCBCC_Mismatch_0_Sense_+_Library_PoolT
ACACCTAGCGACGTGGATGGACGGATTATCCCTTCTGTTGGTGCAGTTCAAATAAATTGATGTACTAGGCTTGCAGGCTTCCATGGCCAGACCT
>Frequency_2_QualityScore_FFHGGHGIIIIIGEIIIIIHIGIIIIIIIJIJJJIJIJJJJIIJIJJJJJJJJFIIJIJJJJIHGHGDCACDDDDDDDDBDDCDCDDCDDDDCC_Mismatch_1_Sense_+_Library_PoolT
ATACTTCTCATTTGATCATATCTTCATTGAGGGATCCATAGATTCAGACACACCCACACCTAGCGACGTGGATGGACGGATTATCCCTTCTGTT
>Frequency_2_QualityScore_DEHHHGHJIIJIIIJIIJIJJJJIJGIIIJIJJIIHGIIGIFHHIJJJJIIIIIIHCGDGFIFIFIFGFCB??<BCDDDAC>AA>?A?CB3;B:_Mismatch_2_Sense_+_Library_PoolT
TCAAATAAATTGATGTACTAGGCTTGCAGGCTTCCATGGCCAGACCTTTGCATCTGTTAGACTTGCGGGCTCCATTTTTCTGGCTGCTTGTATA
>Frequency_2_QualityScore_FFHGHHHIJJJGIJJJJJJIJJJJJJJJIIJJIIJJJJIJIJJJIIIJIJIJIIIJIICGHHFEGGGGEAGEEEEEEEEEECEDDDBCBC=ADD_Mismatch_1_Sense_+_Library_PoolT
CCTTCTGTTGGTGCAGTTCAAATAAATTGATGTACTAGGCTTGCAGGCTTCCATGGCCAGACCTTTGCATCTGTTAGACTTGCGGGCTCCATTT
>Frequency_2_QualityScore_EFHGGFHIIJJIGIIJIIIGIFHHFIIIJIIJIGIDHIJGIIIIIIIIIGIIJJIIIGIGEHEGGBCEDCACCBCCCCCDCCCA??B?ACC?CA_Mismatch_1_Sense_+_Library_PoolT
ACGGATTATCCCTTCTGTTGGTGCAGTTCAAATAAATTGATGTACTAGGCTTGCAGGCTTCCATGGCCAGACCTTTGCATCTGTTAGACTTGCG
>Frequency_2_QualityScore_FFHHHHHJJJJJJIJJJJIJGGIJIFGIIJIJJJJJJJIJJIIIIIIJIIJJIJJIIHHGGFFFFEECDCCCCDDDDACDCDDCCDBCCCBC?@_Mismatch_1_Sense_+_Library_PoolT
CGGATTATCCCTTCTGTTGGTGCAGTTCAAATAAATTGATGTACTAGGCTTGCAGGCTTCCATGGCCAGACCTTTGCATCTGTTAGACTTGCGG
>Frequency_2_QualityScore_FEHHHHEHIHIIJIIIJGIIIIHIIJJJJJIJIJIJJJIIIIHIIHHGGGGGGGGFEFFEEEDCEDDCDBDDDCDACCCBCBAABCBCDBCCCC_Mismatch_0_Sense_+_Library_PoolT
GCGACGTGGATGGACGGATTATCCCTTCTGTTGGTGCAGTTCAAATAAATTGATGTACTAGGCTTGCAGGCTTCCATGGCCAGACCTTTGCATC
>Frequency_2_QualityScore_FFFHHGGIIIIJIIIIIIJIIJIJIJDGIJJIIJIIJIIIJIJIIIJIIIIIIGHIIIHIGGGCEAC=A?BACDDADDDDDCCCACCDEDAC@C_Mismatch_0_Sense_+_Library_PoolT
GATGGACGGATTATCCCTTCTGTTGGTGCAGTTCAAATAAATTGATGTACTAGGCTTGCAGGCTTCCATGGCCAGACCTTTGCATCTGTTAGAC
>Frequency_2_QualityScore_EFHHHHHEEHHJJIIHHIIIJGGIJIIIJJIIJIJIIIIIJIIIICGIIIGIJJIJIIIJGIFFIIIGGHHIGHGEFEECD?AB>AAABCAAB@_Mismatch_1_Sense_+_Library_PoolT
CTTATTTCCTCCATTAATACTTCTCATTTGATCATATCTTCATTGAGGGATCCATAGATTCAGACACACCCACACCTAGCGACGTGGATGGACG
>Frequency_2_QualityScore_FFHHHGHJIIIGIIHIIIIIIIGGIEIIJIIIIIIIJJIGIIIIHGIHHHGGFGFFEEEEDEEEEDCDDCBDDCDDCCBCCEDCDDAAA>CACC_Mismatch_0_Sense_+_Library_PoolT
ACCTAGCGACGTGGATGGACGGATTATCCCTTCTGTTGGTGCAGTTCAAATAAATTGATGTACTAGGCTTGCAGGCTTCCATGGCCAGACCTTT
>Frequency_2_QualityScore_EDGGGGHIJIIIIJJJJJJJJIIIIJJJGIJJJJIGIIIIHHGGGFFFFCEEDDDCBCCCCCDDECDCCCDEEDCEDDEEEECDCCCDCCCC@C_Mismatch_0_Sense_+_Library_PoolT
GATTCAGACACACCCACACCTAGCGACGTGGATGGACGGATTATCCCTTCTGTTGGTGCAGTTCAAATAAATTGATGTACTAGGCTTGCAGGCT
>Frequency_1_QualityScore_FFHHGHHJIIJJJJJJJJJJJIJJJJJHJHIJJJJJJIJJJJJIJEIHIGHHFIIJJJCHGIHFDDDCDCDEDCC@CDDDBCDCBCDCDDCC:@_Mismatch_2_Sense_+_Library_PoolT
AAATTGATGTACTAGGCTTGCAGGCTTCCATGGCCAGACCTTTGCATCTGTTAGACTTGCGGGCTCCATTTTTCTGGCTGCTTGTATAAGAGTT
>Frequency_1_QualityScore_DFHFBFDCGHGJDHGGIGJHJIIJEGIJIGIIIIIIDHGIIEHJHHGJG)8=DDHG;@E;AH>A3?B;);7?C@>AAACBBB=BA@C:BDDDDC_Mismatch_1_Sense_+_Library_PoolT
CTGTTGGTGCAGTTCAAATAAATTGATGTACTAGGCTTGCAGGCTTCCATGGCCAGACCTTTGCATCTGTTAGACTTGCGGGCTCCATTTTTCT
>Frequency_1_QualityScore_DEHDFHDBEHHGGHJG?CGGCG@GAGGH;<FE9B;F@ABAEHFEH9BEEFFF?;=CCDACDED@C@A@@A@:@95@CCCDDCCC>A@>ABBC?C_Mismatch_1_Sense_+_Library_PoolT
TCAGACACACCCACACCTAGCGACGTGGATGGACGGATTATCCCTTCTGTTGGTGCAGTTCAAATAAATTGAGGTACTAGGCTTGCAGGCTTCC
>Frequency_1_QualityScore_FFHHHHHJJJJJJJJJJIJIIJHHIHIJJJJJJGIJJJJHHHHHFFFFDFDDEEDDDDEEDDDDDEEDDDCFEFEEDDDDDBDDDDDDDDCDEA_Mismatch_0_Sense_+_Library_PoolT
GACACACCCACACCTAGCGACGTGGATGGACGGATTATCCCTTCTGTTGGTGCAGTTCAAATAAATTGATGTACTAGGCTTGCAGGCTTCCATG
>Frequency_1_QualityScore_FFHGHHGGHGIIIIGIJAHIEHEGGIIDFHDGIGJJJJGHHEEEFFFEFEEEEED;>A@BCDDDDAA@C>>@CCDDDEDACCDCCACCCBDDCB_Mismatch_0_Sense_+_Library_PoolT
TAGATTCAGACACACCCACACCTAGCGACGTGGATGGACGGATTATCCCTTCTGTTGGTGCAGTTCAAATAAATTGATGTACTAGGCTTGCAGG
>Frequency_1_QualityScore_FFDHHHHJJIIJJJJJIJJJJGIIIHIJJJIGIIJIIJGFGIGIIGGIIB?FHGGHIIJIJIGIGIJJICHHHHHF>>CD:??@CDE@CCDDDD_Mismatch_2_Sense_+_Library_PoolT
TTGGTGCAGTTCAAATAAATTGATGTACTAGGCTTGCAGGCTTCCATGGCCAGACCTTTGCATCTGTTAGACTTGCGGGCTCCATTTTTCTGGC
>Frequency_1_QualityScore_FFHHHHHJHIJJJJJJJJJJJIJIIIIJJJJJJJJJJJJJJJIJJJJJIHHHGIJJJJJJJJJJJGHGIHHHHFGEFDDDDDDDFEEDCC@CDC_Mismatch_2_Sense_+_Library_PoolT
TGGTGCAGTTCAAATAAATTGATGTACTAGGCTTGCAGGCTTCCATGGCCAGACCTTTGCATCTGTTAGACTTGCGGGCTCCATTTTTCTGGCT
>Frequency_1_QualityScore_FFHHHHHJJJJJJJJJJJHGIIJIJJJJJIJJJJJJJIJIJBGEIIJGHHIIIIIIJCGIIGIHGIGHHDEHFFDBDBDACDDEDDD>CCC@BC_Mismatch_2_Sense_+_Library_PoolT
TGCAGTTCAAATAAATTGATGTACTAGGCTTGCAGGCTTCCATGGCCAGACCTTTGCATCTGTTAGACTTGCGGGCTCCATTTTTCTGGCTGCT
>Frequency_1_QualityScore_FFHHHHHJJGIJJJJJJJJJJJJJIJJJJJJJJJJJJJJJJJJJJJJJJJJJJJJJJIIJJHFADDDCDDDDDDBDDDDDDDDDDDDEDDDDDD_Mismatch_1_Sense_+_Library_PoolT
TCTCATTTGATCATATCTTCATTGAGGGATCCATAGATTCAGACACACCCACACCTAGCGACGTGGATGGACGGATTATCCCTTCTGTTGGTGC
>Frequency_1_QualityScore_FADHHHDHIFHIGJJGGIJGCHIIIIIGGHIIIGH>FCHIIGHCGFG>BCCBGDDGGGEE)7@@DCHCHEEFFF;3@ACDDDDDBCDDEDCC5;_Mismatch_1_Sense_+_Library_PoolT
AAATTGATGTACTAGGCTTGCAGGCTTCCATGGCCAGACCTTTGCATCTGTTAGACTTGCAGGCTCCATTTTTCTGGCTGCTTGTATAAGAGTT
>Frequency_1_QualityScore_BDFDB4<E@CACE1AEH@4A+2<B**@FD<*?*::?3B@9?G@DD<?FB>F4<4*?BFCEGC4=4@7=7)==@@E7;7?3??D37)7>A@@6?B_Mismatch_2_Sense_+_Library_PoolT
CTCATGTTCGTTGCATTGCTGCTCACTTATTTCCTCCATTAATACTTCTCATTTGATCATATCTTCATTTAGGGATCCATAGATTCAGACACAC
>Frequency_1_QualityScore_FFHHHHHJJJJJJJJJJJJJIHJGIJJIJJJIJJJJJJJJJHHHHHHFFFFEEEEEEEDDDDDEEDDEDFEEEEDDDDDDDDDDDDDDDDEDDD_Mismatch_0_Sense_+_Library_PoolT
CACACCCACACCTAGCGACGTGGATGGACGGATTATCCCTTCTGTTGGTGCAGTTCAAATAAATTGATGTACTAGGCTTGCAGGCTTCCATGGC
>Frequency_1_QualityScore_DDDFHBHB;GFHCGIIF;<AFE?BDGGHGHCDHGI9CF9DGIHA9B9DHDGDCEEI@C:FGHGIIGIICAEDGEHAHHFEE58@DEECFCC;>@_Mismatch_1_Sense_+_Library_PoolT
CTTACATCCTCATGTTCGTTGCATTGCTGCTCACTTATTTCCTCCATTAATACTTCTCATTTGATCATATCTTCATTGAGGGATCCATAGATTC
>Frequency_1_QualityScore_FFHHHHHJJJIIJJJJIIIIEHGIGIIJJJJJIIJJJJHGJJJIJHHHFEDDDEDACDCDDDDDAB8?CCDCDDEEDCDCDEDDDEDDDEDEDD_Mismatch_0_Sense_+_Library_PoolT
GGGATCCATAGATTCAGACACACCCACACCTAGCGACGTGGATGGACGGATTATCCCTTCTGTTGGTGCAGTTCAAATAAATTGATGTACTAGG
>Frequency_1_QualityScore_DEHHGHHJJJJJJJIJJHGIJJIIEGIJJJJIJJJIJJIJJJIIGGIEBFIHIHIIJIJIJIICHGGDIHIII>DEACHFHFDFFDDCCEEDDD_Mismatch_1_Sense_+_Library_PoolT
TTACATCCTCATGTTCGTTGCATTGCTGCTCACTTATTTCCTCCATTAATACTTCTCATTTGATCATATCTTCATTGAGGGATCCATAGATTCA
>Frequency_1_QualityScore_FFGFDFHHGHIJFGGFHGIIBHIGGDGGIFCA?DGHI8BFB88BGEGFCGFCF@F@3@>GEC=3?<?DCCAC@65>?=;<AC_Mismatch_0_Sense_+_Library_PoolT
GTGGATGGACGGATTATCCCTTCTGTTGGTGCAGTTCAAATAAATTGATGTACTAGGCTTGCAGGCTTCCATGGCCAGACCT
>Frequency_1_QualityScore_FFHHHHHJJJJJHIJJJJJJJJJJJJJJJJIJJJJJJJJIJIJJJJJJIJJJJGIIJJHGGHFFCFFCDCCECECCCDCCCDDD=BBBBBB@AD_Mismatch_1_Sense_+_Library_PoolT
CCCTTCTGTTGGTGCAGTTCAAATAAATTGATGTACTAGGCTTGCAGGCTTCCATGGCCAGACCTTTGCATCTGTTAGACTTGCGGGCTCCATT
>Frequency_1_QualityScore_=3AADD3E@E:AEE4+::::AF_Mismatch_0_Sense_+_Library_PoolT
CCAGACCTTTGCATCTGTTAGA
>Frequency_1_QualityScore_FFHHHHHJJJJJJIJIJJJJJIJJJJJJJJIJJJJJJJJJJJJJJJJJIJIGIJJIJIJFJJIHGIJJIHEIGHHHHGFFFDFCBCBDDDDDDD_Mismatch_1_Sense_+_Library_PoolT
TGCATTGCTGCTCACTTATTTCCTCCATTAATACTTCTCATTTGATCATATCTTCATTGAGGGATCCATAGATTCAGACACACCCACACCTAGC
>Frequency_1_QualityScore_FFHDHFHIIIJJIIIFEJIIIIJJHI:FEHHDGGIIIIGCAGHIJIJIJJJJJGCEEFBGEBB==>CDCC9\33;:CC@C@CCC:>@AB_Mismatch_1_Sense_+_Library_PoolT
TCATTTGATCATATCTTCATTGAGGGATCCATAGATTCAGACACACCCACACCTAGCGACGTGGATGGACGGATTATCCCTTCTGTTGG
>Frequency_1_QualityScore_FFHHHHHIIJJJJJJJJJJJJJJJJJJJIJJJJJJJJJJJJJJJJJJJIIJJJJFHFFFFFEEDDDDDDCDDDDDDDDEDDDDDDDDDDDDCDC_Mismatch_1_Sense_+_Library_PoolT
ATCATATCTTCATTGAGGGATCCATAGATTCAGACACACCCACACCTAGCGACGTGGATGGACGGATTATCCCTTCTGTTGGTGCAGTTCAAAT
>Frequency_1_QualityScore_FBFHHBFHIIJJEIJJIIIIIJCHHHGIIIHIIFIIBHIIGIGGHIIJIGGGGHIJIIIEGEFHGGIJIHGFHHEDDBBBCCFDDCD>@@CDDB_Mismatch_2_Sense_+_Library_PoolT
GTGCAGTTCAAATAAATTGATGTACTAGGCTTGCAGGCTTCCATGGCCAGACCTTTGCATCTGTTAGACTTGCGGGCTCCATTTTTCTGGCTGC
>Frequency_1_QualityScore_FFHHHHGJJJJJJJJJIJIIJJJJIJIJJJJJJJJIJIJJJJIJJJIJJJJJJJIIJJIIIJJJJJJIE=DFDBBDDDDDDDDDDDDCDDDDCD_Mismatch_2_Sense_+_Library_PoolT
TATTAATACTTCTCATTTGATCATATCTTCATTGAGGGATCCATAGATTCAGACACACCCACACCTAGCGACGTGGATGGACGGATTATCCCTT
>Frequency_1_QualityScore_BDDHBHHHGGHG3:AHICCHBBB9C<EBHE<C??EBECCGD>FI@?D>;?DEH>DFGGGIIBF:==FH@DA;?=E?DB>;=<?B=@?15:89:5_Mismatch_1_Sense_+_Library_PoolT
CTTATTTCCTCCATTAATACATCTCATTTGATCAAATCTTCATTGAGGGATCCATAGATTCAGACACACCCACACCTAGCGACGTGGATGGACG
>Frequency_1_QualityScore_FFHHBDBFE@EGGGGHGC@EHEII<D<6BFE@FF>=A65@EHFEEEFDDBD;>:?,;@;@>AC(;:@>@5>CC:>5,4:@@3>?CC<A3+<<BC_Mismatch_0_Sense_+_Library_PoolT
ATTCAGACACACCCACACCTAGCGACGTGGATGGACGGATTATCCCTTCTGTTGGTGCAGTTCAAATAAATTGATGTACTAGGCTTGCAGGCTT
>Frequency_1_QualityScore_FFHHHGGIIIIJIIGJHIIICHIJEIIGI9DFHBGIJJJJJJDHIIIDHHHHGIJJJJHJIG>@FGBGIHIHFFAHHHHFDFDDEDDDDDDDDD_Mismatch_1_Sense_+_Library_PoolT
CGTTGCATTGCTGCTCACTTATTTCCTCCATTAATACTTCTCATTTGATCATATCTTCATTGAGGGATCCATAGATTCAGACACACCCACACCT
>Frequency_1_QualityScore_FDDDDDDDCDDDDDDDDDDDDDDDDDD?BDDDDDDEEDDDDDEEDDDDDEEEEDDDDDDDDDDDDDDD@@CD@DDDBBDDDDCCDDDDDCD@CC_Mismatch_1_Sense_+_Library_PoolT
GGATGGATGGATTATCCCTTCTGTTGGTGCAGTTCAAATAAATTGATGTACTAGGCTTGCAGGCTTCCATGGCCAGACCTTTGCATCTGTTAGA
>Frequency_1_QualityScore_FFHHHHHIJIBGHIIJGIJJJJIIGIIJIGJGIIJJJIJJJGIIJGIIIIIEHIFHIGIIJGHGHHFF>@DEDCECCEEEDCD=?B>DDCCDDE_Mismatch_1_Sense_+_Library_PoolT
CTTCTGTTGGTGCAGTTCAAATAAATTGATGTACTAGGCTTGCAGGCTTCCATGGCCAGACCTTTGCATCTGTTAGACTTGCGGGCTCCATTTT
>Frequency_1_QualityScore_DEHFDFDGGBFBHADEHD@F?D>F?DGGIIHHIIFGHIIIHGGEAHHCHEHHFHFCEBB>BCDDDB;>CBDB?9>CA:5<A9AABBCCCC_Mismatch_0_Sense_+_Library_PoolT
GCGACGTGGATGGACGGATTATCCCTTCTGTTGGTGCAGTTCAAATAAATTGATGTACTAGGCTTGCAGGCTTCCATGGCCAGACCTTTG
>Frequency_1_QualityScore_FFHHHHHIJJJJJJJFHIJJJIJJFHIJJJJJJJJJJJEGIJJIEHIDIFIGIBDGHFHGIGGIG@GHHGFHDHIJGEEBDEFACCECD>BDBB_Mismatch_2_Sense_+_Library_PoolT
TCTGCTCACTTATTTCCTCCATTAATACTTCTCATTTGATCATATCTTCATTGAGGGATCCATAGATTCAGACACACCCACACCTAGCGACGTG
>Frequency_1_QualityScore_EFHHHHHJIJIJIJJJJJIJJJIJJJIJIJJJIJJJJJJIJJIJIIGHIGHHHHHFFFDDBDDDDDDDDCDDDDCDDBBDCDCDDED@CCCDDE_Mismatch_0_Sense_+_Library_PoolT
ATCTTCATTGAGGGATCCATAGATTCAGACACACCCACACCTAGCGACGTGGATGGACGGATTATCCCTTCTGTTGGTGCAGTTCAAATAAATT
>Frequency_1_QualityScore_FFHHHHHJJJJJJJIJJJJJIJHIJGJHIJJJJIIJJJJGHGIEIIIJJJIGJJJJJJJHHHFEFEFFFCDCCDDDDDDDDDCDDDCCCCDDDD_Mismatch_0_Sense_+_Library_PoolT
GACGGATTATCCCTTCTGTTGGTGCAGTTCAAATAAATTGATGTACTAGGCTTGCAGGCTTCCATGGCCAGACCTTTGCATCTGTTAGACTTGC
>Frequency_1_QualityScore_FFHHHHHIJJJIGHIEIIJGGHIEHIIJJJIJJJJHEHHGFEFFFEEEEEEEDDDEEDDDDDDDDDDCCCDDDDDDDBDDDDEDCBCDDBDDDC_Mismatch_0_Sense_+_Library_PoolT
CACCTAGCGACGTGGATGGACGGATTATCCCTTCTGTTGGTGCAGTTCAAATAAATTGATGTACTAGGCTTGCAGGCTTCCATGGCCAGACCTT
>Frequency_1_QualityScore_FFHHHHHGIJJIJJIJJJHJJIJJJJIJJJJJJJJGHGJJIHHHHHHHFFFFFFFEFEEEEEDDDDDDDDDDDDDDDEDDDDDDDDDDDDDDDE_Mismatch_0_Sense_+_Library_PoolT
AGCGACGTGGATGGACGGATTATCCCTTCTGTTGGTGCAGTTCAAATAAATTGATGTACTAGGCTTGCAGGCTTCCATGGCCAGACCTTTGCAT
>Frequency_1_QualityScore_FFHHHFHJHJJJIIJJGIJIJJJJJJJJJIJJJHHIJJHIIJJJJJJJJJJJJHHHHHHHFFFFCDEEEDDDCCCCCDDDDDDDD@CDDDDDDC_Mismatch_0_Sense_+_Library_PoolT
CGACGTGGATGGACGGATTATCCCTTCTGTTGGTGCAGTTCAAATAAATTGATGTACTAGGCTTGCAGGCTTCCATGGCCAGACCTTTGCATCT
>Frequency_1_QualityScore_FFHHGHHJJEHJJJJIHHJJJJJJIJJHJJJJJJJJJJJJJJIJJJJJIIJIJJJIJDHIJJIIJGGHGEHHHEFDFFFFFDDDDDBDCDDEED_Mismatch_1_Sense_+_Library_PoolT
TTCTGTTGGTGCAGTTCAAATAAATTGATGTACTAGGCTTGCAGGCTTCCATGGCCAGACCTTTGCATCTGTTAGACTTGCGGGCTCCATTTTT
>Frequency_1_QualityScore_FDHHHHHJJJJJJJJJJJJJJJJIIJJIJJJJJJJJJJJJJJJJJIJJJIJJJJJJJJJJJJJIJBHHIHHHFFFFFFEEEDEEDDDDDDDDDD_Mismatch_1_Sense_+_Library_PoolT
GTTCGTTGCATTGCTGCTCACTTATTTCCTCCATTAATACATCTCATTTGATCAAATCTTCATTGAGGGATCCATAGATTCAGACACACCCACA
>Frequency_1_QualityScore_FFHHHHHJJJJJIJJJJIJFHIIJJJIJJJJJJJJJIIJJHHIJJJJJJJIJJJJJJJJICHGFHHHHFDFDEECEEEEACAC@CCDDC@C?@B_Mismatch_1_Sense_+_Library_PoolT
GGATTATCCCTTCTGTTGGTGCAGTTCAAATAAATTGATGTACTAGGCTTGCAGGCTTCCATGGCCAGACCTTTGCATCTGTTAGACTTGCGGG
>Frequency_1_QualityScore_FFHHHHGJJJIJJJJJJJJJEGJJJJJJJJJJJJJIIJJJIJJIJJIIJIJIGIJIIJJIIJJIJJJIHCHFFDDEDCCDDDDDDCDDDDDDDD_Mismatch_1_Sense_+_Library_PoolT
CCATTAATACTTCTCATTTGATCAAATCTTCATTGAGGGATCCATAGATTCAGACACACCCACACCTAGCGACATGGATGGACGGATTATCCCT
>Frequency_1_QualityScore_FFHHHHHJJJJJJIJJJJJJIJJJJJJIIIJJJJJJJJIJIIGGHIIIIJIJJIIIIJIJIJJJIJIJJHFHHFFFFDCBD?BDDDDDDDDDDD_Mismatch_1_Sense_+_Library_PoolT
ATTTCCTCCATTAATACTTCTCATTTGATCATATCTTCATTGAGGGATCCATAGATTCAGACACACCCACACCTAGCGACGTGGATGGACGGAT
>Frequency_1_QualityScore_FFHHHHHIJJJIJJHHJHIJJGJIJGIJJJJJJJJJJJJJJJIHHHHGHFFFFEFFEEEEEEECDFFECDCDDDDDDDDDDDDDEDDDDDDBBD_Mismatch_0_Sense_+_Library_PoolT
CACACCTAGCGACGTGGATGGACGGATTATCCCTTCTGTTGGTGCAGTTCAAATAAATTGATGTACTAGGCTTGCAGGCTTCCATGGCCAGACC
>Frequency_1_QualityScore_FFHHHHHJJJJJIJJJJJJIJFHIHGGIJJJJIJIJJJJJHHHHHHFFFBCEEEEEDEEDCDDDEEDDECDDFDCDCCDCDDDDBDBCDDCCC?_Mismatch_0_Sense_+_Library_PoolT
ACACACCCACACCTAGCGACGTGGATGGACGGATTATCCCTTCTGTTGGTGCAGTTCAAATAAATTGATGTACTAGGCTTGCAGGCTTCCATGG
>Frequency_1_QualityScore_FFHHHHHJJJJJJJJJJJJJJJJJJJJJJJJJJJJJJJJJJJIJJJJJJIIJIHJHHHCEHFEFFFFEEEEDEFEDDDEEDDDDDDDEDEFFEE_Mismatch_2_Sense_+_Library_PoolT
CAGACCTTTGCATCTGTTAGACTTGCGGGCTCCATTTTTCTGGCTGCTTGTATAAGAGTTTGTACACTTATTCTTACTATTGCCATTCATTTCA
>Frequency_1_QualityScore_FFHHHHHIGJJJJJIGHJIGIJGJJIIJJIJGGIJJIHEIIGHIJIIJJJJIGGEIJICG;DDHCHHHEBBDEEEEEEDDDCCDCCCC@C?BDD_Mismatch_0_Sense_+_Library_PoolT
GGATTATCCCTTCTGTTGGTGCAGTTCAAATAAATTGATGTACTAGGCTTGCAGGCTTCCATGGCCAGACCTTTGCATCTGTTAGACTTCGGGC
>Frequency_1_QualityScore_FFHGHHHJIGIJJCHEIIGJJIIGIIIIGIGGEGIJIIIIII<CFGIGIJJEHECHDEDEFC@>CCDA>>>ACABADDCDDCDD@DDCCCDCDC_Mismatch_1_Sense_+_Library_PoolT
GGCTTCCATGGCCAGACCTTTGCATCTGTTAGACTTGCGGGCTCCATTTTTCTGGCTGCTTGTATAAGAGTTTGTACACTTATTCTTACTATTG
>Frequency_1_QualityScore_FFHHGHHJJJJJJJJIJJIJJJJIJIIJJIJJJJIJJIJIJIIIGJJJJJIIJGHHHHFFFFEEEEECEACC;@CDBDDDDDDCDEEFEDDDEE_Mismatch_2_Sense_+_Library_PoolT
CAGGCTTCCATGGCCAGACCTTTGCATCTGTTATACTTGCGGGCTCCATTTTTCTGGCTGCTTGTATAAGAGTTTGTACACTTATTCTTACTAT
>Frequency_1_QualityScore_FFHHHHHAHGIIIIICGBCEHFIGC@FHFIIEG@GDEFEH@GFGGHDF>HIEHHF@DFFFE@A;AAC@?;@@9:@;@CAC:@C:5:@DCC@>@C_Mismatch_1_Sense_+_Library_PoolT
TAGGCTTGCAGGCTTCCATGGCCAGACCTTTGCATCTGTTAGACTTGCGGGCTCCATTTTTCTGGCTGCTTGTATAAGAGTTTGTACACTTATT
>Frequency_1_QualityScore_FFHHHHHJJJJJJJHIJJIJJIIIJGJJJJJJJJJIJIJIJJJJJGIJIJHHFHHHFFFFBEEEDDCDCACDCDDDD:ACCBADFCDDDDEEEE_Mismatch_1_Sense_+_Library_PoolT
GCTTGCAGGCTTCCATGGCCAGACCTTTGCATCTGTTAGACTTGCGGGCTCCATTTTTCTGGCTGCTTGTATAAGAGTTTGTACACTTATTCTT
>Frequency_1_QualityScore_FFHHH@FHGEGBHHI?B?DGH@8BFHBFGEGAGIGHHI>F@BEA;F6@EBDDB@CDCEDCC<AC?1<:>@<CCDD>A((48<5:>CC>C>:@DD_Mismatch_1_Sense_+_Library_PoolT
GGCTTGCAGGCTTCCATGGCCAGACCTTTGCATCTGTTAGACTTGCGGGCTCCATTTTTCTGGCTGCTTGTATAAGAGGTTGTACACTTATTCT
>Frequency_1_QualityScore_FFHHHHHIJJJGIJJJJJIHIHIIJJJGIIJDIGGFGIII@GGJGHEEEGGHHHEHGEF;@DF@@DDDE@CCDDFECDDDEE@5A@>@DCDDD>_Mismatch_2_Sense_+_Library_PoolT
CCAGACCTTTGCATCTGTTAGACTTGCGGGCTCCATTTTTCTGGCTGCTTGTATAAGAGTTTGTACACTTATTCTTACTATTGCCATTCATTTC
>Frequency_1_QualityScore_FFFHHHHJJIDIJJJJGIJJJJIJJJJIIJIJEIIJIIIJJJJJJIJIGIIJHHEHHFFFFFFEEEDDCCCDDDCEDDDCCCDBDDDDDDDDEE_Mismatch_2_Sense_+_Library_PoolT
AGTCTTGCAGGCTTCCATGGCCAGACCTTTGCATCTGTTAGACTTGCGGGCTCCATTTTTCTGGCTGCTTTTATAAGAGTTTGTACACTTATTC
>Frequency_1_QualityScore_EEHFGHGJJJJIIJIJJIJIIIICIJGGIIJJJIJFIJIJIIJJJIJJJJIJJGHHGHDDFDFFFE>DCEACDCDDDDDEEEEDDDEEED@CDD_Mismatch_1_Sense_+_Library_PoolT
TCCATGGCCAGACCTTTGCATCTGTTAGACTTGCGGGCTCCATTTTTCTGGCTGCTTGTATAAGAGTTTGTACACTTATTCTTACTATTGCCAT
>Frequency_1_QualityScore_FFHHHHFIJJIIIJJIIJJGJHIJGHIIIGJJIJJIJIIJGIIEEHGIJIGIGGHDCCD>ADDEDCDCCDCB@CCC?AD>CDCC4@CCA@DEDD_Mismatch_0_Sense_+_Library_PoolT
GTACTAGGCTTGCAGGCTTCCATGGCCAGACCTTTGCATCTGTTAGACTTGCGGGCTCCATTTTTCTGGCTGCTTGTATAAGAGTTTGTACACT
>Frequency_1_QualityScore_FFHHHHHJJJJJJJIIIIGHIJFHGHHJJJIJIIGIIJJHGGIIJIGIIIIJHFFFBEDEEEECCDDCBB>CAACDCDDDC(:AC8>CDCCCCC_Mismatch_1_Sense_+_Library_PoolT
CTAGGCTTGCAGGCTTCCATGGCCAGACCTTTGCATCTGTTAGACTTGCGGGCTCCATTTTTCTGGCTGCTTGTATAAGAGTTTGTACACTTAT
>Frequency_1_QualityScore_FFHHHHHJJJJJJJJJJJIJJJJJJIJJJIJIJJJJFIJJJIIHIIIJIHGIGIIIJJJJJDBBDCEFEACACACDDBBCCCADEDD@>@CDD3_Mismatch_0_Sense_+_Library_PoolT
ATTGATGTACTAGGCTTGCAGGCTTCCATGGCCAGACCTTTGCATCTGTTAGACTTGCGGGCTCCATTTTTCTGGCTGCTTGTATAAGATTTTG
>Frequency_1_QualityScore_FFHHHHHJJJJJJJJIIIJIHGIJIJJIJJJJJJJJJJIIGIJJIJJJIJHEFHHFFFFFFDEDDDDDDDDECDDD(>CCBCDEDDDDDEEDDC_Mismatch_1_Sense_+_Library_PoolT
CTTGCAGGCTTCCATGGCCAGACCTTTGCATCTGTTAGACTTGCGGGCTCCATTTTTCTGGCTGCTTGTATAAGAGTTTGTACACTTATTCTTA
>Frequency_1_QualityScore_2A;D?<CE2:CEA7CEC>E*CE0)06DDD(.=(BC<A-:=>;A_Mismatch_1_Sense_+_Library_PoolC
TTCAGACACACCCACACCTAGCGACGTGGATGGACGGCTTATC
>Frequency_1_QualityScore_FFGHGHHJJGIGHHGIFHIIIGHGIIIJIIJJJJGIIIJIIIIIIIJGGGIJIIIEH@@CGEHEE@BB>@CA>6;A@>;A;@>C@C>A@BD<@?_Mismatch_1_Sense_+_Library_PoolC
TTATCCCTTCTGTTGGTGCAGTTCAAATAAATTGATGTACTAGGCTTGCAGGCTTCCATGGCCAGACCTTTGCATCTGTTAGACTTGCGGGCTC
>Frequency_1_QualityScore_FFHHHHHJJIIJIHIJJIIJIJJIJJJJIIJGJJJJJJJIJJJJJJJFHGIJHHHFFFFFEDBBDDCCDCDDCDDDEDDBBBDDDDDDEE_Mismatch_1_Sense_+_Library_PoolC
CATATCTTCATTGAGGGATCCATAGATTCAGACACACCCACACCTAGCGACGTGGATGGACGGATTATCCCTTCTGTTGGTGCAGTTCAA
