# Supplementary material for: Differential Gene Expression Reveals Candidate Genes for Drought Stress Response in Abies alba (Pinaceae)
Source: PLoS One. 2015 Apr 29;10(4):e0124564. doi: 10.1371/journal.pone.0124564 (PMC4414588; doi:10.1371/journal.pone.0124564)
Supplement: S3 File — (GZ) [file pone.0124564.s003.gz › comp19533_c0_seq4 #or# comp19533_c0_seq5.fa]

>comp19533_c0_seq4 len=517 path=[1:0-86 418:87-217 549:218-252 1461:253-292 1486:293-353 1033:354-359 1039:360-372 740:373-418 786:419-427 795:428-516] : sp|Q42600|C84A1_ARATH Cytochrome P450 84A1 OS=Arabidopsis thaliana GN=CYP84A1 PE=2 SV=1 e-value: 2e-16 blast score: 82.0
GAAATACAGAGATAGATGTGAAAGGTCAGCACTTTCAACTCATCCCGTTCGGATCGGGTAGAAGAGGGTGCCCGGGGATGGCTTTGGGTTTTGAAGTAGTCGGCCATGCTCTTGCCCAAGTGTTTCATTGTTTCGATTGGAGTTTGGAGTGTAAAGATGGAGTCCAGAAGGCGCTGAATATGAGTGAAGCATTTGGGTTGACTGTGCCACCACGCTTTGAGGTATTTGGTGTTCCAAGTGTGAGGCTGCAAGGACATCTTTAATATGTATACATTTAATATTCAATATGTATACACTTAATCGTTTGAGTAGGATTTAACTTTCATTTAGCTTTCCGTTCAAATTTTATGGGAAGATGGGAACATTGATTATCATCATGATAAACTCTACCTTGTAATGTGTGTTTTACATTTTTAAATATATATGATATGGGTTTATATGTATAAATTGTAAATAAAGATGTGTTTTGGACTTAGTATCTTTTAAAGATGATAGAGTGGTCAATTTTGATATCATT
>comp19533_c0_seq5 len=553 path=[1:0-86 418:87-217 549:218-252 1461:253-292 1486:293-353 685:354-408 740:409-454 1001:455-463 795:464-552] : sp|Q42600|C84A1_ARATH Cytochrome P450 84A1 OS=Arabidopsis thaliana GN=CYP84A1 PE=2 SV=1 e-value: 2e-16 blast score: 82.0
GAAATACAGAGATAGATGTGAAAGGTCAGCACTTTCAACTCATCCCGTTCGGATCGGGTAGAAGAGGGTGCCCGGGGATGGCTTTGGGTTTTGAAGTAGTCGGCCATGCTCTTGCCCAAGTGTTTCATTGTTTCGATTGGAGTTTGGAGTGTAAAGATGGAGTCCAGAAGGCGCTGAATATGAGTGAAGCATTTGGGTTGACTGTGCCACCACGCTTTGAGGTATTTGGTGTTCCAAGTGTGAGGCTGCAAGGACATCTTTAATATGTATACATTTAATATTCAATATGTATACACTTAATCGTTTGAGTAGGATTTAACTTTCATTTAGCTTTCCGTTCAAATTTTATGGGAAAGATCGAGGATCAGAGCTTTCACATAATTAAACCCGTATTCATCCGACATTGATTATCATGATAAACTCTACCTTGTAATGTGTGTTTTACATTTTTAAATGTATATCAGATGGGTTTATATGTATAAATTGTAAATAAAGATGTGTTTTGGACTTAGTATCTTTTAAAGATGATAGAGTGGTCAATTTTGATATCATT

>Frequency_1_QualityScore_DFHHHHHGIEHIFGHIJJJGHGIIJJJJDFIIIGIIIFIIGGJGGIJJJJJJJJIJIIHDGIJGHDHHHCHHHCDDEE@BEFEEEEDEECACB=_Mismatch_0_Sense_+_Library_PoolT
CACGCTTTGAGGTATTTGGTGTTCCAAGTGTGAGGCTGCAAGGACATCTTTAATATGTATACATTTAATATTCAATATGTATACACTTAATCGT
>Frequency_2_QualityScore_FFGGHGHJJFIH?CEHIIIIHEGHGCCHCG?CGGFGGIHGIHHIIIIIIIIIHIFGIEFGGHIIIIIEGDHHGGFFEFFEDEEEDEEEDDEDD=_Mismatch_0_Sense_+_Library_PoolC
CACGCTTTGAGGTATTTGGTGTTCCAAGTGTGAGGCTGCAAGGACATCTTTAATATGTATACATTTAATATTCAATATGTATACACTTAATCGT
>Frequency_1_QualityScore_DDF?DH?FEGGBC=C@?1AFFCCCB1C?*)*:CBCBF9BDB*)8/((?=((;AEEBHHHEEE@?;7;B>;;>66@/;?6>>@_Mismatch_1_Sense_+_Library_PoolT
GTTTCATTGTTTCGATTGGAGTTTGGAGTGTAAAGATGGAGACCAGAAGGCGCTGAATATGAGTGAAGCATTTGGGTTGACT
>Frequency_1_QualityScore_FFHHHHHJGHHIJJJEHFHIIJJJHIJIJJHIIJIDGHIJJJJJIHHIJJJJIHGGIJJJHFHHHFFFEEEEEEDDDDDDDDDDDDDDDDACDE_Mismatch_1_Sense_+_Library_PoolT
TCGATTGGAGTTTGGAGTGTAAAGATGGAGTCCAGAAGGCGCTGAATATGAGTGAAGCATTTGGGTTGACTGTGCCACCACGCTTTCAGGTATT
>Frequency_1_QualityScore_FFGHHHHCGIJIEHIJGIIGGHIIJJJJIHIIJJJJIGIIBFHIIIGEFH;CGEHEDFD8>?BCCBCCC>2?B@??CC@A>:CDBBD<CA>@@A_Mismatch_0_Sense_+_Library_PoolT
TGAAAGGTCAGCACTTTCAACTCATCCCGTTCGGATCGGGTAGAAGAGGGTGCCCGGGGATGGCTTTGGGTTTTGAAGTAGTCGGCCATGCTCT
>Frequency_1_QualityScore_FFHHGHHFGIJJJJFJJJIJJGIGJJJJJHHIJEIJJJJJBGGEHGHGIJ@EHHHFFCD?BDDCCDDDDD@BBDDDDD>CCDDDBBDBCCCDDC_Mismatch_0_Sense_+_Library_PoolC
TGAAAGGTCAGCACTTTCAACTCATCCCGTTCGGATCGGGTAGAAGAGGGTGCCCGGGGATGGCTTTGGGTTTTGAAGTAGTCGGCCATGCTCT
>Frequency_1_QualityScore_FFHHHHHJJJJIJJJJJJIJJJJJJJHJJFGHIIJJFHFHIJJIIHHHHGIJIJJJIJJHHHHFFFFFFEEEEEEEFEEEEFEEEDDDEEDDDD_Mismatch_0_Sense_+_Library_PoolT
TGGGTTGACTGTGCCACCACGCTTTGAGGTATTTGGTGTTCCAAGTGTGAGGCTGCAAGGACATCTTTAATATGTATACATTTAATATTCAATA
>Frequency_1_QualityScore_FFHHHDHIJJJJJHIJIIJJJIIJJJJJJJJJJJJIJGHHIJJJJJJGGGJHEHHFFBECCEEDCDAAADEFCDDDDDDDDCDDDDCDDDDDD@_Mismatch_0_Sense_+_Library_PoolT
TTGGGTTTTGAAGTAGTCGGCCATGCTCTTGCCCAAGTGTTTCATTGTTTCGATTGGAGTTTGGAGTGTAAAGATGGAGTCCAGAAGGCGCTGA
>Frequency_1_QualityScore_FFHGGHHIJJJJIIIJGIJJHIJEHIIJJGCGGHIIIIIGHFHIIIJIJIIIGJGHIGIIJJIAEEHHEACADDFFFFEDDEFEEEDCCDBDDE_Mismatch_0_Sense_+_Library_PoolT
GACTGTGCCACCACGCTTTGAGGTATTTGGTGTTCCAAGTGTGAGGCTGCAAGGACATCTTTAATATGTATACATTTAATATTCAATATGTATA
>Frequency_1_QualityScore_FFHGHHGJJJJJGIJJJJJJIJJIJJIJIJJJJJIIJJJIJIJIGIJJFGHJHIHIJJJJIIJJGIJJJFHIJJIJIJJJIHHHHFFFFFFFEE_Mismatch_0_Sense_+_Library_PoolT
ATCTTTAATATGTATACATTTAATATTCAATATGTATACACTTAATCGTTTGAGTAGGATTTAACTTTCATTTAGCTTTCCGTTCAAATTTTAT
>Frequency_3_QualityScore_CEHGGGAFFEEEGDHFHFEHHEEGDDHGGHHIGGFIIFC@EGFAEFFGEGHGAG@FHIECGIEDFFHIHCGHIFHIIHHFFFFHGBCBCDEECD_Mismatch_0_Sense_+_Library_PoolC
ATCTTTAATATGTATACATTTAATATTCAATATGTATACACTTAATCGTTTGAGTAGGATTTAACTTTCATTTAGCTTTCCGTTCAAATTTTAT
>Frequency_1_QualityScore_DFHHHHHJJJJJJJJJJHIJFHIIJJJCGGHGIJJJHHIIIIJJJJJJJJJIIJJJJJJJJHHHHHHHHEFFFFFFEDEEEFEEEDECFDDEDD_Mismatch_0_Sense_+_Library_PoolT
TGTGCCACCACGCTTTGAGGTATTTGGTGTTCCAAGTGTGAGGCTGCAAGGACATCTTTAATATGTATACATTTAATATTCAATATGTATACAC
>Frequency_3_QualityScore_FFGGGHHJJIJIJJJJJHIJFHHIJJJFHGHIIJJJHHGIHJIJJJJJJIHHIIIJIJJJJHIHGFGHHGFFFFEFFEEEEEDDEDEDDEEEDD_Mismatch_0_Sense_+_Library_PoolC
TGTGCCACCACGCTTTGAGGTATTTGGTGTTCCAAGTGTGAGGCTGCAAGGACATCTTTAATATGTATACATTTAATATTCAATATGTATACAC
>Frequency_1_QualityScore_FFHHHHHIJGHIIGJCHGJJBHGIIGJGIFHIIJJJJJIIJIIIJJJJIJIIJIGIJHFEFHHGFFFFFBCEDEEEDDDDDDDCCDCDDDDBDD_Mismatch_0_Sense_+_Library_PoolT
TGTTTCATTGTTTCGATTGGAGTTTGGAGTGTAAAGATGGAGTCCAGAAGGCGCTGAATATGAGTGAAGCATTTGGGTTGACTGTGCCACCACG
>Frequency_1_QualityScore_FFHHHHFIJJJIJJJFHIIJ@GHHIIJDHDHHIJJJIJJJJJJJJJJGIIJIJJIIEHHEHHFFEFEFFFFEEEEED@BDDDDDDDDDDDDDDD_Mismatch_0_Sense_+_Library_PoolC
TGTTTCATTGTTTCGATTGGAGTTTGGAGTGTAAAGATGGAGTCCAGAAGGCGCTGAATATGAGTGAAGCATTTGGGTTGACTGTGCCACCACG
>Frequency_1_QualityScore_FFHHHHHJJJJJHIJJJJJJJIJJJJJHIJBGIIJJJFGFHIJJJJHIGGGIJJJJJIJHHHHFFFFFFEEEEFECDEEFEEFFEEDEEEFEEE_Mismatch_0_Sense_+_Library_PoolT
TTGGGTTGACTGTGCCACCACGCTTTGAGGTATTTGGTGTTCCAAGTGTGAGGCTGCAAGGACATCTTTAATATGTATACATTTAATATTCAAT
>Frequency_1_QualityScore_DDF7<FFF>FEE9<9EFIFEFD<@AG@GGG;D?FFB?BD=B@@C9)=@77CCC?=???;;1@6;@CCABA>ABEA@@>>5>:@>3;A>;B(>:A_Mismatch_0_Sense_+_Library_PoolC
TTGGGTTGACTGTGCCACCACGCTTTGAGGTATTTGGTGTTCCAAGTGTGAGGCTGCAAGGACATCTTTAATATGTATACATTTAATATTCAAT
>Frequency_1_QualityScore_FFHFHHHJJJJJIJJJJJJGIFHGIJJJJJJJJJJJJJJJJJJJJIJJIIJJJJJJJJJJIJJJJJJJJHHIJJJJJJJHHHHHEHFFFFFFEE_Mismatch_2_Sense_+_Library_PoolT
AGGTATTTGCTGTTCCAAGTGTGAGGCTGCAAGGACATCTTTAATATGTATACATTTAATATTCAATATGTATACACTTAATAGTTTGAGTAGG
>Frequency_8_QualityScore_EFHHHHHHIIIJJJIIIJIIJIJIIIJJJIIJEGHIIJJGHHIJIIHIFHGIFIIJJIIGGGHGFFFFEEDEEEEEEEEEEEEEEEEEDEEEEE_Mismatch_0_Sense_+_Library_PoolC
ATTTGGGTTGACTGTGCCACCACGCTTTGAGGTATTTGGTGTTCCAAGTGTGAGGCTGCAAGGACATCTTTAATATGTATACATTTAATATTCA
>Frequency_7_QualityScore_FFHHHHHJJJJJFHGHIJIJJJIIJJJFIIIIDGEGHHHHGGGHHIHIHGIIIIFHJJHHIHHHHGGEBDCDEEDDCCBCCDCDDDECCABCBC_Mismatch_0_Sense_+_Library_PoolC
CTCTTGCCCAAGTGTTTCATTGTTTCGATTGGAGTTTGGAGTGTAAAGATGGAGTCCAGAAGGCGCTGAATATGAGTGAAGCATTTGGGTTGAC
>Frequency_6_QualityScore_EEGGHGHJIIEGHHHIIIIHIJJIIIIGIIIGHIHIIIIIJJIIIEGGBFGHIIJEGHHIIIHFCFEGEBCEEDCDDDCBBCCDDDCCCCDBCC_Mismatch_0_Sense_+_Library_PoolC
TGAATATGAGTGAAGCATTTGGGTTGACTGTGCCACCACGCTTTGAGGTATTTGGTGTTCCAAGTGTGAGGCTGCAAGGACATCTTTAATATGT
>Frequency_6_QualityScore_FFHHHHHJJJGIIJJJIJJJJJIJJIIIJJJIIIIJJIJJIIIIJJGIIJFIGHIIHIJIIJJIIIIJIIIIIIIIIIHIGGGGGCDEEEFFDB_Mismatch_0_Sense_+_Library_PoolC
CTTTAATATGTATACATTTAATATTCAATATGTATACACTTAATCGTTTGAGTAGGATTTAACTTTCATTTAGCTTTCCGTTCAAATTTTATGG
>Frequency_5_QualityScore_DDGFGGDGFGGIIIFIHHIIHHFGIIHHGIGIIIJHHIGHHHFFCFGIDGBEFHHDHHHEHDGEFHGDEEEEEFEFEB@EGGFEDDBDEEBAAC_Mismatch_1_Sense_+_Library_PoolC
TTAATATGTATACATTTAATATTCAATATGTATACACGTAATCGTTTGAGTAGGATTTAACTTTCATTTAGCTTTCCGTTCAAATTTTATGGGA
>Frequency_5_QualityScore_FFHGHHHJJIJJFHHIJJJHIIIHIJJIIJJJJJIJJEHIIJHJEGHHHIHHHFGDFEFFFFFEFEEEDCDDDDDDDCDEEEDDDEEDEEE?BC_Mismatch_0_Sense_+_Library_PoolC
GAAGCATTTGGGTTGACTGTGCCACCACGCTTTGAGGTATTTGGTGTTCCAAGTGTGAGGCTGCAAGGACATCTTTAATATGTATACATTTAAT
>Frequency_5_QualityScore_DEGHGGGHIFGHHIFFFHIGHIIIIIIFGHHGIIGHIHHIHGHHIIGIHFHIADFFFGFDCACDEDCA<>BB=BBCCBCCDDCCCCCCCDDCBC_Mismatch_0_Sense_+_Library_PoolC
GCGCTGAATATGAGTGAAGCATTTGGGTTGACTGTGCCACCACGCTTTGAGGTATTTGGTGTTCCAAGTGTGAGGCTGCAAGGACATCTTTAAT
>Frequency_5_QualityScore_EEGFGGGIJJIGFHHHIIIIIIIIIFGHHIJFHEGGGIIHIHIIHJGHHIHHIIIIJHIGGGHFDECECAD?ACDDDDAAABCCDCBBCABCCC_Mismatch_0_Sense_+_Library_PoolC
TAAAGATGGAGTCCAGAAGGCGCTGAATATGAGTGAAGCATTTGGGTTGACTGTGCCACCACGCTTTGAGGTATTTGGTGTTCCAAGTGTGAGG
>Frequency_5_QualityScore_EFGGHGFHIEGGHIJIHIJIHIFHHIIHGHGIIIJJDGHEHIGIFHGHHFHIGIIIIHHGFGFEEEFEECCDDDDDDDD@AC?ACDDDC@BABC_Mismatch_0_Sense_+_Library_PoolC
AGTTTGGAGTGTAAAGATGGAGTCCAGAAGGCGCTGAATATGAGTGAAGCATTTGGGTTGACTGTGCCACCACGCTTTGAGGTATTTGGTGTTC
>Frequency_5_QualityScore_FFHHGHHJJJJJIJJJJIHIJJJIJJJJIJIJJJJJJJJJHIJJJJJJJIIJJIHIIJGHGHIGHIIJIHIIIHJJIIIHHHGGGEEEEEEDC?_Mismatch_0_Sense_+_Library_PoolC
AAGGACATCTTTAATATGTATACATTTAATATTCAATATGTATACACTTAATCGTTTGAGTAGGATTTAACTTTCATTTAGCTTTCCGTTCAAA
>Frequency_4_QualityScore_EDGGGGGGHEGHIIIHHGIIHGFIHIIIIHIIIIIHIIHIIIJJHIJDGHIIIIFGHGIGHHHCEDEDEEEEDDCDDCDDCDDDDDDDDEEDDC_Mismatch_0_Sense_+_Library_PoolC
GAATATGAGTGAAGCATTTGGGTTGACTGTGCCACCACGCTTTGAGGTATTTGGTGTTCCAAGTGTGAGGCTGCAAGGACATCTTTAATATGTA
>Frequency_4_QualityScore_EEHHHHGIJJJEGGHHIJFHEGHIIIJIIIHIIHIIIJIIIIIIIIIHGHHIIIGEGGHHHGGGGGGEC?BCDDDCDDDDDDDDCDCCCDAAC>_Mismatch_0_Sense_+_Library_PoolC
GTTTCGATTGGAGTTTGGAGTGTAAAGATGGAGTCCAGAAGGCGCTGAATATGAGTGAAGCATTTGGGTTGACTGTGCCACCACGCTTTGAGGT
>Frequency_4_QualityScore_FFHHHHHJJJJJGIJJJJIJIJIIIIIIIJJIJIJIJJIJJJJIIIIIHIIJJIJJIJIJJJGIIIEHGBEHFGGGGGGGFFFFEEEEEEEDDD_Mismatch_0_Sense_+_Library_PoolC
GAGGCTGCAAGGACATCTTTAATATGTATACATTTAATATTCAATATGTATACACTTAATCGTTTGAGTAGGATTTAACTTTCATTTAGCTTTC
>Frequency_4_QualityScore_FEHHHGHIJDGHIJIJFGGIIJJIJGGGIIJJJIJJHIIJJJJJHIJJIIJIJJHGIIIIJIIIIIGIHFGHHGGGECFGFEEEEEEECC@ACB_Mismatch_0_Sense_+_Library_PoolC
GCTTTGAGGTATTTGGTGTTCCAAGTGTGAGGCTGCAAGGACATCTTTAATATGTATACATTTAATATTCAATATGTATACACTTAATCGTTTG
>Frequency_4_QualityScore_C@EECEFDGGHGFEGDGGGGFGFGHIEGGFHIHHGD?EGAEEGHHGCEECGFFFGDC=AEGCACEECDA=@BC?AABA=@ADDDCCDEECCDDD_Mismatch_0_Sense_+_Library_PoolC
GTGAAGCATTTGGGTTGACTGTGCCACCACGCTTTGAGGTATTTGGTGTTCCAAGTGTGAGGCTGCAAGGACATCTTTAATATGTATACATTTA
>Frequency_4_QualityScore_FEHHGGHJGHIIIJJJJJJIJJJJJJIIJJHIJJJHIIIJJEFHFIHHIHI@CEGGEEDD;@BCDCDCCCC==ACC>CCBCDACCCCCCDDCCD_Mismatch_0_Sense_+_Library_PoolC
GTGAAAGGTCAGCACTTTCAACTCATCCCGTTCGGATCGGGTAGAAGAGGGTGCCCGGGGATGGCTTTGGGTTTTGAAGTAGTCGGCCATGCTC
>Frequency_4_QualityScore_FEHHHHHJJJJJJJJJHIJDGHIJJJGHGIIIIIIHIIIIIIJJJJJJJJIJJJJIJIIIIIIHGGGGGGGFFEFFFEFFEEEEEEDEEEEEDD_Mismatch_0_Sense_+_Library_PoolC
GTGCCACCACGCTTTGAGGTATTTGGTGTTCCAAGTGTGAGGCTGCAAGGACATCTTTAATATGTATACATTTAATATTCAATATGTATACACT
>Frequency_4_QualityScore_FFHHHHHJJJJJJJHIIIIJGIFHGIJJIIJJJJJIIJJJJJJJIIJJJIIIIIHGGEFFACDEEEECCCCDDEDDDCDDDDCDDDDDDDCCCC_Mismatch_0_Sense_+_Library_PoolC
TCCAGAAGGCGCTGAATATGAGTGAAGCATTTGGGTTGACTGTGCCACCACGCTTTGAGGTATTTGGTGTTCCAAGTGTGAGGCTGCAAGGACA
>Frequency_4_QualityScore_EEHHFHGIIIIJGIHHIIHHIIIIJFHHIHIIHIIHHIIIJIJIIGIGHHBFHHIHFIHGHIGGFECCC@CEEECDDDCBBCCCDDDDCCDCDE_Mismatch_0_Sense_+_Library_PoolC
GCTGAATATGAGTGAAGCATTTGGGTTGACTGTGCCACCACGCTTTGAGGTATTTGGTGTTCCAAGTGTGAGGCTGCAAGGACATCTTTAATAT
>Frequency_4_QualityScore_FFGEGHGJJHIJGHGHGIIIJIHHIIIHIIIIIIJIJIJIIIJJJIIJJJJJJHIJJJIIGIIHIIIIJGGIIJIIHEGGFEECCDECEDDDED_Mismatch_0_Sense_+_Library_PoolC
TGGTGTTCCAAGTGTGAGGCTGCAAGGACATCTTTAATATGTATACATTTAATATTCAATATGTATACACTTAATCGTTTGAGTAGGATTTAAC
>Frequency_4_QualityScore_CDEEDDFFCDGEG?CFGG8AEFGECAG?DCEGFFFEDFHD?EBBBB?EDFFEGGDFG?CA=BBA=>@B;>BDC=<==>A?B???AAA==?BBCC_Mismatch_0_Sense_+_Library_PoolC
TTTCATTGTTTCGATTGGAGTTTGGAGTGTAAAGATGGAGTCCAGAAGGCGCTGAATATGAGTGAAGCATTTGGGTTGACTGTGCCACCACGCT
>Frequency_3_QualityScore_EEGGEGGIJIFEHHIJJFIAEDGGIIGIIIIJHGIHIHFHGIIIJJFIIIJJFIGGGGGIGFHGGGFBCADDEDBDDBCDDCCCCCCCB@BD@C_Mismatch_0_Sense_+_Library_PoolC
TTTCGATTGGAGTTTGGAGTGTAAAGATGGAGTCCAGAAGGCGCTGAATATGAGTGAAGCATTTGGGTTGACTGTGCCACCACGCTTTGAGGTA
>Frequency_3_QualityScore_FEGGGGHHIHIIIIHHIHI@FFHIIHGIEGFFHGHIIIIJJIFGGHHJHIIIIHIEGGHGFEEDDEFFEEEEBCDDBCCCCCBCCCDDDCDCCC_Mismatch_0_Sense_+_Library_PoolC
GTTTCATTGTTTCGATTGGAGTTTGGAGTGTAAAGATGGAGTCCAGAAGGCGCTGAATATGAGTGAAGCATTTGGGTTGACTGTGCCACCACGC
>Frequency_3_QualityScore_DCGGFHGHIGGFFIIHCCGGHFGH>GDHIIHIHIJBFEFGHHIHFHIIIHIHIIIGGFFFEE=ADDDDCCA@BCCC>@@BBB@A@ACCCC@A@?_Mismatch_0_Sense_+_Library_PoolC
AGTCCAGAAGGCGCTGAATATGAGTGAAGCATTTGGGTTGACTGTGCCACCACGCTTTGAGGTATTTGGTGTTCCAAGTGTGAGGCTGCAAGGA
>Frequency_3_QualityScore_E?FFGG<EGGGHJEHFGCGHHHHBHG??@D?ADDHFGGHGGG=>EFGIFEDFGDF?>@EFDEDBC@?CCBAB;A?A@ABA@@>@A@AA:>BCDD_Mismatch_0_Sense_+_Library_PoolC
GATTGGAGTTTGGAGTGTAAAGATGGAGTCCAGAAGGCGCTGAATATGAGTGAAGCATTTGGGTTGACTGTGCCACCACGCTTTGAGGTATTTG
>Frequency_3_QualityScore_EEHHHHGIFHGIJJJIIJJIJHJJJJIIJJJJJJJICGHIJHIGHIJJJIJJJJJIHHGGGFFFEEEEEBDDDDDCDDDDD>CDEEEDBCBCDD_Mismatch_0_Sense_+_Library_PoolC
GTTTGGAGTGTAAAGATGGAGTCCAGAAGGCGCTGAATATGAGTGAAGCATTTGGGTTGACTGTGCCACCACGCTTTGAGGTATTTGGTGTTCC
>Frequency_3_QualityScore_FFHHHHHJJJJJJJIJJCGIJJJJDGGIJJJIJHIGHIJJJJJJIIIJIIIHIIHHGGGGGFEEFFEEEEEEEDEFEFEEDEDEDFEEEDDDDD_Mismatch_0_Sense_+_Library_PoolC
GCCACCACGCTTTGAGGTATTTGGTGTTCCAAGTGTGAGGCTGCAAGGACATCTTTAATATGTATACATTTAATATTCAATATGTATACACTTA
>Frequency_3_QualityScore_FFHHHHHIBFFHIIIFGHIIJJGIDG@EHIHIIIIIIIGHIHIJIHIIJJJJJHHIIJHGIJGHHFHHIHFGHHFEFHHHHFEFFFFED?BBDB_Mismatch_0_Sense_+_Library_PoolC
CTTTGAGGTATTTGGTGTTCCAAGTGTGAGGCTGCAAGGACATCTTTAATATGTATACATTTAATATTCAATATGTATACACTTAATCGTTTGA
>Frequency_3_QualityScore_FFHHHHFIJIIGHIIIIGIIJJJJHIIIIJJJJJJJJJIIJJJJJIHJIDGHJIIIHHGHGFGFFFEEEDDEDDDDDDDDCDBDDDDDDDDEEE_Mismatch_0_Sense_+_Library_PoolC
CTGAATATGAGTGAAGCATTTGGGTTGACTGTGCCACCACGCTTTGAGGTATTTGGTGTTCCAAGTGTGAGGCTGCAAGGACATCTTTAATATG
>Frequency_3_QualityScore_FFHHHHHGHHIJJJJJJJEHIJIIJJHIJIIHJJIIIIGGFGFGFEEEBCACCDDDEEEDDDDDC@CDDCDDACCDBCDCCCDEEDCDDDDDBC_Mismatch_0_Sense_+_Library_PoolC
CCCGGGGATGGCTTTGGGTTTTGAAGTAGTCGGCCATGCTCTTGCCCAAGTGTTTCATTGTTTCGATTGGAGTTTGGAGTGTAAAGATGGAGTC
>Frequency_3_QualityScore_FFGHHHHIJJJJJJJIIJFIJJJJIJJJIJJJJJIJJIJJDGIJJJIGHIJIJIIIDGDHEGGGGGEEEACCCDDCDDDDDDDEEEEEEEEDDE_Mismatch_0_Sense_+_Library_PoolC
AGTGAAGCATTTGGGTTGACTGTGCCACCACGCTTTGAGGTATTTGGTGTTCCAAGTGTGAGGCTGCAAGGACATCTTTAATATGTATACATTT
>Frequency_3_QualityScore_EEGGD?G<EFFEHHF?GHHFHGEHHHHGHHHGEEGDFGFGDGCGFDFGEFDGGFFFEC>BDEBC==BDD@BB?@ABCCBB@AC?ACCAB?ACBB_Mismatch_0_Sense_+_Library_PoolC
TTTGGAGTGTAAAGATGGAGTCCAGAAGGCGCTGAATATGAGTGAAGCATTTGGGTTGACTGTGCCACCACGCTTTGAGGTATTTGGTGTTCCA
>Frequency_3_QualityScore_FFHHHHHJJJJJJIJHIJHIJGIFHHIJJJJJJJJJHHIIIHHGGHHHHHHHHHGGGFEFEBDEEEEEB>ABDDEDDCDDDCDCDDDDDDCCAC_Mismatch_0_Sense_+_Library_PoolC
GTCCAGAAGGCGCTGAATATGAGTGAAGCATTTGGGTTGACTGTGCCACCACGCTTTGAGGTATTTGGTGTTCCAAGTGTGAGGCTGCAAGGAC
>Frequency_3_QualityScore_FFHHGHHJJJJJJJJIJIIIJJJJJJJJJJJJJJJJJJJJHIIIJIJJGHIJJJHIJIHIGIIJHHIIIGIFIHIIHHHHGGGFFFFEDEECEC_Mismatch_1_Sense_+_Library_PoolC
AAGGACATCTTTAATATGTATACATTTAATATTCAATATGTATACACGTAATCGTTTGAGTAGGATTTAACTTTCATTTAGCTTTCCGTTCAAA
>Frequency_3_QualityScore_FEHGHGGJHGFGGHEHIIJIIIIHIIIIIIIIHIIJJIJIGHIGFHEGFGCF@EGGGFGGIIIFGHHGHHHGHCFFGGDEBEFFFCEABDEEDA_Mismatch_1_Sense_+_Library_PoolC
CTTTAATATGTATACATTTAATATTCAATATGTATACACGTAATCGTTTGAGTAGGATTTAACTTTCATTTAGCTTTCCGTTCAAATTTTATGG
>Frequency_3_QualityScore_FFHHHHHJJJJFHIJJIJJGHIHJJJJJJJJJJJJJJJJJJJJHHFHIJJJJIIIIJJDHHHHCEDEFFDCDDCCEEEDDDDDDCABDDDDCDC_Mismatch_0_Sense_+_Library_PoolC
ATGGCTTTGGGTTTTGAAGTAGTCGGCCATGCTCTTGCCCAAGTGTTTCATTGTTTCGATTGGAGTTTGGAGTGTAAAGATGGAGTCCAGAAGG
>Frequency_3_QualityScore_EEHHHHGIGFIEBFFHGHHHHGFHHIGHHIIIHHHHFIIJHIHIIGHEFEGIJHGHHHEEDCBBCCCDDCCDBCDDDDB:>?ACDDCC@BABDC_Mismatch_0_Sense_+_Library_PoolC
GTAAAGATGGAGTCCAGAAGGCGCTGAATATGAGTGAAGCATTTGGGTTGACTGTGCCACCACGCTTTGAGGTATTTGGTGTTCCAAGTGTGAG
>Frequency_3_QualityScore_EFHEFFGIHJJGIIIHIIHDGHAEGIHFGEGDHGGHFHFGGGCGGIIHIFFGFGCDDEFHHHGFFFDAE@DBCEEDEBC@DDD@?;ACDBBCBA_Mismatch_0_Sense_+_Library_PoolC
ACTGTGCCACCACGCTTTGAGGTATTTGGTGTTCCAAGTGTGAGGCTGCAAGGACATCTTTAATATGTATACATTTAATATTCAATATGTATAC
>Frequency_3_QualityScore_FEHHHHHJJJJJIJJHIJJJJIJJJIJIJJJJJJJJJIIIJJJIJJJJJJHGIJJIJHIJJIJIJJJJJHIJCGHHGIHIHGGGGFEDEEDDDD_Mismatch_1_Sense_+_Library_PoolC
GACATCTTTAATATGTATACATTTAATATTCAATATGTATGCACTTAATCGTTTGAGTAGGATTTAACTTTCATTTAGCTTTCCGTTCAAATTT
>Frequency_3_QualityScore_FFHFHEGGHIJJJJJJJJGHIJJJIIJJJJJJHIIHIJHIEGGIJJIJIIIIIEGIGIIGHHHGGFFFECDDDDDCDD>BDEFEDCCCDDDEDD_Mismatch_0_Sense_+_Library_PoolC
TGGAGTGTAAAGATGGAGTCCAGAAGGCGCTGAATATGAGTGAAGCATTTGGGTTGACTGTGCCACCACGCTTTGAGGTATTTGGTGTTCCAAG
>Frequency_3_QualityScore_FFHHHGGIJJJHHHIIIHIGIIIIJIIJJJJJGIJIJJJJJJJJIJJJJJJJJHFGF>ADEFFFCCCCEDDCDCCDDCCCCCDDDDDDCDDDDD_Mismatch_0_Sense_+_Library_PoolC
AGAAGGCGCTGAATATGAGTGAAGCATTTGGGTTGACTGTGCCACCACGCTTTGAGGTATTTGGTGTTCCAAGTGTGAGGCTGCAAGGACATCT
>Frequency_2_QualityScore_ACE?GEFEEGDHEGIIIIEGHGCHGGHIIHHHHGFIIIIIAEGCGGIIIIHIHGIGGCF=EFGDEGDCCADEECCCCCDDCCDDCDCCCEEEEE_Mismatch_0_Sense_+_Library_PoolC
ATGAGTGAAGCATTTGGGTTGACTGTGCCACCACGCTTTGAGGTATTTGGTGTTCCAAGTGTGAGGCTGCAAGGACATCTTTAATATGTATACA
>Frequency_2_QualityScore_FFHHHHHJIIIIIJIJJJJJIIJJJIIIJJJHIIIIIJIIIIJIIIIIJGIGGIIHIIIJJJIIIJJJIGHGIGGHGGGGFEEEADEEEEEECC_Mismatch_1_Sense_+_Library_PoolC
TTTAATATGTATACATTTAATATTCAATATGTATACACGTAATCGTTTGAGTAGGATTTAACTTTCATTTAGCTTTCCGTTCAAATTTTATGGG
>Frequency_2_QualityScore_FFGGFFFIHIGIIIIIIICIGIIGIIIJIJIJIIIIJGHIIJIJJHIIJIHIIIJJIIICGIIJIIIJIHEFG?DGEAFAEEEEEACCEEADCA_Mismatch_0_Sense_+_Library_PoolC
GTTCCAAGTGTGAGGCTGCAAGGACATCTTTAATATGTATACATTTAATATTCAATATGTATACACTTAATCGTTTGAGTAGGATTTAACTTTC
>Frequency_2_QualityScore_FFFHGHHJIIIIIGIIIJJJJJJJJIIJJIJJJJJJJHJJIIJJIJIJJIJIJJJJJJJJJJGIFHIIIGHGHGGFEFDEEEBCEEDEEDDEDD_Mismatch_1_Sense_+_Library_PoolC
GGTGTTCCAAGTGTGAGGCTGCAAGGACATCTTTAATATGTATACATTTAATATTCAATATGTATACACGTAATCGTTTGAGTAGGATTTAACT
>Frequency_2_QualityScore_FFHHHHHIJJJJIJJJJJJIJJJJJJIJJIIJJJIJIIIIIJJHIJJIIIIIIGIJJIJJJIJJJJJJIHIIIJJIIHHHGGFEFFEFEEEDCC_Mismatch_1_Sense_+_Library_PoolC
TAATATGTATACATTTAATATTCAATATGTATACACGTAATCGTTTGAGTAGGATTTAACTTTCATTTAGCTTTCCGTTCAAATTTTATGGGAA
>Frequency_2_QualityScore_EFGGHGHJIJAFGIIHGIHIIIIJGFGIHGIIIIIGHIEIGICFEHEGIHEGHGIGGGGEEE>C5?BEDCD?A?AAA??CAAA?8?CCCCCC;@_Mismatch_0_Sense_+_Library_PoolC
TGGCTTTGGGTTTTGAAGTAGTCGGCCATGCTCTTGCCCAAGTGTTTCATTGTTTCGATTGGAGTTTGGAGTGTAAAGATGGAGTCCAGAAGGC
>Frequency_2_QualityScore_FFGHHHHJJJJIIJFHIIJJJEGGIJJIJJHIIIIJJJJJJJJJJIIIJJIJJJJJJJJIIIJJJIHHHHHHGFFFFFFFEFEEEEEECCDDDE_Mismatch_1_Sense_+_Library_PoolC
ACCACGCTTTGAGGTATTTGGTGTTCCAAGTGTGAGGCTGCAAGGACATCTTTAATATGTATACATTTAATATTCAATATGTATACACGTAATC
>Frequency_2_QualityScore_FEHGFGFIFHHHGIHGGIIEIIIIIIJJGIEIDEDGGGIIFHIGHIGDBEGIIIGIIIIGHEHHGFBEBCCDEDDDFEEEEEEEDFEEC?CEEE_Mismatch_0_Sense_+_Library_PoolC
CATTTGGGTTGACTGTGCCACCACGCTTTGAGGTATTTGGTGTTCCAAGTGTGAGGCTGCAAGGACATCTTTAATATGTATACATTTAATATTC
>Frequency_2_QualityScore_FFGGGGHGIIJJJIIJJJIIEHGGHGEHIIHIGIJEGIGIEHGGHIIGIEHGGGGGGGGGGGCEEEEFECCECCABBCDEEDEDACBCCDCDBB_Mismatch_0_Sense_+_Library_PoolC
CGGCCATGCTCTTGCCCAAGTGTTTCATTGTTTCGATTGGAGTTTGGAGTGTAAAGATGGAGTCCAGAAGGCGCTGAATATGAGTGAAGCATTT
>Frequency_2_QualityScore_FFHHHHHJHIJCGHIJJJFGHIJJIIIIIHIIJJJJJIJIJJIJJIJGIIJIJIIHIIIIIJJJHIIGHEHHGGFFFFEFEEEEEEECEEDDAC_Mismatch_0_Sense_+_Library_PoolC
ACGCTTTGAGGTATTTGGTGTTCCAAGTGTGAGGCTGCAAGGACATCTTTAATATGTATACATTTAATATTCAATATGTATACACTTAATCGTT
>Frequency_2_QualityScore_FFHHGHGIHJJGHGIIIIGIJIIIIJJJJIHIIIIIEGIIIJIEHIIIIIIICGGIIIGGGGFFEEDECCCDDDDDBCEEEFEEDDDEEEEECD_Mismatch_0_Sense_+_Library_PoolC
AAGCATTTGGGTTGACTGTGCCACCACGCTTTGAGGTATTTGGTGTTCCAAGTGTGAGGCTGCAAGGACATCTTTAATATGTATACATTTAATA
>Frequency_2_QualityScore_CEFHFEHIEIHIFIIIIICGFFGGIIIGIFIFI?FGIIIGGHGIIGIGGIGAFEEEEE@CAACED>?;??BCCCBAAA?CAA@?=AAA>@CCCC_Mismatch_0_Sense_+_Library_PoolC
CAGAAGGCGCTGAATATGAGTGAAGCATTTGGGTTGACTGTGCCACCACGCTTTGAGGTATTTGGTGTTCCAAGTGTGAGGCTGCAAGGACATC
>Frequency_2_QualityScore_FFHHHHHJJJIIJIIJIJJJIIJJIJIIJIJJJIJJIIIIHIIJHIGIIIIIJJIIGIIIIJJIJIIGIGGHGIGHIIFEGHHGGFFFFEE_Mismatch_0_Sense_+_Library_PoolC
TATGTATACATTTAATATTCAATATGTATACACTTAATCGTTTGAGTAGGATTTAACTTTCATTTAGCTTTCCGTTCAAATTTTATGGGAA
>Frequency_2_QualityScore_FFHGGEEGIIIIIIAGBEGHIIIIEGIIIIJIIIIIJJIJIGIIGIJIIJIIJIIIJJJJJIJJIFHIIGHHHIJIDGECCDECDACDDDCDCD_Mismatch_0_Sense_+_Library_PoolC
TTTGGTGTTCCAAGTGTGAGGCTGCAAGGACATCTTTAATATGTATACATTTAATATTCAATATGTATACACTTAATCGTTTGAGTAGGATTTA
>Frequency_2_QualityScore_FFHHFHHIHIIIEHIIICGEHIGIAG<EEHIHIIIIIHGEGGIIGIIIGIIIHGGHAEHFHAEEGGEEDCEEECCCCCCCCCCDCDCACCDDDC_Mismatch_0_Sense_+_Library_PoolC
TTCATTGTTTCGATTGGAGTTTGGAGTGTAAAGATGGAGTCCAGAAGGCGCTGAATATGAGTGAAGCATTTGGGTTGACTGTGCCACCACGCTT
>Frequency_2_QualityScore_FEGH5BEHGIGEHGIIIJIIGHBFGIHIGIIGIGGGHHGIIIIIGIJIIHHGIIHIIJHHIIGFGFEHEDEEEDEDEECDEEEECCDAC@B>??_Mismatch_0_Sense_+_Library_PoolC
GAGGTATTTGGTGTTCCAAGTGTGAGGCTGCAAGGACATCTTTAATATGTATACATTTAATATTCAATATGTATACACTTAATCGTTTGAGTAG
>Frequency_2_QualityScore_FFHHHHFIJIIIIGIJHIJFCHIIIIGIIIJIIIIIIIJJGHIIEGIIJIIGHIIIIJIIHHGGFHGFFEEEEE@BCCDDCCCDCDEEECDCEE_Mismatch_0_Sense_+_Library_PoolC
TATGAGTGAAGCATTTGGGTTGACTGTGCCACCACGCTTTGAGGTATTTGGTGTTCCAAGTGTGAGGCTGCAAGGACATCTTTAATATGTATAC
>Frequency_2_QualityScore_CACEHCFEFHICHGEGDEIGGHEHGIEGACEGCIEAE?DEHHIADDBFDGDADGECG:=ACC?C;?CECC==?CC;9A=6;?BA>=A?CDBC;?_Mismatch_0_Sense_+_Library_PoolC
GAAGTAGTCGGCCATGCTCTTGCCCAAGTGTTTCATTGTTTCGATTGGAGTTTGGAGTGTAAAGATGGAGTCCAGAAGGCGCTGAATATGAGTG
>Frequency_2_QualityScore_FFHHGHHJJIJJJJJJJJIJIHIJJJJJJJJIIJJJJJJJJJJJIHIJJIJHIIJGIIJJJJJJJJJJIHIIJJJJJIHHHGGFFFFEEFEDDE_Mismatch_0_Sense_+_Library_PoolC
TTTAATATGTATACATTTAATATTCAATATGTATACACTTAATCGTTTGAGTAGGATTTAACTTTCATTTAGCTTTCCGTTCAAATTTTATGGG
>Frequency_2_QualityScore_FFHHHHHJIIIJJJJJJJJJJJJIIJCFGIJJJGIHIIIIIIGGGIIJJIJJJIJJIIIJJIIHHHHGGGFFFFFEEEEEEEDEEEEEEDECED_Mismatch_0_Sense_+_Library_PoolC
GTTGACTGTGCCACCACGCTTTGAGGTATTTGGTGTTCCAAGTGTGAGGCTGCAAGGACATCTTTAATATGTATACATTTAATATTCAATATGT
>Frequency_2_QualityScore_FFHHHHEHIIJJJJJGIGHIJIJIJJIJJJJJJJJJJJJIIIJJIIIIIIIJJIJIJJIJIJIIJIGIIIIIIJIHHHHGDFFDDDDDEDCDDD_Mismatch_1_Sense_+_Library_PoolC
ATTTGGTGTTCCAAGTGTGAGGCTGCAAGGACATCTTTAATATGTATACATTTAATATTCAATATGTATACACGTAATCGTTTGAGTAGGATTT
>Frequency_2_QualityScore_FFGHGGGJIGIIJJIJIJIIJIJIJJIJJJIHIJJIJIJIJJJJIIIJJJIHIIJJJIHHGFFEDEECEACCEFEDCCCDDDECCCDDDCCCDD_Mismatch_0_Sense_+_Library_PoolC
AAGATGGAGTCCAGAAGGCGCTGAATATGAGTGAAGCATTTGGGTTGACTGTGCCACCACGCTTTGAGGTATTTGGTGTTCCAAGTGTGAGGCT
>Frequency_2_QualityScore_FFHHHHHIJJJJGJIJJIJJJIIIIIJIIJJJJJIJJJJIJJIIIJJIHGIIIIGIIFHFIIJGIJJJIIHHIIIEGIGHACDCEEECCEEADE_Mismatch_1_Sense_+_Library_PoolC
ATCTTTAATATGTATACATTTAATATTCAATATGTATACACGTAATCGTTTGAGTAGGATTTAACTTTCATTTAGCTTTCCGTTCAAATTTTAT
>Frequency_2_QualityScore_EFHFGGHHIIEHHGIICEHHGEGIIFGIIIIIGIIGIIEHIGHIHGFECAGIAGHIIIEGIEIGFFCEGCFEGIIGIHHGGGFGEEACECECEC_Mismatch_0_Sense_+_Library_PoolC
GGACATCTTTAATATGTATACATTTAATATTCAATATGTATACACTTAATCGTTTGAGTAGGATTTAACTTTCATTTAGCTTTCCGTTCAAATT
>Frequency_2_QualityScore_EEHHHHHIIJJIIIJIIJJHIIEGIIIJHJJJIJJIJGIIJJEGFGIIIIIEGGGIJIGEHIGHEGGGEFEEEDDDDDACCDEEEDACCDCCCC_Mismatch_0_Sense_+_Library_PoolC
GTCGGCCATGCTCTTGCCCAAGTGTTTCATTGTTTCGATTGGAGTTTGGAGTGTAAAGATGGAGTCCAGAAGGCGCTGAATATGAGTGAAGCAT
>Frequency_2_QualityScore_FFGHHHHJIIIIIIJJJIIIIIIJJJJIJHIIIIIIJJJIIJIHHIIHHGGIIGGHHIIIIIJJJIJIJGIGIJIHIHIGFH?EEGFEFECCDD_Mismatch_1_Sense_+_Library_PoolC
TAATATGTATACATTTAATATTCAATATGTATGCACTTAATCGTTTGAGTAGGATTTAACTTTCATTTAGCTTTCCGTTCAAATTTTATGGGAA
>Frequency_2_QualityScore_ECHGCDGEAHEHICDHEAEADEIEIIEE@EBHIGIHGIHGGE>EC9??EGGCCE;A?CEC=B?=AA?AC4?A9<?;???;;A?=5;@?CCCCAA_Mismatch_0_Sense_+_Library_PoolC
AGGCGCTGAATATGAGTGAAGCATTTGGGTTGACTGTGCCACCACGCTTTGAGGTATTTGGTGTTCCAAGTGTGAGGCTGCAAGGACATCTTTA
>Frequency_2_QualityScore_FFHHHHHJIIIIIIIIIIIJ?EHIIIIFHEIIIHGHIHGIGIIIHIIIGIIEIGIJIIJIGIEIIHGGGEEGGEFEEEEFFEEEDDEEEDCECC_Mismatch_2_Sense_+_Library_PoolC
TATGCCACCACGCTTTCAGGTATTTGGTGTTCCAAGTGTGAGGCTGCAAGGACATCTTTAATATGTATACATTTAATATTCAATATGTATACAC
>Frequency_2_QualityScore_EEGHEHGIEEHHIIIJIIIII_Mismatch_0_Sense_+_Library_PoolC
TAAAGATGTGTTTTGGACTTA
>Frequency_2_QualityScore_FFHHHHHJJJIIJJJIIIGIIIJJIIIIIJJJIIIJGIFHHIIIIFHGIIIHIJIJIGIIIIIJHHGHGAEDDDCCCEEEEDCCDECDDDDDEC_Mismatch_0_Sense_+_Library_PoolC
GCCATGCTCTTGCCCAAGTGTTTCATTGTTTCGATTGGAGTTTGGAGTGTAAAGATGGAGTCCAGAAGGCGCTGAATATGAGTGAAGCATTTGG
>Frequency_2_QualityScore_EEGG>ACHEGGHCGH=AEGA=CC?BCBDEC@CABEEEEDFAEEF8AB?D6@C@=BDCCCCCA:ABAA;A5;A?BAA9??ACECCB<AAA<ACCC_Mismatch_0_Sense_+_Library_PoolC
GGGGATGGCTTTGGGTTTTGAAGTAGTCGGCCATGCTCTTGCCCAAGTGTTTCATTGTTTCGATTGGAGTTTGGAGTGTAAAGATGGAGTCCAG
>Frequency_2_QualityScore_EEHHGEGGIIIIIIEIGGIIJJJJJJIIJJJJJJIJJJIIJJIJIJGIIIIJJGIIIHIIGGHHGHGIGEGGGEGEEGFCEDCBDEDEDDDDCD_Mismatch_1_Sense_+_Library_PoolC
TTTGGTGTTCCAAGTGTGAGGCTGCAAGGACATCTTTAATATGTATACATTTAATATTCAATATGTATACACGTAATCGTTTGAGTAGGATTTA
>Frequency_2_QualityScore_FFHHHHHJJJJJJJJJIIIIJJJJHIJCGIIJJJGHGIIJIJJIIGGGIJJIJJJIJJJJJHHHHHHHFEFFFFFEEEEEEEEDEEEEEEEEDE_Mismatch_0_Sense_+_Library_PoolC
GGTTGACTGTGCCACCACGCTTTGAGGTATTTGGTGTTCCAAGTGTGAGGCTGCAAGGACATCTTTAATATGTATACATTTAATATTCAATATG
>Frequency_2_QualityScore_FFHHHHDGGIIJIIIGIIIGIBIIIGCGHHIJJGHFGHHIIJIIJJIIGIIIIIGIIJIJIHGGEEEFECEEEEEEDDDDEDDABDDDDDCCDC_Mismatch_0_Sense_+_Library_PoolC
CCCAAGTGTTTCATTGTTTCGATTGGAGTTTGGAGTGTAAAGATGGAGTCCAGAAGGCGCTGAATATGAGTGAAGCATTTGGGTTGACTGTGCC
>Frequency_2_QualityScore_FAFFFHGIIGIIIIIIIIIIIIIIFIIIIIGHIIIIIIIIGIGIIIIIIHIGFIIIIGIIIIFGIIFEIGGHGGGFCEEEFEEEEEEDEEEEDC_Mismatch_0_Sense_+_Library_PoolC
GTGTGAGGCTGCAAGGACATCTTTAATATGTATACATTTAATATTCAATATGTATACACTTAATCGTTTGAGTAGGATTTAACTTTCATTTAGC
>Frequency_2_QualityScore_FFHHHHCFGGJJIHIIIGJGIIIIHIJIJJJJJIHIIIGIIGIHIJIJJGIJIIIIIIIHGHHHHFFFFBCCCDDDCCD?CDEEEDCCCCDDEC_Mismatch_0_Sense_+_Library_PoolC
TTGGAGTGTAAAGATGGAGTCCAGAAGGCGCTGAATATGAGTGAAGCATTTGGGTTGACTGTGCCACCACGCTTTGAGGTATTTGGTGTTCCAA
>Frequency_2_QualityScore_FFHCFFHIFIJJIJHIIIJJIIIJJJJJIGIIIGHEGIIJIIIIJIIJJJFIIIJAFACEHFEECDDECCCEEEECDCCDDDCCCCCBDDDBCA_Mismatch_0_Sense_+_Library_PoolC
GGGTTTTGAAGTAGTCGGCCATGCTCTTGCCCAAGTGTTTCATTGTTTCGATTGGAGTTTGGAGTGTAAAGATGGAGTCCAGAAGGCGCTGAAT
>Frequency_2_QualityScore_D;;EEEEGE?BBGGHEEGGEGGEEGCG9EGGGF9BGGEEAGGECGGGCGEFAECFGGEGGEBEEGGGEEECEGGGGEECCACCAAAACA?CCCC_Mismatch_1_Sense_+_Library_PoolC
GGTATTTGGTGTTCCAAGTGTGAGGCTGCAAGGACATCTTTAATATGTATACATTTAATATTCAATATGTATACACGTAATCGTTTGAGTAGGA
>Frequency_2_QualityScore_CDGGGHHDFIIIIJIIIEEGGIIIIJGGIGGIIIHIJJJIJIIIIGIIIIIIJJJIHIJJJIIHIIIIICGDEGIGGHGGFDEEDACAACCCB?_Mismatch_1_Sense_+_Library_PoolC
TATTTGGTGTTCCAAGTGTGAGGCTGCAAGGACATCTTTAATATGTATACATTTAATATTCAATATGTATACACGTAATCGTTTGAGTAGGATT
>Frequency_2_QualityScore_FFHHHEGHIJJJCGGIIJIJJEHGHGIJJJJJIJIIIIHGIIJJIJJJIJIJIJJJIJJJJIHIIIIIHGGHGGGFGEGFEEEEEDCCDDCCBD_Mismatch_1_Sense_+_Library_PoolC
TGAGGTATTTGGTGTTCCAAGTGTGAGGCTGCAAGGACATCTTTAATATGTATACATTTAATATTCAATATGTATACACGTAATCGTTTGAGTA
>Frequency_2_QualityScore_FFHGECGGHHDGHIGIIGGGAGIIIFIGIIIGGGGFGIIGICGIGIIGGIIIIIIHIIIGGEFEFEDCCCBEEDDECCCCCCAB?CCCCCCCCC_Mismatch_0_Sense_+_Library_PoolC
CCAAGTGTTTCATTGTTTCGATTGGAGTTTGGAGTGTAAAGATGGAGTCCAGAAGGCGCTGAATATGAGTGAAGCATTTGGGTTGACTGTGCCA
>Frequency_2_QualityScore_ECFFAEB=GGDFBCBCGEGGEAFGHIGD?:EHHAHDEGEEEEF=DG=GD@EEGAEG?GGGFEACGAACECCBCCA9?;?CEEDDEECCBB@ACC_Mismatch_0_Sense_+_Library_PoolC
TAATATGTATACATTTAATATTCAATATGTATACACTTAATCGTTTGAGTAGGATTTAACTTTCATTTAGCTTTCCGTTCAAATTTTATGGGAA
>Frequency_2_QualityScore_FFHGGHHIIJJIJIIJJIIJIJIIJJJJIIIEGIIIJJCFFGIJIIICFGIHIJJJIIIGHGGFFFEEEDEDCDFEEEEEEEEEEEECEEECDD_Mismatch_0_Sense_+_Library_PoolC
TTTGGGTTGACTGTGCCACCACGCTTTGAGGTATTTGGTGTTCCAAGTGTGAGGCTGCAAGGACATCTTTAATATGTATACATTTAATATTCAA
>Frequency_2_QualityScore_EEHHHHHJJJJJIIIJIIIIJIJIHIJIIJJJJJJJJJJJJJJJJJJIJHHIIIIJJIIIIJJHIIJIIIHIHHGGGGFFFEEEEEFEEDEEDD_Mismatch_1_Sense_+_Library_PoolC
TGAGGCTGCAAGGACATCTTTAATATGTATACATTTAATATTCAATATGTATACACGTAATCGTTTGAGTAGGATTTAACTTTCATTTAGCTTT
>Frequency_2_QualityScore_FFEHGGFIIIIIIJIGIHHIIJIDGIIIIJJHHIIIJCIGIGIIIIIJIIJJGGIGIIGGEGGGFEEEDCDDDDCBD:ACEDCCAABCDDECCC_Mismatch_0_Sense_+_Library_PoolC
GGAGTGTAAAGATGGAGTCCAGAAGGCGCTGAATATGAGTGAAGCATTTGGGTTGACTGTGCCACCACGCTTTGAGGTATTTGGTGTTCCAAGT
>Frequency_2_QualityScore_FFHHGHGIJJIJJIJJIJGIIIIIHIHIHIIJIJJJJJIIIJIIIIIIGIHHGGFFEDDDECCDACDEEDDCCCCCDECDCCCCCDDDDDDDCD_Mismatch_0_Sense_+_Library_PoolC
GGAGTCCAGAAGGCGCTGAATATGAGTGAAGCATTTGGGTTGACTGTGCCACCACGCTTTGAGGTATTTGGTGTTCCAAGTGTGAGGCTGCAAG
>Frequency_2_QualityScore_FFHHGHGEHIIIIIIHGIIIJJIJJJJJJJIJJJGIIIJIIIIIJGIJIIIIIIGIGIIADADGEECECADEDECBCDCDDCDDCDCDDDDCCD_Mismatch_0_Sense_+_Library_PoolC
CTTTGGGTTTTGAAGTAGTCGGCCATGCTCTTGCCCAAGTGTTTCATTGTTTCGATTGGAGTTTGGAGTGTAAAGATGGAGTCCAGAAGGCGCT
>Frequency_2_QualityScore_DFEHGGFIEDEEGIIDFGIHHIGEIHIGIFIDDAEG?E>EGHGG=9B??CEEFCBEEGECAA?DA?CCACCACDCBBA>=AC?AAB??<?BAA=_Mismatch_0_Sense_+_Library_PoolC
AAAGATGGAGTCCAGAAGGCGCTGAATATGAGTGAAGCATTTGGGTTGACTGTGCCACCACGCTTTGAGGTATTTGGTGTTCCAAGTGTGAGGC
>Frequency_1_QualityScore_FFGHFHHJJJIJHHIIJJGIIJJJJHIJIJJJIJJJJJJJJJJJJJJIJJCGHIJJJIHEHHHFFECDDCEEEDDDDDDDDDDDDDDDDDDDEE_Mismatch_1_Sense_+_Library_PoolC
GCTGAATATTAGTGAAGCATTTGGGTTGACTGTGCCACCACGCTTTGAGGTATTTGGTGTTCCAAGTGTGAGGCTGCAAGGACATCTTTAATAT
>Frequency_1_QualityScore_?2CBA<AA+22+3<CFE:<,3CB>;?>?EE<CDDID@?BDDEDEDA@B8DBDDADDEDECBBDIDEA=CC_Mismatch_1_Sense_+_Library_PoolC
GTATTTGGTGTTCCAAGTGTGAGGCTGCAAGGACATCTTTAATATGTATACATTTAATATTCAATATGCA
>Frequency_1_QualityScore_FDHHHHHJHIIJJJJJJHIHIGIIJJJJJIIIIJJJJJJJJJJJJJJJJJJJJJIJJIHIIJIIJJJJHGGHIHHHHHHFFFDFBCADCCDDDD_Mismatch_0_Sense_+_Library_PoolC
GTATTTGGTGTTCCAAGTGTGAGGCTGCAAGGACATCTTTAATATGTATACATTTAATATTCAATATGTATACACTTAATCGTTTGAGTAGGAT
>Frequency_1_QualityScore_FFHHHHHJFHJJJJJJJJJEHJJJJJJIIJIIJJJJJJHHHHHFFFFFBCDCECDDDEEEDEDDCD?FCDB>?>CCD@@CCB@CDEDCDDDDDD_Mismatch_0_Sense_+_Library_PoolC
GCCCGGGGATGGCTTTGGGTTTTGAAGTAGTCGGCCATGCTCTTGCCCAAGTGTTTCATTGTTTCGATTGGAGTTTGGAGTGTAAAGATGGAGT
>Frequency_1_QualityScore_A=CF?4BB=EBBF?CEG>EHDHIGDHGEHHBFDACGF@HG@GIDHEGBBGGGDFGDFAFGGIIIEH=FH@>E7@_Mismatch_0_Sense_+_Library_PoolC
GTGTGAGGCTGCAAGGACATCTTTAATATGTATACATTTAATATTCAATATGTATACACTTAATCGTTTGAGTA
>Frequency_1_QualityScore_FFHFHHHJJJJJJJGGJJIHJJHIIEIJJIJJJJJJJJJJJJIIIHFHHIHJHIJJIHHHH?DFFF@CA>CEDCCABDEEFDDDDDDDDDDDDC_Mismatch_0_Sense_+_Library_PoolC
GGGATGGCTTTGGGTTTTGAAGTAGTCGGCCATGCTCTTGCCCAAGTGTTTCATTGTTTCGATTGGAGTTTGGAGTGTAAAGATGGAGTCCAGA
>Frequency_1_QualityScore_;DDBHFFII9@GECE:CFHEGIFAHCF9FC@FGGGIEHDHIIEFIG@DCHIIIGAHGHCFG<CGAFFCHGC;@GGEFHHEBB?AAA3>@@C>3;_Mismatch_2_Sense_+_Library_PoolC
ATTTGGTGTCCCAAGTGTGAGGCTGCAAGGACATCTTTAATATGTATACATTTAATATTCAATATGTATACACGTAATCGTTTGAGTAGGATTT
>Frequency_1_QualityScore_D1A;2?DEEEHIECFFEHGHGICDGHIIIGII4BFHHHEGHGICHIIIGGDF@FGIIGFEGIGFGCHEHEHEHEEDDCDDCCDCCCDDDACCCC_Mismatch_1_Sense_+_Library_PoolC
GTGAGGCTGCAAGGACATCTTTAATATGTATACATTTAATATTCAATATGTATACACGTAATCGTTTGAGTAGGATTTAACTTTCATTTAGCTT
>Frequency_1_QualityScore_FFHHHHHJJJJJJJJJJJJJJJJJJJJJJIJJJJJJJJJJJJJJJJJJIJJIIIJJIJJHGJJJJHJJJJIGHHHHHHHFFFFFFEEE_Mismatch_1_Sense_+_Library_PoolC
TGTGAGGCTGCAAGGACATCTTTAATATGTATACATTTAATATTCAATATGTATACACGTAATCGTTTGAGTAGGATTTAACTTTCAT
>Frequency_1_QualityScore_FFGHHHHIJIIJJJJGIGJGEEEHGIJJJJJIJJJJJIJJGIGIIGJJJJJEIJHIHGGIGHCFHIAHIIIGIEEHHIJHFEEEHGDFEFFEDD_Mismatch_0_Sense_+_Library_PoolC
GCAAGGACATCTTTAATATGTATACATTTAATATTCAATATGTATACACTTAATCGTTTGAGTAGGATTTAACTTTCATTTAGCTTTCCGTTCA
>Frequency_1_QualityScore_FFHHHHHJJJIJIJJJIIJJJJIJJJHIJJ@HHGJIHIGAG99BD:*0BG<994?F?F(7C;;FH7CHG:))7A6=E_Mismatch_2_Sense_+_Library_PoolC
ATATTCAATATGTATACACTTAATCGTTTGAGTAGGATTTAACTTTCATTTAGCTTTCGGTTCAAATTTAATGGGAA
>Frequency_1_QualityScore_?B?FHF?F@E<AAECHECEGC4CBFGGFH@GCFHGEHIIIII@9FEHIIIGGGIIGEDBBGGECF@FH@DDEHGG;@=CAA>EA>;;;@@?;>C_Mismatch_0_Sense_+_Library_PoolC
TGCAAGGACATCTTTAATATGTATACATTTAATATTCAATATGTATACACTTAATCGTTTGAGTAGGATTTAACTTTCATTTAGCTTTCCGTTC
>Frequency_1_QualityScore_FDDHFHHDCFHIIJIIBHJGHFEGGI@BEHHGFDEGHIIIIHCHHIGIIGFE;DHEHHFFFDDE@?C;A@CCD>A?BBDDDDCAC@>CCB@@?<_Mismatch_0_Sense_+_Library_PoolC
GATGGAGTCCAGAAGGCGCTGAATATGAGTGAAGCATTTGGGTTGACTGTGCCACCACGCTTTGAGGTATTTGGTGTTCCAAGTGTGAGGCTGC
>Frequency_1_QualityScore_FFHFHHHJJJJJFIJJJJJIHIIFHDHGIIJJJIJJJJJJJJJJIIJJJJJJJJHHHFFFFDC>ADEDDCBBBDDDE@CCDDDCDDDBDDDDDD_Mismatch_0_Sense_+_Library_PoolC
GAGTCCAGAAGGCGCTGAATATGAGTGAAGCATTTGGGTTGACTGTGCCACCACGCTTTGAGGTATTTGGTGTTCCAAGTGTGAGGCTGCAAGG
>Frequency_1_QualityScore_DDHHHHHHIIJJFGHHIIJGI>FGGIIJJJJIJJIJIJIJJGIIJIIIHGIJIJHHHHEECEDFFFFFDDD?CDDDCDDDDDBDDDDDDDDDDD_Mismatch_0_Sense_+_Library_PoolC
TGTTTCGATTGGAGTTTGGAGTGTAAAGATGGAGTCCAGAAGGCGCTGAATATGAGTGAAGCATTTGGGTTGACTGTGCCACCACGCTTTGAGG
>Frequency_1_QualityScore_FFHHHHHIJJJGIJJJJJJJJJIJJIJJJJGIJJJJJJJIJIJJJJJJIJJJIJJJJIJIJFHIIHIGHGHGIGHHHHHHFFFFFFFEEEEDEE_Mismatch_0_Sense_+_Library_PoolC
AGGCTGCAAGGACATCTTTAATATGTATACATTTAATATTCAATATGTATACACTTAATCGTTTGAGTAGGATTTAACTTTCATTTAGCTTTCC
>Frequency_1_QualityScore_FFHHGHHHHJJJJIJJJJJJIJJJJJJJJIJIJJJJJJJJIJIJJDGHIIJJIHHGJJJJJGHCHHHHFFFFDEEDEDDDDDDCDDDDDEDDCD_Mismatch_0_Sense_+_Library_PoolC
ATATGAGTGAAGCATTTGGGTTGACTGTGCCACCACGCTTTGAGGTATTTGGTGTTCCAAGTGTGAGGCTGCAAGGACATCTTTAATATGTATA
>Frequency_1_QualityScore_FFHHHHHJJJJJJJIIJJJJJGIJJJIJJJJJGHIHIIIIJJCHIJIJJHFACDBDDDDDDD8<BDDDDCDDDDE@BDDDDDDDDDDDCDCCDD_Mismatch_0_Sense_+_Library_PoolC
CAGCACTTTCAACTCATCCCGTTCGGATCGGGTAGAAGAGGGTGCCCGGGGATGGCTTTGGGTTTTGAAGTAGTCGGCCATGCTCTTGCCCAAG
>Frequency_1_QualityScore_FFADDHDGHCHIDHGHG@F:D?AB@FBD:?DHIIEHDGHHGCDHIJIEGIGIIGG;DEEFHCEBCCCDD?C@>ACCE@C@CD@>@CC>@CD9??_Mismatch_0_Sense_+_Library_PoolC
CGCTTTGAGGTATTTGGTGTTCCAAGTGTGAGGCTGCAAGGACATCTTTAATATGTATACATTTAATATTCAATATGTATACACTTAATCGTTT
>Frequency_1_QualityScore_DDHDD+CCGFHI<GBHDDFHGGGGIGIGEGIIHGGA=FHIIBHGEFGEGAECDHFHFH>>BE?=A@CCCCCCCCC<9<@BBB?A3<C3:CCDDC_Mismatch_0_Sense_+_Library_PoolC
ATTGGAGTTTGGAGTGTAAAGATGGAGTCCAGAAGGCGCTGAATATGAGTGAAGCATTTGGGTTGACTGTGCCACCACGCTTTGAGGTATTTGG
>Frequency_1_QualityScore_FFFFADBCHHIGIF@>FGIGIGIGGCIIJIIJCBFIDHGIIJIGJIIGBFHGBHIJ:C=@DCE_Mismatch_0_Sense_+_Library_PoolC
GGACATCTTTAATATGTATACATTTAATATTCAATATGTATACACTTAATCGTTTGAGTAGGA
>Frequency_1_QualityScore_AD?F??3:CBCBAG??F@FB<:9?D?BG@DF@DDFFBFE.87=FA@.;=D>.?EC7;@B:BD7@C@B>@;-;@A:>>@ABBD>>5>BBBD@>>B_Mismatch_1_Sense_+_Library_PoolC
GTGAAGCATTTGGGTTGACTGTGCCACCACGCTTTGAGGTATTTGGTGTTCCAAGTGTGAGGCTGCAATGACATCTTTAATATGTATACATTTA
>Frequency_1_QualityScore_FFGHHHHJJJGIJJJFGHHIIIGIFHGIJJGIIIJJJIJJJJJJJJJJJIJHHHHHFFFFFFEEEEEEC@CDBDDDDDDDDDDCDDDDDDDDDA_Mismatch_2_Sense_+_Library_PoolC
AATTGTTTCGATTGGAGTTTGGAGTGTAAAGATGGAGTCCAGAAGGCGCTGAATATGAGTGAAGCATTTGGGTTGACTGTGCCACCACGCTTTA
>Frequency_1_QualityScore_FFHGGGHJIJJJJHIJIIJJJEHGGHIGIJGIFIHJIJJJJHIIJJJJIIGIJHHHEHF;CEDFEECDDBCCECC5>;AACBDDDDC@A??BDD_Mismatch_0_Sense_+_Library_PoolC
CCAGAAGGCGCTGAATATGAGTGAAGCATTTGGGTTGACTGTGCCACCACGCTTTGAGGTATTTGGTGTTCCAAGTGTGAGGCTGCAAGGACAT
>Frequency_1_QualityScore_FEHHHHHJHIHHIIJJJJJJJIJIFIJJJJJJJJJJJIIJIJJJJJJJJJJJJJJJIJJFGHIJGIIGIIHIGHHHHCECEEFBEECEDEDEDD_Mismatch_1_Sense_+_Library_PoolC
GTTCCAAGTGTGAGGCTGCAAGGACATCTTTAATATGTATACATTTAATATTCAATATGTATACACGTAATCGTTTGAGTAGGATTTAACTTTC
>Frequency_1_QualityScore_FFHGD?HEGBE+AFHGHEGIIBHIHGIIIDGBGGEGGIIGIIIIIGGGG@@GIIIFECEHECEHHBD?C@>ACDEDCD:?B@DC>C@CDDCEEE_Mismatch_1_Sense_+_Library_PoolC
CTGAATATGAGGGAAGCATTTGGGTTGACTGTGCCACCACGCTTTGAGGTATTTGGTGTTCCAAGTGTGAGGCTGCAAGGACATCTTTAATATG
>Frequency_1_QualityScore_DDFHBDFGGHHIGIEHGJJEHHGGBDHE@AGHGFFHHHFHIGFHFCGG@GGGG@HHIJJHGGIE@FGHE_Mismatch_2_Sense_+_Library_PoolC
TGTATACATTTAATATTCAATATGTATACACTTAATCGTTTGAGTAGGATTTAACTTTCATTTAGCTCA
>Frequency_1_QualityScore_EFHHFHDHHIGGIICIJIGIIGIIIGIJGJJJJJJJJJIIIJICIIHIGIIJHHIJGIFFHJGHIIJIGFGIIJIIJI_Mismatch_2_Sense_+_Library_PoolC
GGACATCTTTAATATGTATACATTTAATATTCAATATGTATGCACTTAATCGTTTTAGTAGGATTTAACTTTCATTTA
>Frequency_1_QualityScore_FFFHHHHJFHIIJJJJJDHIJIJJJJJJFHIJJHIIIJJJJJHHFFFEEEEDEDDDDDDD@C@CDDDDCCDCDDD@DDBD>A@CDDDDDCCCDD_Mismatch_1_Sense_+_Library_PoolC
GAAGAGGGTGCCCGGGGATGGCTTTGGGTTTTGAAGTAGTCGGCCATGCTCTTGCCCAAGTGTTTCATTGTTTCGATTGGAGTTTTGAGTGTAA
>Frequency_1_QualityScore_FFHHHHHJJJJJEHGGIGBHIJ?GGIIIIJJEHGHHHFFFFF?BDDDBCDDDDEEDDBD@CDDDDDDCC?CCBD44:BCDEEEDCCCCD?CCDD_Mismatch_0_Sense_+_Library_PoolC
GTTCGGATCGGGTAGAAGAGGGTGCCCGGGGATGGCTTTGGGTTTTGAAGTAGTCGGCCATGCTCTTGCCCAAGTGTTTCATTGTTTCGATTGG
>Frequency_1_QualityScore_FFH@HHHJJGIGJFGAEHFGHG:CFFG@GBBDB?BDHGGGGGIAB;=FHIJCHIJIIDCDHIGIHEHCHHHFFF@CFFFECDBCCDEED@CDDD_Mismatch_0_Sense_+_Library_PoolC
CACCACGCTTTGAGGTATTTGGTGTTCCAAGTGTGAGGCTGCAAGGACATCTTTAATATGTATACATTTAATATTCAATATGTATACACTTAAT
>Frequency_1_QualityScore_FFHHHHHIIJJJJJJJIIJIIGIHIIJIJJJJJJJIIIJJJJJJJJIJJJJJJIJJJHIIJIIJJHHIGFHEHIHEFHHFFDFEFCEEEEEEDE_Mismatch_1_Sense_+_Library_PoolC
TCCAAGTGTGAGGCTGCAAGGACATCTTTAATATGTATACATTTAATATTCAATATGTATACACGTAATCGTTTGAGTAGGATTTAACTTTCAT
>Frequency_1_QualityScore_BA:A;?FEHGIGHAHH<>AHHGBHCGHIIGDDGGGIIGIII@>DF@FHGGAEH@G?FHIFHC=_Mismatch_0_Sense_+_Library_PoolC
CAAGGACATCTTTAATATGTATACATTTAATATTCAATATGTATACACTTAATCGTTTGAGTA
>Frequency_1_QualityScore_FFHHHHHJJJJJJJJJJJJIIJJJJJJJJJJJJJJJJJJJJIJJJJIJJIIJJJJFHIIGIHIJJHIJJGGIIJHHHHHHGFFFFFFEDCCCCD_Mismatch_2_Sense_+_Library_PoolC
CAAGAACATCTTTAATATGTATACATTTAATATTCAATATGTATACACGTAATCGTTTGAGTAGGATTTAACTTTCATTTAGCTTTCCGTTCAA
>Frequency_1_QualityScore_FFHHHHHJHHIJGJHGHID_Mismatch_0_Sense_+_Library_PoolC
CTTAATCGTTTGAGTAGGA
>Frequency_1_QualityScore_FFHHHHHJJJJJJHHJCGIIJJJFHHIJJIIIGHGHJJJJJJJJIIJJJJJJJJJJJJIJJJHHHHHHHHFFFDFFFFEEEEECFEEEEDDDCD_Mismatch_0_Sense_+_Library_PoolC
CCACCACGCTTTGAGGTATTTGGTGTTCCAAGTGTGAGGCTGCAAGGACATCTTTAATATGTATACATTTAATATTCAATATGTATACACTTAA
>Frequency_1_QualityScore_D?AFDCFEE>FHGHHCHGIDBGGHHDHICHGHIGIEHIGGHFFHCF=CCFHIIH>GGB>5?EHEDDC@C@CECBBBB>B<CCB?,:A@DEC8<8_Mismatch_0_Sense_+_Library_PoolC
GGAGTTTGGAGTGTAAAGATGGAGTCCAGAAGGCGCTGAATATGAGTGAAGCATTTGGGTTGACTGTGCCACCACGCTTTGAGGTATTTGGTGT
>Frequency_1_QualityScore_FDHFFFCEGGGHEHGIIIJIHIIGGG?FHHIGJGIGGAHEBHEDGG@HCHB@DHEHCGH_Mismatch_2_Sense_+_Library_PoolC
AATATGTATACACGTAATCGTTTGAGTAGGATTTAACTTTCATTTAGCTTTCCGTTCGA
>Frequency_1_QualityScore_FFHHHHHIIJJHIHHIJJGHCGHIJJJJJJJIIHIJJJIIJJJJJJH;CFHIIIIHIIGIFHHHHHHFFBCEDEDDDDDDDDDDDDDCDD@BC>_Mismatch_2_Sense_+_Library_PoolC
GTTTCGATTGGAGTTTGGAGTGTAAAGATGCAGTCCAGAAGGCGCTGAATATGAGTGAAGCATTTGGGTTGACTGTGCCACCACTCTTTGAGGT
>Frequency_1_QualityScore_FFGHHHHGIIJJJIJJJGIIJJJIJJJJIIIHHFFFFEEEEEEDDDDDDCCCFDDFEEDEDDDD@DDDDDCDDDDBDDAAACDEDDCCDCDCCA_Mismatch_0_Sense_+_Library_PoolC
CCGGGGATGGCTTTGGGTTTTGAAGTAGTCGGCCATGCTCTTGCCCAAGTGTTTCATTGTTTCGATTGGAGTTTGGAGTGTAAAGATGGAGTCC
>Frequency_1_QualityScore_FFHHHHHIJJJJJHJJJJGIIJJJJJJJJIIJIJJIIJJJJJJJIHIJIHIIJGIHIIIIJIJJJJJIIHHHHHGHFFFFFDCCEEE@;@@CDD_Mismatch_2_Sense_+_Library_PoolC
CATCCTTAATATGTATACATTTAATATTCAATATGTATACACGTAATCGTTTGAGTAGGATTTAACTTTCATTTAGCTTTCCGTTCAAATTTTA
>Frequency_1_QualityScore_FFHHHHHJJJJIJIIIJIIFHIJIIJJJJJJIHIJJJ<FGHIJJJJJJIJHHHHFFF@DEEFFECDDDDDEDDCCCDCDDDDDDDDDDDDDDDD_Mismatch_1_Sense_+_Library_PoolC
AGAAGGCGCTGAATATGAGTGAAGCATTTTGGTTGACTGTGCCACCACGCTTTGAGGTATTTGGTGTTCCAAGTGTGAGGCTGCAAGGACATCT
>Frequency_1_QualityScore_FFHHHHHJJJJJGHJJJJJJGHJIJJIJJJJJJIJIJJJJIHGIHHGGGIIJJJIJJJHHHHHF@DCCEEDCDCBCFEFDDDDDDDDDDDDACD_Mismatch_1_Sense_+_Library_PoolC
TATGGCTTTGGGTTTTGAAGTAGTCGGCCATGCTCTTGCCCAAGTGTTTCATTGTTTCGATTGGAGTTTGGAGTGTAAAGATGGAGTCCAGAAG
>Frequency_1_QualityScore_FDHHHHHJJJJJJJJJJJJJJJJJJJJJJJJIJIJJJJJJJJJIJJJJIJJJGIIJJJJIIIJJJJHIIJIHEHHHHGHHFFFFFFF_Mismatch_1_Sense_+_Library_PoolC
GTGTGAGGCTGCAAGGACATCTTTAATATGTATACATTTAATATTCAATATGTATACACTTAATCGTTTGAGTAGGATTTAACTTTA
>Frequency_1_QualityScore_FFHHFHHJJJJJJHIHHIJJJJJJJJJIIJIJJJJJJIJJJJIIJJJJJJJJJJIJJJJJIIJJGIJJIGHIIHHHHHFFFFEDED_Mismatch_1_Sense_+_Library_PoolC
TTGGTGTTCCAAGTGTGAGGCTGCAAGGACATCTTTAATATGTATACATTTAATATTCAATATGTATGCACTTAATCGTTTGAGTA
>Frequency_1_QualityScore_FDFFHHHJJJJJJJHGGJJJJJJIIJJJGHIIIJJJIHHIIJJJJJJJJHIIJGJJIIJHHHHHFFFDDCEDDC?CDEEFDB@ABCCDDDCDDD_Mismatch_0_Sense_+_Library_PoolC
GTGTAAAGATGGAGTCCAGAAGGCGCTGAATATGAGTGAAGCATTTGGGTTGACTGTGCCACCACGCTTTGAGGTATTTGGTGTTCCAAGTGTG
>Frequency_1_QualityScore_FFHFHHHIJJGHIIHGIJJIJJJAGGHGIJJGIJIJJJJIIJJJJIIIGIGJIEIIIJFHHHFFFFECAACEEEDDDDDDDDDDD>CDEEEDBD_Mismatch_0_Sense_+_Library_PoolC
TGGAGTTTGGAGTGTAAAGATGGAGTCCAGAAGGCGCTGAATATGAGTGAAGCATTTGGGTTGACTGTGCCACCACGCTTTGAGGTATTTGGTG
>Frequency_1_QualityScore_FFDFHHHJJJJJJ;FHIIJJJJJJJJJJJJJHIJJJJJJJJJJJJJJJJJJJJFFHIICHHIJ_Mismatch_1_Sense_+_Library_PoolC
AGTGTGAGGCTGCAAGGACATCTTTAATATGTATACATTTAATATTCAATATGTATACACCTA
>Frequency_1_QualityScore_8DD<CFHBCFE+2ACDFBBGE>GGHG*B9DF<?GH*8)88CBD)).8=FA5@@C93?AAB>?;;66@>CCC@@C_Mismatch_0_Sense_+_Library_PoolC
GGGTTTTGAAGTAGTCGGCCATGCTCTTGCCCAAGTGTTTCATTGTTTCGATTGGAGTTTGGAGTGTAAAGATG
>Frequency_1_QualityScore_FFHHHHHJJJJJJJJJJJJJJJJJJJJJJJJJJIJJJIJJJJJJJJIIJJJHIIJIJGJ_Mismatch_0_Sense_+_Library_PoolC
GACATCTTTAATATGTATACATTTAATATTCAATATGTATACACTTAATCGTTTGAGTA
>Frequency_1_QualityScore_FFHHHHHIJHJJJJJ?DFFHH>GHI8DDHIEHII;BEHHCFFDED=ADDD=CCCCDCDDDBBBDDDDDDACCDD>ABDDDDDDDEDDCDDDD?C_Mismatch_2_Sense_+_Library_PoolC
CCCGTTCGGATCGGGTAGAAGAGGGTGCCCGGGGATGGCTTTGGGTTTTGAAGTAGTCGGCCATGCACTTGCCCAACTGTTTCATTGTTTCGAT
>Frequency_1_QualityScore_DDHHDFHIIJIJGGIIIEHGIJ>8CFG?DGIEDFGDFIIGEIHGGHI8B@BH@@FCAAEEHHGFHEHHE@DBD@EE=:?BBBAADCDCCCDCCC_Mismatch_0_Sense_+_Library_PoolC
GTAGTCGGCCATGCTCTTGCCCAAGTGTTTCATTGTTTCGATTGGAGTTTGGAGTGTAAAGATGGAGTCCAGAAGGCGCTGAATATGAGTGAAG
>Frequency_1_QualityScore_FFHHHHHJJJJJJJJIIIEJGJJIIJJJIJJJJJIJHIIJIFJJJIHIIIHIJJEIHI_Mismatch_0_Sense_+_Library_PoolC
ACATCTTTAATATGTATACATTTAATATTCAATATGTATACACTTAATCGTTTGAGTA
>Frequency_1_QualityScore_FFHHHHHJIIIGIGI@FDHIJIIIJJHEIGHIJIJJJCGIIJJJFIJIGGG88?DHG=BGGGAC>F_Mismatch_1_Sense_+_Library_PoolC
GACATCTTTAATATGTATACATTTAATATTCAATATGTATACACTTAATCGTTTGAGTAGGATCTA
>Frequency_1_QualityScore_FFHHHHHJJJJJJJJJJJJJIHIEGDGHIIJJJIJJJJGIIJJEHFHIJIHJHHHJJJJJJJJGHHHHFDFEFEDDDDDDDDEEEEDCCCEDDD_Mismatch_0_Sense_+_Library_PoolC
AGTCGGCCATGCTCTTGCCCAAGTGTTTCATTGTTTCGATTGGAGTTTGGAGTGTAAAGATGGAGTCCAGAAGGCGCTGAATATGAGTGAAGCA
>Frequency_1_QualityScore_FFHHFHHIJJGIJJIIJIIGIHHI<FGHIJJHIGHFHIJJIIJJJJGIJJGHIJIFJIIIIHGFHHHFD?CEDFCEEEEEDDDDCDCDDDDDDD_Mismatch_0_Sense_+_Library_PoolC
CAAGTGTTTCATTGTTTCGATTGGAGTTTGGAGTGTAAAGATGGAGTCCAGAAGGCGCTGAATATGAGTGAAGCATTTGGGTTGACTGTGCCAC
>Frequency_1_QualityScore_FFHHHHHJJJJJJJJIIJJEGIIJJJFHHIIJJJJHHHIJJJJJJJJIJFGGIJIJJIJJHHHHHHHHFEEFFFFEEEEFEEEEDEDEEEEEDB_Mismatch_2_Sense_+_Library_PoolC
GTGCCACCACGCTTTGAGGTATTTGGTGTTCCAAGTGTGAGGCTGCAAGGACATCTTTAATATTTATACATTTAATATTCAATATGTATACACG
>Frequency_1_QualityScore_DDHFHFDFDEBHGIBHHIIFEG?DIFHGJJIGJIJGIGIIIEGIGIHHIIIEHIIJGGHCG=FHG@E?CEEC>BDD_Mismatch_0_Sense_+_Library_PoolC
AGGCTGCAAGGACATCTTTAATATGTATACATTTAATATTCAATATGTATACACTTAATCGTTTGAGTAGGATTTA
>Frequency_1_QualityScore_FFHHHHHFHGHIJGJJJIJJIIGIIIJHIFGHJJJJDFFGIIJIJJIJHEHIGIIJJJIJHGFFFFFEEDEEEDEDDDDDDDDD@BDDDDDDDD_Mismatch_0_Sense_+_Library_PoolC
GCCCAAGTGTTTCATTGTTTCGATTGGAGTTTGGAGTGTAAAGATGGAGTCCAGAAGGCGCTGAATATGAGTGAAGCATTTGGGTTGACTGTGC
>Frequency_1_QualityScore_FEHHFDHICEHHGIJEEGHIGIJIFHIHGJJIIIJJDH:B?DBHGIAHIJJCGGCHCHHIIIHGGGIGIGI@HHFACEHGGFD@BB?DC=ABD@_Mismatch_2_Sense_+_Library_PoolC
CTTTGAGGTATTTGGTGTTCCAAGTGTGAGGCTGCAAGAACATCTTTAATATGTATACATTTAATATTCAATATGTATACACGTAATCGTTTGA
>Frequency_1_QualityScore_FFHHHHHJJJIIJIJJJJJHIIIIEHIGHGGHGEHJGCHI;CGIGBHDD<;=?CCDCCCD8??B@8:@>>C(:>BBDBCDCCCDDDCCC:?A>C_Mismatch_0_Sense_+_Library_PoolC
GCACTTTCAACTCATCCCGTTCGGATCGGGTAGAAGAGGGTGCCCGGGGATGGCTTTGGGTTTTGAAGTAGTCGGCCATGCTCTTGCCCAAGTG
>Frequency_1_QualityScore_FFHHHGHIJIIIIIHHJJIGIJJJJJGHGIJIJGHIJJJIGGIJIGIJIJJ@EGIIGHHHFFFFD@ECCDCCCBDDDBDACDDBCDDDDDDDCE_Mismatch_0_Sense_+_Library_PoolC
CGCTGAATATGAGTGAAGCATTTGGGTTGACTGTGCCACCACGCTTTGAGGTATTTGGTGTTCCAAGTGTGAGGCTGCAAGGACATCTTTAATA
>Frequency_1_QualityScore_FFHHHHHJJGHIJICHHHJIJDEEGDGIGGHGJJJJIJJIJGHIJJJJJJIJIJJJJJEEHGHHHFFFFFFDDDDDAC>CCDDDABDDDD?BDD_Mismatch_1_Sense_+_Library_PoolC
ATTGTTTCGATTGGAGTTTGGAGTGTAAAGATGGAGTCCAGAAGGCGCTGAATATGAGTGAAGCATTTGGGTTGACTGTGCCACCACGCTTTCA
>Frequency_1_QualityScore_FFHHHHFGI;BFHIEIBFFGIJJJGGEEEGFBHGIIFGIJJJJJIIIIJGIJGGJGGGIIJJIGIJJJIHHFHHHHDFFEFFFDEEEBCB?BBB_Mismatch_1_Sense_+_Library_PoolC
GCTTTGAGGTATTTGGTGTTCCAAGTGTGAGGCTGCAAGGACATCTTTAATATGTATACATTTAATATTCAATATGTATACACGTAATCGTTTG
>Frequency_1_QualityScore_FFHHHHHJJJJGHIGGHEHGHIIGIIJJJJJJJJJGJJJIIIJJJIJIJJGJJJHHHEECFFFFDDDDDDEDDCDEDDDDDDDDDDDDDDDDDD_Mismatch_1_Sense_+_Library_PoolC
AGAAGGCGCTGAATATGAGTGAAGCATTTGGGTTGACTGTGCCACCACGCTTTGAGGTATTTGGTGTTCCAAGTGTGAGGCTGCAAGGACATCC
>Frequency_1_QualityScore_ADHHGGGB>ADHCDGHFA>CCHEIGGGFDGEGGIIBGGIGHIEGHIE@HHEAE.;?@>A>65;?CDD:ACACCCC9<?BBACCB8?ACCCDDDC_Mismatch_1_Sense_+_Library_PoolC
GGCGCTGAATATGAGTGAAGCATTTGGGTTGACTGTGCCACCACGCTTTGAGGTATTTGGTGTTCCAAGTGTGAGGCTGCAAGGACATCCTTAA
>Frequency_1_QualityScore_FFHHHHHJJJJJJJJJJIJJJJIJIJJIJJJJJJJJJJJJJJIJIJJJHIIJJJGJJJJJJHEHHFEFEAEDDEEDCEDDEDDDEFFFDDCDDD_Mismatch_1_Sense_+_Library_PoolC
GAGGCTGCAAGGACATCTTTAATATGTATACATTTAATATTCAATATGTATACACGTAATCGTTTGAGTAGGATTTAACTTTCATTTAGCTTTC
>Frequency_1_QualityScore_FFHHHHHJJIIIHIJJJJIJJJIIGIIIIJJIJJ?HHIJJJJJJJJJJGIHJEHFHJJG_Mismatch_0_Sense_+_Library_PoolC
ATCTTTAATATGTATACATTTAATATTCAATATGTATACACTTAATCGTTTGAGTAGGA
>Frequency_1_QualityScore_BDD>FHHGGGGGGCAD@4CGGIIIGIHICFFFFGBFG<DF)8BFG<=8CCGIEEGDADEEHE267;@;BBC>>CCCDDE@ADED@C@CDD@CDC_Mismatch_2_Sense_+_Library_PoolC
ATTGGGTTGACTGTGCCACCACGCTTTGAGGTATTTGTTGTTCCAAGTGTGAGGCTGCAAGGACATCTTTAATATGTATACATTTAATATTCAA
>Frequency_1_QualityScore_FFHHHHHIJIIIJJJJIJJJJGGIJJIJJJJJJJJIIJJJJJJJJJJJJJJJJJJJJHJIJIIJJJJJJHJJHHHHFFFFFCEEEEEDEEDDDE_Mismatch_0_Sense_+_Library_PoolC
TCCAAGTGTGAGGCTGCAAGGACATCTTTAATATGTATACATTTAATATTCAATATGTATACACTTAATCGTTTGAGTAGGATTTAACTTTCAT
>Frequency_1_QualityScore_FFHGHHHJJJJJGHJAFHIIJJCGGHIIIJIDGBGHEIJIJJEBGFEHEHIJIIJIJJJHHIGGHGGHHDDDFFFFFEEDEEDEFEEEDDDDBD_Mismatch_2_Sense_+_Library_PoolC
TACCACGCTTTGAGGTATTTGGTGTTCCAAGTGTGAGGCTGCAAGGACATCTTTAATATGTATACATTTAATATTCAATATGTATACACGTAAT
>Frequency_1_QualityScore_FFHHHGHJJJJJIIIJHIHIIJJIJJJJJJJIJJJJJJJJJJJJJJJJJJHHHEFF@DEFFFECDDDDCDDDDDDDDDDDDDDDDDDDDDDDDD_Mismatch_0_Sense_+_Library_PoolC
GAAGGCGCTGAATATGAGTGAAGCATTTGGGTTGACTGTGCCACCACGCTTTGAGGTATTTGGTGTTCCAAGTGTGAGGCTGCAAGGACATCTT
>Frequency_1_QualityScore_DD<DD<A:AEEEEEIICECEFIIIEFECEEEDDIIIIDADA?ACDCE@.6@5;CCA<9<??8<????AAA?><>?>8:AAAADD?_Mismatch_0_Sense_+_Library_PoolC
GTGAAAGGTCAGCACTTTCAACTCATCCCGTTCGGATCGGGTAGAAGAGGGTGCCCGGGGATGGCTTTGGGTTTTGAAGTAGTCG
>Frequency_1_QualityScore_FFHHHHHJJGHIJJJJFHIIJJGIJGHHIJJJJJJJJJJJJJJJJJJJIJJJJJJJJJJJJJJJJJJJJHIJHHHHEHHFFFFFFFEEEDABDD_Mismatch_1_Sense_+_Library_PoolC
GCTTTGAGGTATTTGGTGTTCCAAGTGTGAGGCTGCAAGGACATCTTTAATATGTATACATTTAATATTTAATATGTATACACTTAATCGTTTG
>Frequency_1_QualityScore_FFHHHHHJJJJJJJJJJJIIIIJJJJJIJJJJJIIJFGDGGIIGIJJJJJJEHIJJAHDEHGHHHDEEFFFEEEEEEDDDDDDCDDDDDDDDBC_Mismatch_0_Sense_+_Library_PoolC
TGGGTTTTGAAGTAGTCGGCCATGCTCTTGCCCAAGTGTTTCATTGTTTCGATTGGAGTTTGGAGTGTAAAGATGGAGTCCAGAAGGCGCTGAA
>Frequency_1_QualityScore_??DFCD:<<?<,,3AA4I9EF<?A:AC+29<A9*1?E4*CB<B?CB4B?;?)*88*83*?)=8=.8/=).8=@7)..=C))5=A7?@D)7;@;@_Mismatch_1_Sense_+_Library_PoolC
ATCTTTAATATGTATACATTTAATATTCAATATGTATACACTTAATCGTTTGAGTAGGATTTAACTTTCATTTATCTTTCCGTTCAAATTTTAT
>Frequency_1_QualityScore_?BF?<A<A<ECEHDE?@HEGGFGEHEHDHGIGGIGECG@GDG<0*0?FB?DH:BD=<BFA<CF=7@CG@ECE;=?=>@@7@3@C>;@AA@;A_Mismatch_0_Sense_+_Library_PoolC
CAAGTGTGAGGCTGCAAGGACATCTTTAATATGTATACATTTAATATTCAATATGTATACACTTAATCGTTTGAGTAGGATTTAACTTTCAT
>Frequency_1_QualityScore_?DDDD<<?E,<C?+399<A9+A?BEC:19CB9<@CADBDD:?=DAC88?<<4BB<=8=@C:=;;=CCEI@A7.;C?@A@?;>A;@@>A_Mismatch_2_Sense_+_Library_PoolC
TATGTATACCTTTAATATTCAATATGTATGCACTTAATCGTTTGAGTAGGATTTAACTTTCATTTAGCTTTCCGTTCAAATTTTATGG
>Frequency_1_QualityScore_DDHFFB?E;EFHHII@GHIIIEHEHGDEF>GGFGIIGIGHIEIEHEGHDG>BDHGIEH>FHGGGIGCHHHEHCHHHHEEEDEEEEEE@AACCCC_Mismatch_2_Sense_+_Library_PoolC
GAGGCTGCAAGGACATCCTTAATATGTATACATTTAATATTCAATATGTATACACCTAATCGTTTGAGTAGGATTTAACTTTCATTTAGCTTTC
>Frequency_1_QualityScore_FFHHHHHIIJJIGJIIIIGJJGFHJJJJJJIJIIIIIIIIIIJFHIJGGIJHIJJJIFHHGIGFFHIDIDDHIJJJHH_Mismatch_2_Sense_+_Library_PoolC
TGCAAGGACATCTTTAATATGTATACATTTAATATTCAATATGTATACACGTAATCGTTTGAGTAGGATTTAACTTTA
>Frequency_1_QualityScore_FFHHHHHJJJJIJJJJJJJJJJJIJJJIJJJJJIJJJJJJJIJJJJJIIJJIJ/?FHIGJJJGIJJJJJHIJIJJHHHHHFEFFFFECECCEED_Mismatch_2_Sense_+_Library_PoolC
CCTTTAATATGTATACATTTAATATTCAATATGTATACACGTAATCGTTTGAGTAGGATTTAACTTTCATTTAGCTTTCCGTTCAAATTTTATG
>Frequency_1_QualityScore_FFHHGHHJJJJJJJFHHGIIIJIJ?FHJJJJJJGJHHGHFFFFF=ADDBBDCCDDDEDDDDBDDDDDDDDDDCD@BCCCDCCCDDDDDDDD@DD_Mismatch_0_Sense_+_Library_PoolC
CCGTTCGGATCGGGTAGAAGAGGGTGCCCGGGGATGGCTTTGGGTTTTGAAGTAGTCGGCCATGCTCTTGCCCAAGTGTTTCATTGTTTCGATT
>Frequency_1_QualityScore_DDHHGH8CFHHIIAHFF<FHIGIJJJHJDGG@GAHGIJJGIIBGGCIHIB=BBCFH>DHHIGIHFBECD;;@DDEEEDDDDDDDDDD?:>ADDE_Mismatch_1_Sense_+_Library_PoolC
GATTGGAGTTTGGAGTGTAAAGATGGAGTCCAGAAGGCTCTGAATATGAGTGAAGCATTTGGGTTGACTGTGCCACCACGCTTTGAGGTATTTG
>Frequency_1_QualityScore_DFHHHHHGEHFGCFFG?EHCHJIJIJIEIGIGGGHHHIGIJIIGIGGEGGHHIIHHJGIHIJ>FFEGGICH=DD@;A7?C_Mismatch_2_Sense_+_Library_PoolC
TCCAAGTGTGAGGCTGCAAGGACATCTTTAATATGTATACATTTAATATTCAATATGTATACACTTAATCGTTTGAGTGA
>Frequency_1_QualityScore_FFHGHHHJJJJJIIIIIJJIJJIGGGIJIJJJIIJIJJJJJJJJIIIIJIHIIDHFHIJFHHJIIIJJJIJIJJIJIIGIHHHHFFEFEFEEEC_Mismatch_0_Sense_+_Library_PoolC
CATCTTTAATATGTATACATTTAATATTCAATATGTATACACTTAATCGTTTGAGTAGGATTTAACTTTCATTTAGCTTTCCGTTCAAATTTTA
>Frequency_1_QualityScore_FDDHHHHJJJJJIJJJJJJJJJJJJJJJIIJJJJJJJJIJJJJJJJJJJJIJJJJJJJJJIJJJJIJIHCEIIIFHFEHHHFFFFFFFFECEEE_Mismatch_0_Sense_+_Library_PoolC
GTGAGGCTGCAAGGACATCTTTAATATGTATACATTTAATATTCAATATGTATACACTTAATCGTTTGAGTAGGATTTAACTTTCATTTAGCTT
>Frequency_1_QualityScore_FFGHHDHHGIJJJJJJJJJJIJEIJJIJJIJFIJIIIJIIIJJJJGJJJJJJIJJJJIGIDHGJJIJJJHGHHHFHDEFEFFEDEEDEEDDDE3_Mismatch_2_Sense_+_Library_PoolC
CCAAGTGTGAGGCTGCAAGGACATCCTTAATATGTATACATTTAATATTCAATATGTATACACCTAATCGTTTGAGTAGGATTTAACTTTCATT
>Frequency_1_QualityScore_D)0<+2<CD42CFEIDFEF<ECBCADDCDDDIEDE<9?D>B9?DD<?DDBCCEIE=@B@A;CC8==@7A==@?ADDC?@@(>@;>>;;>>A>A_Mismatch_0_Sense_+_Library_PoolC
TGGTGTTCCAAGTGTGAGGCTGCAAGGACATCTTTAATATGTATACATTTAATATTCAATATGTATACACTTAATCGTTTGAGTAGGATTTAA
>Frequency_1_QualityScore_FDHHDFDIJJJJJIJIIIJJJIJJIIGJJJGIIIJCFFGHEEBFDFGGHIHEHIHEIIJIGHEGGIIHHEF>@CEEDDD@CCCDDDDDDDCDBB_Mismatch_0_Sense_+_Library_PoolC
ATGCTCTTGCCCAAGTGTTTCATTGTTTCGATTGGAGTTTGGAGTGTAAAGATGGAGTCCAGAAGGCGCTGAATATGAGTGAAGCATTTGGGTT
>Frequency_1_QualityScore_FFHHHHGJIJIHIIJJIJJJJJJIGJJJIJJJJIJIJJJJJJJJJJJHIJJIIGJIJJJIIIIJJIJIJHIIJIJJJIJIJHGHHHFFFFFFFD_Mismatch_0_Sense_+_Library_PoolC
TCTTTAATATGTATACATTTAATATTCAATATGTATACACTTAATCGTTTGAGTAGGATTTAACTTTCATTTAGCTTTCCGTTCAAATTTTATG
>Frequency_1_QualityScore_DDD@10<E<C:?BD9BDD=DAA?8?DBB0??DDCEBC=;=@DCE=@ACACCCC@>DDD_Mismatch_0_Sense_+_Library_PoolC
GGGTTGACTGTGCCACCACGCTTTGAGGTATTTGGTGTTCCAAGTGTGAGGCTGCAAG
>Frequency_1_QualityScore_FFHH?FHHJJHEHGIJJFHIHCHIIFGGHIIIJGJDHIGHIGBFGGHIDGFCGHIIIIGH=AEEHFFFFCCC@BBD>ACDCDD>ACDCADDDEC_Mismatch_0_Sense_+_Library_PoolC
TGAGTGAAGCATTTGGGTTGACTGTGCCACCACGCTTTGAGGTATTTGGTGTTCCAAGTGTGAGGCTGCAAGGACATCTTTAATATGTATACAT
>Frequency_1_QualityScore_FFHHHHHJJJJJJJJJJIJJJJJJJJJJJJJJIJJJJJIIIJJJIJJIJIJJJIJJJJIJJJJIHJJJIHIIJJIIGHHHHHHHFFFFFFEDEE_Mismatch_2_Sense_+_Library_PoolC
CTGCAAGAACATCTTTAATATGTATACATTTAATATTCAATATGTATACACGTAATCGTTTGAGTAGGATTTAACTTTCATTTAGCTTTCCGTT
>Frequency_1_QualityScore_FFHHHHAEGHJJJCFFHHJJJIHIDGGHIIJJJGIJJJJJJJJJJJJJIJJGIGJIIJJIJJJJIGIJJDGIHHHHHFFFFFFEDEDC@BD@BC_Mismatch_1_Sense_+_Library_PoolC
TTGAGGTATTTGGTGTTCCAAGTGTGAGGCTGCAAGGACATCTTTAATATGTATACATTTAATATTCAATATGTATACACGTAATCGTTTGAGT
>Frequency_1_QualityScore_FBFHHHHIJFGIHIHI@HHGI9CFGHEHAGCDBGIGIIJJIBFFGHEHIGGGGIJJEEHHFDFBD@CCECACAEDEDB@DDCCCDCCCDDDD@B_Mismatch_0_Sense_+_Library_PoolC
GTGTTTCATTGTTTCGATTGGAGTTTGGAGTGTAAAGATGGAGTCCAGAAGGCGCTGAATATGAGTGAAGCATTTGGGTTGACTGTGCCACCAC
>Frequency_1_QualityScore_FFHHHHHJJJJJJIJJJJJJJJJJJJJIJJJJJJJJJIJJJJJIIJJJJIIJJJJJJJJJJJJHIJJHIJHIJGIHHHHHHFFFFFFFEEEDEE_Mismatch_0_Sense_+_Library_PoolC
TGAGGCTGCAAGGACATCTTTAATATGTATACATTTAATATTCAATATGTATACACTTAATCGTTTGAGTAGGATTTAACTTTCATTTAGCTTT
>Frequency_1_QualityScore_DDHHHHGJIEHIJJIJGHFGEHJJIIGJJIIIHIJJJJJIJJJJJIGEHJIIJJIJJJIGIGHFHHHHGEEFDEFFCEEEDDDDD_Mismatch_2_Sense_+_Library_PoolC
TATTTGGTGTTCCAAGTGTGAGGCTGCAAGGACATCTTTAATATGTATACATTTAATATTCAATATGTATACACTTAATCGTTAT
>Frequency_1_QualityScore_FDHGHGHJGHIJJJIJIJJJJJJJJIIJJJIGIJJIGGIJIIJGGIIJIIIEHIIJHIJJIIGIIIHIHBGIHHHHHHFFFFF_Mismatch_2_Sense_+_Library_PoolC
GAGGCTGCAAGGACATCTTTAATATGTATACATTTAATATTCAATATGTATACACGTAATCGTTTGAGTAGGATTTAACTTAC
>Frequency_1_QualityScore_FFHHHHHHHGHGIJJJJJJJJJHIIIJJJJJIJJJJJJJJJJJJJJJJJJJJJJJJJJJJJJJJJIJJIGGIHJJJCFHHHHDFFFFFEEEEED_Mismatch_0_Sense_+_Library_PoolC
TTCCAAGTGTGAGGCTGCAAGGACATCTTTAATATGTATACATTTAATATTCAATATGTATACACTTAATCGTTTGAGTAGGATTTAACTTTCA
>Frequency_1_QualityScore_?@DFF<FGED9:+AGHDB9911111*0*?G<9?D8?D;0A=C8);8).7@@4)(-.(=A;B;@3@@;6;;@??B@(,9(9::A(5;ABA@_Mismatch_0_Sense_+_Library_PoolC
AATATGAGTGAAGCATTTGGGTTGACTGTGCCACCACGCTTTGAGGTATTTGGTGTTCCAAGTGTGAGGCTGCAAGGACATCTTTAATAT
>Frequency_1_QualityScore_?D;A<CACB@GD@;+A<<C<<CAG9;)?0BFG@BG0*??F<48B(78==CF4=CF;7C(=?E37;;BDC3;@>;ABB_Mismatch_0_Sense_+_Library_PoolC
AGCATTTGGGTTGACTGTGCCACCACGCTTTGAGGTATTTGGTGTTCCAAGTGTGAGGCTGCAAGGACATCTTTAAT
>Frequency_1_QualityScore_FDHFHHHHJFHIJJJJHIJHIJIIJJJJJJJJJJIJJJFHIFHGIIGGGHHGIJIHHGGHGGGHHHFFFFCCEEEDCDDC@AC@CDFEEEEEEE_Mismatch_0_Sense_+_Library_PoolC
GAGTGAAGCATTTGGGTTGACTGTGCCACCACGCTTTGAGGTATTTGGTGTTCCAAGTGTGAGGCTGCAAGGACATCTTTAATATGTATACATT
>Frequency_1_QualityScore_FFHHHHGJJJJIIJCGHIJJI?EFHIJIIJFHFHIIJJJJJJJJJIIJJJJJJIJJJJIJJHHHHHHHHDFFFFFFDEEEEDEAFEEDDDDDED_Mismatch_0_Sense_+_Library_PoolC
ACCACGCTTTGAGGTATTTGGTGTTCCAAGTGTGAGGCTGCAAGGACATCTTTAATATGTATACATTTAATATTCAATATGTATACACTTAATC
>Frequency_1_QualityScore_FFHDHHHJJJJJGIJJJIJJJJJGHIJJIJJHIJJJJJJJHHHHFFFFFFEDCDDCCDDDDDEEDDDDDB@DCDD@CCDDDD@CABCDEECDDD_Mismatch_0_Sense_+_Library_PoolC
GGGTGCCCGGGGATGGCTTTGGGTTTTGAAGTAGTCGGCCATGCTCTTGCCCAAGTGTTTCATTGTTTCGATTGGAGTTTGGAGTGTAAAGATG
>Frequency_1_QualityScore_FFHHDHHIJJJIJJJJJJJJJJIIJJJJJJJJJJJJJJJHIJJJJJJJJJJJHIJJJJHHHHHHFFFFDDDDDDDDDACDEEFDDBBBDDECDC_Mismatch_1_Sense_+_Library_PoolC
GGAGTGTAAAGATGGATTCCAGAAGGCGCTGAATATGAGTGAAGCATTTGGGTTGACTGTGCCACCACGCTTTGAGGTATTTGGTGTTCCAAGT
>Frequency_1_QualityScore_FFHHHHHJJHHJJJJJJJIJGIJGIIJIJJJIJJBGGIJJJFHHIJJJJJHIHGGIHHHHFEFFDEEEECDDDCDDEFEEDDFEEEEFEEDEEE_Mismatch_1_Sense_+_Library_PoolC
GCATTTGGGTTGACTATGCCACCACGCTTTGAGGTATTTGGTGTTCCAAGTGTGAGGCTGCAAGGACATCTTTAATATGTATACATTTAATATT
>Frequency_1_QualityScore_FDHDFFHIJJJJJJJJJJJJJJJJJJJIJJJJHIIJIJJJIJIJJJJJJJJJJJIIIIJJJJJJJJCHHHIGDEAEHHDCDCFF>;C>A@@>@C_Mismatch_0_Sense_+_Library_PoolC
AAGTGTGAGGCTGCAAGGACATCTTTAATATGTATACATTTAATATTCAATATGTATACACTTAATCGTTTGAGTAGGATTTAACTTTCATTTA
>Frequency_1_QualityScore_DFHHGHGJIIJJJJJJJJIJJ@HDIGIIIIJJJJIJJJJJJJJGIIJJIJJGIIIJJFGGGGG>CGHCHA;EEHHFHFFFDFDEEEEDEEDCDD_Mismatch_2_Sense_+_Library_PoolC
TGCAAGAACATCTTTAATATGTATACATTTAATATTCAATATGTATACACGTAATCGTTTGAGTAGGATTTAACTTTCATTTAGCTTTCCGTTC
>Frequency_1_QualityScore_FFGHHHHJHIJCGHIIJJEGHGJJJJJIJHHHIJJJJJJJJIIIIJIIJJJJJJJHHHHFHHHHFFFDCCFDECEDEEEDCDDDDDDDDDEDBD_Mismatch_1_Sense_+_Library_PoolC
ACGCTTTGAGGTATTTGGTGTTCCAAGTGTGAGGCTGCAAGGACATCTTTAATATGTATACATTTAATATTCAATATGTATACACGTAATCGTT
>Frequency_1_QualityScore_DFHHHHHJJJJJJJIJJJJIJIJJJJJJJJJJJJIIJJJJJJIJGHIJHIJJJIJJJJJJJ_Mismatch_2_Sense_+_Library_PoolC
TGTATACATTTAATATTCAATATGTATACACTTAATCGTTTGAGTAGGATTTAACTTTCTA
>Frequency_1_QualityScore_FFHHHHHJJJIFIJJIJJJJJJIIJFIJGIJJJJJJJIJJJJIIJJJIIJJJJJIJJJFHHCGGG@ECH_Mismatch_0_Sense_+_Library_PoolC
AGGCTGCAAGGACATCTTTAATATGTATACATTTAATATTCAATATGTATACACTTAATCGTTTGAGTA
>Frequency_1_QualityScore_FFHHHHHJJJJJJJIJHIIJJJJJIJJJJJJJJJJJJJJJGJJJJJJJIJJJJJJIJIJJIIIJJIIIIFGIJJJJJGHHHHHDFFEFEC_Mismatch_1_Sense_+_Library_PoolC
TTTGGTGTTCCAAGTGTGAGGCTGCAAGGACATCTTTAATATGTATACATTTAATATTCAATATGTATACACTTAATCTTTTGAGTAGGA
>Frequency_1_QualityScore_FFHHHHHIJJCFHIJJJGGGHIJJJJHIGHJIJJJJJJJJJIIHHIJJJJJJIJJJJIJJJJJJJJHGGHHGHGFFFEFFFFEEDEEDDEB?AB_Mismatch_1_Sense_+_Library_PoolC
CGCTTTGAGGTATTTGGTGTTCCAAGTGTGAGGCTGCAAGGACATCTTTAATATGTATACATTTAATATTCAATATGTATACACGTAATCGTTT
>Frequency_1_QualityScore_FFHHHGHJJJIJJJJHIJJJJJJJJJJJJHIJJJJHHI_Mismatch_1_Sense_+_Library_PoolC
TTAATATTCAATATGTATACACTTAATCGTTTGAGTAA
>Frequency_1_QualityScore_FFHHHHHEHIJJJIFHIJJJJIJGHGHIJJJJJJJJJJJJJJJJJJJJIJJJJIIIJJJJJJJJJJJJIJGGHHHGFGGHFFFFFFEDDDDDDD_Mismatch_0_Sense_+_Library_PoolC
TTTGAGGTATTTGGTGTTCCAAGTGTGAGGCTGCAAGGACATCTTTAATATGTATACATTTAATATTCAATATGTATACACTTAATCGTTTGAG
>Frequency_1_QualityScore_FFHHHHHJJJJJJJJIIJJIIJJJJJJJIJJJJJJJIJJJJGGIIIJJJJIIJJJGIJJGIHIJJIJJJHIJIJHHHHHEHFFFFFFFDECEDD_Mismatch_1_Sense_+_Library_PoolC
CAAGGACATCTTTAATATGTATACATTTAATATTCAATATGTATACACGTAATCGTTTGAGTAGGATTTAACTTTCATTTAGCTTTCCGTTCAA
>Frequency_1_QualityScore_FFHHHHHJJJJJJJJJJIJJJJJGIJFHIJJJJGHHIJJJJJIJJJJIIJIJJIJIJIHGHHHFFFFFFFEFFEEFEEEFFEDEFEFEEEEDEF_Mismatch_2_Sense_+_Library_PoolC
GTTGACTGTGCCACCACGCTTTGAGGTATTTGGTGTTCCAAGTTTGAGGCTGCAAGGACATCCTTAATATGTATACATTTAATATTCAATATGT
>Frequency_1_QualityScore_FFHHHHHIIJJJJJJJJJIJIJJIIIIIFIJIHIIJGIGIIDHIID@GCAGHGFIFHIGIJIIIHHGHE@CFFFCCECDDDD@CCACDDDCACC_Mismatch_0_Sense_+_Library_PoolC
AGTAGTCGGCCATGCTCTTGCCCAAGTGTTTCATTGTTTCGATTGGAGTTTGGAGTGTAAAGATGGAGTCCAGAAGGCGCTGAATATGAGTGAA
>Frequency_1_QualityScore_FFHHHHHJJJJJJJIIJJJJJJJJJJJJJIIJJJIJIJJJJIJJJJJJGIIIIJJJJJIJJJJJJHHJJIHHIJIEFHHHHFFFFFFFEEEEEE_Mismatch_0_Sense_+_Library_PoolC
TGTGAGGCTGCAAGGACATCTTTAATATGTATACATTTAATATTCAATATGTATACACTTAATCGTTTGAGTAGGATTTAACTTTCATTTAGCT
>Frequency_1_QualityScore_EFHHHHHIHHJIJJIJJJJJJGIJIJJJJJJJJJJJJJJJJJJJJJFHIJJJJHIIIJJJJIHHEHFCHBFFFEEEDEDDCDDDDDDDDDEDDF_Mismatch_0_Sense_+_Library_PoolC
AATATGAGTGAAGCATTTGGGTTGACTGTGCCACCACGCTTTGAGGTATTTGGTGTTCCAAGTGTGAGGCTGCAAGGACATCTTTAATATGTAT
>Frequency_1_QualityScore_=AD?B:+<C:CE?F<FF?C@9?EED1?:C9*BDCED0?4?2?(9DCDE?DIC;CDDCDIIIDCCDDDDDEED@?ADDB(;>AAA;;BDEEEA15_Mismatch_1_Sense_+_Library_PoolC
TGCCACCACGCTTTGAGGTATTTGGTGTTCCAAGTGTGAGGCTGCAAGGACATCTTTAATATGTATACATTTAATATTCAATATGTATACACGT
>Frequency_1_QualityScore_FFBBFFHHIGIGGIIIJIIIGIHIDHCHIJIJCIIJJJJICCHIIBHIJJIIIGGGGGGFGHGID@FHGGGHHGDAHFFFBE@DEDDFFDCCBC_Mismatch_2_Sense_+_Library_PoolC
GCTGCAAGAACATCTTTAATATGTATACATTTAATATTCAATATGTATACACGTAATCGTTTGAGTAGGATTTAACTTTCATTTAGCTTTCCGT
>Frequency_1_QualityScore_FFGHHHHJIJIJIFFFEHGFHJCEGHGHCGHGIFHIIIGIFHHGDGIGJIHIGIGEIEHGEHIGHHDE<>CAAD@CCCACCAC>@CDEC:??B?_Mismatch_0_Sense_+_Library_PoolC
GCTCTTGCCCAAGTGTTTCATTGTTTCGATTGGAGTTTGGAGTGTAAAGATGGAGTCCAGAAGGCGCTGAATATGAGTGAAGCATTTGGGTTGA
>Frequency_1_QualityScore_FDFDHHHADACGFHHEGGAGGIEGHH<@GGIEHHIBBGGIIIEGHGIICFHAG=@7@CAC=C=?7?D@CDC:@AB(;;>AACC29/8=B<ACCC_Mismatch_0_Sense_+_Library_PoolC
GTTTTGAAGTAGTCGGCCATGCTCTTGCCCAAGTGTTTCATTGTTTCGATTGGAGTTTGGAGTGTAAAGATGGAGTCCAGAAGGCGCTGAATAT
>Frequency_1_QualityScore_=DDFCFDIJHIIHHIGHIDIIBHGIJIIEHIIII=DFFHGIJGICGHGGIHCECEG=CDHFHHDE@BEFDC@CCEE?BCCCCDC:>BD@BDD_Mismatch_0_Sense_+_Library_PoolC
TGGGTTTTGAAGTAGTCGGCCATGCTCTTGCCCAAGTGTTTCATTGTTTCGATTGGAGTTTGGAGTGTAAAGATGGAGTCCAGAAGGCGCTG
>Frequency_1_QualityScore_FFFFFHHJJJJGIIIIJJJJJIJJJJIJJJJJJJJJJJJJJJJJJJJJJHJJJJJJJJJJJJIIIJIJJIJJJJJICHHHFFDDFEDEEDE_Mismatch_0_Sense_+_Library_PoolC
GGTGTTCCAAGTGTGAGGCTGCAAGGACATCTTTAATATGTATACATTTAATATTCAATATGTATACACTTAATCGTTTGAGTAGGATTTA
>Frequency_1_QualityScore_FFHHFHHJJFHHIJJJFIFGHIIJJJJJJJJHIJJIHJIJIIJIJFGGGHIGIHIEGHGFEHHHHFFFDEEEEDDDDDDDDDDDDDDDDDDACC_Mismatch_1_Sense_+_Library_PoolC
TTCGATTGGAGTTTGGAGTGTAAAGATGGAGTCCAGAAGGCGCTGAATATGAGTGAAGCATTTGGGTTGACTGTGCCACCACGCTTTCAGGTAT
>Frequency_1_QualityScore_FFDHHHHJJGHHIJJJJJFHFHHIJJJJJJIJJIJJJJJJIJJJIJJIIJJJJJJJJJJIJJJJJJBHIJGHJIIHHHHGHFFBEDDDDCCDDC_Mismatch_0_Sense_+_Library_PoolC
GGTATTTGGTGTTCCAAGTGTGAGGCTGCAAGGACATCTTTAATATGTATACATTTAATATTCAATATGTATACACTTAATCGTTTGAGTAGGA
>Frequency_1_QualityScore_FFHHHHHIIIIIJIIFHHIJJIJJJJJJIGIJJJJJJJJJJJJJJJJJJJJJJHIHHHHHHDFFFEEECCCACCCDDDDDDDDDDDDDDCDDDD_Mismatch_0_Sense_+_Library_PoolC
GGCGCTGAATATGAGTGAAGCATTTGGGTTGACTGTGCCACCACGCTTTGAGGTATTTGGTGTTCCAAGTGTGAGGCTGCAAGGACATCTTTAA
>Frequency_1_QualityScore_FFHHHHHIJJJJJJJFHJIHIIJJJJJIJHHHIJJJJJJJJJIIJJJIJJIJJJJJHHHGHJHHHHEFHCFFFFFEDBBDDDDDDDDDDDDDDD_Mismatch_1_Sense_+_Library_PoolC
TGTTTCATTGTTTCGATTGTAGTTTGGAGTGTAAAGATGGAGTCCAGAAGGCGCTGAATATGAGTGAAGCATTTGGGTTGACTGTGCCACCACG
>Frequency_1_QualityScore_FFHHHHHJFHIJJIJIFHIIJJJJJJJJJJJJIJJJIIGIFHGHJJGGIJHIHIIGIJHHEHCDDFFDEEACDDDDCD>@?<AACDCCACBBDD_Mismatch_0_Sense_+_Library_PoolC
GCTTTGGGTTTTGAAGTAGTCGGCCATGCTCTTGCCCAAGTGTTTCATTGTTTCGATTGGAGTTTGGAGTGTAAAGATGGAGTCCAGAAGGCGC
>Frequency_1_QualityScore_FFHHHHHJJIJJJJIIJIJJJJJIIHHCFHIJJIGJIJ_Mismatch_0_Sense_+_Library_PoolC
TATGTATAAATTGTAAATAAAGATGTGTTTTGGACTTA
>Frequency_1_QualityScore_FDHHHHHJJJHIHIJJJJJJIIJJJJJJJJIJJJJJJJJIIJJJJJJJIGHJJJJJIIJJIFHIJJJJIIHIHHGEFFFFDCEEEE_Mismatch_1_Sense_+_Library_PoolC
GTGTTCCAAGTGTGAGGCTGCAAGGACATCTTTAATATGTATACATTTAATATTCAATATGTATACACGTAATCGTTTGAGTAGGA
>Frequency_1_QualityScore_FFHHHHHEHHHIIJGICGHGIGJIIJJJIGHIIIJGIJJJJJJIIIIIIIJHIJJJJHHHHHHFDEDEEEDDDDDDDDDDDDDDDDCDD?CDDE_Mismatch_0_Sense_+_Library_PoolC
CGATTGGAGTTTGGAGTGTAAAGATGGAGTCCAGAAGGCGCTGAATATGAGTGAAGCATTTGGGTTGACTGTGCCACCACGCTTTGAGGTATTT
>Frequency_1_QualityScore_FFHDHHHJJIIJJCGGIJJJJJ@FHJJJJJJJI@GIIIHIHFHHHHFFDDDDDDDDDDDDDDCBDCCCFACDDEDEDDDD?CCDD>C@ACC@>C_Mismatch_0_Sense_+_Library_PoolC
GGGTAGAAGAGGGTGCCCGGGGATGGCTTTGGGTTTTGAAGTAGTCGGCCATGCTCTTGCCCAAGTGTTTCATTGTTTCGATTGGAGTTTGGAG
>Frequency_1_QualityScore_FFHHHHHJJJJJJJJJJJIJJIJJJJJJHIJJJJJJIJJJJJIJJJIIGHIJIJJII_Mismatch_1_Sense_+_Library_PoolC
AATATGTATACATTTAATATTCAATATGTATACACGTAATCGTTTGAGTAGGATTTA
>Frequency_1_QualityScore_FFHHHHAFHIJJJJAFHEHIIIJJIJIGIHHHIIGFEG?D9BFFHIJI=FFHJFEHGGEH?EHHFFF@DCDDFEDDDDDD@CCDDCDDDDDDBD_Mismatch_0_Sense_+_Library_PoolC
TTTGGGTTTTGAAGTAGTCGGCCATGCTCTTGCCCAAGTGTTTCATTGTTTCGATTGGAGTTTGGAGTGTAAAGATGGAGTCCAGAAGGCGCTG
>Frequency_1_QualityScore_FFHDFHHJJIGHHIIJJCGFHBHEHIJJJJJGIJGHIJEHIIIJIJJJFIIJJJJIJJJJJJJJIIEIJIIJ_Mismatch_0_Sense_+_Library_PoolC
AGGTATTTGGTGTTCCAAGTGTGAGGCTGCAAGGACATCTTTAATATGTATACATTTAATATTCAATATGTA
>Frequency_1_QualityScore_@DCCFFF<:<CF??BC???CDFHIDFGGD@DFHIFIB@GH=(8BC;888==D1CE7=ECC?EEAE@;B)7;>@6;A2=8??@8:;ACD>:4>AC_Mismatch_1_Sense_+_Library_PoolC
AGTAGTCGGCCATGCTCTTTCCCAAGTGTTTCATTGTTTCGATTGGAGTTTGGAGTGTAAAGATGGAGTCCAGAAGGCGCTGAATATGAGTGAA
>Frequency_1_QualityScore_FFHHHHHJJFHFIGIJJJJIJIJJIJGJJJJJJJJJJJIJJHHJJJJJIJJJJJIIJIJJIGGIIIJJJIJIJJIJJHFHCEFFDFFDEEEEEE_Mismatch_0_Sense_+_Library_PoolC
TGTTCCAAGTGTGAGGCTGCAAGGACATCTTTAATATGTATACATTTAATATTCAATATGTATACACTTAATCGTTTGAGTAGGATTTAACTTT
>Frequency_1_QualityScore_FFHHHHHJJJJJJJJJJIEHIIGIIJJIBFHIIJJJIHBFGIJJJHFCDDDDDDDDDDBDDDD?CCADDDEBDBDDDDDDDDDDDDCAB?@@@C_Mismatch_0_Sense_+_Library_PoolC
ACTTTCAACTCATCCCGTTCGGATCGGGTAGAAGAGGGTGCCCGGGGATGGCTTTGGGTTTTGAAGTAGTCGGCCATGCTCTTGCCCAAGTGTT
>Frequency_1_QualityScore_FFHHHHHJJJJJJJIIJJJJJJJJJGGIJIIJJIJJJJJIJJJIJHGHJHJJJJ_Mismatch_1_Sense_+_Library_PoolC
ATGTATACATTTAATATTCAATATGTATACACGTAATCGTTTGAGTAGGATTTA
>Frequency_1_QualityScore_FFHHHHHJJIIJJJJJJJJJJJJJJJJJJJJGIJDFIJJJJGHFHFGIGGHHHHIIJJIJHGFHHFFFFEEEEEEEEEEDEEEEEEFEEEDDEE_Mismatch_0_Sense_+_Library_PoolC
GCATTTGGGTTGACTGTGCCACCACGCTTTGAGGTATTTGGTGTTCCAAGTGTGAGGCTGCAAGGACATCTTTAATATGTATACATTTAATATT
>Frequency_1_QualityScore_FFHHGHGIJJHIJAGHJIIJHIGGIJIJJGHGGIJJIJJIIJIIJJJIJJEIJIJIIJHFHGGHHHEFFCEFFEEEEEEEEEDDCDDDDDDDDD_Mismatch_1_Sense_+_Library_PoolC
CCACGCTTTGAGGTATTTGGTGTTCCAAGTGTGAGGCTGCAAGGACATCTTTAATATGTATACATTTAATATTCAATATTTATACACTTAATCG
>Frequency_1_QualityScore_FFHHHFGIJIFHIIIIJJIFIJIJGIJJJJIJIIIJJJJJIJIII;CHIJGIGGEIJJHHHHFFFCEEDB>>CCDEDBBA@DDEDDACCDDDBB_Mismatch_1_Sense_+_Library_PoolC
AAAGATGGAGTCCAGAAGGCGCTGAATATGAGTGAAGCATTTGGGTTGACTGTGCCACCACGCTTTGGGGTATTTGGTGTTCCAAGTGTGAGGC
>Frequency_1_QualityScore_FFHHHHHIGHGJIJJJJJJGHHHCIIGIIIHHIJIJJIJJJIJJFFGAGHHIHCGIJGIIIIIJJJJIIHIIGHIGIJJIHHHHHHFFFFB@EE_Mismatch_0_Sense_+_Library_PoolC
TTAATATGTATACATTTAATATTCAATATGTATACACTTAATCGTTTGAGTAGGATTTAACTTTCATTTAGCTTTCCGTTCAAATTTTATGGGA
>Frequency_1_QualityScore_FFHHDHGICFE>EHIGGEEHEGGGHHGIDCGIJGGGI@GGHGJHGBFBGFE:@FHGIH=9;@?B7@AB;?@?A8?BD<BDDDDBDDDD<0<@?0_Mismatch_0_Sense_+_Library_PoolC
GAAATACAGAGATAGATGTGAAAGGTCAGCACTTTCAACTCATCCCGTTCGGATCGGGTAGAAGAGGGTGCCCGGGGATGGCTTTGGGTTTTGA
>Frequency_1_QualityScore_DAD<3:AFGE@GED>FBCF<FEFD>E<?E@@<G4CDE@@FGHIGBF>FEHGE<GABGBFFE=;;F@D)7=7@EA>EBEB@DEDEBCD@:ACCCC_Mismatch_1_Sense_+_Library_PoolC
AGGCTGCAAGGACATCTTTAATATGTATACATTTAATATTCAATATGTATACACGTAATCGTTTGAGTAGGATTTAACTTTCATTTAGCTTTCC
>Frequency_1_QualityScore_FFHHGHHJIIIJIJJGIHHGGIJJJJJJJJIJIJJJJJJJJIJJJJJJIJJJIJHEHHHHFFDDBBEEECC>A@CCCDDBDDDDDDDDDDDDDD_Mismatch_1_Sense_+_Library_PoolC
AAGGCGCTGAATATGAGTGAAGCATTTGGGTTGACTGTGCCACCACGCTTTGAGGTATTTGGTGTTCCAAGTGTGAGGCTGCAAGGACATCCTT
>Frequency_1_QualityScore_DBAD?CBB?F4A<,,AEDFE93<AFH>9HBFHFGFI;:3:CFG_Mismatch_0_Sense_+_Library_PoolC
GTTTATATGTATAAATTGTAAATAAAGATGTGTTTTGGACTTA
>Frequency_1_QualityScore_FFHFFHHIJJJJIJJJIFGHGIGGGI9FGIJIJHHJIIGIIGIGHIIJJJJGFEF?HD>CBBDEDACDBACD@CDDEDCCDDDDD9>CBBBBDD_Mismatch_1_Sense_+_Library_PoolC
CAGAAGGCGCTGAATATGAGTGAAGCATTTGGGTTGACTGTGCCACCACGCTTTGAGGTATTTGGTGTTCCAAGTGTGAGGCTGCAAGGGCATC
>Frequency_1_QualityScore_D?<DHADE@FBBGH71C<FB3CHH9?EGDDAG7??0099?DFC<B8BBB>FG@F8@=7=;@C:CEEECBDDEDCCCCCFCDEEDDEEEDEDB@C_Mismatch_1_Sense_+_Library_PoolC
TGAAGCATTTGGGTTGACTGTGCCACCACGCTTTGAGGTATTTGGTGTTCCAAGTGTGATGCTGCAAGGACATCTTTAATATGTATACATTTAA
>Frequency_1_QualityScore_FFHHFHHJJJJJJJJJIJJJJIJJJJHIIJJJJJIJJDHIHIJJGJI@GGIJHHFD@DDDDDDDDDD?@?BDDDCCCDDEDBDDDDDDDDDDDD_Mismatch_0_Sense_+_Library_PoolC
AAGGTCAGCACTTTCAACTCATCCCGTTCGGATCGGGTAGAAGAGGGTGCCCGGGGATGGCTTTGGGTTTTGAAGTAGTCGGCCATGCTCTTGC
>Frequency_1_QualityScore_FFHHHHHJGGIFHIHIJJJJJJIJJJJJJJJJJJJJJJJJIJJJJIJJJJIIIJJJIGIGIJGIIJIIJFHFHFFFDDDDCDCDDDDDDDDEDD_Mismatch_2_Sense_+_Library_PoolC
GGTGTTCCAAGTGTTAGGCTGCAAGGACATCTTTAATATGTATACATTTAATATTCAATATGTATACACGTAATCGTTTGAGTAGGATTTAACT
>Frequency_1_QualityScore_FFHHHHHJJJJIJJJJJJJJFGHIJJJGIHIJJJJJGGFHIIIHIIJJJJJGIJJJIJJJJHHHHHHGHDFFFFFFFEEFFEEEEDEDEEDEED_Mismatch_1_Sense_+_Library_PoolC
TGTGCCACCACGCTTTGAGGTATTTGGTGTTCCAAGTGTGAGGCTGCAAGGACATCCTTAATATGTATACATTTAATATTCAATATGTATACAC
>Frequency_1_QualityScore_FFHHHHHJJJJJJHIJIJJIJJJJJJJIJJIJJJJHIIJJJJJJJJJJHHJIJJJIIJHHHHHFFFDDDEDDD?CDEEEDBDDDDDEDDCCDDD_Mismatch_0_Sense_+_Library_PoolC
TGTAAAGATGGAGTCCAGAAGGCGCTGAATATGAGTGAAGCATTTGGGTTGACTGTGCCACCACGCTTTGAGGTATTTGGTGTTCCAAGTGTGA
>Frequency_1_QualityScore_FFHHHHHIJJJIJJJJJJJIJIJJIIIJJJJJJJJJJJJJJIJJJJJIJJJJJJJFHIJJHEHHFFFBBCEEEEEDEDDEDDDEEEF_Mismatch_1_Sense_+_Library_PoolC
AGGCTGCAAGGACATCTTTAATATGTATACATTTAATATTCAATATGTATACACGTAATCGTTTGAGTAGGATTTAACTTTCATTTA
>Frequency_1_QualityScore_;DFFFFACEFFF@<EAC:A,A@AGGII>?D?FGFFEFA?FA?FFD@GFGEEGIGIGIFII==@@FGCFCFAFFFD@?AAEC?DBD@>(_Mismatch_0_Sense_+_Library_PoolC
ATTTGGTGTTCCAAGTGTGAGGCTGCAAGGACATCTTTAATATGTATACATTTAATATTCAATATGTATACACTTAATCGTTTGAGTA
>Frequency_1_QualityScore_@D?DHDDFEEFHGIEIFFHG>FGIIIIHBGGDAGEIE@HIII@GEDECHIEGDHIEIII<EHFEEC;7AC@CDEFEEE@C=;?BBDD>@@C@@C_Mismatch_0_Sense_+_Library_PoolC
TATTTGGTGTTCCAAGTGTGAGGCTGCAAGGACATCTTTAATATGTATACATTTAATATTCAATATGTATACACTTAATCGTTTGAGTAGGATT
>Frequency_1_QualityScore_FFGHDHHJEHGGIGCIEIIJJJJIJJJGIIIGIHHIFGIIJJIIIIEIHEGHIIEHGIIJE@EGIIIIIGGHIIJEGIGIIJFHEHFFFFFFEE_Mismatch_0_Sense_+_Library_PoolC
ACATCTTTAATATGTATACATTTAATATTCAATATGTATACACTTAATCGTTTGAGTAGGATTTAACTTTCATTTAGCTTTCCGTTCAAATTTT
>Frequency_1_QualityScore_FFHGHHHJJJJJJJJJJJJEHIIIIIIJJJJJJIJJJJJJIGHIIG?HIJII@@C@EHEHHF;?AECDDD@;5?BCABCCDD80<@?8ACACDD_Mismatch_0_Sense_+_Library_PoolC
CAGAGATAGATGTGAAAGGTCAGCACTTTCAACTCATCCCGTTCGGATCGGGTAGAAGAGGGTGCCCGGGGATGGCTTTGGGTTTTGAAGTAGT
>Frequency_1_QualityScore_FFHHCDFHIIJHIGHIIIIIFHIJGGBHGIJFGGIIIIIFIIIGGIJJDGHIJJJJIJIGHHIJJJJJGDHHIHEEFEHDDBBED;=?@CBCDC_Mismatch_1_Sense_+_Library_PoolC
GAGGTATTTGGTGTTCCAAGTGTGAGGCTGCAAGGACATCTTTAATATGTATACATTTAATATTCAATATGTATACACGTAATCGTTTGAGTAG
>Frequency_1_QualityScore_FFHGHFHIEHGHJJIIIGJJJJGHIJJJJJGHGGFIIIIIJJIIJJJHIIJJGHIIIJDEGHHAHHHHHCDFFFCEEEDEDDDDDDDDDDDEED_Mismatch_0_Sense_+_Library_PoolC
TTTTGAAGTAGTCGGCCATGCTCTTGCCCAAGTGTTTCATTGTTTCGATTGGAGTTTGGAGTGTAAAGATGGAGTCCAGAAGGCGCTGAATATG
>Frequency_1_QualityScore_FFHHHGHJJJJJJIJJJJGIJJIJIIJIJJJJIJJHIJJJ_Mismatch_1_Sense_+_Library_PoolC
GATCTTTAATATGTATACATTTAATATTCAATATGTATAC
>Frequency_1_QualityScore_DDCFDHGJIGIJJGHDGHHHGIGGIJIJIGGIIGHCDEHJJJFGCGIFIJJIJJGEGHJJJJIJGEHJJJHGIHHHHGHFE@D;?BC<=@CDDD_Mismatch_2_Sense_+_Library_PoolC
GGTATTTGGTGTTCCAAGTGTGAGGCTGCAAGGACATCCTTAATATGTATACATTTAATATTCAATATGTATACACCTAATCGTTTGAGTAGGA
>Frequency_1_QualityScore_FFHHHHHJFDDHIJJHIGJJJIIIHIHIIIIIIJJIJJJJJIIIJJJJIJGIIHHGIJJJJJJIGGIJIGIHIFHHHHHGGFFDFCDECABDBC_Mismatch_1_Sense_+_Library_PoolC
CTTTGAGGTATTTGGTGTTCCAAGTGTGAGGCTGCAAGGACATCTTTAATATGTATACATTTAATATTCAATATGTATACACGTAATCGTTTGA
>Frequency_1_QualityScore_DFHHHHHGIJIIJJJIIJJJJJJDGIGIJJJIJIJJJJJIDGHIHIHIGGHIJJGIIJJJJJJIEHJIIDAHAEEEFFFEFFEEFEECBCD_Mismatch_1_Sense_+_Library_PoolC
TATGTATACATTTAATATTCAATATGTATGCACTTAATCGTTTGAGTAGGATTTAACTTTCATTTAGCTTTCCGTTCAAATTTTATGGGAA
>Frequency_1_QualityScore_FFHGHHDGEHIIGIJIIGIIEHGGGJIIEEHFECGIIIJEG@@F@HHGHDABBDDDDDDDD8?BDDDDDDCD@ABBDDDDDDDDCCDDDDDBDA_Mismatch_0_Sense_+_Library_PoolC
AGCACTTTCAACTCATCCCGTTCGGATCGGGTAGAAGAGGGTGCCCGGGGATGGCTTTGGGTTTTGAAGTAGTCGGCCATGCTCTTGCCCAAGT
>Frequency_1_QualityScore_FFHHHGHJJJJJJCFHHJJICFCFHIIGHDGFHIJJJJJJDHIJJJJJJJJJJJJGHGHHHHHFFFFFFDFFEFE_Mismatch_1_Sense_+_Library_PoolC
CCACGCTTTCAGGTATTTGGTGTTCCAAGTGTGAGGCTGCAAGGACATCTTTAATATGTATACATTTAATATTCA
>Frequency_1_QualityScore_FFHHHHHJJJJJIJIJJJJJJJIHIJHHIIIJJIJIIIJIGIIJIJJJGHGIIHIIJCGFHIJIJJJI_Mismatch_1_Sense_+_Library_PoolC
AGGACATCTTTAATATGTATACATTTAATATTCAATATGTATACACGTAATCGTTTGAGTAGGATTTA
>Frequency_1_QualityScore_<@88C3AFEB4<4?<:?9*?4?DADBF?B9?G9DGGFBDFECFFB@F>F86@C@F4-@@;C7=CE777?;@@BDDDD;AABBBBB\8=;ABAB@_Mismatch_1_Sense_+_Library_PoolC
GACATCTTTAATATGTATACATTTAATATTCAATATGTATACACTTAATCGTTTGAGTAGGATTTAACTTTCATTTAGCTTTCCGATCAAATTT
>Frequency_1_QualityScore_FFHHHHHIJJIJJJJJIIJJJIJJJJJJJJJJJJJFHIJJJJGFGIJJJJIFIHGJIIIHHHHEEFFFECEEECDDDEDDCCFEEEEDDFEDDF_Mismatch_0_Sense_+_Library_PoolC
AGCATTTGGGTTGACTGTGCCACCACGCTTTGAGGTATTTGGTGTTCCAAGTGTGAGGCTGCAAGGACATCTTTAATATGTATACATTTAATAT
>Frequency_1_QualityScore_FFHHGHFIJJJJJIJIJJJJEHGEIJIGFHFHIIIIGIIJJHGIIJIIGHIIIGHHHFFFDDCACD>@DCDFDDBABDCCDDCCCDACDDDBB?_Mismatch_0_Sense_+_Library_PoolC
ATGGAGTCCAGAAGGCGCTGAATATGAGTGAAGCATTTGGGTTGACTGTGCCACCACGCTTTGAGGTATTTGGTGTTCCAAGTGTGAGGCTGCA
>Frequency_1_QualityScore_DDHGGHHIGI<E>IHIAHIIEHCB@HD>@AHECGFGG?DDEIEIGG@BGCD8BGGHGI>FC:BFHGGI@@FGCDGHHIIHFHHCEBBD>@CCCC_Mismatch_0_Sense_+_Library_PoolC
GACATCTTTAATATGTATACATTTAATATTCAATATGTATACACTTAATCGTTTGAGTAGGATTTAACTTTCATTTAGCTTTCCGTTCAAATTT
>Frequency_1_QualityScore_FDFHFGHIJJFHFHHIJJIJJJIJJGIIJJJIJIIIJJJIJJJJJJJJGIJIJHHHHGHHFEFFFFFFECCCEEDADDDDDCCDDCDDDDEDDE_Mismatch_0_Sense_+_Library_PoolC
GTGTTCCAAGTGTGAGGCTGCAAGGACATCTTTAATATGTATACATTTAATATTCAATATGTATACACTTAATCGTTTGAGTAGGATTTAACTT
>Frequency_1_QualityScore_FFHHHHDGGIJJJHIJJJJGIJHHIJJJIJJJJJJJJJJIIJJJJIIIGJJJJJJJIIJJJJHGHIJHHBEHIIHHHHHHHFDDFFDDDDDCDC_Mismatch_2_Sense_+_Library_PoolC
TTGAGGTATTTGGTGTTCCAAGTGTGAGGCTGCAAGGACATCCTTAATATGTATACATTTAATATTCAATATGTATACACCTAATCGTTTGAGT
>Frequency_1_QualityScore_FFGHFFHIIIEGIEI?FCFHEICG:CB@GIJGIIJIEBHGIIEI>DHIIBH@DHGHHCH>;3=AED>D>>;<A1>CCDDDDD>@CDDD@D@@BD_Mismatch_0_Sense_+_Library_PoolC
CATTGTTTCGATTGGAGTTTGGAGTGTAAAGATGGAGTCCAGAAGGCGCTGAATATGAGTGAAGCATTTGGGTTGACTGTGCCACCACGCTTTG
>Frequency_1_QualityScore_FFHHHHHJIIIJJJJJJJJJJJJJIJJJJJJIIJJJJIJJJJJJJJJJJJJJJIIJJJJIJJJJJJJIIIIIJEHHHDFEFFEEEEEDEDDEDD_Mismatch_2_Sense_+_Library_PoolT
GTTCCAAGTGTAAGGCTGCAAGAACATCTTTAATATGTATACATTTAATATTCAATATGTATACACGTAATCGTTTGAGTAGGATTTAACTTTA
>Frequency_2_QualityScore_EFGGGEGGGEEGDIACGIFGIECCGEEGDHGGFGEIGGGEGEGIGGIFII;?AFIIIIICDHCCCEBC>>BCACAAADCCCECCCCDCCCACDA_Mismatch_1_Sense_+_Library_PoolC
GCTGAATATGAGTGAAGCATTTGGGTTGACTGTGCCACCACGCTTTCAGGTATTTGCTGTTCCAAGTGTAAGGCTGCAAGAACATCTTTAATAT
>Frequency_2_QualityScore_CEHHHCHEHIIFIIHIIAGGGFCHIIGCGFIIGCCAEGGGHGIFIIGIIIFCGIIIIIIIIIFGDEGHDDECGHFFEFFFFEE@=AEEEECDCD_Mismatch_2_Sense_+_Library_PoolC
GCCACCACGCTTTCAGGTATTTGCTGTTCCAAGTGTGAGGCTGCAAGGACATCCTTAATATGTATACATTTAATATTCAATATGTATACACGTA
>Frequency_2_QualityScore_EEHHGHHIIIGHIIJIIJJJIJJIIIHIJJJJJJJJJJJJJJJIJIIJDGGIJJJIJIIIJIIGEEHHHDEFFFEEEEEDDDDDCDDDDDEEEE_Mismatch_1_Sense_+_Library_PoolC
TGAATATGAGTGAAGCATTTGGGTTGACTGTGCCACCACGCTTTCAGGTATTTGCTGTTCCAAGTGTAAGGCTGCAAGAACATCTTTAATATGT
>Frequency_2_QualityScore_CEEHHHGIIGIIIJJJJIJIIIJIJJHJJJJJIIJIJIIJJIIJJIJIIIFHIJIIIIJIHIIIIJJIIGHHIJGIHHFGEFFFFFEEDEEDEC_Mismatch_2_Sense_+_Library_PoolC
TGTTCCAAGTGTAAGGCTGCAAGAACATCTTTAATATGTATACATTTAATATTCAATATGTATACACGTAATCGTTTGAGTAGGATTTAACTTT
>Frequency_1_QualityScore_FFFFHDHFGIJIIJGHGGJIIJIIDDFFGIGGIJJJJJJIJGGIIHJGGGIJJGJGEHHGHFBDFFFEEABCBDDEDDCCCDDDDDDDDDDDBD_Mismatch_2_Sense_+_Library_PoolC
AGTCCAGAAGGCGCTGAATATGAGTGAAGCATTTGGGATGACTATGCCACCACGCTTTCAGGTATTTGGTGTTCCAAGTGTGAGGCTGCAAGGA
>Frequency_1_QualityScore_FFHHHHGIJJIJJJJJJJJJJIJJHJIJJJJJJJJJHIJJJJJJJJIJJJJJIJJIIIJJIJIJJIHIJGIIHIJHHHHHFFFFFFDEEEEDED_Mismatch_2_Sense_+_Library_PoolC
TTCCAAGTGTAAGGCTGCAAGAACATCTTTAATATGTATACATTTAATATTCAATATGTATACACGTAATCGTTTGAGTAGGATTTAACTTTCA
>Frequency_1_QualityScore_FDHHGHHJJJJJIIJIJJJHIJJIJJGJJJJJJJJJJBGGIJIJJJHIHIIHGEIIJJEGHHHHFFFDF@CEEEDDDDDEEEEFADDDDEEEDC_Mismatch_2_Sense_+_Library_PoolC
GAAGCATTTGGGTTGACTGTGCCACCACGCTTTCAGGTATTTGCTGTTCCAAGTGTAAGGCTGCAAGAACATCTTTAATATGTATACATTTAAT
>Frequency_1_QualityScore_FFHHHHHIJJJJJIJIIJJGIIIIJJJJJJJJIIJJJIJJJGIIIJHHHJIIFGHJJJJJJIJJIIJJJHIJHHFFFCEEEEEEDDEDDDDDDD_Mismatch_1_Sense_+_Library_PoolC
CTTTAATATGTATACATTTAATATTCAATATGTATACACTTAATAGTTTGAGTAGGATTTTACCATTCATGCGTCCAATCTTGTGCACCGAGGC
>Frequency_1_QualityScore_FFHHHHHIJIJJJJIIJJIJJJIJJJJJJJJJDGIJJJJJJGIIJJJJGHIJJIJJJJJIGFHHHFFFFFFEEDEEEEEEEEEEEFFECDFFFF_Mismatch_2_Sense_+_Library_PoolC
ATTTGGGTTGACTGTGCCACCACGCTTTCAGGTATTTGCTGTTCCAAGTGTAAGGCTGCAAGAACATCTTTAATATGTATACATTTAATATTCA
>Frequency_1_QualityScore_DDDDDD?FED<B@1:CFHGGGHFGIE>HI?BGH?FCHGHFGGIEGIIIIIIIIGGHGIEHHEE>EHHDC?BDEDEDDECADACDCDCCC>CDDC_Mismatch_2_Sense_+_Library_PoolC
CCACGCTTTCAGGTATTTGCTGTTCCAAGTGTGAGGCTGCAAGGACATCTTTAATATGTATACATTTAATATTCAATATGTATACACTTAATAG
>Frequency_1_QualityScore_FFH@FHHJJJJJJIJEHIJIGJJHJJIGIJJJJIJJJJJJJJJIHHICHCHHHFFFFCEFEDADEBB>CC?CD@C@BCACDCDDDDDDCDDDDD_Mismatch_2_Sense_+_Library_PoolC
CGGTATGGCTTTGGGTTTTGAAGTAGTCGGCCATGCTCTTGCCCAAGTGTTTCATTGTTTCGATTGGAGTTGGAGTGTAAAGATGGAGTCCAGA
>Frequency_1_QualityScore_FFHHFHFGIJJJJJIGIHGGIGHIIJIJJJJHHIIJJIJHIIIJJJFJIJJJIGJDHIJIHHHHHFFFFBDDDDDDDCDDEEEDDDDDDCDCDA_Mismatch_0_Sense_+_Library_PoolC
GGAGTGTAAAGATGGAGTCCAGAAGGCGCTGAATATGAGTGAAGCATTTGGGATGACTATGCCACCACGCTTTCAGGTATTTGGTGTTCCAAGT
>Frequency_1_QualityScore_FFHHGGGJIIIJJJGIIIGGIGIIJJDFCHGIFHIJJJD@GFFFHGIJIJIEHHEDHHGHGHFFFCDBBCDDDDDDCDDCDCCC>CD>>2>?CC_Mismatch_2_Sense_+_Library_PoolC
CACTTGCCCAACTGTTTCATTGTTTCGATTGGAGTTTGGAGTGTAAAGATGGAGTCCAGAAGGCGCTGAATATGAGTGAAGCATTTGGGATGAC
>Frequency_1_QualityScore_FFHHHHHJJJHIIIIJHIIJJIJJJJJJJJJJJJJJJJJJJJJJJJJJJJJHHHGHBFFFFFFDDDDDDDDDDDDCCCBDDDDDDDDDDDCDDD_Mismatch_2_Sense_+_Library_PoolC
GAAGGCGCTGAATATGAGTGAAGCATTTGGGATGACTATGCCACCACGCTTTCAGGTATTTGGTGTTCCAAGTGTGAGGCTGCAAGGACATCTT
>Frequency_1_QualityScore_FFHHHHHJHIJJJJIJIJJGGIIJIIJJJJIJJJJIHIJJJJJJJJJJJJJJJIJIJHHIIIJJFDHIJHFEEFFFFDEE_Mismatch_2_Sense_+_Library_PoolC
TCAAAGCGTGAGGCTGCAAGGACATCTTTAATATGTATACATTTAATATTCAATATGTATACACGTAATCGTTTGAGTAC
>Frequency_1_QualityScore_FFHGHHHIGIFGIGCHH,<CD+AGHGIGCGG:<DBFIG*?BFGGHBIIHGGIIIHCCHAD@CDGIFFCDHIJEIFEFGFDFDFEB;(.5;ACCC_Mismatch_2_Sense_+_Library_PoolC
TAATATTCAATATGTATACACGTAATCGTTTTAGTAGGATTTAACTTTCATTTAGCTTTCCGTTCAAATTTTATGGGAAAGATCGATGATCAGA
>Frequency_1_QualityScore_FFHHHHGJJJJJJJJJJJJJJJJJJJJJIIJJJJJJJJJJJHIJJIJGHIJIJJJJJJJJJJJJIJJJIHIIJJIIJJHHHFFFFFFEEEEEEC_Mismatch_1_Sense_+_Library_PoolC
ATATGTATACATTTAATATTCAATATGTATACACTTAATAGTTTGAGTAGGATTTAACTTTCATTTAGCTTTCCGAGGATCAGAGCTTTCACAT
>Frequency_1_QualityScore_FFHHHHHJGIIIJJJIJAFHIGIIGJJIJJJJJJJGIJJJJIIGFFHIJJJJJJJJJFEDHHHFFFDDECCDCACDDDDDD?BD<@CDC@(2@C_Mismatch_0_Sense_+_Library_PoolC
TCGATTGGAGTTTGGAGTGTAAAGATGGAGTCCAGAAGGCGCTGAATATGATTGAAGCATTTGGGTTGACTGTGCCACCACGCTTTCAGGCATT
>Frequency_1_QualityScore_FFHGHHHJJJJJIIJIJJIIGGGGIJGGIIIIIFHGIJJJIGHGHEHFFFFDDDDDDD@CDEEEDDDDDCCEDDCDDDEDDDDDDCCCCDDDDD_Mismatch_0_Sense_+_Library_PoolC
CAGAAGGCGCTGAATATGAGTGAAGCATTTGGGTTGACTGTGCCACCACGCTTTCAGGTATTTGCTGTTCCAAGTGTAAGGCTGCAAGAACATC
>Frequency_1_QualityScore_FFHHHHHJIJJJJJJJJJGGJJJGIIJJIJIJJJIJJJJJHIJJIIJJEFHIJFFHIJIJCFGIHGIIJFEHG_Mismatch_2_Sense_+_Library_PoolC
AAGAACATCTTTAATATGTATACATTTAATATTCAATATGTATACACGTAATCGTTTGAGTAGGATTTAACCA
>Frequency_1_QualityScore_FFHHHGHJJJHIIIIJGIIIIIIJIJJJJJJIIJJJJJJJJJJJJIJJJJJJJHHH?EHGFFFFFDEEEEEEEDEEEDDDDDDDDDDDDDDDDD_Mismatch_0_Sense_+_Library_PoolC
GAAGGCGCTGAATATGAGTGAAGCATTTGGGTTGACTGTGCCACCACGCTTTCAGGTATTTGCTGTTCCAAGTGTAAGGCTGCAAGAACATCTT
>Frequency_1_QualityScore_FFHFHHHJJHIFIHIJJGJJJJJJGIJIJJJJJJJJJJIJJJJIJJHIJCGHIJJJGGGIIIJIHFHHHFFFFFFDEEDEDDDCDDDDCCCFEF_Mismatch_0_Sense_+_Library_PoolC
CTGAATATGAGTGAAGCATTTGGGTTGACTGTGCCACCACGCTTTGAGGTATTTGGTGTTCCAAGTGTGAGCTGCAAGGACATCTTTAATATGT
>Frequency_1_QualityScore_FFHDHGFIGHIJAGGIIEGHIFC@CFFGIJJBIG=EFHBFGEEEBFGFHIJGIGIJJ;=@EFEHHD>?<=?@BC>DDCCD@CC>ACDD:::39B_Mismatch_2_Sense_+_Library_PoolC
CATGCACTTGCCCAACTGTTTCATTGTTTCGATTGGAGTTTGGAGTGTAAAGATGGAGTCCAGAAGGCGCTGAATATGAGTGAAGCATTTGGGA
>Frequency_1_QualityScore_FFHHHHHJJIIGGHGGGIJJIJJJJHIJJJIJJJJIIJIIGIIJIJHJJJGIIGIIJIJJIGGIJJDIGGGHGIHHHHFEBCFCE6;ACEDDCC_Mismatch_2_Sense_+_Library_PoolC
CTGTTCCAAGTGTGAGGCTGCAAGGACATCCTTAATATGTATACATTTAATATTCAATATGTATACACGTAATCGTTTGAGTAGGATTTAACTT
>Frequency_1_QualityScore_FFHHHHHJJJJIJJIJJJJJJJJIJJIJJJJJJJJJJJJJJJJJJJJJJIJJJJJJJJJJJIHIJJHIEDHHEHHHHFFFFFFEEEEECDEDDD_Mismatch_2_Sense_+_Library_PoolC
AAGGCTGCAAGAACATCTTTAATATGTATACATTTAATATTCAATATGTATACACGTAATCGTTTGAGTAGGATTTAACTTTCATTTAGCTTTC
>Frequency_1_QualityScore_FFHGHHHIJJIJIJGGIIJJJIGIIIGIIIIIJJJIJJJJJJGGHIJDHHGGHIJJAHBHEFBECCEDC>CCDCACDDDDD@CDE_Mismatch_0_Sense_+_Library_PoolC
GAGGCTGCAAGGACATCTTTAATATGTATACATTTAATATTCAATATGTATACACGTAATCGTTTGAGTAGGATTTAACTTTCCA
