# Supplementary material for: Differential Gene Expression Reveals Candidate Genes for Drought Stress Response in Abies alba (Pinaceae)
Source: PLoS One. 2015 Apr 29;10(4):e0124564. doi: 10.1371/journal.pone.0124564 (PMC4414588; doi:10.1371/journal.pone.0124564)
Supplement: S3 File — (GZ) [file pone.0124564.s003.gz › comp20286_c0_seq4.fa]

>comp20286_c0_seq4 len=629 path=[1:0-227 229:228-252 254:253-273 275:274-377 379:378-383 385:384-443 445:444-452 1243:453-474 476:475-490 1278:491-496 498:497-511 513:512-515 1287:516-531 1303:532-533 1340:534-628] : sp|Q9SAG8|DNAJ8_ARATH Chaperone protein dnaJ 8, chloroplastic OS=Arabidopsis thaliana GN=ATJ8 PE=2 SV=1 e-value: 1e-13 blast score: 73.2
TGTCAAGAGTGCCTTCCGTCGTCTTGCCTTGCAGCATCATCCGGATGTTTGCAAAGGAGATAACTGTGGAGTCCAATTTCAAAAGATTAATCAGGCTTATAAGACTGTAATATCCAGTTTGGCACAGGCAAAGCAGCAAAACTGTTCCGATGATTACTCTATGGATGGCCTAATGGGAGTCAATAACGATTCTTTCGAGGAGTGGGAAGAATGGATGGGATGGGAAGGAGCTGGAACCCTTGATTATTCCTCTCATATTAACATGTATTATGCCTGATTAAAGCTTTAACATAAGCTCTAACCATATCTGTTGGCCTTGTAAATAGTCAGGCCTCTCCATGATATCCCCTTGTTAACAATTAAGGGTTACCTCTGAAACTCTTGCCCTGCCGAAGAAAGGGCTTCTTGATTCAGATGAGCAACAGCGTTTTCAGATGGCTTTCTGTGGATGACTCATTTGCTTTGCTCATGGGTTCTGATTTTAAGACTCTTTGTACATATGCTTTATTTATTTTTATCTCTCAACTACAACTATTATGGGATCTGCAAATAAATATTCTTGTTGTAATTTCAATGATATTCAATTAATGGAAATCATTATTTTGAGAAAGAGATATTTTTGTTATTGA

>Frequency_3_QualityScore_FEHGGGGIIIGIHIHJGIHHIHIIIIIIGIIHIGFGIHIJIIGIIHIIGIIIIIHFHIIIIIHIIIHIJGHGIFHGGFEFFDFGFEEEEEEDEE_Mismatch_1_Sense_+_Library_PoolT
AGACTCCTTGTACATATGCTTTATTTATTTTTATCTCTCAACTACAACTATTATGGGATCTGCAAATAAATATTCTTGTTGTAATTTCAATGAT
>Frequency_3_QualityScore_FFHHHHHJGIJJJGHIJJHIIJJIIIFIIJJJJJHIIIJIJJJJJJFGIJIGIJJJJJJJIIJJGIJHHJIGIGHHGGFGGEFFEFEEE_Mismatch_2_Sense_+_Library_PoolT
CTTTGCTAATGGGTTCTGATTTTAAGACTCCTTGTACATATGCTTTATTTATTTTTATCTCTCAACTACAACTATTATGGGATCTGCAA
>Frequency_3_QualityScore_FFHHHHGHIJIHJIJJJJIIIIIJJJIFHHJJJJJIJJJIIJJIJJJJJIIIJJIJJIJJHHGGIIHIJIGHGGHIGGGGGDEFFFFEDEEEEE_Mismatch_2_Sense_+_Library_PoolT
AATGGGTTCTGATTTTAAGACTCCTTGTACATATGCTTTATTTATTTTTATCTCTCAACTACAACTATTATGGGATCTGCAAATAAATATTCTT
>Frequency_3_QualityScore_FFHHHHHJJJJJJJIJJJJJJJJJJIJJFGIJJIJJJJJJJJJJJJJJJHIJJJJJJJJJJJJJJIJJJHIIIIIJJIIHHHFFEFFFDEEEFD_Mismatch_2_Sense_+_Library_PoolT
TGGATGACTCATTTGCTTTGCTAATGGGTTCTGATTTTAAGACTCCTTGTACATATGCTTTATTTATTTTTATCTCTCAACTACAACTATTATG
>Frequency_2_QualityScore_FFHHHHHIJJJJJJJJJJIJJJJJJIIJIJIJJJJJJJJJJIJJJJJIIIJHIJJJIJJIJIJIIGHFHHGEFFFFFEEDEEEEEDDEDEEEED_Mismatch_0_Sense_+_Library_PoolT
TTTTTATCTCTCAACTACAACTATTATGGGATCTGCAAATAAATATTCTTGTTGTAATTTCAATGATATTCAATTAATGGAAATCATTATTTTG
>Frequency_2_QualityScore_FFHHHHHIJJJJJIJJJJJIJIJIIJJJJJJJJIJJJJJJIIJJJJJJJJJJJJJJIIJJJJJIIIJJIIIIJIIIJJIGHGHHHGECBEEECD_Mismatch_0_Sense_+_Library_PoolT
TTTATTTATTTTTATCTCTCAACTACAACTATTATGGGATCTGCAAATAAATATTCTTGTTGTAATTTCAATGATATTCAATTAATGGAAATCA
>Frequency_2_QualityScore_FFGHHHHJJJJJJJJJIJJJJIHJJIJJJJJIJJJJJJJIJJIJJJJIJJJIJIIJJIIIJJJJJJJJJIFIJJJJIIIHHHHGGFFFFEEEEE_Mismatch_0_Sense_+_Library_PoolT
TTATTTTTATCTCTCAACTACAACTATTATGGGATCTGCAAATAAATATTCTTGTTGTAATTTCAATGATATTCAATTAATGGAAATCATTATT
>Frequency_2_QualityScore_EEGEGGHIIIIGIFIIIICGIIICHIIIIHIIIIIIIIIIIIIIIIIIIIIGIIIIIIIIIIGIIIGGGGHGHEDCEFEEEEEDCDDCBCCCCC_Mismatch_2_Sense_+_Library_PoolT
ATTTGCTTTGCTAATGGGTTCTGATTTTAAGACTCCTTGTACATATGCTTTATTTATTTTTATCTCTCAACTACAACTATTATGGGATCTGCAA
>Frequency_2_QualityScore_FFHHHHHJJIIJJJJJJIJJJJJIJJJJJIJJJJJJIIJJJJJJIJJJJJJJJIIIIIJGIJJJIJJGIFHIJIIIGGFHGGGHGFFFEFEECE_Mismatch_1_Sense_+_Library_PoolT
TCTGATTTTAAGACTCCTTGTACATATGCTTTATTTATTTTTATCTCTCAACTACAACTATTATGGGATCTGCAAATAAATATTCTTGTTGTAA
>Frequency_2_QualityScore_CEFFFFEGGGGEGGAGGHIGIGGGGGGGGIGGGGIIGEHGHGGGGGIGGGGGEGGGGGGFEFEAEGGG>AEGGGEDBEEEFFEEEDACCCA@BC_Mismatch_1_Sense_+_Library_PoolT
GTTCTGATTTTAAGACTCCTTGTACATATGCTTTATTTATTTTTATCTCTCAACTACAACTATTATGGGATCTGCAAATAAATATTCTTGTTGT
>Frequency_2_QualityScore_FFHHHHHJJJJJJJJJIJJJJJIJIJJJJIJJJJIIIJJIJJJJIJJJJIJIJIJIIJJJIIJIIIIIGEFHIIIIGIHHHHGGGFEFEEEEEE_Mismatch_0_Sense_+_Library_PoolT
TACATATGCTTTATTTATTTTTATCTCTCAACTACAACTATTATGGGATCTGCAAATAAATATTCTTGTTGTAATTTCAATGATATTCAATTAA
>Frequency_2_QualityScore_ECGEEDGGEEIGIIFHHCGCEEAGHGIEE=FEGHIHGGEHGIIIIGGHGEGIHIIIIIHGHIGHIIIIIGGIGEEHIDEGFFEFCCEDDCCCCC_Mismatch_2_Sense_+_Library_PoolT
TTTGCTTTGCTAATGGGTTCTGATTTTAAGACTCCTTGTACATATGCTTTATTTATTTTTATCTCTCAACTACAACTATTATGGGATCTGCAAA
>Frequency_2_QualityScore_CEGGCEFHFGIIIGHIICHIFIIIIHGHIGGIEHDGGHHGIEHIIGGGFIIHIIIGEIGFIFIIFIHHHCCCEBDCCEEHGAAEGEDEEEEEEE_Mismatch_1_Sense_+_Library_PoolT
CCTTGTACATATGCTTTATTTATTTTTATCTCTCAACTACAACTATTATGGGATCTGCAAATAAATATTCTTGTTGTAATTTCAATGATATTCA
>Frequency_2_QualityScore_FFHHHHHIJJJJJJJJJJJJJJJIJJJJJIJIIJJJJJJJJJIIIJIJJIIIIJIJIIIJIIJIJIJIGGIIHIGGHHFGFFFFFEEEECDEEE_Mismatch_1_Sense_+_Library_PoolT
CTCCTTGTACATATGCTTTATTTATTTTTATCTCTCAACTACAACTATTATGGGATCTGCAAATAAATATTCTTGTTGTAATTTCAATGATATT
>Frequency_2_QualityScore_FFHHHHHJIIJJJIIJJJIJJJJJJIJJJJJJJJIJJJJJJJJIIJIJIHGIIJIIIIIIIJIJJIIJJGHIJIIIIGHGGGGGFFEEEEEEDE_Mismatch_1_Sense_+_Library_PoolT
GACTCCTTGTACATATGCTTTATTTATTTTTATCTCTCAACTACAACTATTATGGGATCTGCAAATAAATATTCTTGTTGTAATTTCAATGATA
>Frequency_2_QualityScore_FFHHHHHJJJJIJJJJJJIJJJJJJJJJJJJIJJJJJJIIJIJIJJIJJJJJIJJJIGIJJIJIGIHIIHIIJIJIIIIHGHGHGGEFFEEEED_Mismatch_0_Sense_+_Library_PoolT
TATGCTTTATTTATTTTTATCTCTCAACTACAACTATTATGGGATCTGCAAATAAATATTCTTGTTGTAATTTCAATGATATTCAATTAATGGA
>Frequency_1_QualityScore_FFHHDDFHIIIGIIEHHGIIIIGIGIIIJJIJJJIIGIIJJIJHFHIIJHGIJEJHIIJGGGGHGGGCFFFHEEIIGIBEHGHFFFCCDCFDDC_Mismatch_1_Sense_+_Library_PoolT
TTTAAGACTCCTTGTACATATGCTTTATTTATTTTTATCTCTCAACTACAACTATTATGGGATCTGCAAATAAATATTCTTGTTGTAATTTCAA
>Frequency_1_QualityScore_FFHGHHHJJGHIJJJJJJJIIIIJJJJJJJIJJIJJJJJJJJJJJJJJJJJJJJJIJJJJIJJJIHIIJIIJIJJIJHHHHHFFFFFFEEEDFE_Mismatch_2_Sense_+_Library_PoolT
GCTAATGGGTTCTGATTTTAAGACTCCTTGTACATATGCTTTATTTATTTTTATCTCTCAACTACAACTATTATGGGATCTGCAAATAAATATT
>Frequency_1_QualityScore_FFHHHHHJJJJJJIJJJJJJJJJJJJIJGJJJJJJJJJJJJJJJJJJJIJJJIJJIJJJJJJJJIJJJGGIJJJIJJJJHHHHHFFFFFDFFEE_Mismatch_1_Sense_+_Library_PoolT
ATTTTTATCTCTCAACTACAACTATTATGGGATCTGCAAATAAATATTCTTGTTGTAATTTCAATGATATTCAATTAATGGAAATCATTATTTC
>Frequency_1_QualityScore_FEHHHHHJJJJJJIJJJEJJJJJEIIJJJJJJJJJJJJJJIJJJJJIJGGIJJJJJJJJJJJJJJJIJJJJJJJIIJJJHHHHHHGFFFE>BDE_Mismatch_0_Sense_+_Library_PoolT
GTACATATGCTTTATTTATTTTTATCTCTCAACTACAACTATTATGGGATCTGCAAATAAATATTCTTGTTGTAATTTCAATGATATTCAATTA
>Frequency_1_QualityScore_FFHHHHHJJJJJJJJJJJJJJJJJJJJJJJJJJJJJJJJJJJJJJJJJJJJJIJJJIJJIJJJJIIHHHEFHFFFFFFEEFDEEDDDDDDCFFE_Mismatch_1_Sense_+_Library_PoolT
GATTTTAAGACTCCTTGTACATATGCTTTATTTATTTTTATCTCTCAACTACAACTATTATGGGATCTGCAAATAAATATTCTTGTTGTAATTT
>Frequency_1_QualityScore_FFHHHFHJIHJIIEHIJJI?HIIGIJJHIJGGFDHIGGHHFHGIJJJIJIIJJHJIJJJJDIGDGIJI@CGFEEGGIFIHGDHHHHHEFBCBCC_Mismatch_0_Sense_+_Library_PoolT
ATATGCTTTATTTATTTTTATCTCTCAACTACAACTATTATGGGATCTGCAAATAAATATTCTTGTTGTAATTTCAATGATATTCAATTAATGG
>Frequency_1_QualityScore_FFHHHHHJJJJJJJJJJJJJJJJJJJJJJJJJJJJJJJJJIIJIIEIJJJIGHJJJJJJJJJJJIIJIJHGIJIGIIIJHHHHHHHFFFFFFDE_Mismatch_1_Sense_+_Library_PoolT
TCCTTGTACATATGCTTTATTTATTTTTATCTCTCAACTACAACTATTATGGGATCTGCAAATAAATATTCTTGTTGTAATTTCAATGATATTC
>Frequency_1_QualityScore_FFHHHHHJIIJJJJJJJJJHJJIIIJJJJJJJJJJJJJJJJJJJJJIJIJJJJJJJJJIJJIJJIJIJJHIJJJJIHHHHFHHFFFFFFECEEE_Mismatch_2_Sense_+_Library_PoolT
CTGATTTTAAGACTCCTTGTACATATGCTTTATTTATTTTTATCTCTCAACTACAACTATTATGGGATCTGCAAATAAATATTCTTGTTGTAAA
>Frequency_1_QualityScore_FFHHHHHJJJJJJJJJJJJGHIJJIIJJJJJJJJJJJJJJJJIJIJJJJJJJIJJJJJJJJJJJJIJIJIJJJHFHHHFFFFFFFEDEDDDDDD_Mismatch_2_Sense_+_Library_PoolT
CATTTGCTTTGCTAATGGGTTCTGATTTTAAGACTCCTTGTACATATGCTTTATTTATTTTTATCTCTCAACTACAACTATTATGGGATCTGCA
>Frequency_1_QualityScore_DDFDDDDGGGGEGEH<FFGFHIIGHIG9EHHIFHGFIII>DACGIGDADGH@HIGGHBHC_Mismatch_1_Sense_+_Library_PoolT
TAAGACTCCTTGTACATATGCTTTATTTATTTTTATCTCTCAACTACAACTATTATGGGA
>Frequency_1_QualityScore_FFHHHHHJJJJJIJJJFHIJIIJIJJIIJIJJJJJJJIIIIJJJJJJIJIIIJHJJJJJJJJJJIJJIJCHGGIIHHHHGHHFFFFDDEEEEEC_Mismatch_2_Sense_+_Library_PoolT
TTGCTTTGCTAATGGGTTCTGATTTTAAGACTCCTTGTACATATGCTTTATTTATTTTTATCTCTCAACTACAACTATTATGGGATCTGCAAAT
>Frequency_1_QualityScore_FFHHHHHJJJJJIJJIJJJJJIJIIJJJJJJJJJIJJJJJJJJJIJIJJJJJJJJIJJJJJJJJIJJJJHIIHHHHHHHHFFFFFFFDEEEEEE_Mismatch_0_Sense_+_Library_PoolT
ACATATGCTTTATTTATTTTTATCTCTCAACTACAACTATTATGGGATCTGCAAATAAATATTCTTGTTGTAATTTCAATGATATTCAATTAAT
>Frequency_1_QualityScore_FFHHHHFIGIJJJIJJJJJEFFHIJCDHGIGIGJJJJJGJJJJIJJHIIIIIJIJJIIIIJJIJIIJEGEIIJJHGHHGHDDCDFCCEEEEEBD_Mismatch_2_Sense_+_Library_PoolT
ATGACTCATTTGCTTTGCTAATGGGTTCTGATTTTAAGACTCCTTGTACATATGCTTTATTTATTTTTATCTCTCAACTACAACTATTATGGGA
>Frequency_1_QualityScore_FFGHHHHJJJIIJIJJIJHIJJJIJJJJJIJJJJJJJJJJJJJJJJJJJIJIIHIJJIJJJJJGGIJIIHIGIIIJGIHFHHHHHFDFFFFDEE_Mismatch_1_Sense_+_Library_PoolT
TGATTTTAAGACTCCTTGTACATATGCTTTATTTATTTTTATCTCTCAACTACAACTATTATGGGATCTGCAAATAAATATTCTTGTTGTAATT
>Frequency_1_QualityScore_FFHHHHHJJIJJJJIJJJJJJJJEGIIJIIJJJJJJJIJJJJJJIJGIJJIJJJJJJJJIIIJJJJJJJGIJJIIHHHGFFFFEFFEEEDEEDD_Mismatch_2_Sense_+_Library_PoolT
GACTCATTTGCTTTGCTAATGGGTTCTGATTTTAAGACTCCTTGTACATATGCTTTATTTATTTTTATCTCTCAACTACAACTATTATGGGATC
>Frequency_1_QualityScore_FFHHHHHHIJJJIJJJJJJJIJJJJJJJIIIJJJJJJJJIJJJJJJJJJJIJJJJJJJJJJIGGHHIDIGHGHGHGGHHFFFFFEDECEDFEDE_Mismatch_2_Sense_+_Library_PoolT
TAATGGGTTCTGATTTTAAGACTCCTTGTACATATGCTTTATTTATTTTTATCTCTCAACTACAACTATTATGGGATCTGCAAATAAATATTCT
>Frequency_1_QualityScore_FFHHHHHJJJIHJJJJIJJJJJJIGJJJJJJJJJJIJJJJIIJJIIIIIJIJJJIJJJJIJJJIIJJIJIJGJIJJHHHHHHFFFFFFFEDEEE_Mismatch_1_Sense_+_Library_PoolT
AAGACTCCTTGTACATATGCTTTATTTATTTTTATCTCTCAACTACAACTATTATGGGATCTGCAAATAAATATTCTTGTTGTAATTTCAATGA
>Frequency_1_QualityScore_FFGHHHHJJJJJJJIJJJJJJJJJJJJJJJJJJJJJIJJIIIJJJJJJJJIJJGHJJJJHIGIIJJJJ_Mismatch_1_Sense_+_Library_PoolT
TTTAAGACTCCTTGTACATATGCTTTATTTATTTTTATCTCTCAACTACAACTATTATGGGATCTGCA
>Frequency_1_QualityScore_FFGHFHGJJJJJJCIIJJJBHBHHIIIIJJIGIIJGGHJIIHIIIJHJIIAF_Mismatch_0_Sense_+_Library_PoolT
ATATGCTTTATTTATTTTTATCTCTCAACTACAACTATTATGGGATCTGCAA
>Frequency_1_QualityScore_FFHHHHHJJIJJJJJFGHJJIJJJJIJJIJJJJJJJHJJJJJJJJJJJIJJJJJJJJJIJIJJJJJJJJJIIIIJIIHFHHHHFFFFFEEE_Mismatch_2_Sense_+_Library_PoolT
TGCTTTGCTAATGGGTTCTGATTTTAAGACTCCTTGTACATATGCTTTATTTATTTTTATCTCTCAACTACAACTATTATGGGATCTGCAA
>Frequency_1_QualityScore_FFHHHHHIIJJIJJJJJJIJJHIJJJJJHIIJIJGIJJJJJIJIIJIIHII_Mismatch_1_Sense_+_Library_PoolT
ACATATGCTTTATTTATTTTTATCTCTCAACTACAACTATTATGGGATCTA
>Frequency_1_QualityScore_FFHHHHHJJJJJIIJJJJJJJJJJJJJJJJJJJJJJJJJJJJJJJIIHIIJIIJJJJJJJJJIJJJJJIHIIJIJJIIHHGHHFFFFFFFFEEE_Mismatch_1_Sense_+_Library_PoolT
TAAGACTCCTTGTACATATGCTTTATTTATTTTTATCTCTCAACTACAACTATTATGGGATCTGCAAATAAATATTCTTGTTGTAATTTCAATG
>Frequency_1_QualityScore_FFHHHHHJJJJJJJJJJJJJJJJJIJJJJJJJJJJJIJJJIJJJJJJIJJJJJJJJJIIHGIII_Mismatch_0_Sense_+_Library_PoolT
TTTATTTATTTTTATCTCTCAACTACAACTATTATGGGATCTGCAAATAAATATTCTTGTTGTA
>Frequency_1_QualityScore_FFHHHHHIIJJJJJIJJJJJJJJJJJJJJJJJJJJJJIJJJJJJJJJJJJJJJJJJJJJIJJJIIIHIIIJFIJJJIEHHHHFGHFFFFFFFEE_Mismatch_0_Sense_+_Library_PoolT
CATATGCTTTATTTATTTTTATCTCTCAACTACAACTATTATGGGATCTGCAAATAAATATTCTTGTTGTAATTTCAATGATATTCAATTAATG
>Frequency_1_QualityScore_FFHFHHHJJJJJJJJIJJJIJJJJJJJJJJJJJJJJJIIJJJIJJJIIJJJJJJJJJJIGGIIJIIIIJIIGIIHHHHHHHFFFFFFDDDEEEE_Mismatch_0_Sense_+_Library_PoolT
TTGTACATATGCTTTATTTATTTTTATCTCTCAACTACAACTATTATGGGATCTGCAAATAAATATTCTTGTTGTAATTTCAATGATATTCAAT
>Frequency_1_QualityScore_DDDFFHHIIIEIIIIIGIIIIEIIIIIIIIIIIIIIGIIIIBGHIIIIHIGHIIGIIIIIIIIIIIIIEDECHHHHHH@DEFDFDECEECECCD_Mismatch_0_Sense_+_Library_PoolT
TGCTTTATTTATTTTTATCTCTCAACTACAACTATTATGGGATCTGCAAATAAATATTCTTGTTGTAATTTCAATGATATTCAATTAATGGAAA
>Frequency_1_QualityScore_FFHHHHHJJJJJIJJJJIJJGFHIJJEHIIJIJJJJJJJIJJJJJJJJJJJIJJJIJIJJJJJJJJJJJJIJJJJJJGHHHGHFFFFFFEEEEE_Mismatch_2_Sense_+_Library_PoolT
GATGACTCATTTGCTTTGCTAATGGGTTCTGATTTTAAGACTCCTTGTACATATGCTTTATTTATTTTTATCTCTCAACTACAACTATTATGGG
>Frequency_1_QualityScore_FFHHGH?GEFGIIIJJJIJJIJIIIJIJJJJIJIJJJII_Mismatch_0_Sense_+_Library_PoolT
ATTTTTATCTCTCAACTACAACTATTATGGGATCTGCAA
>Frequency_1_QualityScore_FFHHHHHJJJJJJJIJJJIJJJIIIJJJJJJJJJJJIIJIIJJJJGIJJIJIJIJIIJJJJJJIIJGIJIIJFIIICGHHGHHHGHEEFFFFEE_Mismatch_0_Sense_+_Library_PoolT
CTTTATTTATTTTTATCTCTCAACTACAACTATTATGGGATCTGCAAATAAATATTCTTGTTGTAATTTCAATGATATTCAATTAATGGAAATC
>Frequency_1_QualityScore_FFHHHFHJJGIJJJJJJJJJJJJHJIIIIJJJIJJGJJIIIIIJJHIIIHIIJIIIJIJJJIJJGGGHIFHIIJJJIGGHHHHHHFFDEFBEEC_Mismatch_0_Sense_+_Library_PoolT
GCTTTATTTATTTTTATCTCTCAACTACAACTATTATGGGATCTGCAAATAAATATTCTTGTTGTAATTTCAATGATATTCAATTAATGGAAAT
>Frequency_1_QualityScore_FFHHHHHJJJJJJJJHIJJJJJJJJJJIJJJIJJJJJJJJJJJJJJJJIIIJIJIJJJJJJJIJJJJJIJJIJJJJIHHGGHHHFFFFFFFEEE_Mismatch_1_Sense_+_Library_PoolT
TTTTAAGACTCCTTGTACATATGCTTTATTTATTTTTATCTCTCAACTACAACTATTATGGGATCTGCAAATAAATATTCTTGTTGTAATTTCA
>Frequency_1_QualityScore_FFHHFHHJJJJJJJJJJJJJJJJJJJJJJJJJJIJJJJJJIJJJJJJJHJJJJJJIJJJJIJJJJIJIIIIIHIJIJJHHHHH_Mismatch_1_Sense_+_Library_PoolT
CTTGTACATATGCTTTATTTATTTTTATCTCTCAACTACAACTATTATGGGATCTGCAAATAAATATTCTTGTTGTAATTTCA
>Frequency_1_QualityScore_A?2=2AAGAF@?3<3<C<:3CC??3<FC9AAB?FGEBGFIIFDED9FB?9;D@19?BFGIIIIIFGA;.847.76=@EA==7AEC=BDDB;;BD_Mismatch_1_Sense_+_Library_PoolT
CTTGTACATATGCTTTATTTATTTTTATCTCTCAACTACAACTATTATGGGATCTGCAAATAAATATTCTTGTTGTAATTTCAATGATATTCAA
>Frequency_1_QualityScore_DA<DHHAAH4E9??BHHEHGHGGGHGHEEGCHGIIGIIICEFGGGDHICCH>80=FF@GHGIGGGIGGGCE>E3?A3?@BDEE@ACCCCDCCCC_Mismatch_2_Sense_+_Library_PoolT
GACTCCTTGAACATATGCTTTATTTATTTTTATCTCTCAACTACAACTATTATGGGATCTGCAAATAAATATTCTTGTTGTAATTTCAATGATA
>Frequency_1_QualityScore_FFHGHHHJJJJIJJJJJJIHIIGJJJJJJJJJJJJJJJJJJJJJIJJJJJJJJIGIJJJJIJJIIGIGIHHGIIIDHHHFFFFDDDDCBACEEE_Mismatch_1_Sense_+_Library_PoolT
CTGATTTTAAGACTCCTTGTACATATGCTTTATTTATTTTTATCTCTCAACTACAACTATTATGGGATCTGCAAATAAATATTCTTGTTGTAAT
>Frequency_1_QualityScore_FFHHHHHIHGJJJJJJHIJJIJJJGIIIJJJJJJJIJIHJHIJJHIJJJIJJJIIJJJIJJJJJJJJJIGIJIJIIGGHHHEHHFFFFFFFDEE_Mismatch_1_Sense_+_Library_PoolT
ACTCCTTGTACATATGCTTTATTTATTTTTATCTCTCAACTACAACTATTATGGGATCTGCAAATAAATATTCTTGTTGTAATTTCAATGATAT
>Frequency_1_QualityScore_FFHHHHHJJJJIJJJJJJJJJJJJJJJJJJJJJJJJJJJJJJJJJIJJJIJJJJJJIJJJJIJJJJJIJHJIIJIIJIGCHFHGEFFFFD_Mismatch_1_Sense_+_Library_PoolT
AAGACTCCTTGTACATATGCTTTATTTATTTTTATCTCTCAACTACAACTATTATGGGATCTGCAAATAAATATTCTTGTTGTAATTTCA
>Frequency_1_QualityScore_EFD?FFFHI@EGI<IHCHG@4?FHEHIGEIIGI9?DEGEHHFDGD@BDEBGIBGGHIIIBGEEDBFHHIFFGEHI>DC7A?E>E@CCDD>;>CD_Mismatch_1_Sense_+_Library_PoolT
TTAAGACTCCTTGTACATATGCTTTATTTATTTTTATCTCTCAACTACAACTATTATGGGATCTGCAAATAAATATTCTTGTTGTAATTTCAAT
>Frequency_1_QualityScore_FFHHHHHJJJJJJJJJJJJJJEHGIJHIIIJFAHIJJJJJJJIJJJJJJJJJJJIJIJJJJJJJHIJGJGJGIIJIIIIHHFHGHFFFFE_Mismatch_2_Sense_+_Library_PoolT
CTCATTTGCTTTGCTAATGGGTTCTGATTTTAAGACTCCTTGTACATATGCTTTATTTATTTTTATCTCTCAACTACAACTATTATGGGA
>Frequency_1_QualityScore_FEHHDHHJJJHJJJJJJIEHIIIEGIJIJIIGIGGGGIIJJJIJIJJJIIJIJJJIIEGHGGGGIJJJICEGEIGFHEFHFHFFFEEE@CCEED_Mismatch_0_Sense_+_Library_PoolT
ATTTATTTTTATCTCTCAACTACAACTATTATGGGATCTGCAAATAAATATTCTTGTTGTAATTTCAATGATATTCAATTAATGGAAATCATTA
>Frequency_1_QualityScore_FFHGGFGIGHJDHIJJJEH@HCGGHIIIIJJIIGIIJJIGIIJJJJJJJIJJGCGDFGGIJJIJJIIEIAHEHEEEDEFCDFFFEDEEDCCD>A_Mismatch_0_Sense_+_Library_PoolT
ATGCTTTATTTATTTTTATCTCTCAACTACAACTATTATGGGATCTGCAAATAAATATTCTTGTTGTAATTTCAATGATATTCAATTAATGGAA
>Frequency_1_QualityScore_FFHHHHHJJJJJJIJJJJIJJJJIJIJJJJIJJJJJIIIJJIJJJJHJIIJJJIJJJIJIJIIIIJIJJJHGIIIIJJHHHHHHHFFFFFDFFC_Mismatch_0_Sense_+_Library_PoolC
GTACATATGCTTTATTTATTTTTATCTCTCAACTACAACTATTATGGGATCTGCAAATAAATATTCTTGTTGTAATTTCAATGATATTCAATTA
