# Supplementary material for: Differential Gene Expression Reveals Candidate Genes for Drought Stress Response in Abies alba (Pinaceae)
Source: PLoS One. 2015 Apr 29;10(4):e0124564. doi: 10.1371/journal.pone.0124564 (PMC4414588; doi:10.1371/journal.pone.0124564)
Supplement: S3 File — (GZ) [file pone.0124564.s003.gz › comp9513_c0_seq1.fa]

>comp9513_c0_seq1 len=593 path=[1:0-592]
TTACCCTGTTCCTCTTGATCTGGATTCAAACTCTCATAATGTGTCCTTCCAGTCTCAGTGGTCTACACCATTTCTTCATCTGTATCTGAGGTTTAATGAGGAGTTAGGGAAGAATCGCAAAGAAAACAGGAGTTCCATTTTCCTCTTGCGTGAATTCACGAGTCTTGAAACTATCACTACCGATTTAAGAAACAGAATTCAAGTGATAAACAATGAAAATCATAGTAGTACTCCGGAAGATCTTGGGGAATTTCAAAAGGGTATTCAATTGTTGAAGAGAAAATCTTCAGCCTTCAAAGAAGATTTGGAAACTATTGATTGGCTTGTAAGAAATTTGTTTGATGAGATTGGTCGGGGCAGGGATAAGCTGCTGCGAAAACTTGCTGATACCATGTAAGTAATTTTGGTATGTTCTACGGTTGTTATTGACACCAAAGTTCACTCTGAATCTCTGGCACCTGCATTAGAATTTCATTGTATTTTCGTTCATCTAAATGTGTGTTTGTCGTGTAAGAAATTGATTAGTGAATAACAACATTTTGGTGCATTGTTGCAACGCTTTTCAGAGAATAAGATTACATTCTTTATGCTTA

>Frequency_2_QualityScore_FFHGHHHJJJJJJJJIIIIJHIJJJJIJJJJJJIJJJJJJJIIJJJJJJJIJJJJJJJJJJIIIGIIHHHHHHGFFFFFFCDDCEEEDCCCDEC_Mismatch_0_Sense_+_Library_PoolT
TGGTATGTTCTACGGTTGTTATTGACACCAAAGTTCACTCTGAATCTCTGGCACCTGCATTAGAATTTCATTGTATTTTCGTTCATCTAAATGT
>Frequency_2_QualityScore_FEHHHGGJGHIIJJJJJJJHHIIJIIIIJIIJIIGIJJJIHHHGHGFFFFFFEEECEEFEEDDCACDDEACEEDDDACC@ACEDDCCCCC@CAC_Mismatch_0_Sense_+_Library_PoolT
GAGATTGGTCGGGGCAGGGATAAGCTGCTGCGAAAACTTGCTGATACCATGTAAGTAATTTTGGTATGTTCTACGGTTGTTATTGACACCAAAG
>Frequency_2_QualityScore_FFGHGHGJIJJJIIJJJIIIJJJIIHIHHIIIHIIHIGIJIJIJJJIJJIIJJJJIJJJJIIIIJJIIJHGGGEFFFFEEECEEDCDDDDDCCC_Mismatch_1_Sense_+_Library_PoolT
ATTGTATTTTCGTTCATCTAAATGTGTGTTTGTCGTGTAAGAAATTGATTACTGAATAACAACATTTTGGTGCATTGTTGCAACGCTTTTCAGA
>Frequency_2_QualityScore_FFHHHHHJIJIJJJJJJJIJJIIIIJJJJJJGIJJIIJJIJJJGHIIHIIIJIIIIJJIHIGHIJJIIHHGGCEFFFFEEDEDEEDDDEDDCCD_Mismatch_0_Sense_+_Library_PoolT
AAACTTGCTGATACCATGTAAGTAATTTTGGTATGTTCTACGGTTGTTATTGACACCAAAGTTCACTCTGAATCTCTGGCACCTGCATTAGAAT
>Frequency_2_QualityScore_FFHHHHHJJGIJIIJIIIIJIIHHGEGEGFGGGEGGGGGGGEGGGEGGGGGGGGEFEFGGGEEEEDBCDCCCDDCCDDCDCCCCAADDDDDDD@_Mismatch_0_Sense_+_Library_PoolT
GGGGCAGGGATAAGCTGCTGCGAAAACTTGCTGATACCATGTAAGTAATTTTGGTATGTTCTACGGTTGTTATTGACACCAAAGTTCACTCTGA
>Frequency_2_QualityScore_EEGGGHHHEGDEEGGHFFHEGCCEHGIIGIIIIIIIFIFGIIIIIGGCAHIIIGEAEHHHEGGFGH_Mismatch_0_Sense_+_Library_PoolT
TCTAAATGTGTGTTTGTCGTGTAAGAAATTGATTAGTGAATAACAACATTTTGGTGCATTGTTGCA
>Frequency_2_QualityScore_FFHGGHHIGIIGHHIIIIIIJGIIIJIIGAFHIIAHHIGIIIIGGGIIJIJJIIJJIIIIGIIGGIJIGGEFEGHGFDECCEDEBCCDDAAA?@_Mismatch_0_Sense_+_Library_PoolT
ATGTTCTACGGTTGTTATTGACACCAAAGTTCACTCTGAATCTCTGGCACCTGCATTAGAATTTCATTGTATTTTCGTTCATCTAAATGTGTGT
>Frequency_1_QualityScore_DDHFBFHIIBGIG@FHH:AEAEHHGCFB@9C9:CFGD?;?DH@E>8@B@EHCE;BC>;CECCB6;>BC35:(5:A@:@:@A:AACA>::::AAC_Mismatch_0_Sense_+_Library_PoolT
TATTGATTGGCTTGTAAGAAATTTGTTTGATGAGATTGGTCGGGGCAGGGATAAGCTGCTGCGAAAACTTGCTGATACCATGTAAGTAATTTTG
>Frequency_1_QualityScore_FFHGHHFEFGHGIJIIJFHIBIIIJJJJIIJJJJFHGIJJIICIJIJJJJIJGIIJHIHECGHIJJHGHFBDFEEEECEDDDDDDDDDDEECEE_Mismatch_0_Sense_+_Library_PoolT
TAAATGTGTGTTTGTCGTGTAAGAAATTGATTAGTGAATAACAACATTTTGGTGCATTGTTGCAACGCTTTTCAGAGAATAAGATTACATTCTT
>Frequency_1_QualityScore_FFHHHHHJJJIJJJJJJJJJJJJJJJIJJJJJJJJJJJIIHIIJJHJFIIJHIJIJJJJHIHHHFFFFFDEEDDDDDCDEEDDDDDDDDDCDED_Mismatch_0_Sense_+_Library_PoolT
GGATAAGCTGCTGCGAAAACTTGCTGATACCATGTAAGTAATTTTGGTATGTTCTACGGTTGTTATTGACACCAAAGTTCACTCTGAATCTCTG
>Frequency_1_QualityScore_FFFDHDDGGHIHIIIJIJJGCHHIIIJJJJJIIGDGGGHDGIIIGGIJIIHFB?D=CGGCGG;@@GIIHHHHGCEEFDEBDDDCCECEDDD?AB_Mismatch_0_Sense_+_Library_PoolT
AATCTCTGGCACCTGCATTAGAATTTCATTGTATTTTCGTTCATCTAAATGTGTGTTTGTCGTGTAAGAAATTGATTAGTGAATAACAACATTT
>Frequency_1_QualityScore_FFHHHHHJJJJJJIJJJIJJJJJJIJIJJJJJIJJJJHHHHHHFFFFFFCEEFFEEEDBDDDEDEEEDDDDDDDDDEDDDDDDDDDDDCCDEDD_Mismatch_0_Sense_+_Library_PoolT
GGTCGGGGCAGGGATAAGCTGCTGCGAAAACTTGCTGATACCATGTAAGTAATTTTGGTATGTTCTACGGTTGTTATTGACACCAAAGTTCACT
>Frequency_1_QualityScore_FFHHHHHIJIJJJIFHIBHEHJJJJJJJIIHIGIIJGGJJJJHHICHGDGDGGHHICGHIJGGIIGGHIIIHEE;?=?.;BDCECA@?CE_Mismatch_0_Sense_+_Library_PoolT
TATTGACACCAAAGTTCACTCTGAATCTCTGGCACCTGCATTAGAATTTCATTGTATTTTCGTTCATCTAAATGTGTGTTTGTCGTGTAA
>Frequency_1_QualityScore_FFHHFHGJIJIIJIIIEIGIHIGHIIGIJGIIJIJJJIJJIGHIFHIJGEEEHIJCFDHFFHHIJJIJI_Mismatch_0_Sense_+_Library_PoolT
ACTTGCTGATACCATGTAAGTAATTTTGGTATGTTCTACGGTTGTTATTGACACCAAAGTTCACTCTGA
>Frequency_1_QualityScore_FFHHHHHJJJJJJJIIIIIJJJJJJJHJJIJJJJIIJJJJJJJJIJFIHGGIJJJIIFGIIIHEHHHHFFFFFFCEEEEEEDDDDDDCFEDDAB_Mismatch_0_Sense_+_Library_PoolT
CTGGCACCTGCATTAGAATTTCATTGTATTTTCGTTCATCTAAATGTGTGTTTGTCGTGTAAGAAATTGATTAGTGAATAACAACATTTTGGTG
>Frequency_1_QualityScore_FFHDF?FHJGIEIII>CEFGGIIGJIBEHIGIIGIGG@IGGIJIJCGC?DHHGIGIGIJJIIHGHGHHHFBCBEDCCCCCCCDB2::CCBDDDC_Mismatch_0_Sense_+_Library_PoolT
TACCGATTTAAGAAACAGAATTCAAGTGATAAACAATGAAAATCATAGTAGTACTCCGGAAGATCTTGGGGAATTTCAAAAGGGTATTCAATTG
>Frequency_1_QualityScore_FFHHHHHJJJIIIJIJJJJJIJJJHIGIJGIJJJJJIEHIJJJJIIJJJHIJJIJIJJJHHGHF);BDFCDDCBCCDEEDDDDDDCDDDDEDDD_Mismatch_1_Sense_+_Library_PoolT
ATAAGCTGCTGCGAAAACTTGCTGATACCATGTAAGTAATTTTGGTATGTTCTACGGTTGTTATAGACACCAAAGTTCACTCTGAATCTCTGGC
>Frequency_1_QualityScore_DEHHHHHJJJJJJJJJJJIJHIHHIIIJIJJIJGJJIJIIJJJJJJJIFHIJIIJJJJJJIJGIIJGFGHHHHFFFFF_Mismatch_0_Sense_+_Library_PoolT
TATTTTCGTTCATCTAAATGTGTGTTTGTCGTGTAAGAAATTGATTAGTGAATAACAACATTTTGGTGCATTGTTGCA
>Frequency_1_QualityScore_FFHGHHHJJJJJJJJJJJJJJJJJJJJJJJJIJJJJJJJJJIIIIJIJJJJJIJIJIJGIIIHJJJJJIGHGGHGIJHHHHHHFGFFFDFF>BC_Mismatch_0_Sense_+_Library_PoolT
TTACCCTGTTCCTCTTGATCTGGATTCAAACTCTCATAATGTGTCCTTCCAGTCTCAGTGGTCTACACCATTTCTTCATCTGTATCTGAGGTTT
>Frequency_1_QualityScore_DDFABFFHHHIFHG?@:CE9BEHBACG>FE3??>GHIGEGHII?D9D8?BC>8/==@CF>CFCBAHE=D?@B>B_Mismatch_0_Sense_+_Library_PoolT
ATGTGTGTTTGTCGTGTAAGAAATTGATTAGTGAATAACAACATTTTGGTGCATTGTTGCAACGCTTTTCAGAG
>Frequency_1_QualityScore_FFHHHHHJJJJJJIJJJJIJIIJJJJIIJJJJJJJJJJFHIJJJIJIIIJIJJJJJIJJJJIJJJJIJGHHGHHHFFFFFEEDEEDCCDDDDEE_Mismatch_1_Sense_+_Library_PoolT
TGCTGATACCATGTAAGTAATTTTGGTATGTTCTACGGTTTTTATTGACACCAAAGTTCACTCTGAATCTCTGGCACCTGCATTAGAATTTCAT
>Frequency_1_QualityScore_FFHHHHHJJJJJJJJJJIIIJJJJIIJJJJJJJJJJJIIIJIJJJJJJHJJJJJJJJJJJJJJJJHHHHEHHFDEFDEEEEEDBDDDEEDEDDD_Mismatch_1_Sense_+_Library_PoolT
GCATTAGAATTTCATTGTATTTTCGTTCATCTAAATGTGTGTTTGTCGTGTAAGAAATTGATTACTGAATAACAACATTTTGGTGCATTGTTGC
>Frequency_1_QualityScore_FFHHHHHJIJJJJJJJJJJIJJJIJJJJJJJIGHGDGIJGIJC@FGAFCHGIHIJECCFGHJGF?>BBBCCCCCCDDCCDDBBDBC:A@CDCCD_Mismatch_0_Sense_+_Library_PoolT
CAAAGAAGATTTGGAAACTATTGATTGGCTTGTAAGAAATTTGTTTGATGAGATTGGTCGGGGCAGGGATAAGCTGCTGCGAAAACTTGCTGAT
>Frequency_1_QualityScore_FFHGHHHJIJGHIJJJJJJGIHGJJJJJJJJJJJJJJJJJJJJJJIJJJJJJJJGHIJJJJIJIII_Mismatch_1_Sense_+_Library_PoolT
TCTAAATGTGTGTTTGTCGTGTAAGAAATTGATTACTGAATAACAACATTTTGGTGCATTGTTGCA
>Frequency_1_QualityScore_FFHGFHHIJEHHIJJGIGGGEFFGIGGIJJIJIGIJGIJIJJJJJIIE@FGEEHIJJIIBHHHFHGFFB>BC>CEE>>CEEBBBB=9@CCDDDB_Mismatch_1_Sense_+_Library_PoolT
ATTCACGAGTCTTGAAACTATCACTACCGATTTAAGAAACAAAATTCAAGTGATAAACAATGAAAATCATAGTAGTACTCCGGAAGATCTTGGG
>Frequency_1_QualityScore_DDD:CD<9EBAEFIDI>:<F33AAFFFI?EEDDCCCFEIDBCADDEIDDDEDEDDCDDCDCEIEIIIC_Mismatch_0_Sense_+_Library_PoolT
CTTGCTGATACCATGTAAGTAATTTTGGTATGTTCTACGGTTGTTATTGACACCAAAGTTCACTCTGA
>Frequency_1_QualityScore_FFHHHHHJJJJJJJJIIIJJJJJIJJJIIJJJJJJJJJJJJJJJJJJGIFHFHIJIJIIIIIJIGIJJJHHHHHHEFFFFFFCCEDDDCFEDDD_Mismatch_0_Sense_+_Library_PoolT
TCTGGCACCTGCATTAGAATTTCATTGTATTTTCGTTCATCTAAATGTGTGTTTGTCGTGTAAGAAATTGATTAGTGAATAACAACATTTTGGT
>Frequency_1_QualityScore_FDHHHHHJIJIJHGGHJJJIJJEHHJJIJJJJIJICHIIJGIIIHIJIIIEIJJIGHGGCHIJJJIIHF?HFFBCDDCAC>CCDEFEEEDDDDC_Mismatch_0_Sense_+_Library_PoolT
GATTTAAGAAACAGAATTCAAGTGATAAACAATGAAAATCATAGTAGTACTCCGGAAGATCTTGGGGAATTTCAAAAGGGTATTCAATTGTTGA
>Frequency_1_QualityScore_FFHHHFHJJJJIJIIJHIJIJJIJJGIJJJIGJIJJHHHHHHFFFFFFEEEEFEEFFEDDBDDDDDDEEDDDDCDDDDDEDDCDDDDDDDDCCE_Mismatch_0_Sense_+_Library_PoolT
ATTGGTCGGGGCAGGGATAAGCTGCTGCGAAAACTTGCTGATACCATGTAAGTAATTTTGGTATGTTCTACGGTTGTTATTGACACCAAAGTTC
>Frequency_1_QualityScore_FFHGHHHJJJIJJJJJJIJJIJJIJJJJJJJJJIIJJJJIIIJGIGIIFHHIGIIHFHIJJJJJIIIIGIHHHHHGFFFFFFFEEECCDDDDDD_Mismatch_0_Sense_+_Library_PoolT
GAATCTCTGGCACCTGCATTAGAATTTCATTGTATTTTCGTTCATCTAAATGTGTGTTTGTCGTGTAAGAAATTGATTAGTGAATAACAACATT
>Frequency_1_QualityScore_FFGHHFHIJIIJGGCFHII?HGGEHFIJGHIIJJJIJJIGGGA<EEDFFFFFECEEEDDCDDEDDDDDCBDEDDD<CCC>CDCDCBB?<>@?CD_Mismatch_0_Sense_+_Library_PoolT
ATTTGTTTGATGAGATTGGTCGGGGCAGGGATAAGCTGCTGCGAAAACTTGCTGATACCATGTAAGTAATTTTGGTATGTTCTACGGTTGTTAT
>Frequency_1_QualityScore_FFHHGHHJJJJJGIHIIJIJGIIIJIJJJJIGGIJJIIJJHHFFFFDEEEDEEEDDCDEEDBCDFFEDDDACCDFEEEEDBDCDDDDDEACDCD_Mismatch_0_Sense_+_Library_PoolT
TTTGATGAGATTGGTCGGGGCAGGGATAAGCTGCTGCGAAAACTTGCTGATACCATGTAAGTAATTTTGGTATGTTCTACGGTTGTTATTGACA
>Frequency_1_QualityScore_FFHHHHHIJJJJJJJJJJJJJJJJJJJJHIJIIJJJJIJIIIEHIIJJJJJGHGIJJJIJJIJJCHHHHHFDFFDFECEDEC?CCCDDCDEEDD_Mismatch_0_Sense_+_Library_PoolT
TTCAAGTGATAAACAATGAAAATCATAGTAGTACTCCGGAAGATCTTGGGGAATTTCAAAAGGGTATTCAATTGTTGAAGAGAAAATCTTCAGC
>Frequency_1_QualityScore_FFHHHFHJJJJJJJJIJJJIJJJJIHGIIIIGHIJHIJJGCHGG@EIEIIFIGHHHFCFFFFFDDCBB??CDDDCCCCBD??A>ADDCCCCCDD_Mismatch_1_Sense_+_Library_PoolT
GGGCAGGGATAAGCTGCTGCGAAAACTTGCTGATACCATGTAAGTAATTTTGGTATGTTCTACGGTTGTTATTGACACCAAAGTTCACTCTCAA
>Frequency_1_QualityScore_FDHHHHHJJJJJJIJJJJJJJJJJJJJJGJJIIJJJIJJJIIJIJJJJJIJJJJJJJJIIGHEHJJIJJEGHEGHHHHGFFFFFEECCEEEAC@_Mismatch_1_Sense_+_Library_PoolT
GTATGTTCTATGGTTGTTATTGACACCAAAGTTCACTCTGAATCTCTGGCACCTGCATTAGAATTTCATTGTATTTTCGTTCATCTAAATGTGT
>Frequency_1_QualityScore_FFHHHHHJJJIIJJJJIJJIJJJJJJJJJJJJJJJJJJJJIJJJJIIJJJJIIJJJIJJJJIJJHHGHHEDFDFFFEEEEDDDDDEDDDDDDDD_Mismatch_0_Sense_+_Library_PoolT
GACACCAAAGTTCACTCTGAATCTCTGGCACCTGCATTAGAATTTCATTGTATTTTCGTTCATCTAAATGTGTGTTTGTCGTGTAAGAAATTGA
>Frequency_1_QualityScore_FFFFDFDHJJIHGHIGIJJJIBAHHIJJIJJJJJJIIJHHFFHHHFFFFFFFEEEDCDDCDEEEEDBB??BBBDDDDDDDDDDDDDCCDDDDDD_Mismatch_0_Sense_+_Library_PoolT
TCGGGGCAGGGATAAGCTGCTGCGAAAACTTGCTGATACCATGTAAGTAATTTTGGTATGTTCTACGGTTGTTATTGACACCAAAGTTCACTCT
>Frequency_1_QualityScore_FFHHHHHIJJJJJJJHIIHIJJJJJJJGHIJJJJIJIJJJDFHJJJJJIGHIJICGGIIIIIHGHHHHHFFFFFDEEECEDDDDDDDCCCCDCD_Mismatch_0_Sense_+_Library_PoolT
ATAGTAGTACTCCGGAAGATCTTGGGGAATTTCAAAAGGGTATTCAATTGTTGAAGAGAAAATCTTCAGCCTTCAAAGAAGATTTGGAAACTAT
>Frequency_1_QualityScore_FFHHGHGIJJJJJJJAHHHJJI@HIBGHIJJJGIIJICFC<DCHIJGIGH:E>FGHFGCGHIJEHHHGHCC==(;@DEEEEDCCDDDDDDD_Mismatch_0_Sense_+_Library_PoolT
GAAACAGAATTCAAGTGATAAACAATGAAAATCATAGTAGTACTCCGGAAGATCTTGGGGAATTTCAAAAGGGTATTCAATTGTTGAAGAG
>Frequency_1_QualityScore_FFHHHHHJJJJJJJJIJJJJJJJJJJJJIHJJJJJJJJIGJJJJJJJJJJJIJJIIJJGHFHHIJIIJIGHHHHGHFFFFFFDEEECEEDDEDD_Mismatch_0_Sense_+_Library_PoolT
CACTCTGAATCTCTGGCACCTGCATTAGAATTTCATTGTATTTTCGTTCATCTAAATGTGTGTTTGTCGTGTAAGAAATTGATTAGTGAATAAC
>Frequency_1_QualityScore_FFHHHHHJIJJJJJJJJJJIHJIJJJJJJFHIJJJJJJJJJHIJHIIJJJIJHJJJEGHHIJJJIJIIGHFHHHHFFFFFDEEEECEDCDCDDC_Mismatch_0_Sense_+_Library_PoolT
ACTTGCTGATACCATGTAAGTAATTTTGGTATGTTCTACGGTTGTTATTGACACCAAAGTTCACTCTGAATCTCTGGCACCTGCATTAGAATTT
>Frequency_1_QualityScore_DDHHGFHIIIJHEFGHCGBGHHDGHGIHGGDGIJFEHIIIJJJFHIJIIGGGGIHAHB=B@EEEEEEDB?=?A@CDDCCDDC@>CC@CDCCCCC_Mismatch_0_Sense_+_Library_PoolT
AAGCTGCTGCGAAAACTTGCTGATACCATGTAAGTAATTTTGGTATGTTCTACGGTTGTTATTGACACCAAAGTTCACTCTGAATCTCTGGCAC
>Frequency_1_QualityScore_B:+<CD<AEEEA?E@ABBFCE?EAE>A?D:C@E>DDDA@D7DD=DBCCICCEEIIIICADAE=@ADCDDA@DDDDAFBAAAADDAD_Mismatch_1_Sense_+_Library_PoolT
TGAAAGTAATTTTGGTATGTTCTACGGTTGTTATTGACACCAAAGTTCACTCTGAATCTCTGGCACCTGCATTAGAATTTCATTGT
>Frequency_1_QualityScore_FFHHHFHIIFHIIIIIIECBEDFHIGHIGBGIECAB?F?FHBHBGGIIIDGHHF?BBC@@CECDCDB;@@BACC@CACCCCCDCCCAADCCCCC_Mismatch_0_Sense_+_Library_PoolT
AAACTATTGATTGGCTTGTAAGAAATTTGTTTGATGAGATTGGTCGGGGCAGGGATAAGCTGCTGCGAAAACTTGCTGATACCATGTAAGTAAT
>Frequency_1_QualityScore_FFFBHAHEGCFGHGIHG<;@GA@GGIIIIGGBDBFHEHHGIIIIIGIIGHHIGDHII@C@ECA>EHHBBAC7>CCC_Mismatch_1_Sense_+_Library_PoolT
CTAAATGTGTGTTTGTCGTGTAAGAAATTGATTACTGAATAACAACATTTTGGTGCATTGTTGCAACGCTTTTCAG
>Frequency_1_QualityScore_FFHHHHHHIJHHHIJJJJJJJJJJJIJJJJJJJJJJJJJJJJJJJIIIIJJJJJJJJJJIJHHHHFFFFDFEEEEEEDDDDDEFDEEDDDDDEE_Mismatch_1_Sense_+_Library_PoolT
GTGTTTGTCGTGTAAGAAATTGATTACTGAATAACAACATTTTGGTGCATTGTTGCAACGCTTTTCAGAGAATAAGATTACATTCTTTATGCTT
>Frequency_1_QualityScore_FFHHGHHJJJJJJJIIHIJJJJJJJJJJJJJJGIJJIJJJJJJJJJIFFHGJJJJIJIHEFHAEHFDFFFEEEEEDEDDDDEDEEDDDDDDDDB_Mismatch_0_Sense_+_Library_PoolT
TGCGTGAATTCACGAGTCTTGAAACTATCACTACCGATTTAAGAAACAGAATTCAAGTGATAAACAATGAAAATCATAGTAGTACTCCGGAAGA
>Frequency_1_QualityScore_FFHHHHHJIJIJJJJJJIDFHJIIIJJGGHFGIIJJJIIDGGIIJDFIJJJJ=CFHHGGGIJFHHHHHFDECEDECDEEECCCDDDDCDCC?CC_Mismatch_0_Sense_+_Library_PoolT
ACAATGAAAATCATAGTAGTACTCCGGAAGATCTTGGGGAATTTCAAAAGGGTATTCAATTGTTGAAGAGAAAATCTTCAGCCTTCAAAGAAGA
>Frequency_1_QualityScore_FFHHHHHIJJJJJJJJJIJJJJIIJJJJJJGFGFFGIIGIJFGIIEHGIIIJGGDGAGHHGFDDDDDB=<@ACCDDDDDDDDDBA>CACCCCDC_Mismatch_0_Sense_+_Library_PoolT
AAAGAAGATTTGGAAACTATTGATTGGCTTGTAAGAAATTTGTTTGATGAGATTGGTCGGGGCAGGGATAAGCTGCTGCGAAAACTTGCTGATA
>Frequency_1_QualityScore_FFHHGHGJJIHIIHIIIJJIGIJJJJGIJJJJJGHHIJIIJJJJJJGIIIIJJJJJJJCEHHGHGHHGDEF?CCEEEEEDDCCDDDCCB_Mismatch_1_Sense_+_Library_PoolT
AACAAAATTCAAGTGATAAACAATGAAAATCATAGTAGTACTCCGGAAGATCTTGGGGAATTTCAAAAGGGTATTCAATTGTTGAAGAG
>Frequency_1_QualityScore_FFDFFFHIIJGIHIIIGGCHIEIJJIIIIJGHIIJIIJJJJGGHJJIJFHIGIJJJIJJI_Mismatch_0_Sense_+_Library_PoolT
TGTGTGTTTGTCGTGTAAGAAATTGATTAGTGAATAACAACATTTTGGTGCATTGTTGCA
>Frequency_1_QualityScore_DFHGAFHIFEHEGGGI<AGCGHEG@FFGIIIIIIBFCGHCGHIG_Mismatch_0_Sense_+_Library_PoolT
TTGGTATGTTCTACGGTTGTTATTGACACCAAAGTTCACTCTGA
>Frequency_1_QualityScore_FDHGHHHJJJJJGIIGGIIJJIIJGGIIJJJGIIJIJBFHIJJJIGFGIJIJJIJHHHHHFFFFFFACCAEDDCCADCD@CCDCCDDDDCCDDC_Mismatch_0_Sense_+_Library_PoolT
GTAGTACTCCGGAAGATCTTGGGGAATTTCAAAAGGGTATTCAATTGTTGAAGAGAAAATCTTCAGCCTTCAAAGAAGATTTGGAAACTATTGA
>Frequency_1_QualityScore_FFHHHHHJIJJJJJJJJJIIJJJJJIJJJJIJJJIIJHIFHHIJJJJJEHIIJJJJJJJJIIJJJHIDGDHHEFHGHFFFFFDDDEDDDCCCDD_Mismatch_0_Sense_+_Library_PoolT
GCATTAGAATTTCATTGTATTTTCGTTCATCTAAATGTGTGTTTGTCGTGTAAGAAATTGATTAGTGAATAACAACATTTTGGTGCATTGTTGC
>Frequency_1_QualityScore_FFHHHHFHGCHGHDFHIGGFG9EGGGGBCFHHEHIIFHHIIGIIGD@FG:FGBFG>.@FC;CE7=77=)67?BDDDB=?DD(93>>4@A?AC:5_Mismatch_0_Sense_+_Library_PoolT
AATCTTCAGCCTTCAAAGAAGATTTGGAAACTATTGATTGGCTTGTAAGAAATTTGTTTGATGAGATTGGTCGGGGCAGGGATAAGCTGCTGCG
>Frequency_1_QualityScore_FFHHHHHJJJJJJJJJHJJJJJIJJJIJJJJJJJJJJJJEDAHGGIIGIJEDHHIGGGEHDGGEH=CADACBDDDD<CCCCDDCDC@CB<_Mismatch_0_Sense_+_Library_PoolT
TCAGCCTTCAAAGAAGATTTGGAAACTATTGATTGGCTTGTAAGAAATTTGTTTGATGAGATTGGTCGGGGCAGGGATAAGCTGCTGCGA
>Frequency_1_QualityScore_FFHHHHHJIJJIJJJJJJIAEBF<AGHHHJEBGHADHHFFEHGFH?FGHEHGIHHFDBCE>CECEDCCDDBDDDCDDCCCCCCCC>@CCDDDAD_Mismatch_0_Sense_+_Library_PoolT
GGAAACTATTGATTGGCTTGTAAGAAATTTGTTTGATGAGATTGGTCGGGGCAGGGATAAGCTGCTGCGAAAACTTGCTGATACCATGTAAGTA
>Frequency_1_QualityScore_FFGHHHHJJJJJJIJJJJIJJJJJJIJJJJJJJJIJJJJJJJJJJJJJJJIIJJJIHHHHFFDFFEEEEEEEDDDDDDDEDDDDDDDDDDDEDC_Mismatch_0_Sense_+_Library_PoolT
CGAAAACTTGCTGATACCATGTAAGTAATTTTGGTATGTTCTACGGTTGTTATTGACACCAAAGTTCACTCTGAATCTCTGGCACCTGCATTAG
>Frequency_1_QualityScore_FFFHHHGIIJJIJJFGIIIJJCHGGIIIIJJJGGIIJJIJGIII_Mismatch_0_Sense_+_Library_PoolT
AAGAAATTGATTAGTGAATAACAACATTTTGGTGCATTGTTGCA
>Frequency_1_QualityScore_FDHHGFFIIGIECFHH@BEEGGIIIGAFHDGBHIIIIIIIIGCGGBGC@E=EEDEC<CEEDCACDDDCCD@CA5>;C:ACC>8@CD:>@CDC?9_Mismatch_1_Sense_+_Library_PoolT
GTAATAAATTTGTTTGATGAGATTGGTCGGGGCAGGGATAAGCTGCTGCGAAAACTTGCTGATACCATGTAAGTAATTTTGGTATGTTCTACGG
>Frequency_1_QualityScore_DDFFFFFB<?EE<EAHA>F@EFCBFFFEEFIFGIFB_Mismatch_0_Sense_+_Library_PoolT
TTCTACGGTTGTTATTGACACCAAAGTTCACTCTGA
>Frequency_1_QualityScore_FFHHHHHJJJJJJJJJJJIJJJJIIHIIJJJJJJJIIIJJJJJJJJJJJJJIJJJFGGHIJJJJJJIHIJHGHHHHFFFFFFEEEEEEEEDDDD_Mismatch_0_Sense_+_Library_PoolT
TCTGAATCTCTGGCACCTGCATTAGAATTTCATTGTATTTTCGTTCATCTAAATGTGTGTTTGTCGTGTAAGAAATTGATTAGTGAATAACAAC
>Frequency_1_QualityScore_0<BDDDFGIIIIIII>FE>??E??:?F<@?@FFGCFIFFEFF8?CFA>FFFIDG@@@A?AED>;BDD@>;A>@@BBBB;ABABBB;_Mismatch_1_Sense_+_Library_PoolT
TTTGTCGTGTAAGAAATTGATTAGTGAATAACAACATTTTGGTGCATTGTTGCAACGCTTTTCAGAGAATAAGATTACATTCTCTA
>Frequency_1_QualityScore_FFHHHHHJJJJJJGHJJJJJJIJJIJJJJJJGIJJJJJJJJJJJJJJJJJGIJJJJJIJEGGIIJHHHGHHHFFFFFFDACDEEEDD_Mismatch_0_Sense_+_Library_PoolT
GTATGTTCTACGGTTGTTATTGACACCAAAGTTCACTCTGAATCTCTGGCACCTGCATTAGAATTTCATTGTATTTTCGTTCATCTA
>Frequency_1_QualityScore_FFHHHFHIJJJJJJJJJJJJJJJJJJJJJJJJJJJJHIFHFHJJJJJJJIJJJIIJJJJJJJJJIJIJIIJJGHHHHFFFFEDDEEEEDDDDDC_Mismatch_0_Sense_+_Library_PoolT
CATTAGAATTTCATTGTATTTTCGTTCATCTAAATGTGTGTTTGTCGTGTAAGAAATTGATTAGTGAATAACAACATTTTGGTGCATTGTTGCA
>Frequency_1_QualityScore_FFHHHHHJJJJJJJJJJJJJJJJJJJJJGIJJJJJJJJJJIIJJJJJJJJJJJJJJJJGIJIJJJJIJJEHHHHHFFFFFEEEEEEDCCCDDDD_Mismatch_0_Sense_+_Library_PoolT
CTTGCTGATACCATGTAAGTAATTTTGGTATGTTCTACGGTTGTTATTGACACCAAAGTTCACTCTGAATCTCTGGCACCTGCATTAGAATTTC
>Frequency_1_QualityScore_FFHHHHHJJJGIJJJJJJJJJJJIJJIJJJIJIHJIJJIHIHIJIJJJJJJJJJIJJIIJIJJJHGHHHFFEFFFCBDDDEEDEDDDDDDDDDD_Mismatch_1_Sense_+_Library_PoolT
AATTTCATTGTATTTTCGTTCATCTAAATGTGTGTTTGTCGTGTAAGAAATTGATTACTGAATAACAACATTTTGGTGCATTGTTGCAACGCTT
>Frequency_1_QualityScore_FFHGHHHJJJJJJJJIIJJJJJIJJJJJJJJJJJJIIHHHIJJJJJIIIJJJJGIJJJJJJJJHJJJJJGGCDHHHHHFFFFDEEEEDDDDDDD_Mismatch_0_Sense_+_Library_PoolT
ATTAGAATTTCATTGTATTTTCGTTCATCTAAATGTGTGTTTGTCGTGTAAGAAATTGATTAGTGAATAACAACATTTTGGTGCATTGTTGCAA
>Frequency_1_QualityScore_DFHHGHHEHEHIJIIJJIIICHEHGGHIGDFDIIIGIJCGIGJGGGFDHII<FCCCDCHHGGEFGHBBED?@BCB?BC@CDAC@><?9:A@DD>_Mismatch_0_Sense_+_Library_PoolT
CACTACCGATTTAAGAAACAGAATTCAAGTGATAAACAATGAAAATCATAGTAGTACTCCGGAAGATCTTGGGGAATTTCAAAAGGGTATTCAA
>Frequency_1_QualityScore_FFHHHHHIJJJJJJJJJJHIJFHFHIJJHIJJJIJIIJJHJJJJJJJJIJHHFFDDEEDDDDDDDDDDDCDEEEDDEDEFEDDDDDDDDEEEED_Mismatch_0_Sense_+_Library_PoolT
TTGTAAGAAATTTGTTTGATGAGATTGGTCGGGGCAGGGATAAGCTGCTGCGAAAACTTGCTGATACCATGTAAGTAATTTTGGTATGTTCTAC
>Frequency_1_QualityScore_FFHHHHHHHIIJJJJJJJJHIJJJJJJHJJJJJJHIJJJFIHHGIIJIJIIIIJJJJEIJJJJJJJIIJJJIIHHHHHFFFFFFDDDEDEEDED_Mismatch_1_Sense_+_Library_PoolT
CTGCATTAGAATTTCATTGTATTTTCGTTCATCTAAATGTGTGTTTGTCGTGTAAGAAATTGATTACTGAATAACAACATTTTGGTGCATTGTT
>Frequency_1_QualityScore_FDFHHHGJJIIJIJJJJJJJJJIJIIHGJJJJJJIGIIJJJJJJJJ_Mismatch_0_Sense_+_Library_PoolT
GTGCATTGTTGCAACGCTTTTCAGAGAATAAGATTACATTCTTTAT
>Frequency_1_QualityScore_FFHHHHHFHHIJJJJJGIJJI+AHIIJJHHHGIIJJJJIIJJJJGIGHIGIJJJJGGIJJIJJJJGHHHEFFFFFFE@CEEEEEEDDDEEFEED_Mismatch_0_Sense_+_Library_PoolT
ATGTAAGTAATTTTGGTATGTTCTACGGTTGTTATTGACACCAAAGTTCACTCTGAATCTCTGGCACCTGCATTAGAATTTCATTGTATTTTCG
>Frequency_1_QualityScore_+AFFHHHGGHJIIFFHHHEIJIGIIIIJJJJGHGGIIGGIEFGHGHIGIEHJJJIIGGGHEIAEHIGGHHHHFHEFH@EBEDCAACC5ACDCDA_Mismatch_0_Sense_+_Library_PoolT
GTATGTTCTACGGTTGTTATTGACACCAAAGTTCACTCTGAATCTCTGGCACCTGCATTAGAATTTCATTGTATTTTCGTTCATCTAAATGTGT
>Frequency_1_QualityScore_FFHHHHHJJJJJJJJJJJJJJJJJIJIIIJJIIJJJJIJJHHJJHIJIJJJJGHIEHIJJHHHHHFFFFCCEEEEDDDD_Mismatch_1_Sense_+_Library_PoolT
CTGCTGCGAAAACTTGCTGATACCATGTAAGTAATTTTGGTATGTTCTACGGTTGTTATTGACACCAAAGTTCACTCAG
>Frequency_1_QualityScore_FDFDHHFHEHIIIJIHBHIIHCGFBGICGGHGGGIIIGIIIGGGI8BFCEHGIIGGGGIIGGIIJHGHFB>BCB>@>A>;ADDECDDCDCA;?<_Mismatch_0_Sense_+_Library_PoolT
TGTAAGTAATTTTGGTATGTTCTACGGTTGTTATTGACACCAAAGTTCACTCTGAATCTCTGGCACCTGCATTAGAATTTCATTGTATTTTCGT
>Frequency_1_QualityScore_FFHHHHHJJJJJJJGIHHHIJJJJJIIIIJIIJIIJJJIJJJJJIJJIIIIIIJJJJJJJGIHGHHHHHHEEFFDDDDDDDDDDDCDCDCDDDD_Mismatch_1_Sense_+_Library_PoolT
CGTTCATCTAAATGTGTGTTTGTCGTGTAAGAAATTGATTACTGAATAACAACATTTTGGTGCATTGTTGCAACGCTTTTCAGAGAATAAGATT
>Frequency_1_QualityScore_FFHHGHHJJJJJJJJJJJGHHIJJIEIJJHIIJJJJJJIIJJJJJIIIHHGIHIJJJJJJCGIIIEHEGEEHHHHGFFFFFDACCCECDDDDDD_Mismatch_1_Sense_+_Library_PoolT
TCTCTGGCACCTGCATTAGAATTTCATTGTATTTTCGTTCATCTAAATGTGTGTTTGTCGTGTAAGAAATTGATTACTGAATAACAACATTTTG
>Frequency_1_QualityScore_FFHHHHHJJIJJJJJJJJIIJJJJJJJJJJJJJIIGIJFIIIHJJJJJIIJJJJJJJJJJJJJJJIHJJIEHHFFHGFFFFFFDDDEDEEDEDD_Mismatch_0_Sense_+_Library_PoolT
TGCATTAGAATTTCATTGTATTTTCGTTCATCTAAATGTGTGTTTGTCGTGTAAGAAATTGATTAGTGAATAACAACATTTTGGTGCATTGTTG
>Frequency_1_QualityScore_DDDD818AA?EBBF>EDE)*:?1CD3D=189?DDDCCD?DDDI<=CB;)88=CCEE;)=7)).73_Mismatch_0_Sense_+_Library_PoolT
CCGGAAGATCTTGGGGAATTTCAAAAGGGTATTCAATTGTTGAAGAGAAAATCTTCAGCCTTCAA
>Frequency_1_QualityScore_FFHHHHHIJJJJJJJJIJJJIJFJJIIHJIJJJJJJIJJJJJJJJJIJHGJJJIJIJIJJIJIIJJJJJIHHHFFFFFEEECEEEDDBDBDDDC_Mismatch_0_Sense_+_Library_PoolT
CATTGTATTTTCGTTCATCTAAATGTGTGTTTGTCGTGTAAGAAATTGATTAGTGAATAACAACATTTTGGTGCATTGTTGCAACGCTTTTCAG
>Frequency_1_QualityScore_DEHHHHHCGGGIJJGHGII_Mismatch_0_Sense_+_Library_PoolT
ATTTTGGTGCATTGTTGCA
>Frequency_1_QualityScore_B2=CCFFBHCEEGEBHEGGAHHH9AACGGEEBDGFBBG>@39DCDGGB@FDHGHAGGG@=CCHIIDGHF>AEHEEEEEEE;>@7=?CAC<:>9?_Mismatch_1_Sense_+_Library_PoolT
GTATTTTCGTTCATCTAAATGTGTGTTTGTCGTGTAAGAAATTGATTACTGAATAACAACATTTTGGTGCATTGTTGCAACGCTTTTCAGAGAA
>Frequency_1_QualityScore_FFHHHHHJJJJJJJJJJJJJIIGHIJJJJJJJJJJJIJIIIIJJIJJIIJIJIEHIJJGEHHGHFFFFFCED:BBDDEDDDDD?AACCDDDEDD_Mismatch_0_Sense_+_Library_PoolT
AGAATCGCAAAGAAAACAGGAGTTCCATTTTCCTCTTGCGTGAATTCACGAGTCTTGAAACTATCACTACCGATTTAAGAAACAGAATTCAAGT
>Frequency_1_QualityScore_FFHHHHHJJJIJJJJJIJJIIIIIJJJIJJHIIJJJJJJJJJJJJIJJIHIIJGIJJJIIJJJJIGHHHHHFFFFFFEEDDDDDDDC_Mismatch_1_Sense_+_Library_PoolT
ATTTTCGTTCATCTAAATGTGTGTTTGTCGTGTAAGAAATTGATTACTGAATAACAACATTTTGGTGCATTGTTGCAACGCTTTTCA
>Frequency_1_QualityScore_FFHHHHGIJJJJIJJJJJJJJJJJJJIJJIJIJIIJJJJIJJGIIIJJJJJJJJHIJIHHHHHHHFFFFDDDCEEEDDDDDDDDDDDEDCCCCA_Mismatch_2_Sense_+_Library_PoolT
AGCTGCTGCGAAAACTTGCTGATACCATGTAAGTAATTTTGGTATGTTCTACGGTTGTTATTGACACCAAAGTTCACTCTGAATCTCTGGCAAA
>Frequency_1_QualityScore_FFHHHHHJJJJIJIJJJJJHIJIJJJJJJJJFHIIJJJJJIJJJJJJJJGGIIJJJJJIGHHHHHHFFFEFEEEEEEDDDDDDDDEEEDDCDEE_Mismatch_0_Sense_+_Library_PoolT
ACCATGTAAGTAATTTTGGTATGTTCTACGGTTGTTATTGACACCAAAGTTCACTCTGAATCTCTGGCACCTGCATTAGAATTTCATTGTATTT
>Frequency_1_QualityScore_FFHHHHHJJJJIJJJJJIIIJJJJJJGDHGBFIJGGJGBGHIGGIEGFHGDIFHGIJHFFDDDDDDDCCCCDDDDB<@BDDDDDDDDDDDDDCC_Mismatch_0_Sense_+_Library_PoolT
AAGATTTGGAAACTATTGATTGGCTTGTAAGAAATTTGTTTGATGAGATTGGTCGGGGCAGGGATAAGCTGCTGCGAAAACTTGCTGATACCAT
>Frequency_1_QualityScore_FFHHHHHJJJJJJGIJJJJJJIJIIGJJJJJJIJHIIJJJJJJIJJJJGDHIJIIJIJJIGIIIHIECHHHHFFEEFDBBDBDDD?CDDDDDDD_Mismatch_0_Sense_+_Library_PoolT
AGAAAATCTTCAGCCTTCAAAGAAGATTTGGAAACTATTGATTGGCTTGTAAGAAATTTGTTTGATGAGATTGGTCGGGGCAGGGATAAGCTGC
>Frequency_1_QualityScore_BDBAA<?@FGE@<3AEGFEGGII=G?C<?CFC@F>G<BGHD?DHEFGHGEHEBEGHGACF<@DEGGEE>==ACC@DEDACDCC>ACA;;@BBCB_Mismatch_0_Sense_+_Library_PoolT
TAAGTAATTTTGGTATGTTCTACGGTTGTTATTGACACCAAAGTTCACTCTGAATCTCTGGCACCTGCATTAGAATTTCATTGTATTTTCGTTC
>Frequency_1_QualityScore_FFGHHFHJIGIJHHHIIHIJEIHFHIIJJIJJJJJJJJJGIHIGJIHJHIIJJJJIIIGIJJIJHGHIIEHHFFFFDEEEC@CCCCDDCDCCDC_Mismatch_1_Sense_+_Library_PoolT
TTCATCTAAATGTGTGTTTGTCGTGTAAGAAATTGATTACTGAATAACAACATTTTGGTGCATTGTTGCAACGCTTTTCAGAGAATAAGATTAC
>Frequency_1_QualityScore_FFHHHHHJJJGIIIGHIIIJIJFIIJJJJJGIGHIIJJIIJFGHIIIJJGIJJGEGJIJJGIIIIIIGIHIHHFHE?DDFFDE@CEED_Mismatch_2_Sense_+_Library_PoolT
ATTTTCATTGTATTTTCGTTCATCTAAATGTGTGTTTGTCGTGTAAGAAATTGATTACTGAATAACAACATTTTGGTGCATTGTTGCA
>Frequency_1_QualityScore_FFHHHHHJJJJJJJJJIJJJJJJJJJJGHIJIJJJJJJJIJJJJIJJJJJJJJJJJJIIJJJJIJJIEHEFHHHGFFFFEEEEEEDDCCDDDDE_Mismatch_0_Sense_+_Library_PoolT
TTGCTGATACCATGTAAGTAATTTTGGTATGTTCTACGGTTGTTATTGACACCAAAGTTCACTCTGAATCTCTGGCACCTGCATTAGAATTTCA
>Frequency_1_QualityScore_FFHHHHDIHCGHIIJIJJAFHIJJJJJJIJHIGDHIJJJJJJJIJGIJ?CHIJIJJJGIJJJIJGCHHEEFFFFFFDBEEEECEEEECCDEDDD_Mismatch_0_Sense_+_Library_PoolT
CCATGTAAGTAATTTTGGTATGTTCTACGGTTGTTATTGACACCAAAGTTCACTCTGAATCTCTGGCACCTGCATTAGAATTTCATTGTATTTT
>Frequency_1_QualityScore_FFHHGGHJJJJJJJJJJJJIJJJJIJJJJJJJIIIJJJJIGIJJJIJIJIJIHIGGHIIJGHFHHFFED>@CEDEEDDDC_Mismatch_0_Sense_+_Library_PoolT
CTGCTGCGAAAACTTGCTGATACCATGTAAGTAATTTTGGTATGTTCTACGGTTGTTATTGACACCAAAGTTCACTCTGA
>Frequency_1_QualityScore_DBF:CF+<EFFAGFEIIIEEHD9<EHA?FFGII<FE1C@9D??4B;9B)?94/8==B.8@)=FFI:=)?;7;;B=;=.->@A;;>B@>:A::AB_Mismatch_0_Sense_+_Library_PoolT
CAGTGGTCTACACCATTTCTTCATCTGTATCTGAGGTTTAATGAGGAGTTAGGGAAGAATCGCAAAGAAAACAGGAGTTCCATTTTCCTCTTGC
>Frequency_1_QualityScore_DFHHHHHGJJJJJJJJGHIIJIGIJJGIIDGIJGIJJJJIJIHIJGADHIJJJIIIGFH?CHFFFFFCECEEEDDDCCDDDDACCCDDDDDC?_Mismatch_0_Sense_+_Library_PoolT
CCGGAAGATCTTGGGGAATTTCAAAAGGGTATTCAATTGTTGAAGAGAAAATCTTCAGCCTTCAAAGAAGATTTGGAAACTATTGATTGGCTT
>Frequency_1_QualityScore_DDHHAFDEHBGD@FFHGHEHIGHEBHCHDFEHGIIGDCGIIGHIIIIHIBBBFFCGGCEFAG=CCEEEHECCEEFFFCEEDFEEEEDA?A@BDA_Mismatch_0_Sense_+_Library_PoolT
TCTCTGGCACCTGCATTAGAATTTCATTGTATTTTCGTTCATCTAAATGTGTGTTTGTCGTGTAAGAAATTGATTAGTGAATAACAACATTTTG
>Frequency_1_QualityScore_FDHDHGHGIIFIIIGIIGBGIIIGIIIIGIDGIEFCHIDFHIIHIIIIIIIFGHEHEHHHFHFFDFFBE@CDDDDDDDDCDDDDEDDDDDDDCD_Mismatch_1_Sense_+_Library_PoolT
GGCTGCGAAAACTTGCTGATACCATGTAAGTAATTTTGGTATGTTCTACGGTTGTTATTGACACCAAAGTTCACTCTGAATCTCTGGCACCTGC
>Frequency_1_QualityScore_FFHHHGHIIJJJIIJJJJJJJJJIIJGHIJJJJJJJIJJJJJJJJJJJJJJIJJJJJJJGA@DDAEH>CA@@CDB;>>;CACCABAC>?BD>@B_Mismatch_0_Sense_+_Library_PoolT
AATTGTTGAAGAGAAAATCTTCAGCCTTCAAAGAAGATTTGGAAACTATTGATTGGCTTGTAAGAAATTTGTTTGATGAGATTGGTCGGGGCAG
>Frequency_1_QualityScore_FFHGGHHJIGJJJJGBFHEGHJGIJCBFHGGHGGGFFHGG@GGGJJIJEIH?CDF@DECEE@CDBDDDCCCCCCCCDCDDCCDADDC:BCDEDC_Mismatch_0_Sense_+_Library_PoolT
CTATTGATTGGCTTGTAAGAAATTTGTTTGATGAGATTGGTCGGGGCAGGGATAAGCTGCTGCGAAAACTTGCTGATACCATGTAAGTAATTTT
>Frequency_1_QualityScore_FFHHHHHJIJHIJJJIIJGHIJJJIIJIJJJJIJJJJJJJJJJJIHIHHFFDEDEEEDDDDDDDDDDEEDDDFDEEECDDDDDDDDEDECDD?B_Mismatch_0_Sense_+_Library_PoolT
AAGAAATTTGTTTGATGAGATTGGTCGGGGCAGGGATAAGCTGCTGCGAAAACTTGCTGATACCATGTAAGTAATTTTGGTATGTTCTACGGTT
>Frequency_1_QualityScore_FFHHGHGJJJJJJIJJJJJJIJJJIIIJJJJJJIHIJJIJJIJJJJJJJIIJJJJIGGHGHBDDBDEEECEEDA_Mismatch_1_Sense_+_Library_PoolT
CGAAAACTTGCTGATACCATGTAAGTAATTTTGGTATGTTCTACGCTTGTTATTGACACCAAAGTTCACTCTGA
>Frequency_1_QualityScore_FFHHHDHIIJJJJJJJJIIJJJJJJJJJJJIJJJJJIIIIJHIJJJJJIIHIIJJJJIIIIJJEEHHHFHFFFDFFDEDEEEDDCDDDDEEDDD_Mismatch_0_Sense_+_Library_PoolT
TCAAGTGATAAACAATGAAAATCATAGTAGTACTCCGGAAGATCTTGGGGAATTTCAAAAGGGTATTCAATTGTTGAAGAGAAAATCTTCAGCC
>Frequency_1_QualityScore_FFHGAFHIGGGIIIJJJGHIFGJIJGIIJJIGIJGIIIFHIICHHFHIIJD@FHIIGEHICFIJDIGJAC>AE;A>3?DDDDE;;@;3;@@@>?_Mismatch_0_Sense_+_Library_PoolT
AGGGTATTCAATTGTTGAAGAGAAAATCTTCAGCCTTCAAAGAAGATTTGGAAACTATTGATTGGCTTGTAAGAAATTTGTTTGATGAGATTGG
>Frequency_1_QualityScore_FFHHHHHIHIJJJJJJJJJJIIJJJJIJJJJJJJJJJJJHHHHHHFFFFFFEEEFEEEEEDDDBDDDFECDEDDDCDDDDDEDDDDCDDDBDDD_Mismatch_0_Sense_+_Library_PoolT
AGATTGGTCGGGGCAGGGATAAGCTGCTGCGAAAACTTGCTGATACCATGTAAGTAATTTTGGTATGTTCTACGGTTGTTATTGACACCAAAGT
>Frequency_1_QualityScore_FFHHHFHIJIJJJJ@GIIJJJJJJJJJBGHIJJIIJJJJJIJIJJJJJIJJJJIJJIJJJHHHHHFFFFBCEEEECECCDDEDDEDDDDDDDDD_Mismatch_1_Sense_+_Library_PoolT
GGAAGATCTTGGGGAATTTCAAAAGGGTATTCAATTGTTGAAGAGAAAATCTTCAGCCTTCAAAGAAGATTTGGAAACTATTGATTGGCTTTTA
>Frequency_1_QualityScore_FFHHHHHJEHIIIHJJIIJIIJJJJJHIJJJJJJJJJJJJJIJJJJJJIJJJJJHGIIHHHHHHHFEDFFFFEDDEDDEECD_Mismatch_0_Sense_+_Library_PoolT
TTCTACGGTTGTTATTGACACCAAAGTTCACTCTGAATCTCTGGCACCTGCATTAGAATTTCATTGTATTTTCGTTCATCTA
>Frequency_1_QualityScore_FFHHGGHJIJJJJJJJJJJJJGJJJJJJJJIJJJJJJJJJJJIIIHIGIJJIIIIIIJGIHHIIIJIEHH_Mismatch_0_Sense_+_Library_PoolT
AACTTGCTGATACCATGTAAGTAATTTTGGTATGTTCTACGGTTGTTATTGACACCAAAGTTCACTCTGA
>Frequency_1_QualityScore_FFHGFFHIJJJJJJEIJJJJJIJJIJJJJJJIJIJJHHIIIJJJJEGIHIHIJJJGCHIGGHHIJHEEHCBB;?CEEECEECCCDDDDCD_Mismatch_0_Sense_+_Library_PoolT
AAACAGAATTCAAGTGATAAACAATGAAAATCATAGTAGTACTCCGGAAGATCTTGGGGAATTTCAAAAGGGTATTCAATTGTTGAAGAG
>Frequency_1_QualityScore_FFHHHHFIJJJGIJJJJIIHJJFGGIJJJJIJJIJGG>HHHHHHHFFEFFFEEEEDEEBDDEEEDCDBDCDEDEEECDDDDDDDDEDDDCCDDD_Mismatch_0_Sense_+_Library_PoolT
GATGAGATTGGTCGGGGCAGGGATAAGCTGCTGCGAAAACTTGCTGATACCATGTAAGTAATTTTGGTATGTTCTACGGTTGTTATTGACACCA
>Frequency_1_QualityScore_FFFHHHHJJJJJJJJJJJJJJJJJJJJJJJGHIIJJJJIJJJHHJJJIJJIJJIJJJJCIIIGIFGGIIGIHIEHHFFFFFFEEEDEEEDCDCD_Mismatch_0_Sense_+_Library_PoolT
AGTTCACTCTGAATCTCTGGCACCTGCATTAGAATTTCATTGTATTTTCGTTCATCTAAATGTGTGTTTGTCGTGTAAGAAATTGATTAGTGAA
>Frequency_1_QualityScore_A0<CFHHIGDHIEGGGFGIIIIIIG@@FHGIIEEHHE@DFDDDEDD@CBCCEDEDDD=@@CDEEECCBB?BDDBCCCDDDCC@BDBCDCDDDDD_Mismatch_0_Sense_+_Library_PoolT
GTCGGGGCAGGGATAAGCTGCTGCGAAAACTTGCTGATACCATGTAAGTAATTTTGGTATGTTCTACGGTTGTTATTGACACCAAAGTTCACTC
>Frequency_1_QualityScore_FFGFHHHJJJJJJJJEHHGHIIJGIIHIIIIIIGIIIJGIJJJJJIJJEHIIJIIJJJGIJEGHIHHGE=ADD_Mismatch_1_Sense_+_Library_PoolT
TCGTTCATCTAAATGTGTGTTTGTCGTGTAAGAAATTGATTACTGAATAACAACATTTTGGTGCATTGTTGCA
>Frequency_1_QualityScore_0@DADFDDACGACHBCB;EBFB<B::??F?D@FFDFEDFEFIFIFEE@FIIIIIFEEEEFFFF<=?BDDB>>>:>_Mismatch_1_Sense_+_Library_PoolT
TGATTACTGAATAACAACATTTTGGTGCATTGTTGCAACGCTTTTCAGAGAATAAGATTACATTCTTTATGCTTA
>Frequency_1_QualityScore_FFHHHHHIJJJJJJJJJGIJIJJJJJJJJJJJIJJJJJJJJJIJHHIJICHHIJJJIJJJEIHHGHH_Mismatch_0_Sense_+_Library_PoolT
GAATAACAACATTTTGGTGCATTGTTGCAACGCTTTTCAGAGAATAAGATTACATTCTTTATGCTTA
>Frequency_1_QualityScore_FDFDHFHIEIIIJHJJIJHGICGIIJJJJJJJIIJJFHHIJJJJJJJJJIJJJIJIJJJGIGHHHHGHHEEDEFFEE@CEEEDEED_Mismatch_0_Sense_+_Library_PoolT
GTGTAAGAAATTGATTAGTGAATAACAACATTTTGGTGCATTGTTGCAACGCTTTTCAGAGAATAAGATTACATTCTTTATGCTTA
>Frequency_1_QualityScore_DDDHHGD>AE?CIAHAB<C+AFC>4<CF>C9DGE>?DAGHE:?;7B@G*==CFA).8@@@EHAHI>CHH:A?ACDD_Mismatch_0_Sense_+_Library_PoolT
TTGATTAGTGAATAACAACATTTTGGTGCATTGTTGCAACGCTTTTCAGAGAATAAGATTACATTCTTTATGCTTA
>Frequency_1_QualityScore_FFHHHHHJHIJJJJJIJGHIGIJJJHIJJIJJIJJJJJJIIGHJIJJJJJIIIIJIJJJJJJIHHHCHFDFFFFFDEEEEEEEDDDDDEEDCCC_Mismatch_1_Sense_+_Library_PoolT
TTGTCGTGTAAGAAATTGATTACTGAATAACAACATTTTGGTGCATTGTTGCAACGCTTTTCAGAGAATAAGATTACATTCTTTATGCTTCAAA
>Frequency_1_QualityScore_FFHHHHHJJJJJJJJJJJJIJIJJJJJJHHIJIJJJJJJJJJJJJJJJ8FHIJIIIIJJJJJJJJJHHHHHHHFFFFF_Mismatch_1_Sense_+_Library_PoolT
AATTGATTACTGAATAACAACATTTTGGTGCATTGTTGCAACGCTTTTCAGAGAATAAGATTACATTCTTTATGCTTA
>Frequency_1_QualityScore_FFHHHFHJJJJIHIJGIJFIJJJJJJJJJIJJJJJIFHIIIJIJJJJJJJJJIJJJJJJJJJ_Mismatch_0_Sense_+_Library_PoolT
ACAACATTTTGGTGCATTGTTGCAACGCTTTTCAGAGAATAAGATTACATTCTTTATGCTTA
>Frequency_1_QualityScore_FFHFHFFHIEGGIFIIECHHGHEFGGDGIIIHGEHHIIGGGHGEIIIIADFGHFHHIHGJJG)7CECHEEHCDDEDEFECDDEEECCDCCCDC@_Mismatch_0_Sense_+_Library_PoolT
TGTCGTGTAAGAAATTGATTAGTGAATAACAACATTTTGGTGCATTGTTGCAACGCTTTTCATAGAATAAGATTACATTCTTTATGCTTCATGC
>Frequency_1_QualityScore_FFHHHHHJJJIJJJJHGJJJJJJJIJIJJJJIJIIJJIJJJJJJJIJJIJJJJJIJIJGJJJJHHHHHHEFFFFFFDEEECEE_Mismatch_1_Sense_+_Library_PoolT
TAATAAATTGATTAGTGAATAACAACATTTTGGTGCATTGTTGCAACGCTTTTCAGAGAATAAGATTACATTCTTTATGCTTA
>Frequency_1_QualityScore_FFGHFHHHIGGJCHIJJJJIJIJJJJJIJJJJJJJJJJJJIIIJJJJJEIHGIIJIJJIIIJJJJJJIJEEHHFFFFF_Mismatch_1_Sense_+_Library_PoolC
ACGGTTGTTATTGACACCAAAGTTCACTCTGAATCTCTGGCACCTGCATTAGAATTTCATTGTATTTTCGTTCATCCA
