# Supplementary material for: Differential Gene Expression Reveals Candidate Genes for Drought Stress Response in Abies alba (Pinaceae)
Source: PLoS One. 2015 Apr 29;10(4):e0124564. doi: 10.1371/journal.pone.0124564 (PMC4414588; doi:10.1371/journal.pone.0124564)
Supplement: S3 File — (GZ) [file pone.0124564.s003.gz › comp18276_c0_seq1.fa]

>comp18276_c0_seq1 len=643 path=[387:0-194 1504:195-245 1555:246-247 1557:248-642] : tr|A9NZU5|A9NZU5_PICSI Putative uncharacterized protein OS=Picea sitchensis PE=2 SV=1 e-value: 4e-10 blast score: 66.2
CCGATGGTTACATGATCGAGATCTGTGACTGCGGGAAACTTCCGATTATTCCTGTGCGATCAACCTCTTCTGTGAGATCAACTTCTGCGCGGTTTGCTTTACCTAACCCTAAATTGGAGCGACAATGGAGCCGCTCCGAAATCTCTTTAGTTCCAATGAGTGTTGCTACAGAACAAACGGATTTCCCTCCTTTGAGTAAGCTATTCACCTGAACGGTTAATATTAGAACACTATAGTATACTTTAGTTTTTTTTAGTCTGGGTACCATGTAGAATTTGACAATCAAATTCGGGATGTGTGTATACTAGCACAACACGGTGCTTATTTCTAGCCGTTTCTTAGATTCTAAAGAATTATGGAAGTTTCTTTTCCATCTGTCTTTTCGATCTAGATTTTTCAACCTCTCTGTCTGTTTCAACTACTAGGAGACAAGAGCTTAGCGTCGAATTGGCAATTTTTCTGACTTGAAAGTAGGTAATCAATGATATTGCTTTATAATGAACGGCTTTGCTGTCCTTCCTCTTGGTTCAGTTCAGTCCAACATGAATATGAATATTGAATGCCTCTGAGCTTGTTGGAGAGCTAATTAAGCCTAATTAGAACTAAATAGGCTATCCCTTCAATCGATTTTAACATGTACCGT

>Frequency_1_QualityScore_FFHHHHHJJJHGJJJJJJJJHHFIIJJJJJIJJJJJHIJJJJJJJJJJJJJJJJJJJJJJJJJJJIJHHFDEFFEFDFEEEEDDDDDDDDDDBB_Mismatch_1_Sense_+_Library_PoolT
AACACTATAGTATACTTTAGTGTTTTTTAGTCTGGGTACCATGTAGAATTTGACAATCAAATTCGGGATGTGTGTATACTAGCACAACACGGTG
>Frequency_3_QualityScore_FFHHHHHJJHHIJJJJJHIIIJJJJGHIIIJJIIJJHIJJIHIIIIJHIJIJJIHFGGFDEFEDEEEEEDDDCDDCCCCDDBCDDCCDEDEEED_Mismatch_0_Sense_+_Library_PoolC
ATACTTTAGTTTTTTTTAGTCTGGGTACCATGTAGAATTTGACAATCAAATTCGGGATGTGTGTATACTAGCACAACACGGTGCTTATTTCTAG
>Frequency_2_QualityScore_FFHGGFHGIIJIJHIIIJIIIHHHGHIEFEGIGHIGIGHIGIIGIGGIIIIIIIIGIEDIIGIHEADEEDEEAAACCCCDDEDCDCDCCBCCCD_Mismatch_0_Sense_+_Library_PoolC
CTTTGAGTAAGCTATTCACCTGAACGGTTAATATTAGAACACTATAGTATACTTTAGTTTTTTTTAGTCTGGGTACCATGTAGAATTTGACAAT
>Frequency_2_QualityScore_EEGHHHHJJJJJJHIIJJJJJJJIJJJJJJJJJIIJIJJJJIIJIIJJJIJJJJIJJJJJJJJIIJJJIDEGGIHGHGGFEEEEDEEEEDDCDC_Mismatch_0_Sense_+_Library_PoolC
AGAATTATGGAAGTTTCTTTTCCATCTGTCTTTTCGATCTAGATTTTTCAACCTCTCTGTCTGTTTCAACTACTAGGAGACAAGAGCTTAGCGT
>Frequency_2_QualityScore_EFHHGGGIIIIJJJIGIIGHIIHHHHIJGIIHIGIGHIIJIJJIIEIHIIIGIJICEHHFEDDEFFEDD?DEAACCCEDDCDDCDCCCCBAACD_Mismatch_0_Sense_+_Library_PoolC
TATTCACCTGAACGGTTAATATTAGAACACTATAGTATACTTTAGTTTTTTTTAGTCTGGGTACCATGTAGAATTTGACAATCAAATTCGGGAT
>Frequency_2_QualityScore_FFHHHHHJIIIJJJJJIJIIIIJJJJEGHIIJJJJJIJJJJJGIIIIJIIIJJJJJHHFFFFEEEEEEEDCDDCCDDCCDDBACBDCCDEEEEE_Mismatch_0_Sense_+_Library_PoolC
TATACTTTAGTTTTTTTTAGTCTGGGTACCATGTAGAATTTGACAATCAAATTCGGGATGTGTGTATACTAGCACAACACGGTGCTTATTTCTA
>Frequency_2_QualityScore_FFGHHHGHIJIIIJIIJJJHIJHJIJIIJJJJIJIJHIIJJJJJHHHHHHFDACFEEEEEEEEDDDDDEACCDDDDDDCDCCCDCDCCDCCDDE_Mismatch_0_Sense_+_Library_PoolC
GAACGGTTAATATTAGAACACTATAGTATACTTTAGTTTTTTTTAGTCTGGGTACCATGTAGAATTTGACAATCAAATTCGGGATGTGTGTATA
>Frequency_2_QualityScore_FEGHHHHIJJJJJJJJIIIIEHDGGGIJJJIJJIIHJJJJIIHGHJJIJJJJIIIIJJIGHGGGFFDFFBCBCDC?CCDDECDCCC>ADDCCDD_Mismatch_0_Sense_+_Library_PoolC
TGACAATCAAATTCGGGATGTGTGTATACTAGCACAACACGGTGCTTATTTCTAGCCGTTTCTTAGATTCTAAAGAATTATGGAAGTTTCTTTT
>Frequency_2_QualityScore_FFHGGHGIHIEIIJIGJFIHGCCGIIGIGIIIIIIGIGHEHIIJIDGIIIEGIGEGIGCGGGEDGECCGABEFFF_Mismatch_1_Sense_+_Library_PoolC
GTGTATACTAGCACAACACGGTGCTTATTTCTAGCCGTTTCTTAGATTCTAAAGAATTATGGAAGTTTCTTTTCA
>Frequency_2_QualityScore_FFHHHFEIIIJJJJJIJJJIIJIJIFIIJJJJJJIJJJIIIGIIIJJJIHIJJJJGIIG=EGIIIIEGHGHEFFFFFEDEEEEEECCDCDDDDE_Mismatch_0_Sense_+_Library_PoolC
ATGTGTGTATACTAGCACAACACGGTGCTTATTTCTAGCCGTTTCTTAGATTCTAAAGAATTATGGAAGTTTCTTTTCCATCTGTCTTTTCGAT
>Frequency_2_QualityScore_EEHGHHHIIEIGHIIIIIIIIIIIIIIIIII?EHIIIJJIJIJIHHIGIGIGIIIIIIJJIIIIIHHCACEEEFEEEEEEEDDCDDEEEEEEED_Mismatch_0_Sense_+_Library_PoolC
GTTCCAATGAGTGTTGCTACAGAACAAACGGATTTCCCTCCTTTGAGTAAGCTATTCACCTGAACGGTTAATATTAGAACACTATAGTATACTT
>Frequency_2_QualityScore_FFHHGHHIIJJIJIIIIJJJIIJJJIIIHIJIHIIJJJJIJIJIJJJGGIIJIIIHJIHIEGEEFCEBCDDEEEEDDDCDDCCCCCBAACDCCC_Mismatch_0_Sense_+_Library_PoolC
TATAGTATACTTTAGTTTTTTTTAGTCTGGGTACCATGTAGAATTTGACAATCAAATTCGGGATGTGTGTATACTAGCACAACACGGTGCTTAT
>Frequency_2_QualityScore_FEGHGHGIJJJJJJIIJJIJJIJIIIJIJJIGGHIJJIJJJJJJJIIIIJJJIIHGGHIIHGGGGGGEEEEEEEEDECCCBCCBACDDCEEDDD_Mismatch_0_Sense_+_Library_PoolC
GTTAATATTAGAACACTATAGTATACTTTAGTTTTTTTTAGTCTGGGTACCATGTAGAATTTGACAATCAAATTCGGGATGTGTGTATACTAGC
>Frequency_2_QualityScore_DBGGFGGIIIIGIIGIGEGEHIIIIIIIIIGIIDGHIGIIICHEHID?AC9AFGFHIEGHHDEEBGEGG>C_Mismatch_1_Sense_+_Library_PoolC
ATACTAGCACAACACGGTGCTTATTTCTAGCCGTTTCTTAGATTCTAAAGAATTATGGAAGTTTCTTTTCA
>Frequency_2_QualityScore_FFHHHHHJJJJJHIJJJJJIIJJJJJJJIJJIJJIIIJJJJJJIJJJIGHIIJJJJJIJIIJJIIIHGE?CECCCEAACA?CAAADCCCC?C;B_Mismatch_0_Sense_+_Library_PoolC
TTTTAGTCTGGGTACCATGTAGAATTTGACAATCAAATTCGGGATGTGTGTATACTAGCACAACACGGTGCTTATTTCTAGCCGTTTCTTAGAT
>Frequency_1_QualityScore_ADDD<CDEII:<<C?EE@EFEE@EEDAFAFIIBDDDD??0?DCDAABDEDC@BBCDD84@AAA=CCA>??DDDD<@<A>>ABAAA>>A>A_Mismatch_0_Sense_+_Library_PoolC
GGGTACCATGTAGAATTTGACAATCAAATTCGGGATGTGTGTATACTAGCACAACACGGTGCTTATTTCTAGCCGTTTCTTAGATTCTAA
>Frequency_1_QualityScore_FFHHHHHJJJJIJJJJJJHIJGHEGGGIJJJJIJIJJJIJIJIGGIJJJJJJJIJJJJJHHHHHHFFCEDFFEECEEEDDDDDDCDDDDEEDDD_Mismatch_0_Sense_+_Library_PoolC
TTGACAATCAAATTCGGGATGTGTGTATACTAGCACAACACGGTGCTTATTTCTAGCCGTTTCTTAGATTCTAAAGAATTATGGAAGTTTCTTT
>Frequency_1_QualityScore_FFGHHHHJJJJJJJJJJHIJJJJJJJJIJJJJJHIJJJJJIIJJJJEGIIGIIIJJJJEHHGHIGHHHHHGFFFFFFFDDEEEDDEDDC_Mismatch_0_Sense_+_Library_PoolC
ATACTAGCACAACACGGTGCTTATTTCTAGCCGTTTCTTAGATTCTAAAGAATTATGGAAGTTTCTTTTCCATCTGTCTTTTCGATCTA
>Frequency_1_QualityScore_FFHHFHHIJJJJJIJJJJJIJJJI@FHIJJJJJJJJJJGIHIIJIJIJJJJJJJJGIIIIHGHHHHHHFFFFFFEEDEEEDFEEFEDEDDCDED_Mismatch_0_Sense_+_Library_PoolC
TGAGTGTTGCTACAGAACAAACGGATTTCCCTCCTTTGAGTAAGCTATTCACCTGAACGGTTAATATTAGAACACTATAGTATACTTTAGTTTT
>Frequency_1_QualityScore_FDHHHHGJJJIJIJJJIGIJJJJIIHJJJIHFHIHHIJHHHIFIIFHIIIIIJIG_Mismatch_1_Sense_+_Library_PoolC
GTGCTTATTTCTAGCCGTTTCTTAGATTCTAAAGAATTATGGAAGTTTCTTTTCA
>Frequency_1_QualityScore_FFHHHHHJJJJJJJIJJJJJJJIJJGIGIIJJHHHIBHHJJIJJGGEEHIHHHHHHH_Mismatch_1_Sense_+_Library_PoolC
CGGTGCTTATTTCTAGCCGTTTCTTAGATTCTAAAGAATTATGGAAGTTTCTTTTCA
>Frequency_1_QualityScore_FFHHFDHGIJFIIGCHGIIGFIIJJHGIGGIIIIIJHIIGHCHIIJG@FHIJIEEHGHGECG;CCGGIIHEHDDDD?CDDCDDDDCDCDDDDDD_Mismatch_0_Sense_+_Library_PoolC
ATCTGTCTTTTCGATCTAGATTTTTCAACCTCTCTGTCTGTTTCAACTACTAGGAGACAAGAGCTTAGCGTCGAATTGGCAATTTTTCTGACTT
>Frequency_1_QualityScore_FFHHGDHGBECFHHEFHIIIIIIJJJJJGIIIIIJJGGIIECGEHIIJJJHIJEHI_Mismatch_1_Sense_+_Library_PoolC
TGACTTGAAAGTAGGTAATCAATGATATTGCTTTATAATGAACGGCTTTGCTGTCA
>Frequency_1_QualityScore_FFHHHHHJJJJJJJJJJJIIJJJJIJIIJJIIJJJJJJJJHIJJJHIIIJIIIJJFGIJHHHHHHFFFFFEFEEEEEEC_Mismatch_1_Sense_+_Library_PoolC
ATTGCTTTATAATGAACGGCTTTGCTGTCCTTCCTCTTGGTTCAGTTCAGTCCAACATGAATATGAATATTGAATGCCA
>Frequency_1_QualityScore_FFHHHHGJJJJJJJJJCFHIJJJJJJJJJJJJGIJJJJJJJJJJJJJJJJJJCHGIIJJJHHHHHHFFFBFFEFFEEECEDDCDEDDDDDDDDD_Mismatch_0_Sense_+_Library_PoolC
GCTACAGAACAAACGGATTTCCCTCCTTTGAGTAAGCTATTCACCTGAACGGTTAATATTAGAACACTATAGTATACTTTAGTTTTTTTTAGTC
>Frequency_1_QualityScore_FFHHGFHIJJJJJJJJJJJJJFHIJJIJJIJJJIIIGIIIGJJIJHHIJGIJIIJJJJGIIJIJIG_Mismatch_1_Sense_+_Library_PoolC
CACGGTGCTTATTTCTAGCCGTTTCTTAGATTCTAAAGAATTATGGAAGTTTCTTTTCCATCTGAC
>Frequency_1_QualityScore_FFHHHHHJJJHIJIEHHIFHJIJJJIJJJJJJJJJJJJJJJJIJJJIIJIIJJJJJJJJIJJJHHHHHFFEFFFDEEEEEEDDDDDDDDDDEEE_Mismatch_0_Sense_+_Library_PoolC
TTCTGACTTGAAAGTAGGTAATCAATGATATTGCTTTATAATGAACGGCTTTGCTGTCCTTCCTCTTGGTTCAGTTCAGTCCAACATGAATATG
>Frequency_1_QualityScore_FFHHHHGJJJIJJJJJJJIJJJJJJGJJJJGHHIGIJJJJJJJJJJJJIJGGHIGGIGIIJIJJHHEBF@BDEDEDECEDCCCCBCDDDDDCDC_Mismatch_0_Sense_+_Library_PoolC
GTAGAATTTGACAATCAAATTCGGGATGTGTGTATACTAGCACAACACGGTGCTTATTTCTAGCCGTTTCTTAGATTCTAAAGAATTATGGAAG
>Frequency_1_QualityScore_FFHHHHHJJJIHJJJJJJJIIIJJJJJJJIIHIJJJJGHIJJJJGIJJJJJJJJJJJHHHHHHFFFFDDDDDDDBDEEFFEDDDDDDDDDDDDB_Mismatch_1_Sense_+_Library_PoolC
GAACACTATAGTATACTTTAGTTTTTTTTAGTCTGGGTACCATGTAGAATTGGACAATCAAATTCGGGATGTGTGTATACTAGCACAACACGGT
>Frequency_1_QualityScore_FFHHHHHIJIJJJJIIJIHHHIHIJJHHIGGIJJIJJJIJJJIJJJIJJJJJJJIJJIGIIEIJJJJJJAEHHHFFFFFBCEEDDEEDDDDDDD_Mismatch_0_Sense_+_Library_PoolC
GTTTCTTAGATTCTAAAGAATTATGGAAGTTTCTTTTCCATCTGTCTTTTCGATCTAGATTTTTCAACCTCTCTGTCTGTTTCAACTACTAGGA
>Frequency_1_QualityScore_FBFHHHHJIJJJJJJJJHJIIJJJJJIJJJJJJJJJJHIGJJJJJJJJJJJJJIJJJIGJJJIJJJJHIHHIHDDDDDDEDDDDDDDDDDEEEE_Mismatch_0_Sense_+_Library_PoolC
GATTTCCCTCCTTTGAGTAAGCTATTCACCTGAACGGTTAATATTAGAACACTATAGTATACTTTAGTTTTTTTTAGTCTGGGTACCATGTAGA
>Frequency_1_QualityScore_FFHHHHHJJJJHJJJJJJJJJIIJIIJIIJIIJGHFIJJJJJJJIJJJJJJJJGGHFFFFFFDEEEECBDDCCDDDDDEEDDDD?CCDD@BBDE_Mismatch_0_Sense_+_Library_PoolC
GAGCCGCTCCGAAATCTCTTTAGTTCCAATGAGTGTTGCTACAGAACAAACGGATTTCCCTCCTTTGAGTAAGCTATTCACCTGAACGGTTAAT
>Frequency_1_QualityScore_FFHHHHHJJJIJJJHIJHIIIJJJJIJJJJJJJJIJJJJHGHH@HHIHIIJJJIJJHHHHHHHFFFFFFEDDCEEDBDDDDDDDDDDD_Mismatch_1_Sense_+_Library_PoolC
ACAAGAGCTTAGCGTCGAATTGGCAATTTTTCTGACTTGAAAGTAGGTAATCAATGATATTGCTTTATAATGAACGGCTTTGCTGTCA
>Frequency_1_QualityScore_FFHHHDHIIGHHIIEE<FHHIEDFHFGGIIHICHCFCGIGGIIIII_Mismatch_1_Sense_+_Library_PoolC
TCTAGCCGTTTCTTAGATTCTAAAGAATTATGGAAGTTTCTTTTCA
>Frequency_1_QualityScore_FFHHHHHJIIJFIIIJJJJJJJIIJIJJJJJIJJJJJJJJFHIJIIJIJIJJJJJJJIJJJFHJJGIIIIHJIJIHHGEEDFFFEEEECED?BD_Mismatch_0_Sense_+_Library_PoolC
AATTATGGAAGTTTCTTTTCCATCTGTCTTTTCGATCTAGATTTTTCAACCTCTCTGTCTGTTTCAACTACTAGGAGACAAGAGCTTAGCGTCG
>Frequency_1_QualityScore_FFHHHHHJJJJHIIJJJJJJJJJJIJJGIJJJJJJJJJIJJJJIIHIJIJJJJGIHHHFFFCECCEDEFDDDDDDDDDDDDDDBDDDDDDEEEE_Mismatch_1_Sense_+_Library_PoolC
ATATACTTTAGTTTTTTTTAGTCTGGGTACCATGTAGAATTTGACAATCAAATTCGGGATGTGTGTATACTAGCACAACACGGTGCTTATTTCT
>Frequency_1_QualityScore_FFHHGGHJJJJJJ<FGHJJJIJJJJJJIGDHIJJJIJJJJGHJIGGIJICHGGGIJIHHHHHGCCDFFFEFEEFEEEDCDDEDDDBBBAC@@@C_Mismatch_0_Sense_+_Library_PoolC
ACAGAACAAACGGATTTCCCTCCTTTGAGTAAGCTATTCACCTGAACGGTTAATATTAGAACACTATAGTATACTTTAGTTTTTTTTAGTCTGG
>Frequency_1_QualityScore_FFHHHHHJJJHIJJIJJJJJJJJJJJIIJJJJIJJJJJJJJJJJIIGGHIIIJJJJIJJJJJJJJHHHFDFFFFFEEEDEED?BDDCDDACDDD_Mismatch_0_Sense_+_Library_PoolC
TTAGTCTGGGTACCATGTAGAATTTGACAATCAAATTCGGGATGTGTGTATACTAGCACAACACGGTGCTTATTTCTAGCCGTTTCTTAGATTC
>Frequency_1_QualityScore_FFGGCFHIJJJJJJIIIJJJJJIJHIIJJJIIIJJJJJIJJIJJJJIIJIJJIJIJJJJHHHFFFFCEA>CFEEDDDCDDDDDD@BBABCDDDE_Mismatch_0_Sense_+_Library_PoolC
ATAGTATACTTTAGTTTTTTTTAGTCTGGGTACCATGTAGAATTTGACAATCAAATTCGGGATGTGTGTATACTAGCACAACACGGTGCTTATT
>Frequency_1_QualityScore_?DHHHDHHGHIBGGEGHGACHGHGGD<EEFGCGDHH@GDHGIEIGIHIGGGGGHGEHEHFDCDBDC@CEDDD=CCCCACCCCCCACAA@:525>_Mismatch_0_Sense_+_Library_PoolC
CTATTCACCTGAACGGTTAATATTAGAACACTATAGTATACTTTAGTTTTTTTTAGTCTGGGTACCATGTAGAATTTGACAATCAAATTCGGGA
>Frequency_1_QualityScore_AD:CABFGIIIIIIIIGIIIII1?@FGDHGHEHIIIIIFHHGIIGHF<@GGB<CG;@FHFIGIGIH?EHHEDFFFD_Mismatch_2_Sense_+_Library_PoolC
AGTGTATACTAGCACAACACGGTGCTTATTTCTAGCCGTTTCTTAGATTCTAAAGAATTATGGAAGTTTCTTTTCA
>Frequency_1_QualityScore_FDHHHHHJIIJJJIJJJJIJJJIIIIIJJJJJDIIJJJJJJJIIIIJGIIIIJJIJJJHHEBDEDDDDDDCCDDDDDCCDDDDDCCCCCDDCCD_Mismatch_0_Sense_+_Library_PoolC
GATCTAGATTTTTCAACCTCTCTGTCTGTTTCAACTACTAGGAGACAAGAGCTTAGCGTCGAATTGGCAATTTTTCTGACTTGAAAGTAGGTAA
>Frequency_1_QualityScore_BDF<FDA3CG3ACIBAF@>:?CF3:)110:?C?DFBFADD@F/BBD@@FFI<<=BF=@;@6/C(:)=BD?);;;)6>666>@@BAB@>ADB_Mismatch_1_Sense_+_Library_PoolC
AATGAGTGTTGCTACAGAACAAACGGTTTTCCCTCCTTTGAGTAAGCTATTCACCTGAACGGTTAATATTAGAACACTATAGTATACTTTA
>Frequency_1_QualityScore_FFHHHGHJJJJJJGIJJCGIJJIJJJJJJJJJJJJJJJJJJHIJJJJIHIIJJIJJJIJGHHGIJHHHHHFHFFFFFFFEEEEDBDDDDDDDED_Mismatch_0_Sense_+_Library_PoolC
ATACTAGCACAACACGGTGCTTATTTCTAGCCGTTTCTTAGATTCTAAAGAATTATGGAAGTTTCTTTTCCATCTGTCTTTTCGATCTAGATTT
>Frequency_1_QualityScore_FFHHHHHIJJJJJJJJJJJJJJIJJIJIIHJJJJJJJJJJJJJJJIJIIHHHHFFFFFFFEEDABDDDDDDCDEDDDDDDCDDDDEDDCDC@CE_Mismatch_0_Sense_+_Library_PoolC
GAATTTGACAATCAAATTCGGGATGTGTGTATACTAGCACAACACGGTGCTTATTTCTAGCCGTTTCTTAGATTCTAAAGAATTATGGAAGTTT
>Frequency_1_QualityScore_FFHHHGHJJJJJJJ4IHIIJHGIIGIIJJIJJJJJJJJJJJIDGIGEHJJIJJJJJIIGGGHGIGGHHHHFFFFFEFEEEEDDDDC>ACDCDDD_Mismatch_1_Sense_+_Library_PoolC
TGACAATCAAATTCAGGATGTGTGTATACTAGCACAACACGGTGCTTATTTCTAGCCGTTTCTTAGATTCTAAAGAATTATGGAAGTTTCTTTT
>Frequency_1_QualityScore_FFHHHGHJJIJJJJJJIJJJJGGIIJHIJJJJJJJJJIIJJJJJIGIIJJGHGGFHIJJJJJHIICHHHHHHFFFFFFFEEEEEDEDD_Mismatch_1_Sense_+_Library_PoolC
GTGTATACTAGCACAACACGGTGCTTATTTCTAGCCGTTTCTTAGATTCTAAAGAATTATGGAAGTTTCTTTTCCATCTGTCTTTTCA
>Frequency_1_QualityScore_FDFHGFHIIJIIIIJIGHIJJJJIIIGIGIJJIIGIIJJIJJJIHGHIJJJJIJIIJIJGGIGIJIIJG_Mismatch_0_Sense_+_Library_PoolC
GTGCTTATTTCTAGCCGTTTCTTAGATTCTAAAGAATTATGGAAGTTTCTTTTCCATCTGTCTTTTCGA
>Frequency_1_QualityScore_FFHHHHHIJJJJJJJJJJIIJJHHIJJJJJIJJJJJJIJJIHGIIJJJJJJJJJIJIJJJJHHHFFFFFEFEEEDEEDDDDCDDDDCCDDDCAC_Mismatch_0_Sense_+_Library_PoolC
TCTGGGTACCATGTAGAATTTGACAATCAAATTCGGGATGTGTGTATACTAGCACAACACGGTGCTTATTTCTAGCCGTTTCTTAGATTCTAAA
>Frequency_1_QualityScore_FFHHHHHJJJJJIJJJIIJJJIIGIIIIIIGHGHIIJJJJJIIIJJJIIJJJJGGEAEHIIDAHHHGHHDEDFFEEEECECDCDDDDDDDDDDD_Mismatch_0_Sense_+_Library_PoolC
GCCGTTTCTTAGATTCTAAAGAATTATGGAAGTTTCTTTTCCATCTGTCTTTTCGATCTAGATTTTTCAACCTCTCTGTCTGTTTCAACTACTA
>Frequency_1_QualityScore_FFGHHHHJJHJJJIHHIJJJJIHIIJJJJJJJGIJJIIJJIJJJIJJJHHIIGGGIJJJIIGIJHHFHFFFCDEECDEEEEEDDDDBBDCDCDC_Mismatch_0_Sense_+_Library_PoolC
TTTTTTAGTCTGGGTACCATGTAGAATTTGACAATCAAATTCGGGATGTGTGTATACTAGCACAACACGGTGCTTATTTCTAGCCGTTTCTTAG
>Frequency_1_QualityScore_FDDBHFDGHGHIHEGFHIJJJIDHIIJDHAGGGGBBBFGHIIICGGGGIIGGIJJJJ;=EHD;@;@@BCCFED@CDDC?BDDD?559A>@CDCD_Mismatch_0_Sense_+_Library_PoolC
AGTATACTTTAGTTTTTTTTAGTCTGGGTACCATGTAGAATTTGACAATCAAATTCGGGATGTGTGTATACTAGCACAACACGGTGCTTATTTC
>Frequency_1_QualityScore_BBFHDFHGGADHFFHGCC<ACHBHFHA@C9CFCFHIJ:?FDGFFB0?GGI@@7DFGGC=CFGHHG>C=C7=@@AC?=AC=@D@;?CB>_Mismatch_0_Sense_+_Library_PoolC
GTTTCTTAGATTCTAAAGAATTATGGAAGTTTCTTTTCCATCTGTCTTTTCGATCTAGATTTTTCAACCTCTCTGTCTGTTTCAACTA
>Frequency_1_QualityScore_FFHHFFHJJJJIJHIIJJJJJHIHGHJJJJJJJI_Mismatch_1_Sense_+_Library_PoolC
TTAGATTCTAAAGAATTATGGAAGTTTCTTTTCA
>Frequency_1_QualityScore_DDBCB?DHI@CEA<CEECD>HDH?FH;FHI8??D0?B4?DF98BDCCGGDHIA@FGAF@CDHDC@ECCB5?BD?>ACDDCC_Mismatch_0_Sense_+_Library_PoolC
TAGTTCCAATGAGTGTTGCTACAGAACAAACGGATTTCCCTCCTTTGAGTAAGCTATTCACCTGAACGGTTAATATTAGAA
>Frequency_1_QualityScore_DDHFFHHBHIGIEG8CFFHGHIIGICEHIIHIGHIIGIFHHGIFDGGGHIGGHDGEGH@GHIIIFEHH_Mismatch_1_Sense_+_Library_PoolC
CTAGCACAACACGGTGCTTATTTCTAGCCGTTTCTTAGATTCTAAAGAATTATGGAAGTTTCTTTTCA
>Frequency_1_QualityScore_FFHHFHHJJJIGJIJJIJJIGIIJIGGIJJJJIJJIIJIJGHHGIJJJJIJJJJIJIJJF;?EHGFDEFDFFECEDDDDDDDCDDDDDDCA_Mismatch_0_Sense_+_Library_PoolC
TGGGTACCATGTAGAATTTGACAATCAAATTCGGGATGTGTGTATACTAGCACAACACGGTGCTTATTTCTAGCCGTTTCTTAGATTCTAA
>Frequency_1_QualityScore_FEHHHHHJJJJJJJJJJIJJJJJJJJJIJJJIJJHIJJJJJJJJJHIIIJJJJJIJJJJJGIIJJJJJHGHHH_Mismatch_0_Sense_+_Library_PoolC
GTGCTTATTTCTAGCCGTTTCTTAGATTCTAAAGAATTATGGAAGTTTCTTTTCCATCTGTCTTTTCGATCTA
>Frequency_1_QualityScore_:ACDFD?CC4+A:?;GFE+<++ACF?E)0)0)09?F3B8*==CCC>AA)7@>3..)7)77=7.=C;33.);>ADA;@6.;A_Mismatch_1_Sense_+_Library_PoolC
TCAACTACTAGGAGACAAGAGCTTAGCGTCGAATTGGCAATTTTTCTGACTTGAAAGTAGGTAATCAATGATATTGCTTTG
>Frequency_1_QualityScore_FFHHHHHJJHIJJJJJIJJJJJJJJIJJJJJIJJJJJJJJJJJJJIIHJJJJJJJJJJJJIJJJJEEHFFEFEFFEEEEEDDDDDDDDDDDEDD_Mismatch_0_Sense_+_Library_PoolC
TAGTCTGGGTACCATGTAGAATTTGACAATCAAATTCGGGATGTGTGTATACTAGCACAACACGGTGCTTATTTCTAGCCGTTTCTTAGATTCT
>Frequency_1_QualityScore_FDFCDHHII>GHHIIIIIIIIIIGGIHIIIGHIIGGIIEIIIIIHIIIHIIGHIIIGGGEHEF<?C?C@>CDDCCDCCCDDCCCD5@CC>ACDC_Mismatch_0_Sense_+_Library_PoolC
TCGATCTAGATTTTTCAACCTCTCTGTCTGTTTCAACTACTAGGAGACAAGAGCTTAGCGTCGAATTGGCAATTTTTCTGACTTGAAAGTAGGT
>Frequency_1_QualityScore_FFHHHHHJJHJJJJJJJHJJJJIIJJJJJJJJJJJJJJJJJJJJIJJJJIJJJJJJJJIJJJJJIGIJIGIHHHFFDDDDDDDDDDDDDDDDDD_Mismatch_0_Sense_+_Library_PoolC
TTCCATCTGTCTTTTCGATCTAGATTTTTCAACCTCTCTGTCTGTTTCAACTACTAGGAGACAAGAGCTTAGCGTCGAATTGGCAATTTTTCTG
>Frequency_1_QualityScore_1@C?DBCDGE?<EG1?@FH??GH<G@CGGGGHI@B;BFEHB\7@8@EH;;)=C3=EDD>C@6;CC;;A;55>;?C::>;::5::@>(:>@A_Mismatch_0_Sense_+_Library_PoolC
CAATCAAATTCGGGATGTGTGTATACTAGCACAACACGGTGCTTATTTCTAGCCGTTTCTTAGATTCTAAAGAATTATGGAAGTTTCTTTT
>Frequency_1_QualityScore_FFHHHGHJJJJJGIJJIJJIJHEIIIIHGIIIJGJIJJJJJJJJIJFGFHIIJGIJJJIJIHEHEEFFFDECEDEEDCC@BDDDEDDCDD:@@C_Mismatch_0_Sense_+_Library_PoolC
AATTTGACAATCAAATTCGGGATGTGTGTATACTAGCACAACACGGTGCTTATTTCTAGCCGTTTCTTAGATTCTAAAGAATTATGGAAGTTTC
>Frequency_1_QualityScore_FFHHHHHJJJJHIHIHGIJJJJJJJJJJJJJJJBFGIJIIJJJJJJJJJGIJJJIJIHHHFHHHFFFFFDEEEEDED@CEECDDDDDD_Mismatch_0_Sense_+_Library_PoolC
AATTCGGGATGTGTGTATACTAGCACAACACGGTGCTTATTTCTAGCCGTTTCTTAGATTCTAAAGAATTATGGAAGTTTCTTTTCCA
>Frequency_1_QualityScore_DFHDHHDGCGEFHHGHIGGCGGHIJGGHHGFFGIFIGIDIIJGGIIABGFHGIGIIIGHE>>CADCB@D@CCCC;>@CDDCCDD_Mismatch_1_Sense_+_Library_PoolC
TCGGGATGTGTGTATACTAGCACAACACGGTGCTTATTTCTAGCCGTTTCTTAGATTCTAAAGAATTATGGAAGTTTCTTTTCA
>Frequency_1_QualityScore_DDFHHHFIJJJIJFJBHGGHEHJIEHIIJGIGIHGFGGIJIIJJJIIJEHGJJIJJJFIEGIJGEEEDDDDDDCDCDDDD_Mismatch_1_Sense_+_Library_PoolC
TCTTTTCGATCTAGATTTTTCAACCTCTCTGTCTGTTTCAACTACTAGGAGACAAGAGCTTAGCGTCGAATTGGCAATTA
>Frequency_1_QualityScore_FFHHHHHJJJJJJJJJJJJJJFHGIIIJIIJJJJJJJIJJJJJJIIIJJIJIJJIJJHDDDDEEDDDCCCCDDDEEDEDDDDDDDDDDDDCDDD_Mismatch_0_Sense_+_Library_PoolC
GTAAGCTATTCACCTGAACGGTTAATATTAGAACACTATAGTATACTTTAGTTTTTTTTAGTCTGGGTACCATGTAGAATTTGACAATCAAATT
>Frequency_1_QualityScore_FFHHHHHFHIJHIFIHIJJJJJJJJJJJJJJJJDGGIJJIJJJJJJJIJGHJJJJGJJJJJJJJEHIHHHDEFFFEEFEDEEDDDDDCECCCDF_Mismatch_0_Sense_+_Library_PoolC
TAGTTCCAATGAGTGTTGCTACAGAACAAACGGATTTCCCTCCTTTGAGTAAGCTATTCACCTGAACGGTTAATATTAGAACACTATAGTATAC
>Frequency_1_QualityScore_FFHHHHHJGIJJJJJJJJJJJJJJJJJJJIIJJIJIJJJJIJIIJJJJGIGIIIJJJJJIJHEFFFFEEECEEDDDDDDDDDDDACCDCDDDDD_Mismatch_0_Sense_+_Library_PoolC
CGATCTAGATTTTTCAACCTCTCTGTCTGTTTCAACTACTAGGAGACAAGAGCTTAGCGTCGAATTGGCAATTTTTCTGACTTGAAAGTAGGTA
>Frequency_1_QualityScore_FDHHGHHJIGHIGGGGGJIHJHGIEGIEGIIIJIIIHGGGIFIHIIJIJJGJJJGDGIIIIDECHHGEHEECHDFDEFFCCCA@;@;AC<CBDC_Mismatch_0_Sense_+_Library_PoolC
CTTTATAATGAACGGCTTTGCTGTCCTTCCTCTTGGTTCAGTTCAGTCCAACATGAATATGAATATTGAATGCCTCTGAGCTTGTTGGAGAGCT
>Frequency_1_QualityScore_FFHHHHHJJJGHIHHHHGGIJJJJJJJJJJJJJJIBFHIDIIJIIJJJJJJEGIJHHEHHHHFFDDFFCACCEEEDCCC@CEDDDDDDDEFDDD_Mismatch_0_Sense_+_Library_PoolC
CAAATTCGGGATGTGTGTATACTAGCACAACACGGTGCTTATTTCTAGCCGTTTCTTAGATTCTAAAGAATTATGGAAGTTTCTTTTCCATCTG
>Frequency_1_QualityScore_FFHHHGHJJIJJJJJGHIJIJHIIIJJJJJJJJJHJJJIIIJJJJJJHHHHFFFFFFEEEDEEDDDDDD?BDBDDDDDEEEEEDDDDDDDDDDD_Mismatch_0_Sense_+_Library_PoolC
TTTTTTTAGTCTGGGTACCATGTAGAATTTGACAATCAAATTCGGGATGTGTGTATACTAGCACAACACGGTGCTTATTTCTAGCCGTTTCTTA
>Frequency_1_QualityScore_DFFHHFFHFGIGI=FAHHBHIHGFHDHIIIDFIGEGIDDGHIIIHIGHGIJGFEEHHFDDD?;CAECCDDCCACDACC@@:AACCDDDDD@DDD_Mismatch_0_Sense_+_Library_PoolC
TTCACCTGAACGGTTAATATTAGAACACTATAGTATACTTTAGTTTTTTTTAGTCTGGGTACCATGTAGAATTTGACAATCAAATTCGGGATGT
>Frequency_1_QualityScore_FFHHHHHIJIJJJHHIJIJJGIIIJJJJJIJJJJJJJJJJJJJJIJJIJJHHJJJJJJIJJIIJJJHHHFDFEEDEEEEEEDDDDBDDDDDDDD_Mismatch_0_Sense_+_Library_PoolC
TTTTTAGTCTGGGTACCATGTAGAATTTGACAATCAAATTCGGGATGTGTGTATACTAGCACAACACGGTGCTTATTTCTAGCCGTTTCTTAGA
>Frequency_1_QualityScore_FFGHHHHGIJJIIJJJJJJJIGIGHHJJJJJJJJEIIHHIFIIIIIJIHIJIJJJHHHHHHHFFFF?CCEECEEDCDDDDDEEFEDDDDDDEEF_Mismatch_0_Sense_+_Library_PoolC
CTGTCTGTTTCAACTACTAGGAGACAAGAGCTTAGCGTCGAATTGGCAATTTTTCTGACTTGAAAGTAGGTAATCAATGATATTGCTTTATAAT
>Frequency_1_QualityScore_FFHHHHGJFHGJJJJJJJHIIGHHJJIJ?DHGIEIJIJJJJJIJHJJIFIIJJJJJJJGIJIIJHFDEECDEDDDDDDDDDEDDEDDDDDEDDD_Mismatch_0_Sense_+_Library_PoolC
CCTTTGAGTAAGCTATTCACCTGAACGGTTAATATTAGAACACTATAGTATACTTTAGTTTTTTTTAGTCTGGGTACCATGTAGAATTTGACAA
>Frequency_1_QualityScore_FFHGDFHCGHJJJJJJIJJJJJJJJJJIGIGIIJJJHJJJJJJJIJGIJJJIIIJJJJJGIGIIJGHJJGGHIHFGHFFFFFECEDDBBD@BDD_Mismatch_0_Sense_+_Library_PoolC
ATGGAAGTTTCTTTTCCATCTGTCTTTTCGATCTAGATTTTTCAACCTCTCTGTCTGTTTCAACTACTAGGAGACAAGAGCTTAGCGTCGAATT
>Frequency_1_QualityScore_FFHHHHHJJJJJJJJJJJIJHJJJJJJJJHJJIJJJJJJJIJJJJ4BGIHIJJJHHJIEHHHHHHFFFFDFEEEFFEEEDDDDEDEDDDDDDDD_Mismatch_0_Sense_+_Library_PoolC
TTCAACTACTAGGAGACAAGAGCTTAGCGTCGAATTGGCAATTTTTCTGACTTGAAAGTAGGTAATCAATGATATTGCTTTATAATGAACGGCT
>Frequency_1_QualityScore_FFHHHHDDEHHJFGIJJIJJJGJJGGJJGGIIJIIJEGGIJI4BFEHGH:FEHE@FFGHJJJJEIJH_Mismatch_1_Sense_+_Library_PoolC
AGCACAACACGGTGCTTATTTCTAGCCGTTTCTTAGATTCTAAAGAATTATGGAAGTTTCTTTTCTA
>Frequency_1_QualityScore_FFHHHHHIJJJJJJJIJJJEHIJCHGJJJJJJJJJJJJJIJJJIJGIIIJJIIJJIGIJJJIJII_Mismatch_1_Sense_+_Library_PoolC
AATTTTTCTGACTTGAAAGTAGGTAATCAATGATATTGCTTTATAATGAACGGCTTTGCTGTCCA
>Frequency_1_QualityScore_FFHHHHHJEGDHJIGIIJHIJJJJIJJJGIIIIIJIIJGHGIIIJIJIHIIIGFDGIGHIIIIGGIJHHFGGHFFFF>DEEED@>?BDDDDBBF_Mismatch_1_Sense_+_Library_PoolC
CTGAACGGTTAATATTAGAACACTATAGTATACTTTAGTGTTTTTTAGTCTGGGTACCATGTAGAATTTGACAATCAAATTCGGGATGTGTGTA
>Frequency_1_QualityScore_FFHHGHHHJJJGHIIJJIJIGGIIJJI@FIIJJGIGJIIIIIIJJJIFHHGGIJJJJJIGJJIJHGHBDBACDEEEEEDDCDB?BDDCDDDA>>_Mismatch_0_Sense_+_Library_PoolC
TTTAGTCTGGGTACCATGTAGAATTTGACAATCAAATTCGGGATGTGTGTATACTAGCACAACACGGTGCTTATTTCTAGCCGTTTCTTAGATT
>Frequency_1_QualityScore_FFFHHHHJJJJJJIJJJIIGEHIEIGHGHIIIGHHHIGDHIIJGHFGGIGIJJCHHHHHGFEFC@DF;>;AECECCDECCDDDCDACCDDBDBB_Mismatch_1_Sense_+_Library_PoolC
TATTCACCTGAACGGTTAATATTATAACACTATAGTATACTTTAGTTTTTTTTAGTCTGGGTACCATGTAGAATTTGACAATCAAATTCGGGAT
>Frequency_1_QualityScore_FFHFHHHJJJJIIJJJJEIJJJJGIJHIIJJJJIHIJIHIJJIJJJJJJJIJJJJJJJJJJJIJJJIJECDEDEDEDDACDDDDDDDDDDDCCC_Mismatch_0_Sense_+_Library_PoolC
CTGTCTTTTCGATCTAGATTTTTCAACCTCTCTGTCTGTTTCAACTACTAGGAGACAAGAGCTTAGCGTCGAATTGGCAATTTTTCTGACTTGA
>Frequency_1_QualityScore_FFHGGHGJEFGHIJJJJIIIJIJJHHJJJGIHIJIJJJJJGIJJJJJIGGGIJJIJJJJJEHHFGHFFFFFFDEEDDDDDBBDDDDDEEDEEDD_Mismatch_2_Sense_+_Library_PoolC
TACTATAGTGTTTTTTAGTCTGGGTACCATGTAGAATTTGACAATCAAATTCGGGATGTGTGTATACTAGCACAACACGGTGCTTATTTCTAGC
>Frequency_1_QualityScore_FDFFHHHJJJIGJJIJJIIEHIIFHEIIJICGEHIIJJJI_Mismatch_1_Sense_+_Library_PoolC
CGTTTCTTAGATTCTAAAGAATTATGGAAGTTTCTTTTCA
>Frequency_1_QualityScore_FFHHDHHJGHJJJJJJJJJJJJJJJJJJJIJJJJJJIIJJJJJJJJJJJJJJJJJJJJJHIJJJIIJJJIJHHHHHFFFFFFEEDDEEEEEDDD_Mismatch_0_Sense_+_Library_PoolC
AAAGTAGGTAATCAATGATATTGCTTTATAATGAACGGCTTTGCTGTCCTTCCTCTTGGTTCAGTTCAGTCCAACATGAATATGAATATTGAAT
>Frequency_1_QualityScore_FFHHHHHJIJJJJGHIJJJJIHIIJJGIIIIIJJJIJJGEIFHIIJJJIII_Mismatch_1_Sense_+_Library_PoolC
TTATTTCTAGCCGTTTCTTAGATTCTAAAGAATTATGGAAGTTTCTTTTCA
>Frequency_1_QualityScore_DEFHBDHCFFGBF:ICHFHIIIB<AHHICHIGGGEAF:66BFHIGBBD@FB@FGHIIDCFFHHIHHGHF@B>?CDEEE?9>CCCCCC>CDCC_Mismatch_0_Sense_+_Library_PoolC
GTCTGGGTACCATGTAGAATTTGACAATCAAATTCGGGATGTGTGTATACTAGCACAACACGGTGCTTATTTCTAGCCGTTTCTTAGATTCT
>Frequency_1_QualityScore_FDHHFHHIGIBHCGHEAHGIIFICFDGHGIIIIGGGHGGHIGIIGGHGIIIGCEGCGHGEHCHEGF>EHHFEFFBCDB@CEEECECCDB@CBDD_Mismatch_0_Sense_+_Library_PoolC
TGTGTATACTAGCACAACACGGTGCTTATTTCTAGCCGTTTCTTAGATTCTAAAGAATTATGGAAGTTTCTTTTCCATCTGTCTTTTCGATCTA
>Frequency_1_QualityScore_DFHHFHHGIJJIJJJJJIGGHIFGHEIJJIJIGHHIIGIHJJJIIJJJJJJJJGIJIG@AEECHEFDFD?CCEEEEEEDEEDCD_Mismatch_1_Sense_+_Library_PoolC
CTGTTTCAACTACTAGGAGACAAGAGCTTAGCGTCGAATTGGCAATTTTTCTGACTTGAAAGTAGGTAATCAATGATATTGCTA
>Frequency_1_QualityScore_FFGFHHHIIIGGAF?BHGHIIIIIIIIIIIIIIGHCACEBGHGIIDGHIIHIIIIGEHEFEHE?>BDDB;@@CE>>A?-;@@CCDDDD:_Mismatch_1_Sense_+_Library_PoolC
CAATTCGGGATGTGTGTATACTAGCACAACACGGTGCTTATTTCTAGCCGTTTCTTAGATTCTAAAGAATTATGGAAGTTTCTTTTCCA
>Frequency_1_QualityScore_FFHHHHGIGIJJJJJJJJJJJJIIIIJJJJJJJJJJJJJJJJJJIIJJJJIJJJJJJJIJJJIJJJIJJIIJJJIFFAHDFFFFEEDDDDDBBC_Mismatch_0_Sense_+_Library_PoolC
TATGGAAGTTTCTTTTCCATCTGTCTTTTCGATCTAGATTTTTCAACCTCTCTGTCTGTTTCAACTACTAGGAGACAAGAGCTTAGCGTCGAAT
>Frequency_1_QualityScore_DFHDHFFDABHGHIHIFGHGI@HGGIHIIGIIGIBGGGGICIIJEHIHIJIJ@GDFGHGICAHEIIIJJGGIGEHHGAAHHFBEE>>@>A?C?A_Mismatch_0_Sense_+_Library_PoolC
TAGATTCTAAAGAATTATGGAAGTTTCTTTTCCATCTGTCTTTTCGATCTAGATTTTTCAACCTCTCTGTCTGTTTCAACTACTAGGAGACAAG
>Frequency_1_QualityScore_FFHHHHHJFHIIJIJJJJJJJJJJGGIJJJGIIJJJJJIIJJJJJJIJEIJJGGIIJIIGHHHHHHFFFDFEEEDDFDDDDCDDDDDDDDCBCD_Mismatch_0_Sense_+_Library_PoolC
CAACACGGTGCTTATTTCTAGCCGTTTCTTAGATTCTAAAGAATTATGGAAGTTTCTTTTCCATCTGTCTTTTCGATCTAGATTTTTCAACCTC
>Frequency_1_QualityScore_DDFFB>?FE2CG9EIEHEHIGIIEFEHBEHEFAFA?FCDHG@GGIEB@FBBFDG@?BGIGEHGG>HB@CCGECGEAAA>BCBBCCA>CB3?;28_Mismatch_0_Sense_+_Library_PoolC
TTATGGAAGTTTCTTTTCCATCTGTCTTTTCGATCTAGATTTTTCAACCTCTCTGTCTGTTTCAACTACTAGGAGACAAGAGCTTAGCGTCGAA
>Frequency_1_QualityScore_DB:D+ACDEEEE<CBDC@F@CF<<+A@3AEE<CC3?DD>?B09?BD9?D@DDC>BC;2AA;(68C?=??@BDADDA@>?9>3;>A>AD_Mismatch_0_Sense_+_Library_PoolC
CTGGGTACCATGTAGAATTTGACAATCAAATTCGGGATGTGTGTATACTAGCACAACACGGTGCTTATTTCTAGCCGTTTCTTAGATT
>Frequency_1_QualityScore_+BDHBBFIIB@GDAHG@ECHGDGGHIEDG@GHCDGGIIIIBDG?BGHGIGICGIEGBFBDGH8CCAEE?A=?CCDC?=,,5,>C@>C>@@CCC>_Mismatch_2_Sense_+_Library_PoolC
CCCTCCTTTGAGTAAGTTATTCACCTGAACGGTTAATATTAGAACACTATAATATACTTTAGTTTTTTTTAGTCTGGGTACCATGTAGAATTTG
>Frequency_1_QualityScore_FFHHGHFGHJIIJGIJGIIIJJIGIIIJIIJIJJJJIJJIIJBFHGHIIJJGIEGGHIIIJJEGGGGEFHHH=?CEEDDBBDDDDDDDACDDCC_Mismatch_0_Sense_+_Library_PoolC
AAACGGATTTCCCTCCTTTGAGTAAGCTATTCACCTGAACGGTTAATATTAGAACACTATAGTATACTTTAGTTTTTTTTAGTCTGGGTACCAT
>Frequency_1_QualityScore_FFFHHHHJJJJJJJJJIIJJJJJIJIJIJJJJJIJJJJJJJJJJJJJJJJHHHHAEHHFFFFFFFEEEEDEFEDDDDDD_Mismatch_0_Sense_+_Library_PoolC
ACTACTAGGAGACAAGAGCTTAGCGTCGAATTGGCAATTTTTCTGACTTGAAAGTAGGTAATCAATGATATTGCTTTAT
>Frequency_1_QualityScore_FDHHHFHHIIIJJIGHGHGGHJJJIIGIJJJJJJJIJJJHIJHIJHIJJJJJGHIJIJ_Mismatch_2_Sense_+_Library_PoolC
TAAAGAATTATGGAAGTTTCTTTTCCATCTGTCTTTTCGATCTAGATTTTTCAACCCA
>Frequency_1_QualityScore_DFHHHHHJJJJJJJJJJJHIJJFHHJHGIJJJJIJIJJJJJJJJJIJJJIJIJIEGGIJJIJJJIJJJJIHHHHGHFDFFF_Mismatch_0_Sense_+_Library_PoolC
GGCAATTTTTCTGACTTGAAAGTAGGTAATCAATGATATTGCTTTATAATGAACGGCTTTGCTGTCCTTCCTCTTGGTTCA
>Frequency_1_QualityScore_FFHHHDFIIIJIJJJEIIIIJIJICFHIJJJIJG>GGIJIIGGIIGIIIJHIGBHHHHHFF@CEFCCEEECDCCC>5;@:CDDDCDDEC@CDDC_Mismatch_0_Sense_+_Library_PoolC
TTTTTCAACCTCTCTGTCTGTTTCAACTACTAGGAGACAAGAGCTTAGCGTCGAATTGGCAATTTTTCTGACTTGAAAGTAGGTAATCAATGAT
>Frequency_1_QualityScore_FFHHHHHGFHHIIIJJJJJJIJJIJJJIFHJIJFIIJJIJIJIJIIIGIJJIIIFIIIDGHCCEHDDFDFFC>ACAEEDDDC_Mismatch_1_Sense_+_Library_PoolC
GGGATGTGTGTATACTAGCACAACACGGTGCTTATTTCTAGCCGTTTCTTAGATTCTAAAGAATTATGGAAGTTTCTTTTCA
>Frequency_1_QualityScore_FFHGGHHJIIHHGIJJHIJJCHICGIGHJGGDGGJIIIGIIGIGHIDGHHGGIFJJGHHHEEHFFC@B?6>@CCCCDDCDCDDDEFDDADC>C>_Mismatch_0_Sense_+_Library_PoolC
TCTCTGTCTGTTTCAACTACTAGGAGACAAGAGCTTAGCGTCGAATTGGCAATTTTTCTGACTTGAAAGTAGGTAATCAATGATATTGCTTTAT
>Frequency_1_QualityScore_FFGHHHHJJJJJJJJJJIJJJJJJJJJJIJJJJJJJJJJIJJGHIJIHHHHHEDDEFFFEEEECEDDDDBDBBDBDDDDDDDDDDDDDDDDDCD_Mismatch_0_Sense_+_Library_PoolC
CTAAATTGGAGCGACAATGGAGCCGCTCCGAAATCTCTTTAGTTCCAATGAGTGTTGCTACAGAACAAACGGATTTCCCTCCTTTGAGTAAGCT
>Frequency_1_QualityScore_FFHHHHHJJJJJJJJGHIJJJJJJJJJJJJJIJJJJJJJIJJJJHGIJIJJJJJJIJJJDHIJJJHHHHEGHFFFFFFEEEDDEDDDDCDDDDD_Mismatch_0_Sense_+_Library_PoolC
ACTAGCACAACACGGTGCTTATTTCTAGCCGTTTCTTAGATTCTAAAGAATTATGGAAGTTTCTTTTCCATCTGTCTTTTCGATCTAGATTTTT
>Frequency_1_QualityScore_FFHHFHFJIJJJJIJJJJIIJIIEHEHIIJJJJJJJJJJJJJJHHIIIIIIJJBDHIGIHFFFFEEECDECDDDDDCDEEDDDDDDDDACDCDD_Mismatch_0_Sense_+_Library_PoolC
GAGTAAGCTATTCACCTGAACGGTTAATATTAGAACACTATAGTATACTTTAGTTTTTTTTAGTCTGGGTACCATGTAGAATTTGACAATCAAA
>Frequency_1_QualityScore_FFHHHHHJJHIIJJJJJJIJJJJJJJJJJ?DGIJJJJJJJJJJJJHIJJIJGIJJIJJJJGIIIJEEHH@BEFFFFEEEEEEDDEDEFEEEDED_Mismatch_0_Sense_+_Library_PoolC
TCCAATGAGTGTTGCTACAGAACAAACGGATTTCCCTCCTTTGAGTAAGCTATTCACCTGAACGGTTAATATTAGAACACTATAGTATACTTTA
>Frequency_1_QualityScore_DDDHHHHIIIIIIIIJJJJJJIJJGIIJJFGGIICFHJCGIJJIGFHGHJJIIJGIGIHIJJIGHGIIJHEDDDDDDCCDCCDDDCDDEEDDDD_Mismatch_0_Sense_+_Library_PoolC
TTCCCTCCTTTGAGTAAGCTATTCACCTGAACGGTTAATATTAGAACACTATAGTATACTTTAGTTTTTTTTAGTCTGGGTACCATGTAGAATT
>Frequency_1_QualityScore_DAFHDD?DGE1@@ABDGCFBHGHBBDHH@E<FEHI@GGB39*082:F=68==CGG@FG)=D)=?H@=CH?=@??CB?B;B@C;>BCAACC??55_Mismatch_1_Sense_+_Library_PoolC
GAACAAACGGATTTCCCTCCTTTGAGTAAGCTATTCACCTGAACGGTTAATATTAGAACACTATAGTATACTTTAGTGTTTTTTAGTCTGGGTA
>Frequency_1_QualityScore_FFHHHHHJJIGIIJJIIJJJJJJJJJJJIJJJJJJJJJJJJJIJJHIIJJJJJIHHGGIJHHHHHFFDFBEEEEDEEECCDCCDCD>CCDEDDD_Mismatch_0_Sense_+_Library_PoolC
TAGATTTTTCAACCTCTCTGTCTGTTTCAACTACTAGGAGACAAGAGCTTAGCGTCGAATTGGCAATTTTTCTACTTGAAAGTAGGTAATCAAT
>Frequency_1_QualityScore_FFHHGHHJJJJJJIJJJIJHJJJJJFHGJIJGIJJJJJJJJJJJJJJJJIJJIIJJIGIJGIJJJJJJJHIHHHHHHFFFFEEEEEEEDEFDDD_Mismatch_0_Sense_+_Library_PoolC
TGAATATTGAATGCCTCTGAGCTTGTTGGAGAGCTAATTAAGCCTAATTAGAACTAAATAGGCTATCCCTTCAATCGATTTTAACATGTACCGT
>Frequency_1_QualityScore_DDFDFFHGBGH>FCHIGIJD9CEFHIJIGAGHIJGHI:DGGGFIEGHCHGIIJJIGGHIG?EHEAEFCEBD@DEECCEE@ACDCACC_Mismatch_0_Sense_+_Library_PoolC
TCTGTTTCAACTACTAGGAGACAAGAGCTTAGCGTCGAATTGGCAATTTTTCTGACTTGAAGTAGGTAATCAATGATATTGCTTTAT
>Frequency_1_QualityScore_DDDEDDD6@;2:33<<+<9A<@9<?3DC?B0@08?<B<<DDD4).8B5\5@;=AA@))=.7.?A77?;@36(6;@>(;>55>AAA>_Mismatch_0_Sense_+_Library_PoolC
ATTCGGGATGTGTGTATACTAGCACAACACGGTGCTTATTTCTAGCCGTTTCTTAGATTCTAAAGAATTATGGAAGGTTCTTTCCA
