# Supplementary material for: Differential Gene Expression Reveals Candidate Genes for Drought Stress Response in Abies alba (Pinaceae)
Source: PLoS One. 2015 Apr 29;10(4):e0124564. doi: 10.1371/journal.pone.0124564 (PMC4414588; doi:10.1371/journal.pone.0124564)
Supplement: S3 File — (GZ) [file pone.0124564.s003.gz › comp10272_c0_seq1.fa]

>comp10272_c0_seq1 len=258 path=[13:0-5 277:6-26 40:27-257]
ATGCCTGCTCCGCCTGCAGCTTAAGAGATTTACCTGTGTAGTCTGTTCTGTATAATATCTATTATATTCCACCTGCGGAGGCGGTGATATACGAAAAATAATAGCGTAGATCCTCAAAGACGACGATTTTGATGTTTGTAAATTAACTCAATTAATATTTGTAAATATACAAATAGCCATTTTTATGATCTGGTGCCCATGGTTACTCTTTCGTTTTCTTTATTTAAAAAATAATAATAATTTAACTTTTTACACGCA

>Frequency_5_QualityScore_FFHHHGGJIJJIIJIIIIJJJJJJJJIJJJJJJJJJJJJJJJJIHIIJJJIIJIJJJIHFCCDDDEEEDDDDDDDDDEEDDDDDDDEDDDDDDD_Mismatch_1_Sense_+_Library_PoolT
GATATTTACCTGTGTAGTCTGTTCTGTATAATATCTATTATATTCCACCTGCGGAGGCGGTGATATACGAAAAATAATAGCGTAGATCCTCAAA
>Frequency_5_QualityScore_EFHGHHHJJJJJJHIHJJJDGHHIIIIIIIJHIIGGGGGGFDEDDEEEDDDDDDDDDCDDCCDDDDDDCDDDDCDEEDECCCCDDDDEDCDDED_Mismatch_0_Sense_+_Library_PoolT
ATTCCACCTGCGGAGGCGGTGATATACGAAAAATAATAGCGTAGATCCTCAAAGACGACGATTTTGATGTTTGTAAATTAACTCAATTAATATT
>Frequency_5_QualityScore_FFHHHHHJJJJIJJIIIIIJJHIIJHHIJJIIJJIJJJJJJJJJJJJIIIHJJJIIJIHIJIGFBBBCEADDDBCDDDDDDEEDDDBDDDEDDD_Mismatch_1_Sense_+_Library_PoolT
TTAAGATATTTACCTGTGTAGTCTGTTCTGTATAATATCTATTATATTCCACCTGCGGAGGCGGTGATATACGAAAAATAATAGCGTAGATCCT
>Frequency_4_QualityScore_FFHHHHGJHIJJJJJJJHIJJIJJJJJJJJJJJJJIIIGHIIGGGGGGGGGEDEDEDDDEEDCDCCDDECDDDDCCDDDDCDDCDDDDDCDDBD_Mismatch_0_Sense_+_Library_PoolT
CTGTTCTGTATAATATCTATTATATTCCACCTGCGGAGGCGGTGATATACGAAAAATAATAGCGTAGATCCTCAAAGACGACGATTTTGATGTT
>Frequency_4_QualityScore_FFHHHHHJJJJJJJJIJJJJJJJJIJJJJJJIJJIIJJJJIJJHIIIIGGGGGFCEEFEEEEEEEEFEEEEEEEEEEEEDCDDDDDDDDDEEDD_Mismatch_0_Sense_+_Library_PoolT
CGAAAAATAATAGCGTAGATCCTCAAAGACGACGATTTTGATGTTTGTAAATTAACTCAATTAATATTTGTAAATATACAAATAGCCATTTTTA
>Frequency_4_QualityScore_FFHHHHHJJJJJJJJJJJIJJJJJJJJIJJJJJGIJJIJIIIHHGFFFFEEEDEDCCDDEDDDDDDDDDAC?CDCCCBDDDDDDCEDDEEDEEB_Mismatch_0_Sense_+_Library_PoolT
ATAATATCTATTATATTCCACCTGCGGAGGCGGTGATATACGAAAAATAATAGCGTAGATCCTCAAAGACGACGATTTTGATGTTTGTAAATTA
>Frequency_4_QualityScore_FFHHHHHIIJJJJGHHIIJJJJJJJJJIIIIIIHGGFEEEEEEEEEDDDDDDDCCDDDDDCDDDDEDCEDEDED@ACCCCDEDDEEEEEEEEEE_Mismatch_0_Sense_+_Library_PoolT
CCTGCGGAGGCGGTGATATACGAAAAATAATAGCGTAGATCCTCAAAGACGACGATTTTGATGTTTGTAAATTAACTCAATTAATATTTGTAAA
>Frequency_4_QualityScore_FFGHHHHJIJJJIJJIJJGHHIIIJJGHIIIJJJJIHHHHEEEDEEEEEDDDDDDDDDDDDDDDDCDDBCDDCEEDEEBACCDDDDEDDEEEEE_Mismatch_1_Sense_+_Library_PoolT
TTCCACCTGCGGAGGCGGTGATATACGAAAGATAATAGCGTAGATCCTCAAAGACGACGATTTTGATGTTTGTAAATTAACTCAATTAATATTT
>Frequency_4_QualityScore_FFHGHHHJJJJJJJJJIIIIJJJJJIIIJJJJJJIIIJJJJIJJHIIIHHHGGGEACEFEEEEEDEEEEEEDEEEEEEEEEDDDDDDDDDDEED_Mismatch_0_Sense_+_Library_PoolT
ACGAAAAATAATAGCGTAGATCCTCAAAGACGACGATTTTGATGTTTGTAAATTAACTCAATTAATATTTGTAAATATACAAATAGCCATTTTT
>Frequency_4_QualityScore_FEGHGHHHJIIIIJIIIJIIIIIJIIIIHIIHIIIJIIIJHIHGFFFFFFEDCCCBCEACCDDCDCCDDACCCCCCCCCCDCCDDCDECEECBC_Mismatch_1_Sense_+_Library_PoolT
AATATCTATTATATTCCACCTGCGGAGGCGGTGATATACGAAAGATAATAGCGTAGATCCTCAAAGACGACGATTTTGATGTTTGTAAATTAAC
>Frequency_4_QualityScore_FFHHGHHIJJJJJJJJIIIIJJDGIIIJIIJIIIIIHGHHGGFFDDDDECDDDCCDDDDDDDDCCCDDDCCDCCDDCDEDEECACCDDCDEDDE_Mismatch_0_Sense_+_Library_PoolT
TATATTCCACCTGCGGAGGCGGTGATATACGAAAAATAATAGCGTAGATCCTCAAAGACGACGATTTTGATGTTTGTAAATTAACTCAATTAAT
>Frequency_4_QualityScore_FFHGGHHJJJIIJJJJIHIIJIIIIIIIIIJIIJJJG_Mismatch_0_Sense_+_Library_PoolT
TTAATATTTGTAAATATACAAATAGCCATTTTTATGA
>Frequency_4_QualityScore_EEHGGGFIHHHIGIIIGFHGGIIBGGIIHEGIFIHHHGGGGIDAFFHEGHIFGIEGGGEEFFFEEEEEEEDDCCDCBCDEDDCDDB_Mismatch_0_Sense_+_Library_PoolT
AGCGTAGATCCTCAAAGACGACGATTTTGATGTTTGTAAATTAACTCAATTAATATTTGTAAATATACAAATAGCCATTTTTATGA
>Frequency_3_QualityScore_FFHHHHHIJJIIJJIJJJJIIJJIJJJJJJJJJJJJJJJJJJJJJJJIJJJJGEDDEEEEEDCCCCDDDCDEDDDCDDDEDDDDDDDDDDDDDD_Mismatch_0_Sense_+_Library_PoolT
ACCTGTGTAGTCTGTTCTGTATAATATCTATTATATTCCACCTGCGGAGGCGGTGATATACGAAAAATAATAGCGTAGATCCTCAAAGACGACG
>Frequency_3_QualityScore_FEGGGFGEEHIIHHIGIHHIIIIIIJIIJJJJJIHIHJJJJJED@EGFGFFDBBBDDDDDDDDABCCBC@CCDDDDCDDC=@CABBCDDCDBAC_Mismatch_1_Sense_+_Library_PoolT
CTGTTCTGTATAATATCTATTATATTCCACCTGCGGAGGCGGTGATATACGAAAGATAATAGCGTAGATCCTCAAAGACGACGATTTTGATGTT
>Frequency_3_QualityScore_FFHHHHHJJJJGHHIJIIJJJJJIIJJJJJJJJHHHHHGFFFFFEEEEDCDDDCDCDDDDD>ACCADDDCCCCBCCDDDEDDDEECDDCDE_Mismatch_1_Sense_+_Library_PoolT
TGCGGAGGCGGTGATATACGAAAGATAATAGCGTAGATCCTCAAAGACGACGATTTTGATGTTTGTAAATTAACTCAATTAATATTTGTAA
>Frequency_3_QualityScore_FFHHHHHJJJJJJJJJIJJIJIJJJIJJJJJJIJJIIJJHIJJJIIIIIJJJJJJJJJJJJJJHIIJJJHHGFEDDDDCCBCDEDEDB_Mismatch_1_Sense_+_Library_PoolT
GCTCCGCCTGCAGCTTAAGATATTTACCTGTGTAGTCTGTTCTGTATAATATCTATTATATTCCACCTGCGGAGGCGGTGATATACGA
>Frequency_3_QualityScore_EFGGHGHJJJHHCHIFIHDEAGEFGIFHGGGIHHFHGGFGFEDCEDEECBDDDBDDDCC=@BBBDADDAACDCEDEDEDCCDDCDDEDDEDEDE_Mismatch_0_Sense_+_Library_PoolT
TTCCACCTGCGGAGGCGGTGATATACGAAAAATAATAGCGTAGATCCTCAAAGACGACGATTTTGATGTTTGTAAATTAACTCAATTAATATTT
>Frequency_3_QualityScore_DDACFGGHHHHHHHHHHHHHHHHHFGHHHHHHHHGHHGGFEFEEEEFFFEEEEEFEEDEEEEB<ABDDDBDDDEEEEEEDEEEEEEEEECDBCD_Mismatch_0_Sense_+_Library_PoolT
GGTGATATACGAAAAATAATAGCGTAGATCCTCAAAGACGACGATTTTGATGTTTGTAAATTAACTCAATTAATATTTGTAAATATACAAATAG
>Frequency_3_QualityScore_FFHHHHGIIJJJHIIJIIJJJIIJJJIIJJJJIIGHGFFFFFFDDEEEDCCDDCDDDDDDDD?BDDCDDDCCA=ACDDDDEDDEEEECBDEEEE_Mismatch_0_Sense_+_Library_PoolT
CTGCGGAGGCGGTGATATACGAAAAATAATAGCGTAGATCCTCAAAGACGACGATTTTGATGTTTGTAAATTAACTCAATTAATATTTGTAAAT
>Frequency_3_QualityScore_FFHHHHGIJJJJFHHIJJJJJIJJJIIJJJJJJJGHGGFFFFFFEEEEEDDDDCCDDDDDDDDDEDCDDDDDCACCDDDDEDDEEEEEEDEEEE_Mismatch_1_Sense_+_Library_PoolT
CTGCGGAGGCGGTGATATACGAAAGATAATAGCGTAGATCCTCAAAGACGACGATTTTGATGTTTGTAAATTAACTCAATTAATATTTGTAAAT
>Frequency_3_QualityScore_FFHHHGHJJJJJJJJJJJIJJJJJJJJJJJJJJIJJJJJHIIJHHHHHFEEFEEEEEEDDDBCDDEDDDCDDDDDDDDDDDCDDDDCDDACDDC_Mismatch_0_Sense_+_Library_PoolT
TTCTGTATAATATCTATTATATTCCACCTGCGGAGGCGGTGATATACGAAAAATAATAGCGTAGATCCTCAAAGACGACGATTTTGATGTTTGT
>Frequency_3_QualityScore_FFGHGHHJJJJGIJJJJJJJIIIIIJIJJIJIJIIIHIIHIIJIJHIIHIIHHHHFGFDCBDECDEEEDCCEEEEEEEEFEFEEDCDDDDCACD_Mismatch_0_Sense_+_Library_PoolT
ATATACGAAAAATAATAGCGTAGATCCTCAAAGACGACGATTTTGATGTTTGTAAATTAACTCAATTAATATTTGTAAATATACAAATAGCCAT
>Frequency_3_QualityScore_EEFFFGGHGFGGCGHHHH@HFHGHFGHIFHHE@DGGGGHHHIHHHHHGEEGHHHHHHFGGHFECEGFFEBDDDDC_Mismatch_0_Sense_+_Library_PoolT
TCAAAGACGACGATTTTGATGTTTGTAAATTAACTCAATTAATATTTGTAAATATACAAATAGCCATTTTTATGA
>Frequency_3_QualityScore_FFHHHHHIJIIJJJIIJJJJIJJHJJJIIIIIJHIHIGHIJJIIIJJJJJJJJJJJJJJIJIIJJJJHIFEFEDCCBBBDEEEECBBBCDCDDE_Mismatch_1_Sense_+_Library_PoolT
TCCGCCTGCAGCTTAAGATATTTACCTGTGTAGTCTGTTCTGTATAATATCTATTATATTCCACCTGCGGAGGCGGTGATATACGAAAAATAAT
>Frequency_3_QualityScore_EFHHHHHJJIIHIHIJD?DGHHIIIIJJHIJJJGIHJIJJHIGGGHIIJIJJJIJJI_Mismatch_0_Sense_+_Library_PoolT
TTGATGTTTGTAAATTAACTCAATTAATATTTGTAAATATACAAATAGCCATTTTTA
>Frequency_3_QualityScore_FFHHHHHJJJJJJJJJJJJJIJIJJJIJJJJJJJIJIJJJIIJJJHJIJJJJJJJJJJJJJIJIHIJJJHHIHEFDDCD?CDDEEEEBA_Mismatch_1_Sense_+_Library_PoolT
TGCTCCGCCTGCAGCTTAAGATATTTACCTGTGTAGTCTGTTCTGTATAATATCTATTATATTCCACCTGCGGAGGCGGTGATATACGA
>Frequency_3_QualityScore_FFHHHHHJJJJJJJJJJJGIJHJJGIHJJJJJJIJIHHHHGGFFFECDDDEDDDDDDDDDDDCDDCDDDBDDDDCDEDDEEEEECACBDCDDED_Mismatch_0_Sense_+_Library_PoolT
ATTATATTCCACCTGCGGAGGCGGTGATATACGAAAAATAATAGCGTAGATCCTCAAAGACGACGATTTTGATGTTTGTAAATTAACTCAATTA
>Frequency_3_QualityScore_FFHHGHHIDGIIIIIJJJJJJIIIIJHIIHIII_Mismatch_0_Sense_+_Library_PoolT
AATATTTGTAAATATACAAATAGCCATTTTTAT
>Frequency_3_QualityScore_FFHHHHHJJIGIIIJJJJJHIIIIJHGHIIIJGEGHJJJJJIJJJJJJIHIJJIJJJJIHIIIHGGGGGGEDE_Mismatch_0_Sense_+_Library_PoolT
CTCAAAGACGACGATTTTGATGTTTGTAAATTAACTCAATTAATATTTGTAAATATACAAATAGCCATTTTTA
>Frequency_3_QualityScore_FFHHHHHJJJJJJHIJIIIEGHHHIIJJIJJJGIIIIHGGGCEEDEEEEDDDDDDDCDDCCDDDDDBDDECEDCEEDEECBBCDDDDEDDEEEE_Mismatch_1_Sense_+_Library_PoolT
ATTCCACCTGCGGAGGCGGTGATATACGAAAGATAATAGCGTAGATCCTCAAAGACGACGATTTTGATGTTTGTAAATTAACTCAATTAATATT
>Frequency_3_QualityScore_EFFGGHGIGIIIFHFHIGIIHHIIIEHHGGGIHIIHIGHIHHIIIFGIHIIHIIIHEGHGEGGHFDDAC>@@?BCDDDDCCCCCDBCCADCB>9_Mismatch_1_Sense_+_Library_PoolT
CTGCAGCTTAAGATATTTACCTGTGTAGTCTGTTCTGTATAATATCTATTATATTCCACCTGCGGAGGCGGTGATATACGAAAAATAATAGCGT
>Frequency_3_QualityScore_FFHHHHHJJJGJJIIJEGHIIIIJJGIIIIIIHGGGGGDEEDEEEEDDDDDDDDDDDACDDDDDDDDDECDDEEDEC?BCDDDDEDDEEEEEEE_Mismatch_0_Sense_+_Library_PoolT
CCACCTGCGGAGGCGGTGATATACGAAAAATAATAGCGTAGATCCTCAAAGACGACGATTTTGATGTTTGTAAATTAACTCAATTAATATTTGT
>Frequency_3_QualityScore_FFHHHGHJJIIJJJIJJJHIIJJJJJJIIIJJHIJJJJJJJIIHIIIIIIFGGGGGDBCDEDEEEEEEEDDDEDEDDEEEEEDCCDDDDDDDCE_Mismatch_1_Sense_+_Library_PoolT
ATACGAAAGATAATAGCGTAGATCCTCAAAGACGACGATTTTGATGTTTGTAAATTAACTCAATTAATATTTGTAAATATACAAATAGCCATTT
>Frequency_3_QualityScore_DDFGGDGIIIIHIIDFIHHIIEIIIJIFIIEFGHFGGDGIEDFHHHIIHHHGHGFGFDEGGFFFFFEDC@BDDDDDACDAB_Mismatch_0_Sense_+_Library_PoolT
CGTAGATCCTCAAAGACGACGATTTTGATGTTTGTAAATTAACTCAATTAATATTTGTAAATATACAAATAGCCATTTTTA
>Frequency_3_QualityScore_EEFGHHGJJJJJJJJJJJJJJIJJJJJJJJJIJJJIGIIHHHHGGFFEEEDDEEDDDCCDDEDDDDD?BBCCCDDDCDDCDDCDDCCCDCEEED_Mismatch_0_Sense_+_Library_PoolT
GTATAATATCTATTATATTCCACCTGCGGAGGCGGTGATATACGAAAAATAATAGCGTAGATCCTCAAAGACGACGATTTTGATGTTTGTAAAT
>Frequency_3_QualityScore_FFHHHHHJJIJJJJJJJJGHIIJJGIIJIJJJJIJJJHHHHHHGFFEDDDEDDDDDDDDDDDDDDBCCDCCCDDDDEDDDEBDDBACCDDCDED_Mismatch_1_Sense_+_Library_PoolT
ATTATATTCCACCTGCGGAGGCGGTGATATACGAAAGATAATAGCGTAGATCCTCAAAGACGACGATTTTGATGTTTGTAAATTAACTCAATTA
>Frequency_2_QualityScore_FFHHHHHJJJJJJJJJJJIJJJJJJJJJJJJJIJIIJJIIJHIIHHHHGFFEEEEEEEEDCDDDEDDDDDDDDDDDDDDCDDDDDDDDDDEDDE_Mismatch_1_Sense_+_Library_PoolT
TCTGTATAATATCTATTATATTCCACCTGCGGAGGCGGTGATATACGAAAGATAATAGCGTAGATCCTCAAAGACGACGATTTTGATGTTTGTA
>Frequency_2_QualityScore_EFFBEHDFHI?EHFGCGHCCFHC=;=EHHACECGIEI>?EGIIDGHGEEFHIDEGHIHHGFEEBB@AGGBC_Mismatch_0_Sense_+_Library_PoolT
AAAGACGACGATTTTGATGTTTGTAAATTAACTCAATTAATATTTGTAAATATACAAATAGCCATTTTTAT
>Frequency_2_QualityScore_FFHGCGFIHJHGGIIIIIIHIIIFGIIGEHHHFFFDEEEEEDDDDDDDCCDCDDDDDDDDEDECBACCC@=;AACCCCECADEEEEDEDCDCDE_Mismatch_1_Sense_+_Library_PoolT
GCGGAGGCGGTGATATACGAAAGATAATAGCGTAGATCCTCAAAGACGACGATTTTGATGTTTGTAAATTAACTCAATTAATATTTGTAAATAT
>Frequency_2_QualityScore_FFHHGHHJE=DGIIJIJJJIJJJGHIHEIGIIIIGIIIIIIIIJJJJJJ_Mismatch_0_Sense_+_Library_PoolT
TGTAAATTAACTCAATTAATATTTGTAAATATACAAATAGCCATTTTTA
>Frequency_2_QualityScore_EFHGGGGIIJJJJIIHIHEGIJIIEIIIGGFGIIEGHEEGIIIGGGCEFFEEECBA?C?CDCCCCCCDA?B?BAB>B>ACCCCC??BCCCCCAA_Mismatch_0_Sense_+_Library_PoolT
TATAATATCTATTATATTCCACCTGCGGAGGCGGTGATATACGAAAAATAATAGCGTAGATCCTCAAAGACGACGATTTTGATGTTTGTAAATT
>Frequency_2_QualityScore_BEAEFGGIIIIFIGIHGIGIIC=EFEGEHIIIIHIIIIIIEEIGIHIIIHGFEGFHIGIIHCGEA_Mismatch_0_Sense_+_Library_PoolT
CGATTTTGATGTTTGTAAATTAACTCAATTAATATTTGTAAATATACAAATAGCCATTTTTATGA
>Frequency_2_QualityScore_FFHHHHHJJJJJJJJJJJJIJJIJJIIIJJJIJJIIJHHHGGFFFFECDDDEDCCDDDDDDDDDDDDDDBDDDDDEDEDDEEEEEDCDDDCCDE_Mismatch_0_Sense_+_Library_PoolT
TATTATATTCCACCTGCGGAGGCGGTGATATACGAAAAATAATAGCGTAGATCCTCAAAGACGACGATTTTGATGTTTGTAAATTAACTCAATT
>Frequency_2_QualityScore_FFHHHHGJJIJJJJIIJIJJGIIJJJIJJJIIIIIHGGGGGEEEDDEEDDDDCDDDDDDDDCDDDDDCDCCDEDDEEEEEDCCDDDDDEDCEBD_Mismatch_0_Sense_+_Library_PoolT
TATTCCACCTGCGGAGGCGGTGATATACGAAAAATAATAGCGTAGATCCTCAAAGACGACGATTTTGATGTTTGTAAATTAACTCAATTAATAT
>Frequency_2_QualityScore_FFHHGHHJIIIIIIIJIIJIJJIIIIJJIJJIJIIIIIIIJJIIJIJIJIJIJJIIJJIJJJJIIIIGICHHIHEEACCDDA?CCEDEEAA_Mismatch_1_Sense_+_Library_PoolT
CCTGCTCCGCCTGCAGCTTAAGATATTTACCTGTGTAGTCTGTTCTGTATAATATCTATTATATTCCACCTGCGGAGGCGGTGATATACGA
>Frequency_2_QualityScore_FFHHHHHIJJJIJJJGIJGIHCFEIIJIJJGGIIGGGGGGGGEEDDDEEDDDDCCCDDDDDDCDDDDDCCCDDEDDDEEDEC=BCCCDDECDEC_Mismatch_0_Sense_+_Library_PoolT
ATATTCCACCTGCGGAGGCGGTGATATACGAAAAATAATAGCGTAGATCCTCAAAGACGACGATTTTGATGTTTGTAAATTAACTCAATTAATA
>Frequency_2_QualityScore_FFHGGHFIICGEIIIIIIEHFHGEHIIIIIIIGIHIGGGGGDEE?CCCCCAACCCCCCCECEC@CE?BD6=>BCCCCECADEEEEA<CC?CAD?_Mismatch_0_Sense_+_Library_PoolT
CGGAGGCGGTGATATACGAAAAATAATAGCGTAGATCCTCAAAGACGACGATTTTGATGTTTGTAAATTAACTCAATTAATATTTGTAAATATA
>Frequency_2_QualityScore_FFHHHGHJJIJJIJJGHHIIIIJJHJJIJJJJJHHHHFFFDEEEEEDDDDDDDDDD?CDDDDDDDDDEDDEEEEECACCCDDDECDEEEEEEEE_Mismatch_0_Sense_+_Library_PoolT
CACCTGCGGAGGCGGTGATATACGAAAAATAATAGCGTAGATCCTCAAAGACGACGATTTTGATGTTTGTAAATTAACTCAATTAATATTTGTA
>Frequency_2_QualityScore_FFHHHHHJJIJJJJJJJJJJIJIIIIJJJIJJJJIJJJJJJJIJJIJJJJIHHHHHGFFFFFFEEEEEEEDEEEEEE@DEEEEEEEDCDDDDDD_Mismatch_0_Sense_+_Library_PoolT
TGATATACGAAAAATAATAGCGTAGATCCTCAAAGACGACGATTTTGATGTTTGTAAATTAACTCAATTAATATTTGTAAATATACAAATAGCC
>Frequency_2_QualityScore_FFHHHHHJJJIJJJJJJJIIIJJJJJJIIIIIJJIIJJIJIJJIIJJJIJIJJJJJJJIJIJIJJJIJIHGGFCCCCCCCDEEEEDDDDDDDDD_Mismatch_1_Sense_+_Library_PoolT
CTCCGCCTGCAGCTTAAGAGATTTACCTGTGTAGTCTGTTCTGTATAATATCTATTATATTCCACCTGCGGAGGCGGTGATATACGAAAGATAA
>Frequency_2_QualityScore_FFHHHHHGIIJJIJIIIJGIIIGIIIIIIIIIIJIIIJJJJIIIIJJJIJIJJJEHIIIIJFGG?>?ACCDEEDACBCCDDDEECC@=A;ADDD_Mismatch_1_Sense_+_Library_PoolT
CTTAAGATATTTACCTGTGTAGTCTGTTCTGTATAATATCTATTATATTCCACCTGCGGAGGCGGTGATATACGAAAAATAATAGCGTAGATCC
>Frequency_2_QualityScore_FFHHHHGJIIIJJJIJJJIIIHIIIIIJIIJJJIJIIJJJIJJJJJJJJJJJJIJJIJIIJGGGIEDBDBCDEEEDCDDCDDDDEECCDDCCDE_Mismatch_1_Sense_+_Library_PoolT
AGCTTAAGATATTTACCTGTGTAGTCTGTTCTGTATAATATCTATTATATTCCACCTGCGGAGGCGGTGATATACGAAAAATAATAGCGTAGAT
>Frequency_2_QualityScore_FFHGHHHIJJIJIIJJJIIJJJJJJGIIIIIHIIJIJJJJHIGHFFFFFFEDDCDDDEDDDDDCDDCDCCACCDDDCDCCCCCECCEEDEEDAB_Mismatch_0_Sense_+_Library_PoolT
AATATCTATTATATTCCACCTGCGGAGGCGGTGATATACGAAAAATAATAGCGTAGATCCTCAAAGACGACGATTTTGATGTTTGTAAATTAAC
>Frequency_2_QualityScore_FFHHHHHJJJJJJJJJJJIJIIJJJJJJJIJIJJIJJJIJJJJGIIIJJJJJJIJJJJJJJJIIJJJJIIHGFDDDDBACCDEEEDB_Mismatch_1_Sense_+_Library_PoolT
CTCCGCCTGCAGCTTAAGATATTTACCTGTGTAGTCTGTTCTGTATAATATCTATTATATTCCACCTGCGGAGGCGGTGATATACGA
>Frequency_2_QualityScore_EDFCGBEGCCGIIDGIC?FEGCGEHIIAFCGFGEGIIFCAADEEHGEGIIGGIHGGCGIIIIIIGGHGGHACEEEEDEDCC_Mismatch_0_Sense_+_Library_PoolT
GTAGATCCTCAAAGACGACGATTTTGATGTTTGTAAATTAACTCAATTAATATTTGTAAATATACAAATAGCCATTTTTAT
>Frequency_2_QualityScore_FFHHHHHIIJJJJIIJJIJJJJJJJIJIJIJJJJIHIJJIJGHIGHGGHHFEFDCEEEEEDCDCDDDCCBBCCCCCDDDDDDCCDDDDDDDCCE_Mismatch_1_Sense_+_Library_PoolT
TGTTCTGTATAATATCTATTATATTCCACCTGCGGAGGCGGTGATATACGAAAGATAATAGCGTAGATCCTCAAAGACGACGATTTTGATGTTT
>Frequency_2_QualityScore_EFGHGHHJIIIIIIIJIJJJJJJJJJGGIIIIIHIIIJIIIIHGFFFFEEEDED@CCDEDDDDDCDDDDDCBCBDDDDDCDDEDEDCDDDDECA_Mismatch_0_Sense_+_Library_PoolT
TAATATCTATTATATTCCACCTGCGGAGGCGGTGATATACGAAAAATAATAGCGTAGATCCTCAAAGACGACGATTTTGATGTTTGTAAATTAA
>Frequency_2_QualityScore_FFHHGHHJJJJJJJIJIIJJHJJIIIIJIJIIJJIIJJIHIIJJJJIIJIIJJJJJJGIIIJIJIIIEIGEDDBBCCEEEEDCDDDDDDDEECC_Mismatch_1_Sense_+_Library_PoolT
GCCTGCAGCTTAAGATATTTACCTGTGTAGTCTGTTCTGTATAATATCTATTATATTCCACCTGCGGAGGCGGTGATATACGAAAAATAATAGC
>Frequency_2_QualityScore_FEHHHHHJIJJIJJJJJJJJIIJIIJIJJJIJJIHIIJIICCEEGGGGGCDCCCECEEEDDDDDDDEDCACDDDDDDDDDDBCCDDDDDDACDD_Mismatch_0_Sense_+_Library_PoolT
GTTCTGTATAATATCTATTATATTCCACCTGCGGAGGCGGTGATATACGAAAAATAATAGCGTAGATCCTCAAAGACGACGATTTTGATGTTTG
>Frequency_2_QualityScore_FFHHHHHJIHJJIJIIIJIIIJJJJJJJIJJJJJJIJJJJJJJIJIIJIJHEFEEEFEEECDDDCDDDEEDDDBCDDEDDDDDDDDDDDBDDDD_Mismatch_0_Sense_+_Library_PoolT
CTGTGTAGTCTGTTCTGTATAATATCTATTATATTCCACCTGCGGAGGCGGTGATATACGAAAAATAATAGCGTAGATCCTCAAAGACGACGAT
>Frequency_2_QualityScore_EEGHHHHJJJIIJJJIJJJIJJIJJJIJJJGIJJJJGHIIIIIIHHGFFEEEEEEEDDCDDDEDDDDCCCCDDDDDDCABDDDBCDCDEDDEEC_Mismatch_0_Sense_+_Library_PoolT
TGTATAATATCTATTATATTCCACCTGCGGAGGCGGTGATATACGAAAAATAATAGCGTAGATCCTCAAAGACGACGATTTTGATGTTTGTAAA
>Frequency_2_QualityScore_CEHHHFEIIGFIGGGGIIIEFEEGFBFIDGHIIIIIIFEEIEBEGGIGACCEGGEFEA=ACA??CDCDCDCCEEEEEECA@DDDEECAACCCCA_Mismatch_0_Sense_+_Library_PoolT
GTGATATACGAAAAATAATAGCGTAGATCCTCAAAGACGACGATTTTGATGTTTGTAAATTAACTCAATTAATATTTGTAAATATACAAATAGC
>Frequency_2_QualityScore_EFHHHHGJJJJIIIIIIIIJIJIIHHIIJJJJJJJJJJJJJIJJIIIIIJIIIEIIJHECACEEEEEDBBCCDDDCEEDCDBDDDEDDCDCDDC_Mismatch_1_Sense_+_Library_PoolT
ATATTTACCTGTGTAGTCTGTTCTGTATAATATCTATTATATTCCACCTGCGGAGGCGGTGATATACGAAAAATAATAGCGTAGATCCTCAAAG
>Frequency_2_QualityScore_FFHHHHHJJJIIIIHIIJJIJJJJIIHIIIIIJGIIJJIHHIIJJJJJJJJIJJJIIIJIIJIIIJIICACC?BACDDEEDCBABCCDCEDCDD_Mismatch_1_Sense_+_Library_PoolT
CCTGCAGCTTAAGATATTTACCTGTGTAGTCTGTTCTGTATAATATCTATTATATTCCACCTGCGGAGGCGGTGATATACGAAAAATAATAGCG
>Frequency_2_QualityScore_FFHHHHHIJIIJIIJJJIIIIGIIIIIIIIJFEGIHIGIIIGIJJJJJIJIIIJJIJHFIHHGGGGGFGFFF_Mismatch_0_Sense_+_Library_PoolT
TCAAAGACGACGATTTTGATGTTTGTAAATTAACTCAATTAATATTTGTAAATATACAAATAGCCATTTTTA
>Frequency_2_QualityScore_FFHGHHHIHIJIIIHEEHJIIIIJJJJJJJIIIIJIIIJIGIIIJIIJIJJJJJIIJF_Mismatch_0_Sense_+_Library_PoolT
GATGTTTGTAAATTAACTCAATTAATATTTGTAAATATACAAATAGCCATTTTTATGA
>Frequency_2_QualityScore_FEGHGHHJIIIJJJJJIIJJJIJIIJJJJJIIJJJJJJIJJIJJJJIFEFEEEEEEDDDDDDDDEEDDCDACDEDDDDCDDDDDDDDDCB@BCD_Mismatch_0_Sense_+_Library_PoolT
GTAGTCTGTTCTGTATAATATCTATTATATTCCACCTGCGGAGGCGGTGATATACGAAAAATAATAGCGTAGATCCTCAAAGACGACGATTTTG
>Frequency_2_QualityScore_FFHHGHFIIJIJJJIIIIIJIIIIIJIJJIIHIIJJIIJIJJIJIJJIIIHIIIIIGIIIGGFCCCCEECCDDCC?CCCDEECCDBCDDDDCCC_Mismatch_1_Sense_+_Library_PoolT
TAAGATATTTACCTGTGTAGTCTGTTCTGTATAATATCTATTATATTCCACCTGCGGAGGCGGTGATATACGAAAAATAATAGCGTAGATCCTC
>Frequency_2_QualityScore_FFHEHGHIJIJIJIIIIJJJIIIIJIIIIIJJJIIJJIIIIHHHHHEFEEEEEEEEDCCACDDCCCCDCCCCDDCDDDCDCCDDCCDDDDCCDD_Mismatch_1_Sense_+_Library_PoolT
CTGTATAATATCTATTATATTCCACCTGCGGAGGCGGTGATATACGAAAGATAATAGCGTAGATCCTCAAAGACGACGATTTTGATGTTTGTAA
>Frequency_2_QualityScore_FFHHHHHJJJIJIJJJJJJJEIIIJJGHIHIIIJJIIIHGGGGFFEEECDDDEDDDDDDDDDDDDDDCDCCDDDDDCCEDDEEEEECACACCCD_Mismatch_1_Sense_+_Library_PoolT
CTATTATATTCCACCTGCGGAGGCGGTGATATACGAAAGATAATAGCGTAGATCCTCAAAGACGACGATTTTGATGTTTGTAAATTAACTCAAT
>Frequency_2_QualityScore_FFHGHHHJIJIIJJGGIHIIJJIIJJJJJJJJJIIHHGFFEEEEEEEEDDDDDDDDDDDDDDDDEDEDCEEEEECBCCDDDDEDDEEEEEEDEE_Mismatch_0_Sense_+_Library_PoolT
ACCTGCGGAGGCGGTGATATACGAAAAATAATAGCGTAGATCCTCAAAGACGACGATTTTGATGTTTGTAAATTAACTCAATTAATATTTGTAA
>Frequency_2_QualityScore_FFHHGHHJJIJIJIJJJJIJJJIJIJHIIIIIIIIJJIJJIHHGHFFFFFFDCDCDDDEDCDDCCDDDDACCDBDDDDDDDDACEDCECDEDA=_Mismatch_1_Sense_+_Library_PoolT
TAATATCTATTATATTCCACCTGCGGAGGCGGTGATATACGAAAGATAATAGCGTAGATCCTCAAAGACGACGATTTTGATGTTTGTAAATTAA
>Frequency_2_QualityScore_EFHGGGGIIJIIIIIIIIHIIIJIIJJHIIJIIIHHIEEFGIHIIIIIIJJJIIIIHIIIIHHHEGGFFDFEEEEEEDEDD_Mismatch_0_Sense_+_Library_PoolT
AGATCCTCAAAGACGACGATTTTGATGTTTGTAAATTAACTCAATTAATATTTGTAAATATACAAATAGCCATTTTTATGA
>Frequency_2_QualityScore_FFHHHHHIJJIJJHHIJJJJJIJJJJIJIJJJJJHHHFFFFEEEEEEECDDDDDCDDDDDDDDDDEDDEDEEEDCCCDDDDEDCEEEEEEEEEE_Mismatch_1_Sense_+_Library_PoolT
CCTGCGGAGGCGGTGATATACGAAAGATAATAGCGTAGATCCTCAAAGACGACGATTTTGATGTTTGTAAATTAACTCAATTAATATTTGTAAA
>Frequency_2_QualityScore_FFHGHHGIJJJJIJJJJJJIJJJIJIJJIJJJJJJJJJJJJJJIIHFEDDDEDDDDBCEDDDECEEC9??CDDDEDDEEEEEEEEEEEEEEEED_Mismatch_0_Sense_+_Library_PoolT
AGGCGGTGATATACGAAAAATAATAGCGTAGATCCTCAAAGACGACGATTTTGATGTTTGTAAATTAACTCAATTAATATTTGTAAATATACAA
>Frequency_2_QualityScore_FFHHHHHJJJJJJJIIIIJIIJJIIIJJIIIIIJJJJIIJJJJIJIHIJJJJJIIIGIJJHECCDDEEECDDDCDCDDDEEDCDDDDDECDDDC_Mismatch_1_Sense_+_Library_PoolT
AAGATATTTACCTGTGTAGTCTGTTCTGTATAATATCTATTATATTCCACCTGCGGAGGCGGTGATATACGAAAAATAATAGCGTAGATCCTCA
>Frequency_2_QualityScore_FEHHHHHIIIIJJHIHIGIIEGHFHIB<DGGIHIIIGIIJIIHHIGGGFIGIGIIIJJGGGHHHGGGEFE_Mismatch_0_Sense_+_Library_PoolT
GACGACGATTTTGATGTTTGTAAATTAACTCAATTAATATTTGTAAATATACAAATAGCCATTTTTATGA
>Frequency_2_QualityScore_EAECFA;CGGCGIIICAEGEGGEIIEGHGGGHGGCCGGGHGHGCGGIGEA=ADEECCC>;=?13<?B=9===?B75:5?A5657<A=@?B<::?_Mismatch_0_Sense_+_Library_PoolT
GTGTAGTCTGTTCTGTATAATATCTATTATATTCCACCTGCGGAGGCGGTGATATACGAAAAATAATAGCGTAGATCCTCAAAGACGACGATTT
>Frequency_2_QualityScore_FFGHGHGJJGIIIIIIEIIIIIJJHGIIIIDGHIIIIIEGFGEFFEEEEACCAB?CDCCCCCCDCDD?B=BACDACDDDDCCDA@CACDEBACC_Mismatch_0_Sense_+_Library_PoolT
ATATCTATTATATTCCACCTGCGGAGGCGGTGATATACGAAAAATAATAGCGTAGATCCTCAAAGACGACGATTTTGATGTTTGTAAATTAACT
>Frequency_2_QualityScore_FFHHHE?EGIIIIIIIJJJJJJGIIIIIJIIFHIIGIIJHIJJJJI_Mismatch_0_Sense_+_Library_PoolT
AAATTAACTCAATTAATATTTGTAAATATACAAATAGCCATTTTTA
>Frequency_2_QualityScore_FFHHHHHJJIIJJJIJJJJJJJIJJJJIJJJJJJJJJIIJJJJIIGHHGHHFEEEDEEDDEEDDDCDDDEDDDDCDDDDDDDDDDCDDDDDDDD_Mismatch_0_Sense_+_Library_PoolT
TCTGTTCTGTATAATATCTATTATATTCCACCTGCGGAGGCGGTGATATACGAAAAATAATAGCGTAGATCCTCAAAGACGACGATTTTGATGT
>Frequency_2_QualityScore_FFHGGHFIIIJJJJIIIJGIIIIIIIIIIIIJJJJJJIIIJJJIIIIIIIEHIIGIFGHC@?5=ACEECBBACDCDCCCDEDCB@CCCECCCDD_Mismatch_1_Sense_+_Library_PoolT
AAGAGATTTACCTGTGTAGTCTGTTCTGTATAATATCTATTATATTCCACCTGCGGAGGCGGTGATATACGAAAGATAATAGCGTAGATCCTCA
>Frequency_2_QualityScore_FFGGHFGIIIIIIIIIIIIIIIIID?GGIIIIIIIIIIIIIIIIIIIIGIIIIIIIIIHIIIIIGHHG_Mismatch_0_Sense_+_Library_PoolT
CGACGATTTTGATGTTTGTAAATTAACTCAATTAATATTTGTAAATATACAAATAGCCATTTTTATGA
>Frequency_2_QualityScore_FFGHGHHJJIJJJJJJJGJJIJJGGIIJIJJIIIJIHHHGGGFFEEDDDEDDDDDDDDDDDBDDBDDDDCCDDEDEDCDEEEED@CBCCDDEDD_Mismatch_0_Sense_+_Library_PoolT
TTATATTCCACCTGCGGAGGCGGTGATATACGAAAAATAATAGCGTAGATCCTCAAAGACGACGATTTTGATGTTTGTAAATTAACTCAATTAA
>Frequency_2_QualityScore_FFHHHHHJJJJJJIJIIIJJJHIIIIIIIIJIIJJIIJIJGHIJJIJJJJJJJIJJJIIIIIGHGGEECCCDCDCDCDDDDECACDDCDDDEED_Mismatch_1_Sense_+_Library_PoolT
CGCCTGCAGCTTAAGATATTTACCTGTGTAGTCTGTTCTGTATAATATCTATTATATTCCACCTGCGGAGGCGGTGATATACGAAAAATAATAG
>Frequency_2_QualityScore_FFGHHHHHIIFIHGIIFIIIIGIIIHHIIIIIIIHGIIIIIIIHIIGGIGGFDCEECED?A?ACCCDEECCCDDCCDCCBCBCBCCAC?AAAB@_Mismatch_0_Sense_+_Library_PoolT
TGTGTAGTCTGTTCTGTATAATATCTATTATATTCCACCTGCGGAGGCGGTGATATACGAAAAATAATAGCGTAGATCCTCAAAGACGACGATT
>Frequency_2_QualityScore_FFHHGDGIIIIIJJIJJIHIJJIIJIIGIIJIJJJJIJJIJJIIIHFFDDEEDDDEDEDAEEEEECCCDCDDDEDDEEEEEEEEEEEEEEE_Mismatch_1_Sense_+_Library_PoolT
GGCGGTGATATACGAAAGATAATAGCGTAGATCCTCAAAGACGACGATTTTGATGTTTGTAAATTAACTCAATTAATATTTGTAAATATAC
>Frequency_2_QualityScore_FEGGGHGIIIGHIIGIIIEFGGIIEAEGHIGGIIJJIIIIIGIIIIIJHHIGGGHIIIHGIIIII_Mismatch_0_Sense_+_Library_PoolT
CGACGATTTTGATGTTTGTAAATTAACTCAATTAATATTTGTAAATATACAAATAGCCATTTTTA
>Frequency_1_QualityScore_FFHHHHHJJJJJJJJIIJJIJJIJJJJJJIJJJJJJJJJJJJJJIJJIIIJJJJJJIIJJJJJJJJJCHGHIIJJCHHGHHEECCACCDEDDDD_Mismatch_0_Sense_+_Library_PoolT
CTCAATTAATATTTGTAAATATACAAATAGCCATTTTTATGATCTGGTGCCCATGGTTACTCTTTCGTTTTCTTTATTTAAAAAATAATAATAA
>Frequency_1_QualityScore_FFHHHHHJJJJJJJJJJJJJJJJJJJJJJJJJJIJJJJJJJJJJJJIJJJJIJJGIHHFDDBDDEEEEDDDDDDDDDDEDDDDDDDEDDDDDDD_Mismatch_1_Sense_+_Library_PoolT
GAGATTTACCTGTGTAGTCTGTTCTGTATAATATCTATTATATTCCACCTGCGGAGGCGGTGATATACGAAAGATAATAGCGTAGATCCTCAAA
>Frequency_1_QualityScore_FFHHHHHJFGHIIJJJJIJJIIIJJIJJJJIJJJJJJJJJIJJHHHFFDDDDDDDDDDDDEDDEEEEEDDDDDDDDEDDEEEEEEEEEEDEEDE_Mismatch_1_Sense_+_Library_PoolT
GGAGGCGGTGATATACGAAAGATAATAGCGTAGATCCTCAAAGACGACGATTTTGATGTTTGTAAATTAACTCAATTAATATTTGTAAATATAC
>Frequency_1_QualityScore_FFHHHHHJJJGHHJJJJJJGHJJJJJJHHHHHFFFDEEEEDDDDDDDDDDDBDDDDDDDDEDEDDEEEEDDCDDDDDDEDDEEEEEEDEEEDEE_Mismatch_0_Sense_+_Library_PoolT
GCGGAGGCGGTGATATACGAAAAATAATAGCGTAGATCCTCAAAGACGACGATTTTGATGTTTGTAAATTAACTCAATTAATATTTGTAAATAT
>Frequency_1_QualityScore_FFHHGHHJJJFHHJIJJJJIIJIIIJGIJIIJIJJJJJGIJJHGHHIIC@BEIIJJHHHHGHHFFFFFFADFEEEDEDDDD@CDCEEDDD_Mismatch_2_Sense_+_Library_PoolT
AATAATAGCGTAGATCCTCAAAGACGACGATTTTGATGTTTGTAAATTAACTCAATTAATATTTGTAAATATACAAATAGCCATTTTTGA
>Frequency_1_QualityScore_FFHHHHGE@FFHHIGFHH>AHGCHGEIIIIE>DBGIGIAFGIEGC@FIEHIIGIIIIIIIGI_Mismatch_1_Sense_+_Library_PoolT
TTTTGATGTTTGTAAATTAACTCAATTAATATTTTTAAATATACAAATAGCCATTTTTATGA
>Frequency_1_QualityScore_FFHHHGHIEIJJJJJJIJJJIIJGJJGIJJJJGIIIIJJIIJGFGF@FDHHIJJFHHHHHHHHFFFFFFFEEEECEECDDDDEEDDDDD_Mismatch_0_Sense_+_Library_PoolT
AATAGCGTAGATCCTCAAAGACGACGATTTTGATGTTTGTAAATTAACTCAATTAATATTTGTAAATATACAAATAGCCATTTTTATGA
>Frequency_1_QualityScore_FFGHHHHJJJJJJIIHIIHIIIIJJJJIIGIJJJJJJJJJIJJJJIIJJJJJIJJ>HIGHDCBBCDDDEBBDDDCCDDDEDDDDDDDEDDDDDD_Mismatch_2_Sense_+_Library_PoolT
GGAGATTTACCTGTGTAGTCTGTTCTGTATAATATCTATTATATTCCACCTGCGGAGGCGGTGATATACGAAAGATAATAGCGTAGATCCTCAA
>Frequency_1_QualityScore_FFHHHHHJJJJJJJJJJJJJJJIJJIIJJJJJIJJFDFHIJJJJJIJJJJJJJJJJJJJHHGHHHFFFFDFEEEEDE_Mismatch_0_Sense_+_Library_PoolT
ATCCTCAAAGACGACGATTTTGATGTTTGTAAATTAACTCAATTAATATTTGTAAATATACAAATAGCCATTTTTAT
>Frequency_1_QualityScore_FFHHGHFIIJIJJJIGIJJJJJJEHHIIGEIJJJIHHIGFIGIGGJIFHIIJJJJIIJJJGIJIJII@GEHEHFHFFDDDDD>BBDEEEEDDDD_Mismatch_1_Sense_+_Library_PoolT
GCCTGCTCTGCCTGCAGCTTAAGAGATTTACCTGTGTAGTCTGTTCTGTATAATATCTATTATATTCCACCTGCGGAGGCGGTGATATACGAAA
>Frequency_1_QualityScore_FFHHHHHJJJJJJJJJJJJJJJJJIJJJJJJJJJJJJJJJJJJJIJJJJJHFFFFFFEEDDDDDDDDDECDDDDDDEDDDDD@CDDDDDDDDDD_Mismatch_1_Sense_+_Library_PoolT
TGTGTAGTCTGTTCTGTATAATATCTATTATATTCCACCTGCGGAGGCGGTGATATACGAAAGATAATAGCGTAGATCCTCAAAGACGACGATT
>Frequency_1_QualityScore_FFHHHHHJJJJJHHIIJJJJJJJJIJJIJJJJJJJJJJJJJJJJGIHIJJHGEHIHHHHFHFFFFFFFFEEFEEEEDCDDDDCDDDDEEDDDEE_Mismatch_2_Sense_+_Library_PoolT
AAGATAATAGCGTAGATCCTCAAAGACGACGATTTTGATGTTTGTAAATTAACTCAATTAATATTTGTAAATATACAAATAGCCATTTTTATAA
>Frequency_1_QualityScore_FFHHGHHJJJJJJJJJJJJJJJGIIJIJHHIIJJJJJHHHFFFFFEEEEDDDDDEDDDDDDDDDDDDDDBDDDDDDCDDDECDCECCC@>@CCD_Mismatch_1_Sense_+_Library_PoolT
ATCTATTATATTCCACCTGCGGAGGCGGTGATATACGAAAGATAATAGCGTAGATCCTCAAAGACGACGATTTTGATGTTTGTAAATTAACTCA
>Frequency_1_QualityScore_FFHHHHHJJJJJJJJJGIJJJJJJJJJJIIJJIIJIIIGDFGHHIIJIJJJIJJJJJIIJJIJIGEHHFEHFFFFFFDD_Mismatch_0_Sense_+_Library_PoolT
TAGATCCTCAAAGACGACGATTTTGATGTTTGTAAATTAACTCAATTAATATTTGTAAATATACAAATAGCCATTTTTA
>Frequency_1_QualityScore_FFHHHHHJJJJJJIJJJJIJIGGHJIHGGJIJIIJIIJIJHHHHFFFFEEEEEDDDDDEDDDCCCDCDDBDDDBBDDDDDDDDDEDBCADDE@:_Mismatch_2_Sense_+_Library_PoolT
AAATATCTATTATATTCCACCTGCGGAGGCGGTGATATACGAAAGATAATAGCGTAGATCCTCAAAGACGACGATTTTGATGTTTGTAAATTAA
>Frequency_1_QualityScore_EFHHHHHIJIJIHFHDIHIIIJJJIJIIHFHIGFHHHIJJJJEIJHIIJHCH?EH;7?;BCCCECCCEEFEEDC@B@CD@DCAACCCCCCCCDE_Mismatch_0_Sense_+_Library_PoolT
TACGAAAAATAATAGCGTAGATCCTCAAAGACGACGATTTTGATGTTTGTAAATTAACTCAATTAATATTTGTAAATATACAAATAGCCATTTT
>Frequency_1_QualityScore_FFHHHHHIJHIHHIJIJJJJJJJJJIIJJJJJJJHIIIGIIJJJJJJHJJJJJJJJJJJJIIEHIGFD@;@CDDDED?ABBCCDDDDCDDDDDD_Mismatch_1_Sense_+_Library_PoolT
CAGCTTAAGAGATTTACCTGTGTAGTCTGTTCTGTATAATATCTATTATATTCCACCTGCGGAGGCGGTGATATACGAAAGATAATAGCGTAGA
>Frequency_1_QualityScore_FFHCFFFHGGIJJJJCFDFHHGF9CFHHIIJGGIJIJJJIIFIJJJJGGDHHFHIEGHIJJIII_Mismatch_1_Sense_+_Library_PoolT
ACGATTTTGATGTTTGTAAATTAACTCAATTAATATTTGTAAATATACAAATAGCCATTTTTAG
>Frequency_1_QualityScore_DDFHHGHIBGIJJIJ?IIHIGG<FAHBHIFHIGIIEIGIJ_Mismatch_0_Sense_+_Library_PoolT
CTCAATTAATATTTGTAAATATACAAATAGCCATTTTTAT
>Frequency_1_QualityScore_FBFBFF:A@FEBHHIFDEHIEGEGEHEHBHHII@FGGIBFEGB6FHIGHHD=?>B>AE?A?@BBACDEC>@BBDDDDDDDDCCCCCBDDDDD<?_Mismatch_1_Sense_+_Library_PoolT
GTATAGTCTGTTCTGTATAATATCTATTATATTCCACCTGCGGAGGCGGTGATATACGAAAAATAATAGCGTAGATCCTCAAAGACGACGATTT
>Frequency_1_QualityScore_FFHHGFDIIHHGHGHFHGIGGGGI@HIJJIJIEIGJJIGIIIIJIJJIHEHDFFDDFABDDDDDDEEDD=@DDDEDDDDCDCDDDDDDDD@BDD_Mismatch_0_Sense_+_Library_PoolT
TGTAGTCTGTTCTGTATAATATCTATTATATTCCACCTGCGGAGGCGGTGATATACGAAAAATAATAGCGTAGATCCTCAAAGACGACGATTTT
>Frequency_1_QualityScore_DBAFHHBAEACAF@<<<<4AAAHHDFHIBHGFEGCEHGGBFG@HECCHDGIB@BHIF?ACCDDDDBB_Mismatch_0_Sense_+_Library_PoolT
ATTTACCTGTGTAGTCTGTTCTGTATAATATCTATTATATTCCACCTGCGGAGGCGGTGATATACGA
>Frequency_1_QualityScore_FFHHHHGJJJJJHHIJJJIJJIJJJGJJJJJJHHHFFFFEEEEEEDDDDDDDDBDDDDDDDDDDEDDEEEDEDCDCDDDDEDDEEEEEEEE_Mismatch_1_Sense_+_Library_PoolT
CTGCGGAGGCGGTGATATACGAAAGATAATAGCGTAGATCCTCAAAGACGACGATTTTGATGTTTGTAAATTAACTCAATTAATATTTGTA
>Frequency_1_QualityScore_FFHFDHHIJJJIIJIJGIFIIJJGIJIIJJJIJDHIJJHJHGFHHFDDFDEEDDEEDDDDDDDEDD@CCCCCDDDDDB>BB@CCBCDCAD?A@@_Mismatch_0_Sense_+_Library_PoolT
CTGTATAATATCTATTATATTCCACCTGCGGAGGCGGTGATATACGAAAAATAATAGCGTAGATCCTCAAAGACGACGATTTTGATGTTTGTAA
>Frequency_1_QualityScore_FDHFHHHIJJJJIIIIJJJJJIJJJJJJJJJJIJIIJJJJGIJJJHHHHHFDFEEEEEECDDDDDDEDD@CDDACACBDDDDDDDDDDDDDDED_Mismatch_1_Sense_+_Library_PoolT
GTTCTGTATAATATCTATTATATTCCACCTGCGGAGGCGGTGATATACGAAAGATAATAGCGTAGATCCTCAAAGACGACGATTTTGATGTTTG
>Frequency_1_QualityScore_DAHHDDD@<EFGFHHDHGGBCF++1?CHHHGICHIIGFD0?FFGEIEHHHEGHE>BFHHIIIAD_Mismatch_0_Sense_+_Library_PoolT
ACGATTTTGATGTTTGTAAATTAACTCAATTAATATTTGTAAATATACAAATAGCCATTTTTAT
>Frequency_1_QualityScore_FFHGHHHHIHHGIJJJJJIIJJIJIJJJJJJJJJJJJJJJJJJJJJJJFIJFDCDEFEEEDBDDDDDDDCEDDDDDDDEDDDDDCCCDDDDDDB_Mismatch_1_Sense_+_Library_PoolT
CCTGTGTAGTCTGTTCTGTATAATATCTATTATATTCCACCTGCGGAGGCGGTGATATACGAAAGATAATAGCGTAGATCCTCAAAGACGACGA
>Frequency_1_QualityScore_A;FB2<D@FCFGCHFHEHA:C<F:CF+A??C<?FDB>F<DDF9CEFFFIIEB?9B@BD@D@=5\35>A@>A@A?8<@?@44::::4>ABB99@>_Mismatch_1_Sense_+_Library_PoolC
CCTGTGTAGTCTGTTCTGTATAATATCTATTATATTCCACCTGCGGAGGCGGTGATATACGAAAGATAATAGCGTAGATCCTCAAAGACGACGA
>Frequency_1_QualityScore_FFHHHHHJJJJJJJJJJJJJJIIJJIIJJJJJJJJIJJJHIJJJHJIIJJJJJJJJJJJJIJGIIJJJJEIHHFCDDDDDBDDEDEDB_Mismatch_2_Sense_+_Library_PoolT
GCTCCGCCTGCATCTTAAGATATTTACCTGTGTAGTCTGTTCTGTATAATATCTATTATATTCCACCTGCGGAGGCGGTGATATACGA
>Frequency_1_QualityScore_?AFF>AC:::CECHHGF<E_Mismatch_0_Sense_+_Library_PoolT
CAAATAGCCATTTTTATGA
>Frequency_1_QualityScore_FEHHHHHJJJJJJJJJJJJJJJIJJJJJHIJJJJIJJJJJJJJIJJJJJJJIJJJJIJJJGIIIJIIJJJHHJIIJJIJHHHHHFHHFFFFFFF_Mismatch_1_Sense_+_Library_PoolT
GTTTGTAAATTAACTCAATTAATATTTGTAAATATACAAATAGCCATTTTTATGATCTGGTGCCCATGGTTACTCTTTCATTTTCTTTATTTAA
>Frequency_1_QualityScore_FFHHHHGJJJJJJJJJJJJIJJJJJJJJJIJJJJIJJJJJJJJJIJJJJJJJIJIJJIJIJJDFFCDDB;BCDDDDDDADDDBDDEDDDBDDDD_Mismatch_1_Sense_+_Library_PoolT
CAGCTTAAGATATTTACCTGTGTAGTCTGTTCTGTATAATATCTATTATATTCCACCTGCGGAGGCGGTGATATACGAAAAATAATAGCGTAGA
>Frequency_1_QualityScore_FFHHHHHJIJIIGJIIIJJIGJGIIJJJJJJIJGIIIIIIFHHIJHIIHIIIIIJJJJJJGIIJIIJJJHGHHFDD<@B@BDDEEEED@A>BDD_Mismatch_1_Sense_+_Library_PoolT
TGCTCCGCCTGCAGCTTAAGAGATTTACCTGTGTAGTCTGTTCTGTATAATATCTATTATATTCCACCTGCGGAGGCGGTGATATACGAAAGAT
>Frequency_1_QualityScore_?DADDADEAEEBFC:FEBC21:?0?BDEI;B0989A(=4)88=8@CEC@;ADC4AA3?ADEEDB;BDDAAAAAAAAAAAEDA?A_Mismatch_1_Sense_+_Library_PoolT
AGCGTAGATCCTCAAAGACGACGATTTTGATTTTTGTAAATTAACTCAATTAATATTTGTAAATATACAAATAGCCATTTTTAT
>Frequency_1_QualityScore_DDHDHFHEFGIIIIGGGEHHCHIIGBBBCGBHIIIAGBHFH;BH@;A=E9(6?\6;6@;;CCB@B=?ACACA:ACC??@<@B-??7ACB@C@44_Mismatch_0_Sense_+_Library_PoolT
TGTTCTGTATAATATCTATTATATTCCACCTGCGGAGGCGGTGATATACGAAAAATAATAGCGTAGATCCTCAAAGACGACGATTTTGATGTTT
>Frequency_1_QualityScore_FFHHHHHJJJHJIJJJJJJJJIJGJJHIJJIJJJJJJJJIJIJJJJJJJJJJJJJJJJJJIJJAHHFDDDBDDEEEEDDBBDDDDDDEDDDDDD_Mismatch_1_Sense_+_Library_PoolT
GCAGCTTAAGAGATTTACCTGTGTAGTCTGTTCTGTATAATATCTATTATATTCCACCTGCGGAGGCGGTGATATACGAAAGATAATAGCGTAG
>Frequency_1_QualityScore_FDHHHHHJJJIIIJIIJJJJJIJJIJJJJJJJJJJJIJJJJJJJIJJJJHHFFDDDDDDDDDEEEEDBDDBDDDDDECDDBDDDEDDDDDD_Mismatch_1_Sense_+_Library_PoolT
GATTTACCTGTGTAGTCTGTTCTGTATAATATCTATTATATTCCACCTGCGGAGGCGGTGATATACGAAAGATAATAGCGTAGATCCTCAA
>Frequency_1_QualityScore_FFHHHHHJJIJJJIIJJJJFCFHIJJJJJJJJJJJJIIJIJIJJJIHJJJJJJJJJJJJJJ_Mismatch_0_Sense_+_Library_PoolT
ATTTTGATGTTTGTAAATTAACTCAATTAATATTTGTAAATATACAAATAGCCATTTTTAT
>Frequency_1_QualityScore_DDHHHHHJJJJJIJJJJIJJJJIIJJJJJJJJJJJJJJGIJJJJJJJIIJJJJHFDDEEDEEDDDDDDDCDDEDDDDDDDEDDDDDDDDDDDDD_Mismatch_0_Sense_+_Library_PoolT
TACCTGTGTAGTCTGTTCTGTATAATATCTATTATATTCCACCTGCGGAGGCGGTGATATACGAAAAATAATAGCGTAGATCCTCAAAGACGAC
>Frequency_1_QualityScore_FFHGHHHIJJJEGIGIHJJIF?DGGIHGIJEHIIHEHHGIHGHHIEGJJIGHJGHGEEHHGFHFEDC>B@CECEDCEDDDBCDC_Mismatch_1_Sense_+_Library_PoolT
CGTAGATCCTCAAAGACGACGATTTTGATGTTTGTAAATTAACTCAATTAATATTTGTAAATATACAAATAGCCATTTTTAGGA
>Frequency_1_QualityScore_FFGHHHHJJJJHJJJJJJJJJJJJIJJJJJJJJJJJJJJIJJJJJJJJJCEGHIIHHHHGHHFFFFFFFEFEFEEECCDDDDDDDDEEDDD_Mismatch_1_Sense_+_Library_PoolT
AGATAATAGCGTAGATCCTCAAAGACGACGATTTTGATGTTTGTAAATTAACTCAATTAATATTTGTAAATATACAAATAGCCATTTTTAT
>Frequency_1_QualityScore_FFHHHHHJJJJJJJJJJJIJJJJJJJJJJIGIIJIJJJJJIFEHIJJIJJGIIJJJJHHHFHHHHFFED?CEEEEEEEEDDDDD_Mismatch_0_Sense_+_Library_PoolT
CGTAGATCCTCAAAGACGACGATTTTGATGTTTGTAAATTAACTCAATTAATATTTGTAAATATACAAATAGCCATTTTTATGA
>Frequency_1_QualityScore_FFHHHHHJIJJJJJFFDGHGG??DDHHIIJJIIIGIIIHIJIJIJJIJHGHGIEIJIJGHIJI_Mismatch_0_Sense_+_Library_PoolT
CGATTTTGATGTTTGTAAATTAACTCAATTAATATTTGTAAATATACAAATAGCCATTTTTAT
>Frequency_1_QualityScore_FFHHFHHE:CEGIIIHJIJIJJIIHHJIJJJGJIJJIGGGIGIIJJJIJEH_Mismatch_0_Sense_+_Library_PoolT
GTAAATTAACTCAATTAATATTTGTAAATATACAAATAGCCATTTTTATGA
>Frequency_1_QualityScore_FFGHHGHJIJIGIGGIIGIGJJIJJJIJJJIIIJJJJJIIJEHJJHHHEHHFFFFFDEAEDEEEEDDDC@CDCCDDDEDDDDDDDDDDEEDDDD_Mismatch_0_Sense_+_Library_PoolT
AAAAATAATAGCGTAGATCCTCAAAGACGACGATTTTGATGTTTGTAAATTAACTCAATTAATATTTGTAAATATACAAATAGCCATTTTTATG
>Frequency_1_QualityScore_FFHGHHHJJFFIJIIHIIFDIIGHDHEIJJJJJJJJGIEIJJJJJJIJIIJH?BBEFFCEEBABDDDDDCDCCD<?BBEDDDDCDCCCCBDDD<_Mismatch_0_Sense_+_Library_PoolT
CCTGTGTAGTCTGTTCTGTATAATATCTATTATATTCCACCTGCGGAGGCGGTGATATACGAAAAATAATAGCGTAGATCCTCAAAGACGACGA
>Frequency_1_QualityScore_FFHHHGHIIJJJJIJJFIJJIJIJJJJIJJIJIJJJJJJIGIJIJIEEEHFFFFFEDDDDDDDDEDDDDDDDEDDDCCDDDCDDDDDBBBDDDB_Mismatch_1_Sense_+_Library_PoolT
TAGTCTGTTCTGTATAATATCTATTATATTCCACCTGCGGAGGCGGTGATATACGAAAGATAATAGCGTAGATCCTCAAAGACGACGATTTTGA
>Frequency_1_QualityScore_FFFFHHGJJHIJJJIGIIIIIIIJIIJJJJJHIJJJIJJJIIJIIHHFFDDDDDDDDDDCDEDDCDCDDDCCACACDEDDEDEEEEEEEEEEED_Mismatch_2_Sense_+_Library_PoolT
CGTAGGCGGTGATATACGAAAGATAATAGCGTAGATCCTCAAAGACGACGATTTTGATGTTTGTAAATTAACTCAATTAATATTTGTAAATATA
>Frequency_1_QualityScore_FFHHHHHIJJJIFIJJJJJJIJJJHIIHHIHHIIIJIIJJJJJJJJJJJJIJ_Mismatch_1_Sense_+_Library_PoolT
GTCACTCTTTCGTTTTCTTTATTTAAAAAATAATAATAATTTAACTTTTTAC
>Frequency_1_QualityScore_FFHHHHHJIJJJIJJJJJJJJJJJIJJJJJJJJJJJIIIJFGIIHIJIJJHGHGIGFHHHHFFFFFFFEDECEFECCCDDDDDDDDDEEDDDDC_Mismatch_0_Sense_+_Library_PoolT
AAAATAATAGCGTAGATCCTCAAAGACGACGATTTTGATGTTTGTAAATTAACTCAATTAATATTTGTAAATATACAAATAGCCATTTTTATGA
>Frequency_1_QualityScore_FFHHFFHJIGIIIJIHIJJJDCHGIJJJJIJEGHHIJJJGIGIJGHEGIFHHGEEGGGFFGE?EFFFDCCE@DED_Mismatch_0_Sense_+_Library_PoolT
TCCTCAAAGACGACGATTTTGATGTTTGTAAATTAACTCAATTAATATTTGTAAATATACAAATAGCCATTTTTA
>Frequency_1_QualityScore_DBA:AA?FB>F>EHH<AFEHEH@DDFHEHF>*:?F?BB=BA<_Mismatch_0_Sense_+_Library_PoolT
CTCAATTAATATTTGTAAATATACAAATAGCCATTTTTATGA
>Frequency_1_QualityScore_DD1@FFAD?DEBAD?DBB@ADCHHB==BFHHHGEACCCEEFE@@DDCCB?BBBCCBC@;>@AB>ADDCCC@:A:?AA>>>ADD@@A>>C>@DDD_Mismatch_1_Sense_+_Library_PoolT
GGAGGCGGTAATATACGAAAAATAATAGCGTAGATCCTCAAAGACGACGATTTTGATGTTTGTAAATTAACTCAATTAATATTTGTAAATATAC
>Frequency_1_QualityScore_FFHHDFHIBHGGIJIIJEIDCHDHIEHIFHGIIIJ@BA>A=;@=ABCDDECCCC@DDCBD@DEDDDDCDCCCDDCCDEDDDAC@BBADEA:@CC_Mismatch_1_Sense_+_Library_PoolT
GCGGTGATATACGAAAAATAATAGCGTAGATCCTCAAAGACGACGATTTTAATGTTTGTAAATTAACTCAATTAATATTTGTAAATATACAAAT
>Frequency_1_QualityScore_FFHHGHFIIJJJEHGGIEGIGGIIJJIJJJIJIHAADFFFEEEEEEEDDDDDDDDDBCDBDDBCEDADDCDDC3@>CACDDCDDCDEEECACDD_Mismatch_1_Sense_+_Library_PoolT
CTGCGGAGGCGGTGATATACGAAAAATAATAGCGTAGATCCTTAAAGACGACGATTTTGATGTTTGTAAATTAACTCAATTAATATTTGTAAAT
>Frequency_1_QualityScore_FFHHGHHJJJJJIJJJJIJJHJIJJJHJJIIJJIJJJJJGBCFHIJJJJJJJJJIJIJJJHHHHHCHFEEFFFEEEEEED_Mismatch_0_Sense_+_Library_PoolT
GTAGATCCTCAAAGACGACGATTTTGATGTTTGTAAATTAACTCAATTAATATTTGTAAATATACAAATAGCCATTTTTA
>Frequency_1_QualityScore_FFHHHHFIJJHIJJJJHFHHIJJJJJJJJJJJJIJJJJJJJJJIJJJJGIIJJJJJJJJJ_Mismatch_0_Sense_+_Library_PoolT
TTGATGTTTGTAAATTAACTCAATTAATATTTGTAAATATACAAATAGCCATTTTTATGA
>Frequency_1_QualityScore_FDFHHHHJJJJJJJIIJIJJJIJHJJJJJJJJJJJJIJJJJJHIJJJJIJHHHHHHEFFFFC@CCEEDECCCEEFFEFEEEFFEEEEDCDDDDD_Mismatch_1_Sense_+_Library_PoolT
GTGATATACGAAAGATAATAGCGTAGATCCTCAAAGACGACGATTTTGATGTTTGTAAATTAACTCAATTAATATTTGTAAATATACAAATAGC
>Frequency_1_QualityScore_FFHHHGGIIJIIIDHI?DGIIJBGIGIHIDHJJJIJFHEBFFFDEEECACCCCBDDDBBBDCDDDDCCCABCDEEECDDDDDDDDDCDDECDEE_Mismatch_1_Sense_+_Library_PoolT
CCACCTGCGGAGGCGGTGATATACGAAAGATAATAGCGTAGATCCTCAAAGACGACGATTTTGATGTTTGTAAATTAACTCAATTAATATTTGT
>Frequency_1_QualityScore_BDFHHHHJJIJJIFIJIHIGHIJJJGJJIIJGIIJGFHB8BFHJJJJJGIGIIJJGHBEHHHHHFFCFFEEEEEEEEDDD_Mismatch_0_Sense_+_Library_PoolT
TAGATCCTCAAAGACGACGATTTTGATGTTTGTAAATTAACTCAATTAATATTTGTAAATATACAAATAGCCATTTTTAT
>Frequency_1_QualityScore_DDHHGHHIJIJIHIIIJJJGIIIJGIJIGIJIIHIIIGIJFHIJEEHIJIA;?EHHEFFFFFDEEFEEDDEDDEEEECDDCCC>AACCDDD_Mismatch_0_Sense_+_Library_PoolT
AAAATAATAGCGTAGATCCTCAAAGACGACGATTTTGATGTTTGTAAATTAACTCAATTAATATTTGTAAATATACAAATAGCCATTTTTA
>Frequency_1_QualityScore_FFHHHHHJJJJJIGIJJJJIIJIJIJIJJJJJIJJJJJIJJHIGHFFGHHJHDCGHHHGHHFFFFFFFECEFEEEEEEDDDDDDCDCDEEDDCD_Mismatch_2_Sense_+_Library_PoolT
AAAAATAATAGCGTAGATCCTCAAAGACGACGATTTTGATGTTTGTAAATTAACTCAATTAATATTTGTAAATATACAAATAGCCATTTTTACA
>Frequency_1_QualityScore_FFFGHDFGGHGHIIGIIIHCHI<FIEBDHGGHF??DEHIIJIGIGIJIGIJGGJJIGGCIEHGEEEHHHCFDEF_Mismatch_0_Sense_+_Library_PoolT
CTCAAAGACGACGATTTTGATGTTTGTAAATTAACTCAATTAATATTTGTAAATATACAAATAGCCATTTTTAT
>Frequency_1_QualityScore_FFHHFHFIG@HBFHIIGIDEGEGG<@A@FGEGGI=GGBCEEFDD;>ACC?=A;5>:@@>:>A8990-<BBCCBCC>A>ABDDEDC>::>>>3:A_Mismatch_1_Sense_+_Library_PoolT
AATTATATTCCACCTGCGGAGGCGGTGATATACGAAAAATAATAGCGTAGATCCTCAAAGACGACGATTTTGATGTTTGTAAATTAACTCAATT
>Frequency_1_QualityScore_FFHHHHHIDHIIHJIJJJJIIIJJIIJJJJJJJJ_Mismatch_0_Sense_+_Library_PoolT
ATATTTGTAAATATACAAATAGCCATTTTTATGA
>Frequency_1_QualityScore_D>DDD4+2C18@:CBBE<B<*:?D;B?B?DB**0?D9BDDD<DEECDE8B))87=C@CEIDEAC3=CC=7;?_Mismatch_1_Sense_+_Library_PoolT
TCAAAGACGACGATTTTGATGTTTGTAAATTCACTCAATTAATATTTGTAAATATACAAATAGCCATTTTTA
>Frequency_1_QualityScore_FFHDHHHJJFHIJIJIIIGGHIEGIIJIIHIIHIIJJJJIIIJGIJJJIIJHIIGGG_Mismatch_0_Sense_+_Library_PoolT
ACGATTTTGATGTTTGTAAATTAACTCAATTAATATTTGTAAATATACAAATAGCCA
>Frequency_1_QualityScore_FFHHHFHJJJJJJJJJJJJJJJIJJJJJJJJJJJJJJJJJJJIJJIIIIJIIJJJJIHIJJJJJJJJJJJJIIGBBDEDFEEEEEEEDECDEDD_Mismatch_0_Sense_+_Library_PoolT
ATTTGTAAATATACAAATAGCCATTTTTATGATCTGGTGCCCATGGTTACTCTTTCGTTTTCTTTATTTAAAAAATAATAATAATTTAACTTTT
>Frequency_1_QualityScore_FFHHHHHJJJJJJJJJJJJJIJJIJJJJJGJJIJJJJIIGIIF@FGIGJJJJIIIHHHHHHEHFFFFFDFEEEEDEDDDEEDD_Mismatch_0_Sense_+_Library_PoolT
AGCGTAGATCCTCAAAGACGACGATTTTGATGTTTGTAAATTAACTCAATTAATATTTGTAAATATACAAATAGCCATTTTTA
>Frequency_1_QualityScore_DD0CFFBGGBGIIIHGGIHHGAFHGGHHIG?FGIEHIIIIIIGIGCEHGIIIIHHHHHEFHFFEFFEDC@ACEEDDDDDDBCDDECC@CACCCC_Mismatch_0_Sense_+_Library_PoolT
CGTAGATCCTCAAAGACGACGATTTTGATGTTTGTAAATTAACTCAATTAATATTTGTAAATATACAAATAGCCATTTTTATGATCTGGTGCCC
>Frequency_1_QualityScore_DDFDDHDGEHIIIEGHFI>HGGGHGGIGBCGFGGGGHGHIIEHCHIIIIIIIIACGAAEEHGIEEHHGHDFFFFFFCC_Mismatch_2_Sense_+_Library_PoolT
AGATCCTTAAAGACGACGATTTTGATGTTTGTAAATTAACTCAATTAATATTTGTAAATATACAAATAGCCATTTTCA
>Frequency_1_QualityScore_DD>F>F<F>FDHGIFII<AA:FFHGG?DC9?GE?FD@FGA*9BFFHAHGGAGGEGHDD@HGIHEFCE=E@@DEDD;>AABCC>@_Mismatch_1_Sense_+_Library_PoolT
GTAGATCCTCAAAGACGACGATTTTGATGTTTGTAAATTAACTCAATTAATATTTGTAAATATACAAATAGCCATTTTTATGAA
>Frequency_1_QualityScore_FFHFHHHJIJJJIIJJJJJJJIIJJJJJJJJJJJJIIJJHJHHHIIJJJJJJJJJJJJJJJJI_Mismatch_1_Sense_+_Library_PoolT
TGGTGCCCATGGTTACTCTTTCATTTTCTTTATTTAAAAAATAATAATAATTTAACTTTTTAC
>Frequency_1_QualityScore_FFHHHHHJJJJJJIJIJJIHIJJJIJJIJJJJJJJJJJJJIJJJJJJJJJJJJJIGIHHFDBDDDEEEEDDDDDDDDDDEDDDDDDDEDDDDDD_Mismatch_1_Sense_+_Library_PoolT
AGAGATTTACCTGTGTAGTCTGTTCTGTATAATATCTATTATATTCCACCTGCGGAGGCGGTGATATACGAAAGATAATAGCGTAGATCCTCAA
>Frequency_1_QualityScore_FFGHFHHIJJJGIJJJIIIJJJJIGJJJJJJIHGIGIJIJJJJJGEIJIIJHHHHHHHHEFF3;BFEEEECEEDDDDDDDEDDD_Mismatch_1_Sense_+_Library_PoolT
AGCGTAGATCCTCAAAGACGACGATTTTGATGTTTGTAAATTAACTCAATTAATATTTGTAATTATACAAATAGCCATTTTTAT
>Frequency_1_QualityScore_FFHHHHHIIJHFIHIJJJJJJJJJJJJIJJJJJJJJIHIJJJJJJJJJJJJJ_Mismatch_0_Sense_+_Library_PoolT
TTTGTAAATTAACTCAATTAATATTTGTAAATATACAAATAGCCATTTTTAT
>Frequency_1_QualityScore_FFHHHHHJJJJIJGIJIJJJJIJJGIHIJIIJJJJIJIJJIJJJIJJJJIJJIJJJIJJJJJHHHHHHHHFFFFDDDDDDDDD@DDDEEEEBBD_Mismatch_1_Sense_+_Library_PoolT
TGCCCGCTCCGCCTGCAGCTTAAGAGATTTACCTGTGTAGTCTGTTCTGTATAATATCTATTATATTCCACCTGCGGAGGCGGTGATATACGAA
>Frequency_1_QualityScore_FFHHHHHJJJJJJJJJJJJJJJJGIJIIJJIJJJIJF?DFHIJJJJJJJJJJJIJJIIJJGHFEHHFFFDCDEEEEDD_Mismatch_1_Sense_+_Library_PoolT
GATCCTCAAAGACGACGATTTTGATGTTTGTAAATTAACTCAATTAATATTTGTAAATATACAAATAGCCATTTTTAC
>Frequency_1_QualityScore_DD?FDDFGIGGCFHGIBE?CFHDECFEEHHIIGIGCEGFHDDBFHFHB?FHDHIIGIGGGIG_Mismatch_1_Sense_+_Library_PoolT
CGATTTTGATGTTTGTAAATTAACTCAATTAATATTTGTAAATATACAAATAGCCATTTTAA
>Frequency_1_QualityScore_>D6)@DDDFHBBEGEGGABGCCAHD6B:?4B<F)=FE>@FGGG<<;;?>@=CC55@A5@CDD@>3>C::::>>A@CC>>:@C:>CDB>@C@_Mismatch_2_Sense_+_Library_PoolT
CGGAGATATACGAAAGATAATAGCGTAGATCCTCAAAGACGACGATTTTGATGTTTGTAAATTAACTCAATTAATATTTGTAAATATACAA
>Frequency_1_QualityScore_FFHHHHHJJJJJJIJJJJIIJJIJJJJJJJJJJJJJIJJJIJJJJJJJJJHHHHHHFFFFFFEEEEEEEDEDEFFEEEEFEEEEDDCDDDDDDC_Mismatch_1_Sense_+_Library_PoolT
GATATACGAAAAATAATAGCGTAGATCCTCAAAGACGACGATTTTGATGTTTGTAAATTAACTCAATTAATATTTGTAAATATACAAATAGCAA
>Frequency_1_QualityScore_FFHHHHHJJJJHIIJJJJJJJJJJJJJJJJIJJIHHHHFFFFFEEEEEDDDDDDDDDDDDDDDEDDDED@CA>@CDCDDEDDEEEEEEDDD_Mismatch_0_Sense_+_Library_PoolT
TGCGGAGGCGGTGATATACGAAAAATAATAGCGTAGATCCTCAAAGACGACGATTTTGATGTTTGTAAATTAACTCAATTAATATTTGTAA
>Frequency_1_QualityScore_2A?C2,<CF<::C@HHF@HH@H:A<A:+<9C::CGAAFFED@=C@??A(5=;;AAA>((9;=81(5>@AAB@3+95<99&<82:>@B@_Mismatch_0_Sense_+_Library_PoolT
TCTGTATAATATCTATTATATTCCACCTGCGGAGGCGGTGATATACGAAAAATAATAGCGTAGATCCTCAAAGACGACGATTTTGATG
>Frequency_1_QualityScore_FDHDDFDGIGIG>FCHHIIDGIIIGHGIGHIHIIGGGHHGHIIIJIHIJJGGGJICC@EHHAE>BBABB<?B>@BCCDEEBDDBDDDDDDDCCD_Mismatch_1_Sense_+_Library_PoolT
CCTGCAGCTTAAGAGATTTACCTGTGTAGTCTGTTCTGTATAATATCTATTATATTCCACCTGCGGAGGCGGTGATATACGAAAGATAATAGCG
>Frequency_1_QualityScore_FDHHHHHJJJIJJJJJJJJJJJJIJJJJJJJJJJJJJJIJJJJJFHFFFFFFEDDDDDDDDEEDDDDDDDEDDDDDDDDDDDDDDBDDDDDDDD_Mismatch_0_Sense_+_Library_PoolT
GTCTGTTCTGTATAATATCTATTATATTCCACCTGCGGAGGCGGTGATATACGAAAAATAATAGCGTAGATCCTCAAAGACGACGATTTTGATG
>Frequency_1_QualityScore_FFHHHHHJIJJJJJJJJIJJJJJJJJJJJJJJJJJJIIIIJJIJJJJIJIIJGCGCHFFEHFFFFF@DFEDEFCEEEDD@ACC>A5>CDEEDDC_Mismatch_1_Sense_+_Library_PoolT
GAAAGATAATAGCGTAGATCCTCAAAGACGACGATTTTGATGTTTGTAAATTAACTCAATTAATATTTGTAAATATACAAATAGCCATTTTTAT
>Frequency_1_QualityScore_FFHHHHHJJJJJJJJJJJJEIJJJJHIJJJJJJJJJHHHFFFFFFFDDDDDEDDDDDDDDDDDDDDCDDBDDDDDDDEDDEEDDEACCCCDDDE_Mismatch_1_Sense_+_Library_PoolT
TATTATATTCCACCTGCGGAGGCGGTGATATACGAAAGATAATAGCGTAGATCCTCAAAGACGACGATTTTGATGTTTGTAAATTAACTCAATT
>Frequency_1_QualityScore_FFHHHHHJJJJIJJJJJJJJJJJJIJJGJJJIJJJJJJJJJJJJJJJJJJJJJJIIIJJJJIJIEIHHFDDBDDEFEEDBBDDDDDDEEDDDDD_Mismatch_1_Sense_+_Library_PoolT
TGCAGCTTAAGATATTTACCTGTGTAGTCTGTTCTGTATAATATCTATTATATTCCACCTGCGGAGGCGGTGATATACGAAAAATAATAGCGTA
>Frequency_1_QualityScore_FFHHHHHJJJJJJJJJJJJJJJJJIJJGIJJIIJJJJJJJJJJJJJJJIJJJJJIJJJIJJJJGHHHHHFFFFFFEED_Mismatch_1_Sense_+_Library_PoolT
AGATCCTCAAAGACGACGATTTTGATGTTTGTAAATTAACTCAATTAATATTTGTAAATATACAAATAGCCATTTTCA
>Frequency_1_QualityScore_FFHHHHHJJJHIJIJJGHIIIJJJJHCHIJJIJJHHHHFFFDEEEEEDDDDDDDDDDDDDBDDDDDBCDCDEEEEBCDDDDDDDDDDEEEEEED_Mismatch_1_Sense_+_Library_PoolT
GCACCTGCGGAGGCGGTGATATACGAAAAATAATAGCGTAGATCCTCAAAGACGACGATTTTGATGTTTGTAAATTAACTCAATTAATATTTGT
>Frequency_1_QualityScore_FFHHHHHJJJJJJIJIJJJGGEHIJIE?HHIJJJJJJJJJJJIGIGIHIIJIIJIJJJIIGJIHHHHGHF_Mismatch_1_Sense_+_Library_PoolT
GACGACGATTTTGATGTTTGTAAATTAACTCAATTAATATTTGTAAATATACAAATAGCCATTTTTATCA
>Frequency_1_QualityScore_DDHHDHHGHGIGIGGGBFFIIEGEHIJIIEHFGGIBBC=BF=CFHIIGGHIIFIIJHHHDAECEDEFBC?>ACCC>CCDEDBDD@_Mismatch_0_Sense_+_Library_PoolT
GCGTAGATCCTCAAAGACGACGATTTTGATGTTTGTAAATTAACTCAATTAATATTTGTAAATATACAAATAGCCATTTTTATGA
>Frequency_1_QualityScore_FFHHHHHJJJJJJJJJJJJJJJJJJIJJJJJJJJJJJJJJJJJHIJIJIJJJJIJJJIJJJJJJJJJJGHHHHFFFADDDDDDDDCDDEED@BD_Mismatch_0_Sense_+_Library_PoolT
GCCTGCTCCGCCTGCAGCTTAAGAGATTTACCTGTGTAGTCTGTTCTGTATAATATCTATTATATTCCACCTGCGGAGGCGGTGATATACGAAA
>Frequency_1_QualityScore_EDHHHHHJJJJJJJJJJJJJJIIII@HIJJJJJJJJIIIJJJJIJIHHFHHIJJJJIJIJIIJIJJJIIHHFFHHHHFFFFFEEEEDD_Mismatch_2_Sense_+_Library_PoolT
TAATAGCGTAGATCCTCAAAGACGATGATTTTGATGTTTGTAAATTAACTCAATTAATATTTGTAAATATACAAATAGCCATTTTTAC
>Frequency_1_QualityScore_FFCFHHHJJJJJJJJJJJIJJJJJIJJJJJJJJJJJJJJJJJJJHFHHHFFFFFFDDDDDDDEEDDDDDBDDDDCDDDDDDDDDDDDDDDDDDD_Mismatch_0_Sense_+_Library_PoolT
AGTCTGTTCTGTATAATATCTATTATATTCCACCTGCGGAGGCGGTGATATACGAAAAATAATAGCGTAGATCCTCAAAGACGACGATTTTGAT
>Frequency_1_QualityScore_FFHHHHHIIIJJIJGIIGGIIIIIGHIJJJJJJIIJJHIJJJJHIIJIJJJJJJJHHHHHGHHFFFFFFFEEEEEEDDDDEEDDD_Mismatch_0_Sense_+_Library_PoolT
TAGCGTAGATCCTCAAAGACGACGATTTTGATGTTTGTAAATTAACTCAATTAATATTTGTAAATATACAAATAGCCATTTTTAT
>Frequency_1_QualityScore_DBFDFHHIGGHGHHJJEAHIIFIGIJIIIJJJIGHGGGHIIIGI_Mismatch_0_Sense_+_Library_PoolT
AACTCAATTAATATTTGTAAATATACAAATAGCCATTTTTATGA
>Frequency_1_QualityScore_DBHDHHHJIIGHI@EBAHDGIG=FGGHHGGIJHIID*9?FCHIGGFGIJJGIFH;@DGEDGCCCEAEFD;@CEEED_Mismatch_0_Sense_+_Library_PoolT
ATCCTCAAAGACGACGATTTTGATGTTTGTAAATTAACTCAATTAATATTTGTAAATATACAAATAGCCATTTTTA
>Frequency_1_QualityScore_FFHHHHHJJIHIIGIIJJJFHGGIJJIFHEGIB?DDFGIIJIIJJJJJJIJIIFGGGGC@EEHHDHEFFDEECEEA_Mismatch_0_Sense_+_Library_PoolT
CTCAAAGACGACGATTTTGATGTTTGTAAATTAACTCAATTAATATTTGTAAATATACAAATAGCCATTTTTATGA
>Frequency_1_QualityScore_DDHFDFDFGEEEGEEHIIGGDGHGGJJJIJJJJIIIJCGIGIJJJJJIIJIGGGHIEHHHIIIG_Mismatch_0_Sense_+_Library_PoolT
GATTTTGATGTTTGTAAATTAACTCAATTAATATTTGTAAATATACAAATAGCCATTTTTATGA
>Frequency_1_QualityScore_FFHDDDHIJJGIFDHHHIJJIJJJIJJJJJ_Mismatch_0_Sense_+_Library_PoolT
TTGTAAATATACAAATAGCCATTTTTATGA
>Frequency_1_QualityScore_FFGFHHGIIJJJIJIJIIJIJIHGIGHJJJIJJJJJJJJJJJJJGFFFFFDEEBCEEDEEDDDC@CCDDCDDDCEDFDFEEEEEDEEEEDD_Mismatch_1_Sense_+_Library_PoolT
CGGTGATATACGAAAGATAATAGCGTAGATCCTCAAAGACGACGATTTTGATGTTTGTAAATTAACTCAATTAATATTTGTAAATATACAA
>Frequency_1_QualityScore_FFHHHGHJJJJIJJJJJJJJJJJJJJJJJJJJJJJIIJJIJJJHHHHFDFFFEEEEDDDDDEDDDDDCDCDDDBDD@DDDDDDDDDDEDDDEDD_Mismatch_1_Sense_+_Library_PoolT
GTATAATATCTATTATATTCCACCTGCGGAGGCGGTGATATACGAAAGATAATAGCGTAGATCCTCAAAGACGACGATTTTGATGTTTGTAAAT
>Frequency_1_QualityScore_FFGHHHHJJIIJIDGGGIJIGJJJJIIIJJJJJIJIIJIJJIGIGI9CHEHHGHEDDACFB@AACCEDECCDDEEDCDECCCCDDDAA_Mismatch_1_Sense_+_Library_PoolT
TGATATACGAAAGATAATAGCGTAGATCCTCAAAGACGACGATTTTGATGTTTGTAAATTAACTCAATTAATATTTGTAAATATACAA
>Frequency_1_QualityScore_FDHGHFHIGIJJJJIJJJJJIHGIIIHHBFGHJIJIIHGEIGIIBFGEHIIIGGGCHIGGGIIHGHHH_Mismatch_0_Sense_+_Library_PoolT
AGACGACGATTTTGATGTTTGTAAATTAACTCAATTAATATTTGTAAATATACAAATAGCCATTTTTA
>Frequency_1_QualityScore_FFHHHHHJIJHIIFHJJJJJJIJJIJJJJJJJJJJIJJJJIGIJJJJJJJIJFHIHDDDEEEEEEDDDDCDDCDDCCBBBDDECDACCCDDDDB_Mismatch_1_Sense_+_Library_PoolT
TTTACCTGTGTAGTCTGTTCTGTATAATATCTATTATATTCCACCTGCGGAGGCGGTGATATACGAAAGATAATAGCGTAGATCCTCAAAGACG
>Frequency_1_QualityScore_FFHHHHHJJJJJIJJIHIJJJJJGJIJJJJJJJJJJJJJJJJJJHHHHFFFFFFEEEEEEDEEC@ACDDCCEDDEEFEEEEECDDEEEEDC_Mismatch_2_Sense_+_Library_PoolT
CGGTCATATACGAAAGATAATAGCGTAGATCCTCAAAGACGACGATTTTGATGTTTGTAAATTAACTCAATTAATATTTGTAAATATACAA
>Frequency_1_QualityScore_FFHHHHHJIIJJJJJJJJJJIHIHGAHIIIJJJJJJJJJJJJIIJJJJIIIGFHIIGIIIJJJJJHHHGHHDDFDDDBDDDD@B@DC@CDB8AB_Mismatch_1_Sense_+_Library_PoolT
GCCCGCTCCGCCTGCAGCTTAAGAGATTTACCTGTGTAGTCTGTTCTGTATAATATCTATTATATTCCACCTGCGGAGGCGGTGATATACGAAA
>Frequency_1_QualityScore_FFHHHHGJJJJIIJIIIJJJJJJJIHJIIIGIGIHIJJJJJJJJJJJIIIJJIJJJIGHJJJJJGHIIBBBBD?B@DEEDDDBBDDDDDDDECD_Mismatch_2_Sense_+_Library_PoolT
GCCTGCAGCTTAAGATATTTACCTGTGTAGTCTGTTCTGTATAATATCTATTATATTCCACCTGCGGAGGCGGTGATATACGAAAGATAATAGC
>Frequency_1_QualityScore_FFHFHHHJJFIIHGIHHDHGHIC<CCGFGGIJIJJJJJJIIIIIJJIJFHGHGJIHIIIJJJHHID_Mismatch_0_Sense_+_Library_PoolT
ACGATTTTGATGTTTGTAAATTAACTCAATTAATATTTGTAAATATACAAATAGCCATTTTTATGA
>Frequency_1_QualityScore_FFHHHHHJJJJJJJJJJJJJJIJHIJJJJJJIHIIIJIIIIIJJJJHIJJJJJJJJJJJJJJJJGHJJJGHIFFFDDDDDDDDDDDDEDBD_Mismatch_0_Sense_+_Library_PoolT
CTGCTCCGCCTGCAGCTTAAGAGATTTACCTGTGTAGTCTGTTCTGTATAATATCTATTATATTCCACCTGCGGAGGCGGTGATATACGAA
>Frequency_1_QualityScore_FFHGDDAHIDBFHJIIJEHIIJDG<FIIIIIJIIHHBGHEHIIGHIJJGIJEHIJJJJJIIJJJJJGIJHHIJHFFFDDDDB5@?CEEDD@@BD_Mismatch_1_Sense_+_Library_PoolT
GCCTGCTCCGCCTGCAGCTTAAGATATTTACCTGTGTAGTCTGTTCTGTATAATATCTATTATATTCCACCTGCGGAGGCGGTGATATACGAAA
>Frequency_1_QualityScore_?D:CFHAHDBD<C@GBEBDFIIIDHCFIIIIEIICHIGGC@CHECGGDGEAEHEHEEDDECDCDCD>CDDEDDEEECCCCC::>CCDDCB_Mismatch_0_Sense_+_Library_PoolT
AAATAATAGCGTAGATCCTCAAAGACGACGATTTTGATGTTTGTAAATTAACTCAATTAATATTTGTAAATATACAAATAGCCATTTTTA
>Frequency_1_QualityScore_FFHGDFDHIIJIIHIGEGHEFGFHJGHGGFHGIGIGGGHCACFGIIGIGGHGHJGGGHJEACHHHEBFFCFECCCCCEDDDDD_Mismatch_0_Sense_+_Library_PoolT
GTAGATCCTCAAAGACGACGATTTTGATGTTTGTAAATTAACTCAATTAATATTTGTAAATATACAAATAGCCATTTTTATGA
>Frequency_1_QualityScore_FFHDHHHIIJJIIIJJIIJIJGEIIJJEHGIJJIJGIJIJF=@FHEGIIJHHHHHHHEDEEFFFCFCCEAECDDDDDEEDDD_Mismatch_1_Sense_+_Library_PoolT
CGTAGATCCTCAAAGACGACGATTTTGATGTTTGTAAATTAACTCAATTAATATTTGTAAATATACAAATAGCCATTTTTAA
>Frequency_1_QualityScore_FFHGGHHJJJJJIIIJIIJJJIJIJJJIIIIJJJJIJIFHGJHJJIHIJIIJHEHHHGFFFFFFEEFFEEEEFDEDEEDCDCDDCCDDDEEDBD_Mismatch_1_Sense_+_Library_PoolT
GAAAAATAATAGCGTAGATCCTCAAAGACGACGATTTTGATGTTTGTAAATTAACTCAATTAATATTTGTAAATATACAAATAACCATTTTTAT
>Frequency_1_QualityScore_DDHHHHHJJJJJJJJJJIJJJJIJIIIJIIIIIIJJGIIJJJIHHHHFFFFCEEEEEDBDDDEDDDDDDCCDDBBDDBDDDDDBDDCDDDADED_Mismatch_1_Sense_+_Library_PoolT
TGTATAATATCTATTATATTCCACCTGCGGAGGCGGTGATATACGAAAGATAATAGCGTAGATCCTCAAAGACGACGATTTTGATGTTTGTAAA
>Frequency_1_QualityScore_FFHHHHHJJJJJIJJJIJJJJJHHIJJIJJJJJJJJJJJIJIIIJJJJJJJJJJIJJIJJIIJJJJI_Mismatch_2_Sense_+_Library_PoolT
ACGATTTTGATGTTTGTAAATTAACTCAATTAATATTTGTAAATATACAAATAGCCATTTTTATGCA
>Frequency_1_QualityScore_FFFFHHHGJJGIJIJJIIIJJJJIJICHIIJJJIJJIJJJIJJIJIJ9GIIHHH_Mismatch_2_Sense_+_Library_PoolT
TTGTAAATTAACTCAATTAATATTTGTAAATATACAAATAGCCATTTCTATGAA
>Frequency_1_QualityScore_FECDHHHEGFHGFACHHI@HHAEGGGHH>CHIIHHIIIG>AGHH<FHIIIIIGG_Mismatch_1_Sense_+_Library_PoolT
TGTTTGTAAATTAACTCAATTAATATTTGTAAATATACAAATAGCCATTTTTAC
>Frequency_1_QualityScore_FFHHHHHJJJJJJJJJJIJIJJIHIJJJJJJJJJJJJJIIHHHFFFFFFDDBDDDEDDDDDDDDDDDDDD>BBDDDDDDDDEDDEECDD>ACCD_Mismatch_0_Sense_+_Library_PoolT
TATCTATTATATTCCACCTGCGGAGGCGGTGATATACGAAAAATAATAGCGTAGATCCTCAAAGACGACGATTTTGATGTTTGTAAATTAACTC
>Frequency_1_QualityScore_FFHHHHHJJJJJJJJGIJJJIJJJJJJJJGIJJJJJJJIJHHHFFFFFFEDDDDDEDDDDDDDDDDDBDBBDDDDDDDDEDEDDEDDDECCCCD_Mismatch_0_Sense_+_Library_PoolC
TATCTATTATATTCCACCTGCGGAGGCGGTGATATACGAAAAATAATAGCGTAGATCCTCAAAGACGACGATTTTGATGTTTGTAAATTAACTC
>Frequency_1_QualityScore_FEHHHHHJIJJGJIJIIIGGGIGIJJJIJJIJJJJJHGJIHIJJGIH=FGHHJIJJHHHHHHHHFFFDFBEEEEEEECCDDDCEEDDC_Mismatch_1_Sense_+_Library_PoolT
TAATAGCGTAGATCCTCAAAGACGACGATTTTGATGTTTGTAAATTAACTCAATTAATATTTGTAAATATACAAATAGCCATTTTTAA
>Frequency_1_QualityScore_FFHHHHFEHGGHICECIHGHF:CFEEHGIIEHIIIIGFHHGGHIIIIIIIGHIIHIIIIII_Mismatch_0_Sense_+_Library_PoolT
GATTTTGATGTTTGTAAATTAACTCAATTAATATTTGTAAATATACAAATAGCCATTTTTA
>Frequency_1_QualityScore_FFHHGHGJIJJIJJHHGHJIHJIIJIIHIIIJFJIJJIJIHIIJIJJJGJIIJIJJEHEHFHIIGIJJHFBDBBBDDDEEEBDDDDDDDDCECD_Mismatch_1_Sense_+_Library_PoolT
GCCTGCAGCTTAAGAGATTTACCTGTGTAGTCTGTTCTGTATAATATCTATTATATTCCACCTGCGGAGGCGGTGATATACGAAAGATAATAGC
>Frequency_1_QualityScore_FFHHHHHJJJJIIJJJJJJJGIIJJJJJJJJJJJIJJJJGIIJJJJHHEHHHFFFFFFFEEEEEEDEDDCDFFEEDEEFFEEEEDDDDDDDDCD_Mismatch_2_Sense_+_Library_PoolT
ATATACGAAAGATAATAGCGTAGATCCTCAAAGACGACGATTTTGATGTTTGTAAATTAACTCAATTAATATTTGTAAATATACAAATAGCCAA
>Frequency_1_QualityScore_EFGHFDAHHEHEHHHECHIG>GDEEB@?FGI@GIHEEHGIHHGIIJG==C==AEHHHEDC?;B>AECEEC@A@DDE@;;>BCEFECC@CCC>@C_Mismatch_1_Sense_+_Library_PoolT
TGATATACGAAAGATAATAGCGTAGATCCTCAAAGACGACGATTTTGATGTTTGTAAATTAACTCAATTAATATTTGTAAATATACAAATAGCC
>Frequency_1_QualityScore_FFHHHHHJJJJIJJJJJJJIIJJJJJJJJJ_Mismatch_0_Sense_+_Library_PoolT
TATTTGTAAATATACAAATAGCCATTTTTA
>Frequency_1_QualityScore_DFHHGGHIIIIIIIHG?GIIGHIDHGEGGIIFEHFHHFFDEDEDE@ADDDDDDBD@DDDDDDDDCDEDBDD@BDDDCDDD9@DDCDDCDDEDDA_Mismatch_1_Sense_+_Library_PoolT
ACCTGCGGAGGCGGTGATATACGAAAAATAATAGCGTACATCCTCAAAGACGACGATTTTGATGTTTGTAAATTAACTCAATTAATATTTGTAA
>Frequency_1_QualityScore_FFHHHHHIJHJJJJJJJJJJJJGIIIIJD?BFHHJJJJJJJJJJJJJJJJJJJIIFHJJIIJJJHHHHEA_Mismatch_1_Sense_+_Library_PoolT
AAGACGACGATTTTGATGTTTGTAAATTAACTCAATTAATATTTGTAAATATACAAATAGCCATTTTTAA
>Frequency_1_QualityScore_FFFFHHHJJJIIJIIJJJIIJJJIGJIJJIGIJJHJJJHHHIJJH9?DFEDDEEDDDDDDDDEEDDBBDBDDDDDDD_Mismatch_0_Sense_+_Library_PoolT
AGTCTGTTCTGTATAATATCTATTATATTCCACCTGCGGAGGCGGTGATATACGAAAAATAATAGCGTAGATCCTCA
>Frequency_1_QualityScore_FFHHHHHJJJJJJJJJJJJIIJJGIJJHIIGHIBBDFIJJJJJJJJJJJJJJJJJJJJHHHHHHFFFFFFEEEDC_Mismatch_0_Sense_+_Library_PoolT
CCTCAAAGACGACGATTTTGATGTTTGTAAATTAACTCAATTAATATTTGTAAATATACAAATAGCCATTTTTAT
>Frequency_1_QualityScore_FFGHHHHJJIJJJGJJHIJHACHIJJJJJJJJJJJIIJJJIJJIIHHIIIHIJJJJJJJJJJI_Mismatch_0_Sense_+_Library_PoolT
ATTTTGATGTTTGTAAATTAACTCAATTAATATTTGTAAATATACAAATAGCCATTTTTATGA
>Frequency_1_QualityScore_FFHHHHHJJJJJJJJJJJJJJIJIIJJIJJIJJJIIIIJJGGHGIJJJJJIJIJIJJIJHHHHHHHFBDBDEEEEDEEEDDDDE_Mismatch_1_Sense_+_Library_PoolT
CGTAGATCCTCAAAGACGACGATTTTGATGTTTGTAAATTAACTCAATTAATATTTGTAAATATACAAATAGCCATTTTTATCA
>Frequency_1_QualityScore_D;FD+AAGEFG4:C<<4:<A@BDCAGEDEF411CCFBD4DGCEEE4??DB<?*9(_Mismatch_0_Sense_+_Library_PoolT
GATGTTTGTAAATTAACTCAATTAATATTTGTAAATATACAAATAGCCATTTTTA
>Frequency_1_QualityScore_FFHHHHHJJJJJJJHIIIJJJIJGIJFHJJJIJJIJGBFHIIJIJJJJJJJJJJJJJJJJIJFGHHHHHHHFFFFFFEEC_Mismatch_0_Sense_+_Library_PoolT
GATCCTCAAAGACGACGATTTTGATGTTTGTAAATTAACTCAATTAATATTTGTAAATATACAAATAGCCATTTTTATGA
>Frequency_1_QualityScore_?DHDDBD>6E@@A?AH@CFGFHDFAGGGECGAFBDHIIIID@BFHIIB=FGIGGIIGDADGIGCEEC>??C_Mismatch_1_Sense_+_Library_PoolT
TCAAAGACGACGATTTTGATGTTTGTAAATTAACTCAATTAATATTTGTAAATATACAAATAGCCATTTAT
>Frequency_1_QualityScore_FFHHHHHJJJJJJJJJJIJGIIJJJFHIJJJJJJJJJJJJJJIHFFDDDEDEDCCEDDEEEFEDCDDDDDDEDCEEEEEEDDEEEDEEEAC_Mismatch_0_Sense_+_Library_PoolT
CGGTGATATACGAAAAATAATAGCGTAGATCCTCAAAGACGACGATTTTGATGTTTGTAAATTAACTCAATTAATATTTGTAAATATACAA
>Frequency_1_QualityScore_FFHHHHHJIIJJJJFGHIIJJIIHIIJJJJIJJJJHHHFFFFEEEEEEDDDBDDDDDBDDDDDDCCDDBDD@CDC@CACDDDEDDEDEDEDCDE_Mismatch_1_Sense_+_Library_PoolT
ACCTGCGGAGGCGGTGATATACGAAAGATAATAGCGTAGATCCTCAAAGACGACGATTTTGATGTTTGTAAATTAACTCAATTAATATTTGTAA
>Frequency_1_QualityScore_DFHFFHGIJIIFHHJJJJJJHHGJJJJJJJJJJJJJIJIJGGJJGIEEDDFFFFF?CDDDDDDEEDDDDBBDEDDDDCCCDDDDDDDBDDDDDD_Mismatch_0_Sense_+_Library_PoolT
TAGTCTGTTCTGTATAATATCTATTATATTCCACCTGCGGAGGCGGTGATATACGAAAAATAATAGCGTAGATCCTCAAAGACGACGATTTTGA
>Frequency_1_QualityScore_FFHHHHHEACGHJJJJJJJIJJJIIIJJJJJJIIHIIJIJJJIJJJJJ_Mismatch_0_Sense_+_Library_PoolT
GTAAATTAACTCAATTAATATTTGTAAATATACAAATAGCCATTTTTA
>Frequency_1_QualityScore_FFHGHGHJJIJIJJJIJDFGIJHIIJHIJIHHHHHFFFFDDDDEDDDDDDDDDDDBDDDDDDDCBDDDDCDDEEEEECCCCCDDDEDDEEEEEE_Mismatch_0_Sense_+_Library_PoolT
TCCACCTGCGGAGGCGGTGATATACGAAAAATAATAGCGTAGATCCTCAAAGACGACGATTTTGATGTTTGTAAATTAACTCAATTAATATTTG
>Frequency_1_QualityScore_FFHHHHHJIJJJJJIJJJJJIFIJJJJJJJHIHIIIIJJHHIJJJIIHIJIJJIJJJIIJJJGIJJJJJDHHEFDDDDBBDDDDDED<ABDDDD_Mismatch_1_Sense_+_Library_PoolT
GCTCCGCCTGCAGCTTAAGAGATTTACCTGTGTAGTCTGTTCTGTATAATATCTATTATATTCCACCTGCGGAGGCGGTGATATACGAAAGATA
>Frequency_1_QualityScore_FFHHFHGJJJJJJJJJJJIIIJJHIJIJJIJJIJJJIJJIIGF@CCHHIJJIJJHHHHHHHFFFFFFFFEEECECCCDDEEDDC_Mismatch_0_Sense_+_Library_PoolT
AGCGTAGATCCTCAAAGACGACGATTTTGATGTTTGTAAATTAACTCAATTAATATTTGTAAATATACAAATAGCCATTTTTAT
>Frequency_1_QualityScore_FFHHHHHJJJJJJJJJJIJJI_Mismatch_0_Sense_+_Library_PoolT
TACAAATAGCCATTTTTATGA
>Frequency_1_QualityScore_BDHGDBFIIIIIIGHABGGDHHIEHHGHFBDHDBFFBFG>FGEGIIIEIIGGHHIHIHIIIIHFCCAEDCFFFFEEEEDE_Mismatch_1_Sense_+_Library_PoolT
TAGATCCTCAAAGACGACGATTTTGATGTTTGTAAATTAACTCAATTAATATTTGTAAATATACAAATAGCCATTTTTAC
>Frequency_1_QualityScore_?B4AFDFGGGGI>FB>FE>F>HCEIIECG>@EEHHB@AGGGH9@(-6=?3@C>@(638,59?C:@AC@:5(:9&599>B?@CC?CC4>A_Mismatch_1_Sense_+_Library_PoolT
TGTATAATATCTATTATATTCCACCTGCGGAGGCGGTGATATACGAAAGATAATAGCGTAGATCCTCAAAGACGACGATTTTGATGTTT
>Frequency_1_QualityScore_DFHHHGHJJJIIIIJJJJJJJJJI_Mismatch_0_Sense_+_Library_PoolT
TAAATATACAAATAGCCATTTTTA
>Frequency_1_QualityScore_B:<<FFDE9:CFCGAHCHFBFHEHEFFFFDGCFEC>FFEBE3@??@F:1@/,9?BDEEB;=?@BB?@A;;A@\0<9@A@AABBB>AABBBB<5<_Mismatch_1_Sense_+_Library_PoolT
CTGTGTAGGCTGTTCTGTATAATATCTATTATATTCCACCTGCGGAGGCGGTGATATACGAAAAATAATAGCGTAGATCCTCAAAGACGACGAT
>Frequency_1_QualityScore_FFHHHHHJJIIIIAIHIJJHIJIJIJJJJGGIIIJJJJIFHIJJJJJJJJJJJJJI_Mismatch_1_Sense_+_Library_PoolT
AGTTTGTAAATTAACTCAATTAATATTTGTAAATATACAAATAGCCATTTTTATGA
>Frequency_1_QualityScore_FFHHHHHJIJJJJJJJJJJJJJJJJJJHGIIJHIJJHIJJJIJIIJJJGIIJJIJJJJJGIIJJIJIHFFDDDDDBDBCDEEEDDBB>BDDDEE_Mismatch_2_Sense_+_Library_PoolT
CCGCCTGCAGCTTAAGATATTTACCTGTTTAGTCTGTTCTGTATAATATCTATTATATTCCACCTGCGGAGGCGGTGATATACGAAAAATAATA
>Frequency_1_QualityScore_FFHHHHHJJJJJJJIJJJIJJHIIHJJJJJJJJIJJJIIJJIJFCFHIJJJJJJJJHHHHHHHFFFFFFFEEEEEDEDDDEEDD_Mismatch_0_Sense_+_Library_PoolT
TAGCGTAGATCCTCAAAGACGACGATTTTGATGTTTGTAAATTAACTCAATTAATATTTGTAAATATACAAATAGCCATTTTTA
>Frequency_1_QualityScore_FFHHHHHJJIHJJGJJJJHIIJJIIJJHJIJJIJJJJIJJJIJJJJJJIJJJIIJJJIIJBH5BBDDDBCDDEEDDDDDDDDDEEDBB@BBDDD_Mismatch_2_Sense_+_Library_PoolT
ACTTAAGATATTTACCTGTGTAGTCTGTTCTGTATAATATCTATTATATTCCACCTGCGGAGGCGGTGATATACGAAAAATAATAGCGTAGATC
>Frequency_1_QualityScore_FFHHHHHJJJJJJJJJGGFGIJIJJJIGIHJIJJJJJJJJJIJJIJJJJJJGIJJJJJIIJJJJIJJHFFDDDDDBDDDDEEEDDDDDDDDDDE_Mismatch_1_Sense_+_Library_PoolT
CCGCCTGCAGCTTAAGAGATTTACCTGTGTAGTCTGTTCTGTATAATATCTATTATATTCCACCTGCGGAGGCGGTGATATACGAAAGATAATA
>Frequency_1_QualityScore_FFHHHHHJJJJJJJJJJJJJJJJJJIIHIJJJJJJJIJIIJHIJJJJJIJIJJJJJJJJJIJJJJJJIIHIJJHHHFFDDDDDDBDBDEEDEDB_Mismatch_0_Sense_+_Library_PoolT
ATGCCTGCTCCGCCTGCAGCTTAAGAGATTTACCTGTGTAGTCTGTTCTGTATAATATCTATTATATTCCACCTGCGGAGGCGGTGATATACGA
>Frequency_1_QualityScore_FFGHHHHJJGHJJJJJJJJJJJIIIIIIIJIJJJJJJIJJJIIJIJJHCDHIJJJHHHHHHHHFFFFFFEFEEDEEEDDDDDDDEEDD_Mismatch_0_Sense_+_Library_PoolT
ATAATAGCGTAGATCCTCAAAGACGACGATTTTGATGTTTGTAAATTAACTCAATTAATATTTGTAAATATACAAATAGCCATTTTTA
>Frequency_1_QualityScore_2@DFFFF<DFII<C3A<EFCFFFCEEFGEEFFEA9?<FF@GEAF_Mismatch_1_Sense_+_Library_PoolT
TCAATTAATATTTGTAAATATACAAATAGCCATTTTTATGATCA
>Frequency_1_QualityScore_FFHHHHHIJJJJJJHGJJJJIIIJIJJIJJIIIIIIEH_Mismatch_0_Sense_+_Library_PoolT
TCAATTAATATTTGTAAATATACAAATAGCCATTTTTA
>Frequency_1_QualityScore_+=<DCFCB:EBEGBDB1CB;FB\<FFFBCFF;6546=?@DDDDC9;;5;;>ABA:,,5<??B@3(8?@@8@A>>AA8>@::@BBAAB3+:@B_Mismatch_2_Sense_+_Library_PoolT
AATATTCCACCTGCGGAGGCGGTGATATACGAAAAATAATAGCGTAGATCCTCAAAGACGACGATTTTGATGTTTGTAGATTAACTCAATTA
>Frequency_1_QualityScore_FDHHHHHJIGIIJIAHGIJJJGIGJJJJJJJJIGHIHIIIJIIJJJIIIJJIJJIHHGHHHFFEFFFFDEEEDEEEEDDACDDCDDD_Mismatch_0_Sense_+_Library_PoolT
GAAAAATAATAGCGTAGATCCTCAAAGACGACGATTTTGATGTTTGTAAATTAACTCAATTAATATTTGTAAATATACAAATAGCCA
>Frequency_1_QualityScore_DDAFFF8EDGEGFHFI:B?<HAA?++<+AEACGEIIFFIIIDFD>BGBFFGGE<99?FFFDBAF<A;796988>B@BD?B_Mismatch_1_Sense_+_Library_PoolT
TGCAGCTTAAGATATTTACCTGTGTAGTCTGTTCTGTATAATATCTATTATATTCCACCTGCGGAGGCGGTGATATACGA
>Frequency_1_QualityScore_FFHHHHHJJJJIJJJJJJJJIJJIHIIGIJHFGHIJJJJJJJJJJJJHIIJJJJJIGIGIJJIHHHHHHDFFFF_Mismatch_0_Sense_+_Library_PoolT
CAAAGACGACGATTTTGATGTTTGTAAATTAACTCAATTAATATTTGTAAATATACAAATAGCCATTTTTATGA
>Frequency_1_QualityScore_DDHHDHHEGIIF>HFIIA@CFHDCBAE1?AGDB5@DHEIG@E7?:4B?;?BCCC>>?>BEACC>>:AC??59BBB@BBCC?CCCCCCBE>>CD:_Mismatch_1_Sense_+_Library_PoolT
ATAATATCTATTATATTCCACCTGCGGAGGCGGTGATATACGAAAGATAATAGCGTAGATCCTCAAAGACGACGATTTTGATGTTTGTAAATTA
>Frequency_1_QualityScore_FFHHHHHJJJJJJJJEHIIIJHIJJJIHIIHIJJJIJJJJGCFGIGIIJJJJJJJJJJJJHHHGHGGFF?DEFEEEEEEDDD_Mismatch_0_Sense_+_Library_PoolT
CGTAGATCCTCAAAGACGACGATTTTGATGTTTGTAAATTAACTCAATTAATATTTGTAAATATACAAATAGCCATTTTTAT
>Frequency_1_QualityScore_FFHHGHHJJJJJJJJGHHIIJJJJIJJJJJJIJJIJJJJHHHHHHFFFFFFF>CEEEEDDDEDDEEEFECCDE_Mismatch_0_Sense_+_Library_PoolT
CGAAAAATAATAGCGTAGATCCTCAAAGACGACGATTTTGATGTTTGTAAATTAACTCAATTAATATTTGTAA
>Frequency_1_QualityScore_FFHFHHHJIIJJJJJJJJJJJDIIJJJIIJJJIJJJIJJJJJHHHHFFFFFEDDDDDDDEEDDDDDDDECCDDD_Mismatch_0_Sense_+_Library_PoolT
CTGTTCTGTATAATATCTATTATATTCCACCTGCGGAGGCGGTGATATACGAAAAATAATAGCGTAGATCCTCA
>Frequency_1_QualityScore_D?FDHHDHHIIGIIGGHGGEDHHG<6@FCFHICF@E@4?A7=>;?>B3,5@D;;>;AC;@A?;=@95(22:C044:>@38ADEEECCCC>ACC>_Mismatch_1_Sense_+_Library_PoolT
TATTATATTCCACCTGCGGAGGCGGTGATATACGAAAAATAATAGCGTATATCCTCAAAGACGACGATTTTGATGTTTGTAAATTAACTCAATT
>Frequency_1_QualityScore_FFHGHHHJGIJIJJFHGGGIIIJHIJJJJHHHHHGFFFDDEEDDDDDDDDDDDDDDDDDDDBDDEDEDDEEEEEDDDDDD_Mismatch_2_Sense_+_Library_PoolT
TGCTGCGGAGGCGGTGATATACGAAAAATAATAGCGTAGATCCTCAAAGACGACGATTTTGATGTTTGTAAATTAACTCA
>Frequency_1_QualityScore_FFFHFHFGIFIJJJJJJJJIJJJJJEIJJJJHIIGIIJJCGFFH=/=@CEIIIICEHHHHHHED?ACC@@CCECEECCCCCDDCB_Mismatch_1_Sense_+_Library_PoolT
ATATCGTAGATCCTCAAAGACGACGATTTTGATGTTTGTAAATTAACTCAATTAATATTTGTAAATATACAAATAGCCATTTTTA
>Frequency_1_QualityScore_DFHHHHHIJGIIJIJJGIJGIJJJFGHIGHJJIIGIJJIJJJJIJJIJJJJJJJIHIJ_Mismatch_0_Sense_+_Library_PoolT
TAGATCCTCAAAGACGACGATTTTGATGTTTGTAAATTAACTCAATTAATATTTGTAA
>Frequency_1_QualityScore_FFHHHHHJJJIJJJJJJJJJJIJJIJJJJJJJJJJJJJIJJJIJJJIID>CEHHHHHFFFFFFFFDEEF@EFEEDCDDDDDDDDDEEDDDDDDC_Mismatch_2_Sense_+_Library_PoolT
AATAATAGCGTAGATCCTCAAAGACGACGATTTTGATGTTTGTAAATTAACTCAATTAATATTTGTAAATATACAAATAGCCATTTTTATGAAA
>Frequency_1_QualityScore_FFHHHHHJIJHIJJJJJJJIIHJJJIJJIJJJJJIIJJJJJJJIJJJJIJJJIJJJJJJJFHHFFDDBBBCDDDDD<ABDDDDDDEDDDBDDDD_Mismatch_1_Sense_+_Library_PoolT
AGCTTAAGAGATTTACCTGTGTAGTCTGTTCTGTATAATATCTATTATATTCCACCTGCGGAGGCGGTGATATACGAAAGATAATAGCGTAGAT
>Frequency_1_QualityScore_FFHGHHHJJJJJJJIJJJJIJJIJIJJJJJJJJJIJJJGJJJIJJJJIJJJJIJIIJJJJJJJIJIIJJHHHHFFDDDDDD@DBCDDDDDBDDD_Mismatch_1_Sense_+_Library_PoolT
CCTGCTCCGCCTGCAGCTTAAGAGATTTACCTGTGTAGTCTGTTCTGTATAATATCTATTATATTCCACCTGCGGAGGCGGTGATATACGAAAG
>Frequency_1_QualityScore_FFHDHFDFFHHIIIJJIIIJJIDHIIIJIGJJGGHIHJIIIIJJIJJ_Mismatch_0_Sense_+_Library_PoolT
AAATTAACTCAATTAATATTTGTAAATATACAAATAGCCATTTTTAT
>Frequency_1_QualityScore_FFHHHHHJJJJJJJJJIJJIJJEHIJJJJJJGHFHHHFFFFFFDDDDDEDDDDDCDDDDDDDDBBDDDDBDDDDDDBEECEEC@@CDDDDEDDD_Mismatch_1_Sense_+_Library_PoolT
TATATTCCACCTGCGGAGGCGGTGATATACGAAAGATAATAGCGTAGATCCTCAAAGACGACGATTTTGATGTTTGTAAATTAACTCAATTAAT
>Frequency_1_QualityScore_FFHHHHHJHIJJIIJJJJJIIIJJJJJJJJJJJJI_Mismatch_0_Sense_+_Library_PoolT
AATATTTGTAAATATACAAATAGCCATTTTTATGA
>Frequency_1_QualityScore_FFHHHGHJJJJJJJJJJJJJJIJJJJJJJJJJJIJJJGIJHJIJJJJJJIJJHHHHHHFFFFFFEEEEEDCDEFEEEEEFEDEEEDDDDDDCDD_Mismatch_1_Sense_+_Library_PoolT
GATATACGAAAGATAATAGCGTAGATCCTCAAAGACGACGATTTTGATGTTTGTAAATTAACTCAATTAATATTTGTAAATATACAAATAGCCA
>Frequency_1_QualityScore_DDHHHHHJJJJJJJJHIJJJIJJJIJJJJJJJJJJJJJJJJJJJIJJJJJJIGJJJIFDDDDEFEEDBDDDDDDDEEDDDDDDDEDDDDDD_Mismatch_1_Sense_+_Library_PoolT
TATTTACCTGTGTAGTCTGTTCTGTATAATATCTATTATATTCCACCTGCGGAGGCGGTGATATACGAAAAATAATAGCGTAGATCCTCAA
>Frequency_1_QualityScore_FFHHHHHJJJIJJJJJJJJJJIIJIHIJGIJJIJIJJIJIJGGIJJJF=BEHIJIJHHHEHHHFDFFFFDEEEDEECDC@CCDDDEDDD_Mismatch_2_Sense_+_Library_PoolT
ATAATAGCGTAGATCCTCAAAGACGACGATTTTGATGTTTGTAAATTAACTCAATTAATATTTGTAAATATACAAATAGCCATTTTTGA
>Frequency_1_QualityScore_FFHHHHHJJJJJIJJJJJJJJJJJJJJIIJJJJJIIJJJJJIIEHHHFFFFFFEEDDDDDEDDDDDCDDDCDDDD>BDDDDBDDCDEDDEEEEE_Mismatch_1_Sense_+_Library_PoolT
TATAATATCTATTATATTCCACCTGCGGAGGCGGTGATATACGAAAGATAATAGCGTAGATCCTCAAAGACGACGATTTTGATGTTTGTAAATT
>Frequency_1_QualityScore_FDGDHHHIFIJIGGFIIIJIJJGJIHHIIIIICHIIJHIEGGJFIGGGHGHCIIIHGIJIIIIGIJIDGBB@BDDEEEEDDDDDDDCDDEDCD@_Mismatch_1_Sense_+_Library_PoolT
CTGCAGCTTAAGAGATTTACCTGTGTAGTCTGTTCTGTATAATATCTATTATATTCCACCTGCGGAGGCGGTGATATACGAAAGATAATAGCGT
>Frequency_1_QualityScore_FFHHHHHJJJJJJJHIHJJIIJJJJJJJIJJJJJJJJJJJJJJJJJJJJJJJJIJJIJJIHFCDDD_Mismatch_0_Sense_+_Library_PoolT
AAGAGATTTACCTGTGTAGTCTGTTCTGTATAATATCTATTATATTCCACCTGCGGAGGCGGTGAT
>Frequency_1_QualityScore_FFHHHHHJJJJJJJJJJJJJJJJJIJIJJJJJJJJJJJJJIJJJIJJJJIIJJIIJJJJJJJJIJJJJJHIJJHHGFDDDDDDDDDDEEEEDBD_Mismatch_0_Sense_+_Library_PoolT
TGCCTGCTCCGCCTGCAGCTTAAGAGATTTACCTGTGTAGTCTGTTCTGTATAATATCTATTATATTCCACCTGCGGAGGCGGTGATATACGAA
>Frequency_1_QualityScore_AD?:2A?EE+C<A<<C?AFFEIAEDE>A;DDC??DDECDDB94D>?@ADD3B?44=@CCDACC_Mismatch_1_Sense_+_Library_PoolT
ACGATTTTGATGTTTGTAAATTAACTCAATTAATATTTGTAAATATACAAATAGCCATTTCTA
>Frequency_1_QualityScore_FFHHHHHJJJJJIIJIIJJJIJJJJJGFHIJIJJIJJIJJJJJHIIIJJJJJIIJJJIJHHHHHHFFFFF_Mismatch_1_Sense_+_Library_PoolT
GACGACGATTTTGATGTTTGTAAATTAACTCAATTAATATTTGTAAATATACAAATAGCCATTTTTATAA
>Frequency_1_QualityScore_FFHHHHHJIIJJJHIJJIJFHGIJJJJJJJJIHHHHHHFFFFDDDEDDDDDDDDDDDDDDDDDDDDDDDEDEDBEEEEEC@ACDCDDEDDEDEE_Mismatch_1_Sense_+_Library_PoolT
CTTCCACCTGCGGAGGCGGTGATATACGAAAAATAATAGCGTAGATCCTCAAAGACGACGATTTTGATGTTTGTAAATTAACTCAATTAATATT
>Frequency_1_QualityScore_FFHHGHHJGIIIIJGIJIJJDHIIJJJHHGGIIGBFGIJIJIJJJJJJIIHIIIJJJJJHHDEHHBFFFFEEEB_Mismatch_0_Sense_+_Library_PoolT
CCTCAAAGACGACGATTTTGATGTTTGTAAATTAACTCAATTAATATTTGTAAATATACAAATAGCCATTTTTA
>Frequency_1_QualityScore_AFGGDHFGEHB>@FGIH?E@DBFG>FHAF<B>DGG;AH=FDEDGDCCCEAECDFED@CBCEAC@CCCCC@BBD;;>5;CCD>ACACCA:3_Mismatch_0_Sense_+_Library_PoolT
TACGAAAAATAATAGCGTAGATCCTCAAAGACGACGATTTTGATGTTTGTAAATTAACTCAATTAATATTTGTAAATATACAAATAGCCA
>Frequency_1_QualityScore_DDF?<D?4E>F@F@F@CAHCG;?_Mismatch_0_Sense_+_Library_PoolT
AATATACAAATAGCCATTTTTAT
>Frequency_1_QualityScore_FFHHHHHJDGHIIJJJJJJJJJIJJJJJJJJIJJJJJJJHHHHHHFFDDDDDDDDDDDFDEDDDDEEEDCAACCCCEDDEEEDDEEEEEEEEED_Mismatch_1_Sense_+_Library_PoolT
GGAGGCGGTGATATACGAAAAATAATAGCTTAGATCCTCAAAGACGACGATTTTGATGTTTGTAAATTAACTCAATTAATATTTGTAAATATAC
>Frequency_1_QualityScore_FFHHHHHJJJJJJJIJIIJJJJJJJJIJJJHHJJIJIDFCHHIJJJJJJJJJJIJJJJIJJJIHHHHHHFDFFDFEDCEC_Mismatch_1_Sense_+_Library_PoolT
GATCCTCAAAGACGACGATTTTGATGTTTGTAAATTAACTCAATTAATATTTGTAAATATACAAATAGCCATTTTTAGGA
>Frequency_1_QualityScore_DDFHFHDIIIGHFGGGFEGIIGHGIIIII8GHGHGGHGDCEGIIIFHGG?AA?CCDFDCDEECEEEEEDCCCDDDEEDE>ACAACCCC@AC@B_Mismatch_1_Sense_+_Library_PoolC
GAAAAATAATAGCGTAGATCCTCAAAGACGACGATTTTGATTTTTGTAAATTAACTCAATTAATATTTGTAAATATACAAATAGCCATTTTTA
>Frequency_2_QualityScore_FFHHGHHJJJJJJIIIIJJJJJIIJJIJIJIJIIJJIJIJJIIJJJIIIIIIIGGGGGGEEEEEEEEEEDEEFEEEEECDDDDCCDDDEEEDDD_Mismatch_0_Sense_+_Library_PoolT
AAAAATAATAGCGTAGATCCTCAAAGACGACGATTTTGATGTTTGTAAATTAACTCAATTAATATTTGTAAATATACAAATAGCCATTTTCAAA
>Frequency_1_QualityScore_DFHGBFHIGGIHIIGGAAGGDHIAH>GGIEGGHHG@FHIIIIIIIGGGH>FGHIEH>@E@DEEAHAACHC>?@_Mismatch_0_Sense_+_Library_PoolT
CAAAGACGACGATTTTGATGTTTGTAAATTAACTCAATTAATATTTGTAAATATACAAATAGCCATTTTTGCA
>Frequency_1_QualityScore_4B4,::<,AC>+<318F61??(\,3,=>@52<?=;B8@A8AA>55@-<((33(:AB(99&)&&)222:A<@>:(4+::@>>>:@:::4>:@BA3_Mismatch_2_Sense_+_Library_PoolT
TATATTCCACCAGCGGAGGCGGGGATATACGAAAAATAATAGCGTAGATCCTCAAAGACGACGATTTTGATGTATGTAAATTAACTCAATTAAT
>Frequency_1_QualityScore_FFHHFBFGHIEFE@?CGHGIIIIIIIGIIIIIIIIDGIGHGGHGIDHIE?CHHEFFFDFFCFEEDCDDD>CCDCDDCCCC@CCDDEDDBDCEDC_Mismatch_0_Sense_+_Library_PoolT
AATAATAGCGTAGATCCTCAAAGACGACGATTTTGATGTTTGTAAATTAACTCAATTAATATTTGTAAATATACAAATAGCCATTTTTATTCAA
>Frequency_1_QualityScore_FFHHHHHJJJJJJJGIJIJJJIJJJJJJIJJJJJJJJJJJJJJJHIJIJJIJJIGJJJIIHHHFHHFFFFFFEEDECEDDDDDDDDDDDDDDDD_Mismatch_0_Sense_+_Library_PoolT
AGACGACGATTTTGATGTTTGTAAATTAACTCAATTAATATTTGTAAATATACAAATAGCCATTTTTATGATCTGGTGCCCACTGCCCATGGTC
>Frequency_1_QualityScore_)@DDFDA<BEA@)<CGFC@D<?<?D3?))07-;F@FEE4@FEEEF@CAC))7?@;>;@DCADBD>@@--5;5>>@@>>@>BBA3>ABDDA@ADD_Mismatch_1_Sense_+_Library_PoolT
AAGATAATAGCGTAGATCCTCAAAGACGACGATTTTGATGTTTGTAAATTAACTCAATTAATATTTGTAAATATACAAATAGCCATTTTTATAT
>Frequency_1_QualityScore_FFHHHHHJJJIJJJJJJJJJGIJJJJIJJIJJJJJJJJJGEHHIIJJJIIIIJJJJJJJJJJIJIFCHHHHFFFFFFEEDECEEFE_Mismatch_0_Sense_+_Library_PoolT
GTAGATCCTCAAAGACGACGATTTTGATGTTTGTAAATTAACTCAATTAATATTTGTAAATATACAAATAGCCATTTTTATAATTA
>Frequency_1_QualityScore_FFHHHHHJJJJJJJJJJJJJJJJJJJJJJIJJJJJJJJJIJJHIIIIGHGHHHHHFFFFFFEEEEFEDFEEEEFEEEEEDDDDDCDDDDEEEED_Mismatch_0_Sense_+_Library_PoolT
GAAAAATAATAGCGTAGATCCTCAAAGACGACGATTTTGATGTTTGTAAATTAACTCAATTAATATTTGTAAATATACAAATAGCCATTCTAAA
>Frequency_1_QualityScore_DA:+ADBEEG:@EBDCF@HF>FHF@CGIIFDFAADF@F?@A?FFIF/9@BD;A>@??:@B>@>>D<>88208AAAB@3(+:9?@39B<<<?44:_Mismatch_2_Sense_+_Library_PoolT
TAGGCTGTTCGGTATAATATCTATTATATTCCACCTGCGGAGGCGGTGATATACGAAAGATAATAGCGTAGATCCTCAAAGACGACGATTTGGA
