# Supplementary material for: Differential Gene Expression Reveals Candidate Genes for Drought Stress Response in Abies alba (Pinaceae)
Source: PLoS One. 2015 Apr 29;10(4):e0124564. doi: 10.1371/journal.pone.0124564 (PMC4414588; doi:10.1371/journal.pone.0124564)
Supplement: S3 File — (GZ) [file pone.0124564.s003.gz › comp9506_c0_seq1.fa]

>comp9506_c0_seq1 len=299 path=[2:0-298]
AGATGTCAAGTACCGTTTTGTAATTGACATCGCTCGAAGCTTTTCATGTCCAGCGACTGACTGAGATTGCGACTAAGATGATGTTATGGTTTTCACAAATCGTCAAAAAGAATAGCCTTCACAGTCGAATCCATCTCATAATAATAGCCTTACCATTCGAATCCGTTCTCATTTTGAGATTTACATGTGACCAATTTTATAAATAAAATAAATGATTTTGTAATTTTTATTTGGAGAGTTACCTTTTTTTTTCATCAAAAAAAGCATCCCTTTGCTATTTATAGATATAAATCAAAAGA

>Frequency_7_QualityScore_FFGGHHHJJIIIIJJJJIJJJHIJIIJJIIJJJJIIIIIIJIJJIIIIIJJJJJJJIHJIIIIIIHHFGFFFECEDEEEEEDDCBCDCDDCDDD_Mismatch_0_Sense_+_Library_PoolT
CAAAAAGAATAGCCTTCACAGTCGAATCCATCTCATAATAATAGCCTTACCATTCGAATCCGTTCTCATTTTGAGATTTACATGTGACCAATTT
>Frequency_5_QualityScore_FFHHHHHJJJJJJJJJIJJJGIIGHIIIIJJJJIJIIIIIJIJJJJJIJJJJJJJIHIIIHFHGFGGFEEEEAC@CDDDEDDDDDDDDDDDDDD_Mismatch_0_Sense_+_Library_PoolT
AAAAAGAATAGCCTTCACAGTCGAATCCATCTCATAATAATAGCCTTACCATTCGAATCCGTTCTCATTTTGAGATTTACATGTGACCAATTTT
>Frequency_4_QualityScore_FFHHHGHJJJIIJJJJJJJIIIIIJJJGIIJJJIJIIIIIJJJJGIHIJIJIJIIGIHHHIIIIJJIIIIIHGGGGGGFFEEEFFEEEDECEEE_Mismatch_0_Sense_+_Library_PoolT
ATCTCATAATAATAGCCTTACCATTCGAATCCGTTCTCATTTTGAGATTTACATGTGACCAATTTTATAAATAAAATAAATGATTTTGTAATTT
>Frequency_4_QualityScore_FFHHHHHJJJJIJJJJJJJJIIJIJJJJJJJJJIJJJJJIJJJJJJJJIIIIJJJJIJJJJJIIIIHHHFGFFEEEEDEEEEEEDCCCDDDDED_Mismatch_0_Sense_+_Library_PoolT
TTCACAAATCGTCAAAAAGAATAGCCTTCACAGTCGAATCCATCTCATAATAATAGCCTTACCATTCGAATCCGTTCTCATTTTGAGATTTACA
>Frequency_3_QualityScore_DEHHHHHJIJJJJIIIIIIJJJJIJJJJJIJJIJJIIIJJJIIIJJIJJJIIGIIGIIJIJJJEHIJIHHGHGGFFFFFFEBDEEEEDEDCCCB_Mismatch_0_Sense_+_Library_PoolT
TCGAATCCATCTCATAATAATAGCCTTACCATTCGAATCCGTTCTCATTTTGAGATTTACATGTGACCAATTTTATAAATAAAATAAATGATTT
>Frequency_3_QualityScore_EEHHGHGJJJJJJJJJJJJJJJJIIJJJJIIIJJJIIIJHIIJIIIHIIJJJJIHJIIIIHHIIHHHHGCDFEFFCDBEDCDDDDEEEEEDCCC_Mismatch_0_Sense_+_Library_PoolT
ATGGTTTTCACAAATCGTCAAAAAGAATAGCCTTCACAGTCGAATCCATCTCATAATAATAGCCTTACCATTCGAATCCGTTCTCATTTTGAGA
>Frequency_3_QualityScore_EEGHHGGHHGGGFGHGHHIHHIGIIGHHIIIHIFHIIHHIIIHJIIIIHIHHGHIIJIIIFGGIEFFFEEEEEEFEDEDEDDEEEEDDDECBDE_Mismatch_0_Sense_+_Library_PoolT
CACAGTCGAATCCATCTCATAATAATAGCCTTACCATTCGAATCCGTTCTCATTTTGAGATTTACATGTGACCAATTTTATAAATAAAATAAAT
>Frequency_3_QualityScore_FFHHHHHJJJJJJJJJJJIJJJJIJJJJJJJJHIJIJIJJJJJJJJJJJJIJJJJIIJJJJJIIHHHGGCFFEEEEDEEEEEEDCDCDDDDEDE_Mismatch_0_Sense_+_Library_PoolT
TCACAAATCGTCAAAAAGAATAGCCTTCACAGTCGAATCCATCTCATAATAATAGCCTTACCATTCGAATCCGTTCTCATTTTGAGATTTACAT
>Frequency_3_QualityScore_FFHHHHGJJJJJJJJJJJJJJIJIIJJIIJJJJGIJJJJJJJJJJJJIJJJJJJJJJJJIHHHHGGFFCACCDEDDDDDDDDECDDEDEEDDDD_Mismatch_0_Sense_+_Library_PoolT
CTGACTGAGATTGCGACTAAGATGATGTTATGGTTTTCACAAATCGTCAAAAAGAATAGCCTTCACAGTCGAATCCATCTCATAATAATAGCCT
>Frequency_3_QualityScore_FFHHGHGIHIJIJJGIIIIHHIIIGHIIIJIIIJJJJJJIIIIJIJJJJFIIIIIIHIIIJJIHFGHGHCFFEFFFFCCECDCCDCDCCCACAB_Mismatch_0_Sense_+_Library_PoolT
AGATGATGTTATGGTTTTCACAAATCGTCAAAAAGAATAGCCTTCACAGTCGAATCCATCTCATAATAATAGCCTTACCATTCGAATCCGTTCT
>Frequency_3_QualityScore_EEGGGFFGGIGIGIIJHHFHGHIIEEHIIGHIEHHHGIHDHIGGIHHIHAGFEHHHIIIIEHFFGHFFFFFHHFEBEFFFEEEEEEEDDDCBD@_Mismatch_0_Sense_+_Library_PoolT
AATCCATCTCATAATAATAGCCTTACCATTCGAATCCGTTCTCATTTTGAGATTTACATGTGACCAATTTTATAAATAAAATAAATGATTTTGT
>Frequency_3_QualityScore_FFHHHHHJJJJJJJJJHJJJJJIJJJJJJIJJJJJJJIJJJJJJJJJJJJJHIJJJJIJJJIIIHHGGFGFFFFEEEEEEDCDDEEEDDDDCBD_Mismatch_0_Sense_+_Library_PoolT
TAAGATGATGTTATGGTTTTCACAAATCGTCAAAAAGAATAGCCTTCACAGTCGAATCCATCTCATAATAATAGCCTTACCATTCGAATCCGTT
>Frequency_3_QualityScore_EEHGHGFIHGIIJIJJIJJIIJHIIIIHIIIIIJIJJJIIJIJGIGIIJJJJHIIIIJHIHHIHGHHHFFEFHHGFFFFFFECCDBDBCCDCBC_Mismatch_0_Sense_+_Library_PoolT
TCTCATAATAATAGCCTTACCATTCGAATCCGTTCTCATTTTGAGATTTACATGTGACCAATTTTATAAATAAAATAAATGATTTTGTAATTTT
>Frequency_3_QualityScore_FFHHHHHJJJJJGHJJIIGIIIIJIJJJJJHIJJJJJJJJJJJJJJJIJJJJJJJJJJIHHHHHGFFFEDEDDDDDDDDEDDDDDEEDDDDDDD_Mismatch_0_Sense_+_Library_PoolT
ACTGAGATTGCGACTAAGATGATGTTATGGTTTTCACAAATCGTCAAAAAGAATAGCCTTCACAGTCGAATCCATCTCATAATAATAGCCTTAC
>Frequency_3_QualityScore_FFHHHHHJJJJJJJJJJJJHIHIIIIIIJJJJIJIJIIIIJJJJJIJJHIIJJJIIIJJJEIIJIIIHHEHDFCEEEEEEEEBDDDDDDDDDDE_Mismatch_0_Sense_+_Library_PoolT
AAAAGAATAGCCTTCACAGTCGAATCCATCTCATAATAATAGCCTTACCATTCGAATCCGTTCTCATTTTGAGATTTACATGTGACCAATTTTA
>Frequency_2_QualityScore_FFHHHHHJJJJJJJJJIJJJIJIJJIJIIIJIIJIJJIJJIIIJJJHIIJJIJJJIHHGHFFEFDDDDDCDCDDDDDCDDDCDCDDCDDDDDDD_Mismatch_0_Sense_+_Library_PoolT
TCATGTCCAGCGACTGACTGAGATTGCGACTAAGATGATGTTATGGTTTTCACAAATCGTCAAAAAGAATAGCCTTCACAGTCGAATCCATCTC
>Frequency_2_QualityScore_FFHGHHHJJIIJJJJJIJJJJIJJJJJJJJJGIJIIIJIIIJJJIJJIIIIJJJJJIIJJJJJIIHHHHGFFEEEDEEEEEEDCDCCDDDEDED_Mismatch_0_Sense_+_Library_PoolT
CACAAATCGTCAAAAAGAATAGCCTTCACAGTCGAATCCATCTCATAATAATAGCCTTACCATTCGAATCCGTTCTCATTTTGAGATTTACATG
>Frequency_2_QualityScore_FFHHHHHJJGIIJJIIIJJJIIJIIIIJJJJJJJJJJJJJJIHIIIJJJJI_Mismatch_0_Sense_+_Library_PoolT
ATTTACATGTGACCAATTTTATAAATAAAATAAATGATTTTGTAATTTTTA
>Frequency_2_QualityScore_FFHHGGGIIIFIIJIIIIGIIGGIIFIIIJJIJIIJJJJJJIJJIJIGGHIJJIIIEGHHGGFEEEEEEEEDEDEDEEDCCCCCDCDDCEDCCC_Mismatch_0_Sense_+_Library_PoolT
GCGACTAAGATGATGTTATGGTTTTCACAAATCGTCAAAAAGAATAGCCTTCACAGTCGAATCCATCTCATAATAATAGCCTTACCATTCGAAT
>Frequency_2_QualityScore_EEEHGGHIIFCGGFGEGGCG?GFIGIIEIIGGIIGIIIIIIIIIIIIGEIIHIGEIGIIHIGGGB=CFBCEFEGE>CEEDCCDDDCDCEC_Mismatch_0_Sense_+_Library_PoolT
TAGCCTTCACAGTCGAATCCATCTCATAATAATAGCCTTACCATTCGAATCCGTTCTCATTTTGAGATTTACATGTGACCAATTTTATAA
>Frequency_2_QualityScore_FFHHHHGIIIJJJJIIIGIIJJJIIJJJIJJIIIJIJIJJJJIIJIIIIJJJJIJGIIJIIIIIHHHHDDEEEEEEEEEEACCDCDCEDDDBCE_Mismatch_0_Sense_+_Library_PoolT
AAATCGTCAAAAAGAATAGCCTTCACAGTCGAATCCATCTCATAATAATAGCCTTACCATTCGAATCCGTTCTCATTTTGAGATTTACATGTGA
>Frequency_2_QualityScore_EDHGHHFIIIIIIJGHJIIJJIJJGIIJIIIEEGHHHICHHGIIGIIIIIHHGFGGFDEEEEEED?CCBBCCDDCCDBCCDDDDDCDDDDDCCD_Mismatch_1_Sense_+_Library_PoolT
TGACATCGCTCGAAGCTTTTCATGTCCAGCGACTGACTGAGATTGCGATTAAGATGATGTTATGGTTTTCACAAATCGTCAAAAAGAATAGCCT
>Frequency_2_QualityScore_FFHGHGGJIIJJJHJJJJJJIJJIJJIHIIIJJJIIJJJIJJIJIEHIIIIIIIJJIJIHHHIJJJJJHHFGIHGHHGGFFFFEDEEEDEDADC_Mismatch_0_Sense_+_Library_PoolT
CATCTCATAATAATAGCCTTACCATTCGAATCCGTTCTCATTTTGAGATTTACATGTGACCAATTTTATAAATAAAATAAATGATTTTGTAATT
>Frequency_2_QualityScore_FFHHHHHJJJJIJJIIIJIJJJJJIIJJJJJJIIJJJJJJIIIIIJIIIIIHIHHGGGGFEEEEEEDECDCCCCCBDBCDDDDCDDDDDDDCCC_Mismatch_0_Sense_+_Library_PoolT
TCGAAGCTTTTCATGTCCAGCGACTGACTGAGATTGCGACTAAGATGATGTTATGGTTTTCACAAATCGTCAAAAAGAATAGCCTTCACAGTCG
>Frequency_2_QualityScore_FFGHHFGIIHIHIIJIIIIIJIIJIIJJJJJIIGGIIJIHIIJIIIIJIIGIEIIIIIIGHCGHGIIIJEFGGGFGHEGEDEFEEDEDEEDEED_Mismatch_0_Sense_+_Library_PoolT
GAATCCATCTCATAATAATAGCCTTACCATTCGAATCCGTTCTCATTTTGAGATTTACATGTGACCAATTTTATAAATAAAATAAATGATTTTG
>Frequency_2_QualityScore_FFGHHHHJJJJIIIJJJIIIIAHIIIIIJIIIIIIIIACFGIIJIIIIIIGHIGHGGFFFFFFEDEEFECCCCCDDDDDDDDCCCDC_Mismatch_1_Sense_+_Library_PoolT
TGTAATTGACATCGCTCGAAGCTTTTCATGTCCAGCGACTGACTGAGATTGCGATTAAGATGATGTTATGGTTTTCACAAATCGTCA
>Frequency_2_QualityScore_FFHHHHHJJIJIIJJJJJIJJIIIIJIJIJJIJJJJJJJJJJJJIJIIIJIIEIIIJIJIIIJGHHHGHHFHGFFFFFEEDEEEEEDEE_Mismatch_0_Sense_+_Library_PoolT
AGCCTTCACAGTCGAATCCATCTCATAATAATAGCCTTACCATTCGAATCCGTTCTCATTTTGAGATTTACATGTGACCAATTTTATAA
>Frequency_2_QualityScore_FFGHHHHJJJJJIJHIJJJJIJJJIIIJIIJJJJJJJJIIIIIJJJIJIIJIHHGGFFEDEEEEEDDDDCDDDCDCDDDDDDDDDDDEDDCEDD_Mismatch_0_Sense_+_Library_PoolT
AGCGACTGACTGAGATTGCGACTAAGATGATGTTATGGTTTTCACAAATCGTCAAAAAGAATAGCCTTCACAGTCGAATCCATCTCATAATAAT
>Frequency_2_QualityScore_FFHHHHHJJJIIIJJJJIIIIJIHIIHIIHIJJJJGIIJJJJJIJJJJJJIJIIIIHGHGGGGGEEEEECCECDDDDDDDDDDDEDDDEDEEDD_Mismatch_0_Sense_+_Library_PoolT
GACTGACTGAGATTGCGACTAAGATGATGTTATGGTTTTCACAAATCGTCAAAAAGAATAGCCTTCACAGTCGAATCCATCTCATAATAATAGC
>Frequency_2_QualityScore_FFHHGGHFGGGIIIHGHIGIDIIIGHIGEHIIIGIIGGEEEGIEGFEHEEFE=CFGGGGEFEEEC?AABAABAA?ACCCCCCCCCAA<A@BBCB_Mismatch_0_Sense_+_Library_PoolT
AGCTTTTCATGTCCAGCGACTGACTGAGATTGCGACTAAGATGATGTTATGGTTTTCACAAATCGTCAAAAAGAATAGCCTTCACAGTCGAATC
>Frequency_2_QualityScore_FFHHHHHJJJJJJJJJJJJJJJJIHJIIJJJJJJIJJJIIIIIGGHGDGGEFFEEECCCEEDEEEEDDA?ACACCCCCDDCDDDDCCDBBCCDD_Mismatch_0_Sense_+_Library_PoolT
AATTGACATCGCTCGAAGCTTTTCATGTCCAGCGACTGACTGAGATTGCGACTAAGATGATGTTATGGTTTTCACAAATCGTCAAAAAGAATAG
>Frequency_2_QualityScore_FFGHHHGIIIIIIJJJIIGIIJJJJJIJIJJIJJIIIJJJJIJJJIII=EGIIIIIIIIEIIIIIIGHGHBEEFFFFFEEEDDECDDDCCDDEC_Mismatch_0_Sense_+_Library_PoolT
AAAGAATAGCCTTCACAGTCGAATCCATCTCATAATAATAGCCTTACCATTCGAATCCGTTCTCATTTTGAGATTTACATGTGACCAATTTTAT
>Frequency_2_QualityScore_EDFHFFAGHGDCEEGIGIEGGEFGHGGFFIFGCDEGGHIFEADA?CGFEGIEHGGHDFGGEGEDFHEEGAEGGE_Mismatch_1_Sense_+_Library_PoolT
ATTCGAATCCGTTCTCATTTTGAGATTTACATGTGACCAATTTTATAAATAAAATAAATGATTTTGTAATTTTA
>Frequency_2_QualityScore_FFHGHHHJJJJIJJIJJIJIIJJIJJJJJJJJJJJJJIIJIIIHIJJJGIIIIIHEGGGGEEEEEEDDDAADDDDDDDDDCDDDCDDDCDCCCD_Mismatch_0_Sense_+_Library_PoolT
CGAAGCTTTTCATGTCCAGCGACTGACTGAGATTGCGACTAAGATGATGTTATGGTTTTCACAAATCGTCAAAAAGAATAGCCTTCACAGTCGA
>Frequency_2_QualityScore_FFHHHHHJJJIJJJJJJJJJIIIJIJJJJJJIJJJJIIJIJJJIJIIJIJJJJJIIIIJJJIJJHHIIIGHGHGGFFFEFEEEEEEEDEDEEDC_Mismatch_0_Sense_+_Library_PoolT
AGTCGAATCCATCTCATAATAATAGCCTTACCATTCGAATCCGTTCTCATTTTGAGATTTACATGTGACCAATTTTATAAATAAAATAAATGAT
>Frequency_2_QualityScore_FFHHHHHJJJJIJJJJJJJJJJJIIJJHIJIJIIIJJJJJJIIJJJIIJJJJJJJJJJIJJJJIIHHHHDFEFFEEEEECDDDDDDEDEDDDED_Mismatch_0_Sense_+_Library_PoolT
AATCGTCAAAAAGAATAGCCTTCACAGTCGAATCCATCTCATAATAATAGCCTTACCATTCGAATCCGTTCTCATTTTGAGATTTACATGTGAC
>Frequency_2_QualityScore_CEGGEGGIGGGGGIIGIICGDGGEGCIIDCGHEICFDHIEIIIHHIIEGGFGHGGEGEEDEGGHGEEDECCBCCDCCA=ACCDCBCA?ACBCCC_Mismatch_0_Sense_+_Library_PoolT
ACTGACTGAGATTGCGACTAAGATGATGTTATGGTTTTCACAAATCGTCAAAAAGAATAGCCTTCACAGTCGAATCCATCTCATAATAATAGCC
>Frequency_2_QualityScore_FFHGHHHJJJJJJJJJJGIIJIIJJJJJJJJJIJIIJJJJJJJJJJIJJIJJJIJJJJIIIJJIIIJIIDGHGFFFFFEEEEEDEEBDCDDECE_Mismatch_0_Sense_+_Library_PoolT
AAGAATAGCCTTCACAGTCGAATCCATCTCATAATAATAGCCTTACCATTCGAATCCGTTCTCATTTTGAGATTTACATGTGACCAATTTTATA
>Frequency_2_QualityScore_FFHHHHHJJJJJJIJIIJIJJJJJIJJJJJIJIJIIGIIIGIGIGGHGGHHGGGCEGFFEFFEEEEEDDCDCCCDCCDDDDDCDDCDDDCDDDD_Mismatch_0_Sense_+_Library_PoolT
GAAGCTTTTCATGTCCAGCGACTGACTGAGATTGCGACTAAGATGATGTTATGGTTTTCACAAATCGTCAAAAAGAATAGCCTTCACAGTCGAA
>Frequency_2_QualityScore_FFHHGHHJJGGGHIJJJIJIIJJJJHIJJJJJJJIJJJJJJJJHIJJIHIJIJJJJJJHGHHFFFEEEEEDDDDDDDDDCDDDDDDDDDDDCEC_Mismatch_1_Sense_+_Library_PoolT
TGTCCAGCGACTGACTGAGATTGCGATTAAGATGATGTTATGGTTTTCACAAATCGTCAAAAAGAATAGCCTTCACAGTCGAATCCATCTCATA
>Frequency_2_QualityScore_FFHHHHHJJHIIJJIIJJIIJIJJJJJIJJIJJJIJIJJJJJJJJJJIIIIIIHHJHHGFFFFFEEEEEDCCCDCDDDDCEDFDEEDDCCDDDD_Mismatch_0_Sense_+_Library_PoolT
GATGTCAAGTACCGTTTTGTAATTGACATCGCTCGAAGCTTTTCATGTCCAGCGACTGACTGAGATTGCGACTAAGATGATGTTATGGTTTTCA
>Frequency_2_QualityScore_FFHHGHHJIJJIJIIJIIJJJGHIJJIJJJJIJJJJJJJIJJJHIIIIJHIIJJIIIIIIIHGIIJJGHEHGGGGEFEFEEEEDEE_Mismatch_0_Sense_+_Library_PoolT
CTTCACAGTCGAATCCATCTCATAATAATAGCCTTACCATTCGAATCCGTTCTCATTTTGAGATTTACATGTGACCAATTTTATAA
>Frequency_2_QualityScore_FEHHHGEGIGIIFGIIIJIIIHIIIIIIGIIIIIJGGHECGIIIIIEEBE?CEEACCEEEEDCCCDCCCCCCCDCCCCACBCC>ACCBCCCCCB_Mismatch_0_Sense_+_Library_PoolT
CATCGCTCGAAGCTTTTCATGTCCAGCGACTGACTGAGATTGCGACTAAGATGATGTTATGGTTTTCACAAATCGTCAAAAAGAATAGCCTTCA
>Frequency_2_QualityScore_FFHHHHHJIJJJJJJJJJJJJJJJJJJJJJIJIIIJJJJIJJJIJIJJIJJJJJJJJIJJIIIIHGGGGDEEEEDEEEEEEDCDCDDDDEDEDD_Mismatch_0_Sense_+_Library_PoolT
ACAAATCGTCAAAAAGAATAGCCTTCACAGTCGAATCCATCTCATAATAATAGCCTTACCATTCGAATCCGTTCTCATTTTGAGATTTACATGT
>Frequency_2_QualityScore_FFGGGGGIIIHIJIJGIIJJJIIIJIJJIJJJIGHIJJJJJIJIIIGIJJIJJHFHHHGFFFFFEDCDDDDDCDCCECCCEEDDCDDDCDD_Mismatch_0_Sense_+_Library_PoolT
TCAAGTACCGTTTTGTAATTGACATCGCTCGAAGCTTTTCATGTCCAGCGACTGACTGAGATTGCGACTAAGATGATGTTATGGTTTTCAC
>Frequency_2_QualityScore_FFHHGHHJJJIJJJJIJIIIJJJJJJJJJJJJJJJJJJJJJJJJIIIIJJJJJHHHEEEDEEEEDEEEEDCCCDDDDDDDDDDDDDD_Mismatch_0_Sense_+_Library_PoolT
TGTAATTGACATCGCTCGAAGCTTTTCATGTCCAGCGACTGACTGAGATTGCGACTAAGATGATGTTATGGTTTTCACAAATCGTCA
>Frequency_2_QualityScore_FEHHHAFHIFHIGIFGHEHGIEHCHHIIIIEIIIGIHIICDEEIEHIGHIGCGDEGFEEACCCCCCECEBECBC==?ACCCCCAC<>ACC_Mismatch_0_Sense_+_Library_PoolT
TTTTGTAATTGACATCGCTCGAAGCTTTTCATGTCCAGCGACTGACTGAGATTGCGACTAAGATGATGTTATGGTTTTCACAAATCGTCA
>Frequency_2_QualityScore_FFHHHHHJIJIIJIIIIIJIIJJJJJGIIJJJIJIJJJJJJJIJJJJJJIIJIJJJJIIIHHGGFFEEEEDEEEDECDDECEECDDDDDDDDDD_Mismatch_0_Sense_+_Library_PoolT
AGATTGCGACTAAGATGATGTTATGGTTTTCACAAATCGTCAAAAAGAATAGCCTTCACAGTCGAATCCATCTCATAATAATAGCCTTACCATT
>Frequency_2_QualityScore_FFHGHGGIIJIIJIIHHIIIIGIIIIIIIIIIJIJJJJJIJJIIJJIJJJGIIIIGHIIIGHGHGFGGGGGFCDEEECEEDEEEEEDCDDDCDD_Mismatch_0_Sense_+_Library_PoolT
AAGATGATGTTATGGTTTTCACAAATCGTCAAAAAGAATAGCCTTCACAGTCGAATCCATCTCATAATAATAGCCTTACCATTCGAATCCGTTC
>Frequency_2_QualityScore_FFHHHHHJJJJJJJIJJJJIIJJJJJIIIIJJJJJJJIJJIIIJJJJIIIJIIIIJJIIIIIGIIIJJIGHHHHHGFEFFEFEEEEEEEDDEEC_Mismatch_0_Sense_+_Library_PoolT
CGAATCCATCTCATAATAATAGCCTTACCATTCGAATCCGTTCTCATTTTGAGATTTACATGTGACCAATTTTATAAATAAAATAAATGATTTT
>Frequency_2_QualityScore_FEGHGHHIIJIJIIIIIIIIJIIIIIIIJIIJIIIIIIIHIIIIIIIJJFGIGIGGFFEEEEEEEEECDCCDACCDDDDDDDDDBAAC_Mismatch_0_Sense_+_Library_PoolT
TTGTAATTGACATCGCTCGAAGCTTTTCATGTCCAGCGACTGACTGAGATTGCGACTAAGATGATGTTATGGTTTTCACAAATCGTCA
>Frequency_2_QualityScore_FFHHHHHJJJJJJJJIJIJJJJJJJJJJJIIJJJJIJJJJJJJJJJJJJJIJJIJJJJJJJJJHHGHHFBEEEDEEEEEEDCDBDDDDEDEDDD_Mismatch_0_Sense_+_Library_PoolT
CAAATCGTCAAAAAGAATAGCCTTCACAGTCGAATCCATCTCATAATAATAGCCTTACCATTCGAATCCGTTCTCATTTTGAGATTTACATGTG
>Frequency_2_QualityScore_FEGFCFGGIIIIIIIIIIIGIIIHGIIIFIIIHIHIIIIIIGGIIIIIIIIIIIIIIIIHIIIIEHEHHHEGFFFFECDEDCDCECACCCCCCC_Mismatch_0_Sense_+_Library_PoolT
GTCAAAAAGAATAGCCTTCACAGTCGAATCCATCTCATAATAATAGCCTTACCATTCGAATCCGTTCTCATTTTGAGATTTACATGTGACCAAT
>Frequency_2_QualityScore_FFHHHHHIJJJJJJJJJJJJJIIJJJJJJJJJJJJJJJJIJIJIIJJJJJJJJJIIIIIIIIHHHGGGFFEEEEEEECEDDDACDDDEEEEEDC_Mismatch_0_Sense_+_Library_PoolT
TTATGGTTTTCACAAATCGTCAAAAAGAATAGCCTTCACAGTCGAATCCATCTCATAATAATAGCCTTACCATTCGAATCCGTTCTCATTTTGA
>Frequency_2_QualityScore_EFHHHHEIHIIIIIIIIGIIIIIGHIIEHGIIIEHGIIIIIIIGIIIEGHIIIIIIGEEGGFE>CECDCDCDDDCDDDDDDDCCDDDDDDCCDC_Mismatch_0_Sense_+_Library_PoolT
TTCATGTCCAGCGACTGACTGAGATTGCGACTAAGATGATGTTATGGTTTTCACAAATCGTCAAAAAGAATAGCCTTCACAGTCGAATCCATCT
>Frequency_2_QualityScore_EEHGGGGIIIIGGGGGFHHHIFGEGAGHIIJJIJIIIG?EEHIJIGIIIGIIEGIIIIIGACEFFEEEEDDDEECCBCDDEEDCD?BCDDDCCD_Mismatch_0_Sense_+_Library_PoolT
GATTGCGACTAAGATGATGTTATGGTTTTCACAAATCGTCAAAAAGAATAGCCTTCACAGTCGAATCCATCTCATAATAATAGCCTTACCATTC
>Frequency_2_QualityScore_EFHHHHHIJJJJIIJIIIJJJIIIIIJJJIJJJIJJJJJIIJIJJIJIIIHGGHHGGDFFEEEEEEEECACDDDDDDDDDDDDDCCDDDDDDCD_Mismatch_0_Sense_+_Library_PoolT
CTCGAAGCTTTTCATGTCCAGCGACTGACTGAGATTGCGACTAAGATGATGTTATGGTTTTCACAAATCGTCAAAAAGAATAGCCTTCACAGTC
>Frequency_2_QualityScore_FFHHHHGJJJJJJJIIJJJJJJJGHHGIJJJIIIIJJIJJIJJIJJJJJGIJIIIHHHGGEFEEDDEEDDDDDDDCDDDDDDDDCCDDDDDDDD_Mismatch_0_Sense_+_Library_PoolT
TTTTCATGTCCAGCGACTGACTGAGATTGCGACTAAGATGATGTTATGGTTTTCACAAATCGTCAAAAAGAATAGCCTTCACAGTCGAATCCAT
>Frequency_2_QualityScore_FFHHHHHIJIJJJGHIIIJIIHJIJJIIIIIIIIJIJJJJJIIIJJIIIIIJHIGIIJJJJIIGGGEGGGGFEEEEEEEDCCDEEDCEDDE_Mismatch_0_Sense_+_Library_PoolT
ATAGCCTTCACAGTCGAATCCATCTCATAATAATAGCCTTACCATTCGAATCCGTTCTCATTTTGAGATTTACATGTGACCAATTTTATAA
>Frequency_2_QualityScore_FFHGHHHIIIIIJJIJIJJJIIIIJIIJJJJJJIIJIJJJJJIJIJJJJJJJJIJIIIJIIIIHHHGGGFFFFEEEEEEEEEEEDDDEDDDEEC_Mismatch_0_Sense_+_Library_PoolT
CAGTCGAATCCATCTCATAATAATAGCCTTACCATTCGAATCCGTTCTCATTTTGAGATTTACATGTGACCAATTTTATAAATAAAATAAATGA
>Frequency_1_QualityScore_FFHHHHHJJIGGIIJIJIEIIHJJIJJJJJJJIIJEFGGIJIIGHHGHEFFFFFDCFEECCCDDDDDCDBCCBDDDDDDDDDDDDDDDDDDCDD_Mismatch_2_Sense_+_Library_PoolT
AAGCTCGAAGCTTTTCATGTCCAGCGACTGACTGAGATTGCGACTAAGATGATGTTATGGTTTTCACAAATCGTCAAAAAGAATAGCCTTCACA
>Frequency_1_QualityScore_FDHHHHHJIJJJJIJJJJJJJJJGIJGJJJFIJJJJJIJJIJJJJJJJJGIIJJJJIJEHIIH_Mismatch_1_Sense_+_Library_PoolT
GTCAAAAAGAATAGCCTTCACAGTCGAATCCATCTCATAATAATAGCCTTACCATTCGAATCA
>Frequency_1_QualityScore_<DF=FFHIGHIIGIF@GGIIHEHG?<FGHGHFGGIIGIHIIGIIIIB@BFGHIIGIGGGIICG?E5?>;?B@;>@ACCBC>>CDCD(5:>@CCB_Mismatch_0_Sense_+_Library_PoolT
CGTCAAAAAGAATAGCCTTCACAGTCGAATCCATCTCATAATAATAGCCTTACCATTCGAATCCGTTCTCATTTTGAGATTTACATGTGACCAA
>Frequency_1_QualityScore_FFHHHHHJJIIJJJJJJIJIJHJJJJIIIJJIIIJJIJJIJJIJJFHIJJJJJJIIHGEHFFFFDDDDDCDDDDDDDDDDDDDDDDDDDDDDDD_Mismatch_0_Sense_+_Library_PoolT
CATGTCCAGCGACTGACTGAGATTGCGACTAAGATGATGTTATGGTTTTCACAAATCGTCAAAAAGAATAGCCTTCACAGTCGAATCCATCTCA
>Frequency_1_QualityScore_FFHHHHHIGIJJJHIJJJJIJIJJJJJJJJJJJJJJJJJJIJJJJJJGIJHHHGHHHFFFDDDDDCDDDDDFDFEDDD@BBDDDCCDDDDDDDD_Mismatch_0_Sense_+_Library_PoolT
CCGTTTTGTAATTGACATCGCTCGAAGCTTTTCATGTCCAGCGACTGACTGAGATTGCGACTAAGATGATGTTATGGTTTTCACAAATCGTCAA
>Frequency_1_QualityScore_FFHHHHHIJJJJIJJJJJJJJJJJJJIJJJJJJJJGJJJJJJJJHHFFFFFFEDEEEDDDDDDDCDDDEACCDEDDCDDDDDDCDDDDDDDDDD_Mismatch_0_Sense_+_Library_PoolT
CGTTTTGTAATTGACATCGCTCGAAGCTTTTCATGTCCAGCGACTGACTGAGATTGCGACTAAGATGATGTTATGGTTTTCACAAATCGTCAAA
>Frequency_1_QualityScore_BD?DFFFEEE>BFHF>BH@A@<BCE8:EDDFGDDGIFIEFE@<BBGFFDBFCF>F;_Mismatch_1_Sense_+_Library_PoolT
AAAAGAATAGCCTTCACAGTCGAATCCATCTCATAATAATAGCCTTACCATTCGGA
>Frequency_1_QualityScore_?DFHFH>G>FAGHHCHIIFHGE?CGGGFHHGF;D?BDFHHEEGGGIHIDFAFGIIGB;3;;7?CEEFEAAC>@CCCCCCCCCCCCCEEEBCB:<_Mismatch_0_Sense_+_Library_PoolT
ACTAAGATGATGTTATGGTTTTCACAAATCGTCAAAAAGAATAGCCTTCACAGTCGAATCCATCTCATAATAATAGCCTTACCATTCGAATCCG
>Frequency_1_QualityScore_FFHHHHHJJJJJIJJJJJJJJJJIIJJJJJIJJIJJJJJJJJJIJJIIEHGHCEDDDFDEFEEC>ABDDDDDCDDDDDDDDDCDDDDDDDDDDC_Mismatch_0_Sense_+_Library_PoolT
GACATCGCTCGAAGCTTTTCATGTCCAGCGACTGACTGAGATTGCGACTAAGATGATGTTATGGTTTTCACAAATCGTCAAAAAGAATAGCCTT
>Frequency_1_QualityScore_DFFHHHHIJIIJIIIJIJJJJIJJJJFHFIIJJJIIJIIJJEGIEHIFIIHEHIIIGIJGJJJJHIIJJHIHGHHGHFFFFFFDE_Mismatch_0_Sense_+_Library_PoolT
ATAATAATAGCCTTACCATTCGAATCCGTTCTCATTTTGAGATTTACATGTGACCAATTTTATAAATAAAATAAATGATTTTGTA
>Frequency_1_QualityScore_FFHHGHHJIJJJJJHIJJJIEHFHIJIIJJIGIGIJIJIJJJGIHGIFDDHIIGGGHGGHIJJJIJJJJIHIG_Mismatch_0_Sense_+_Library_PoolT
TCGAATCCGTTCTCATTTTGAGATTTACATGTGACCAATTTTATAAATAAAATAAATGATTTTGTAATTTTTA
>Frequency_1_QualityScore_FFHHHHHJJJJJJJGIHIJJJJJJJIIIJJJJJJJJJJJJJJJJJJJJJJJJHIJIJJIIJJJJJJ_Mismatch_1_Sense_+_Library_PoolT
CCGTTCTCATTTTGAGATTTACATGTGACCAATTTTATAAATAAAATAAATGATTTTGTAATTTTA
>Frequency_1_QualityScore_FFHHHHHJJJJJJJJJJJJJIJJJJIIJJIJJJJJJJJJJJJJJJJHIHIJJEHHBDFFFFEEEDEFEDCCDDDDDDDDDDDDDDDDDDDDDDD_Mismatch_0_Sense_+_Library_PoolT
GTAATTGACATCGCTCGAAGCTTTTCATGTCCAGCGACTGACTGAGATTGCGACTAAGATGATGTTATGGTTTTCACAAATCGTCAAAAAGAAT
>Frequency_1_QualityScore_FFHHHHHJGIJJJHIJJIHIJJJFHJGIJJJJJJIIJJJJJIJIJIJJJJGIGJHFFBEFECEAEEDDDDBABDDDDDDECDDEEDDCADDDDD_Mismatch_1_Sense_+_Library_PoolT
ATGTCAAGTACCGTTTTGTAATTGACATCGCTCGAAGCTTTTCATGTCCAGCGACTGACTGAGATTGCGATTAAGATGATGTTATGGTTTTCAC
>Frequency_1_QualityScore_FDFFDDDDBHEBIEDHIIII?E_Mismatch_0_Sense_+_Library_PoolT
AAATAAAATAAATGATTTTGTA
>Frequency_1_QualityScore_FFHHHHHJJIJJIIJJJIJJJJJJIBHGIJJJIIJIGIIJJJJJJJJEGIIJJ=FGIIIIIIIGHIJIIGEHIJHGHHHHFFCFFFFEE_Mismatch_1_Sense_+_Library_PoolT
ATAATAGCCTTACCATTCGAATCCGTTCTCATTTTGAGATTTACATGTGACCAATTTTATAAATAAAATAAATGATTTTGTAATTTCTA
>Frequency_1_QualityScore_FFHHGHHJJJIJJJJJJJJIIJIJJIIJJJIGIJJJJJIJJJJJIJJJJJIJHHHHHFFFFFFEEEACD@DDDDDDDDDDECDDEDEEDCDDDD_Mismatch_0_Sense_+_Library_PoolT
GACTGAGATTGCGACTAAGATGATGTTATGGTTTTCACAAATCGTCAAAAAGAATAGCCTTCACAGTCGAATCCATCTCATAATAATAGCCTTA
>Frequency_1_QualityScore_FFHGHHHHIJJJJIEIJJIJIEGGCHHIIJGIIHGIIHIJGHHHJJJI8CGHHGGHIHHHHHFFFFEDDDBCDCDDDDDDDDDDDDDBC?CCD@_Mismatch_0_Sense_+_Library_PoolT
TTTCATGTCCAGCGACTGACTGAGATTGCGACTAAGATGATGTTATGGTTTTCACAAATCGTCAAAAAGAATAGCCTTCACAGTCGAATCCATC
>Frequency_1_QualityScore_FFHHHHHJJJJIJJJJHIJJJJIIIJJJJJJJJJJIJJJIJJJJIJIJJJJHHFFFFEEDECEDDDDDDBBDDDDDDEDEDEEDDCDDDDDDDD_Mismatch_0_Sense_+_Library_PoolT
GTCAAGTACCGTTTTGTAATTGACATCGCTCGAAGCTTTTCATGTCCAGCGACTGACTGAGATTGCGACTAAGATGATGTTATGGTTTTCACAA
>Frequency_1_QualityScore_A+ABBDDGDHGDHIEHH@<AEECGHIIEGHIIEGHGF@GBFGHDICIGIEDEHIIGGFGIF@FHHE4CGDHHHHHFHEEEEEECCA;;;A=CDE_Mismatch_0_Sense_+_Library_PoolT
CCATCTCATAATAATAGCCTTACCATTCGAATCCGTTCTCATTTTGAGATTTACATGTGACCAATTTTATAAATAAAATAAATGATTTTGTAAT
>Frequency_1_QualityScore_FFFFBCFGGH8GGIHGIIIIFGGEGHHFHGCBA<FBFGHDHBGFHGECGIIIIIFCHIIIBHEEHHFFFFCC@A@CC?1;>@CADCEA@A>A>C_Mismatch_0_Sense_+_Library_PoolT
TCGTCAAAAAGAATAGCCTTCACAGTCGAATCCATCTCATAATAATAGCCTTACCATTCGAATCCGTTCTCATTTTGAGATTTACATGTGACCA
>Frequency_1_QualityScore_FFHFHHHJJJJJJJJJIJJJJJJIIJIIJJJIJJJJJJIIJIIIJJJJJJJJJJIJJJJJJJJJJHHHHHDEFCFFDC_Mismatch_1_Sense_+_Library_PoolT
TGGTTTTCACAAATCGTCAAAAAGAATAGCCTTCACAGTCGAATCCATCTCATAATAATAGCCTTACCATTCGAATCA
>Frequency_1_QualityScore_FFHHGBHIJJJJJJIJJHIIJJIJIJIJJJHHIGIJJJJJIJJGIJJJJIIJFHIIGIIIGIJGHHHHHABDFFFFEEEEECDDDDDCBDDDDD_Mismatch_1_Sense_+_Library_PoolT
TTAAGATGATGTTATGGTTTTCACAAATCGTCAAAAAGAATAGCCTTCACAGTCGAATCCATCTCATAATAATAGCCTTACCATTCGAATCCGT
>Frequency_1_QualityScore_FFHHHHHJJJJJJJJJJJJJJIJJJJJJHIJJJJJJI_Mismatch_0_Sense_+_Library_PoolT
AATTTTATAAATAAAATAAATGATTTTGTAATTTTTA
>Frequency_1_QualityScore_FFHHHHHJJGHIJIFFHIGHIIICHGGIIIJJIJJJJJIIJIJJIJGIGIHHIJGIIJJHIGGEHEIJJHHEHEHFFFFDDCECDECEEEDDDD_Mismatch_0_Sense_+_Library_PoolT
ATCCATCTCATAATAATAGCCTTACCATTCGAATCCGTTCTCATTTTGAGATTTACATGTGACCAATTTTATAAATAAAATAAATGATTTTGTA
>Frequency_1_QualityScore_DFFHHHHIIJJIIJJJJJJIIHIJEGEIJJJII_Mismatch_0_Sense_+_Library_PoolT
TTATAAATAAAATAAATGATTTTGTAATTTTTA
>Frequency_1_QualityScore_FFHHHHHJJJJJJJJJJJJJJJIIJJIJIIJJJJIJIJJJJJJIJJIJJJHHHHFFFFFFEFEFEEECDABDDDCDDDCDDDDDDCDBDDDDCD_Mismatch_0_Sense_+_Library_PoolT
ATTGACATCGCTCGAAGCTTTTCATGTCCAGCGACTGACTGAGATTGCGACTAAGATGATGTTATGGTTTTCACAAATCGTCAAAAAGAATAGC
>Frequency_1_QualityScore_FFHHHHHJJJJJJJJJJIIJJJJIJJJJJJJJJJIJJJJJJJJJJJIIIJJJIJIIJIJJJIIJJJJIJIJJJJHHHHHHFFFBCCEEEDEDDD_Mismatch_0_Sense_+_Library_PoolT
CATTCGAATCCGTTCTCATTTTGAGATTTACATGTGACCAATTTTATAAATAAAATAAATGATTTTGTAATTTTTATTTGGAGAGTTACCTTTT
>Frequency_1_QualityScore_FFHHGHHJJJIFGGHIJJJJJJHIIIJIJJIJJIIGHGHIIIIJJIIJJCGIJJJJJIGHHHI_Mismatch_1_Sense_+_Library_PoolT
TTCTCATTTTGAGATTTACATGTGACCAATTTTATAAATAAAATAAATGATTTTGTAATTTTA
>Frequency_1_QualityScore_FFHHHHHJJJJJJJJJJJJHIJJJJGIJJJJIIJJJJJJJJJJFHJIJIJIIJIIHHHHFFFFDCEEDDCCDDDDDDDDDDDDDDDDDDCDCDC_Mismatch_0_Sense_+_Library_PoolT
TGTCCAGCGACTGACTGAGATTGCGACTAAGATGATGTTATGGTTTTCACAAATCGTCAAAAAGAATAGCCTTCACAGTCGAATCCATCTCATA
>Frequency_1_QualityScore_FFHHHHHJJGIJJJJHIJIJIJJJJJJGGIJJJIJIIIJJIJHIJJIJJJJJIJJJJJJIHHHHHDFFFEEEEEEDDCCDEDEEDDDDDDDDCD_Mismatch_0_Sense_+_Library_PoolT
GAGATTGCGACTAAGATGATGTTATGGTTTTCACAAATCGTCAAAAAGAATAGCCTTCACAGTCGAATCCATCTCATAATAATAGCCTTACCAT
>Frequency_1_QualityScore_FFHHHHHJJJGHJJJJJJJJJJJJJJJJJJJJJJJJJJJJJIJJJGIIIJJJIJJJJJJJIJIHHHHHHHFFFFFEEEEEEBDDDDDDDDDEEE_Mismatch_0_Sense_+_Library_PoolT
GATGTTATGGTTTTCACAAATCGTCAAAAAGAATAGCCTTCACAGTCGAATCCATCTCATAATAATAGCCTTACCATTCGAATCCGTTCTCATT
>Frequency_1_QualityScore_FFHHHFFIJJHIJJJJJJIJJGIIIIJJJJJJIJJJJIJJJJJJIIIGGHFEFFFEDEEED@DDDDCACACDDDDEEDD>ABDDDDDCDDDDDD_Mismatch_0_Sense_+_Library_PoolT
TACCGTTTTGTAATTGACATCGCTCGAAGCTTTTCATGTCCAGCGACTGACTGAGATTGCGACTAAGATGATGTTATGGTTTTCACAAATCGTC
>Frequency_1_QualityScore_FDHHHHHJJJJJIIIJJIJIIJJJJIJJJJJJJJIJJJJJJJJJJJJIJJJDIJIJJJJJJIJHHHHHGHFFFFFFEEEEFEEADDDDDDDDDD_Mismatch_1_Sense_+_Library_PoolT
GTGATGTTATGGTTTTCACAAATCGTCAAAAAGAATAGCCTTCACAGTCGAATCCATCTCATAATAATAGCCTTACCATTCGAATCCGTTCTCA
>Frequency_1_QualityScore_FFHHGHHJJJJJJJJJIIJIJGJJIJIJHIIJJJJJJJJJJIJJJJJJJJJJJIGIJFHJHHHAEFFFECCEECDCDDDDDEDEEDDDDDDDDD_Mismatch_1_Sense_+_Library_PoolT
AGAGATTGCGACTAAGATGATGTTATGGTTTTCACAAATCGTCAAAAAGAATAGCCTTCACAGTCGAATCCATCTCATAATAATAGCCTTACCA
>Frequency_1_QualityScore_FFHHHGGJJJJIIJJJJHIJJJJJJJJJJJIIJJJJJJJJJJJJJJJJIJJJIJJJJJJJJJHHHHHHFCFFFFFDEEEEDDDDDEEE_Mismatch_0_Sense_+_Library_PoolT
CTAAGATGATGTTATGGTTTTCACAAATCGTCAAAAAGAATAGCCTTCACAGTCGAATCCATCTCATAATAATAGCCTTACCATTCGA
>Frequency_1_QualityScore_FFHHHHHIIIIIIJHJIJJBHIIGIIICHGGIJJIJJJIIJJJJIIJJJIHJJI>DHIGGGJJIHJIGGEHH_Mismatch_1_Sense_+_Library_PoolT
ACCATTCGAATCCGTTCTCATTTTGAGATTTACATGTGACCAATTTTATAAATAAAATAAATGATTTTGTAG
>Frequency_1_QualityScore_FFHHHHHJJJJJJJJJJJJJJJJJJJJJJJJJJJJJJJJJJJIJJJJJJJJJJIIJJJIJJJJJJJHHHAEHHHFFFFFFEEEEEED_Mismatch_1_Sense_+_Library_PoolT
CTCATAATAATAGCCTTACCATTCGAATCCGTTCTCATTTTGAGATTTACATGTGACCAATTTTATAAATAAAATAAATGATTTTGA
>Frequency_1_QualityScore_FDFHHHGIJJGJJJJJJJIJJHHJJIJJIJJJFJJIJIJJJEIIIJJIJJJJJIFIIJJJJJ_Mismatch_1_Sense_+_Library_PoolT
TCTCATTTTGAGATTTACATGTGACCAATTTTATAAATAAAATAAATGATTTTGTAATTTTA
>Frequency_1_QualityScore_FFHFHHHJJJJFHIHHIHIIHJJJJJJJIHHJJJJJJJJJJJJJJJJJJJJIJJIJJJJJHHGHHFFFFDDEEEDDDDECDDEDEEDDDDDDDD_Mismatch_1_Sense_+_Library_PoolT
CTGAGATTGCGATTAAGATGATGTTATGGTTTTCACAAATCGTCAAAAAGAATAGCCTTCACAGTCGAATCCATCTCATAATAATAGCCTTACC
>Frequency_1_QualityScore_DDDD?1A1)+AEE41?C9:C9:?:)00?9BB48B8)=;;8\@:4AA>?>:>;;;6;;@;>??((-(;=:(<=?5_Mismatch_0_Sense_+_Library_PoolT
GCTCGAAGCTTTTCATGTCCAGCGACTGACTGAGATTGCGACTAAGATGATGTTATGGTTTTCACAAATCGTCA
>Frequency_1_QualityScore_FFHHHHHIJJJJJJJJJJJJJJJJJJJJJJJJJJJJJJJIJJJJIJJJIIJJJGIIJJIJJIGIIJJHHCHHGFFFFFFFEEEEEECEDFDEDF_Mismatch_1_Sense_+_Library_PoolT
CTCATAATAATAGCCTTACCATTCGAATCCGTTCTCATTTTGAGATTTACATGTGACCAATTTTATAAATAAAATAAATGATTTTGTAATTTTA
>Frequency_1_QualityScore_FFHHHHHJJJJJJJIIJIJJJJJJJJJJJHIIIJJJJJJJJJHIIJIJJJJIJJJJJJJJJJHHFHHFFB?EEDEED_Mismatch_2_Sense_+_Library_PoolT
CAAATCGTCAAAAAGAATAGCCTTCACAGTCGAATCCATCTCATAATAATAGCCTTACCATTCGAATCCGTTCTCCA
>Frequency_1_QualityScore_FFHHHHHJJJJJJJJIJJJJJJHIJIJHIIJJJJJJJIIIJJJJJJJJJJJJJJJJJGIIJJJIJIGHHHHHGFFFEEEEEEEEDDDEDDDDDD_Mismatch_0_Sense_+_Library_PoolT
TCAAAAAGAATAGCCTTCACAGTCGAATCCATCTCATAATAATAGCCTTACCATTCGAATCCGTTCTCATTTTGAGATTTACATGTGACCAATT
>Frequency_1_QualityScore_DEHHGDFIIIHFHEGIGGIIJI;GFHCGGGIJIIJIEDGGG<DHIICBGIIJCFFHCGHIGIDHIGDHHEH@EHEG_Mismatch_1_Sense_+_Library_PoolT
ATTCGAATCCGTTCTCATTTTGAGATTTACATGTGACCAATTTTATAAATAAAATAAATGATTTTGTAATTTTTAA
>Frequency_1_QualityScore_DDGHGHDGBFHIJGHIIGEB>BGGIIIIIIJJIGHHGGGIJJIIJFECHEGG?EHHHH;?BBEFDECCE@BBBD@CC9=BBCCCC@CCCDDDDA_Mismatch_0_Sense_+_Library_PoolT
GCTCGAAGCTTTTCATGTCCAGCGACTGACTGAGATTGCGACTAAGATGATGTTATGGTTTTCACAAATCGTCAAAAAGAATAGCCTTCACAGT
>Frequency_1_QualityScore_FFHHHHHJJJJJJJJJJJJJJJJJJJJJJJJIIJJJJJJJJJJJGHIIJIJIJJJJIIJJJJGJJJJJHGHHHHHFFFFFFFEEEEEDEDEEFE_Mismatch_1_Sense_+_Library_PoolT
AATCTCATAATAATAGCCTTACCATTCGAATCCGTTCTCATTTTGAGATTTACATGTGACCAATTTTATAAATAAAATAAATGATTTTGTAATT
>Frequency_1_QualityScore_FFHHGHHJJJJJJJIJJJJIJJJJIJJJJJJJJJIIJJIJJJJJJJJJIIJJJIJJJJIJJJJJIJHHHEEHFFFCEEDEEEEEEDBDACCDDE_Mismatch_0_Sense_+_Library_PoolT
TTTCACAAATCGTCAAAAAGAATAGCCTTCACAGTCGAATCCATCTCATAATAATAGCCTTACCATTCGAATCCGTTCTCATTTTGAGATTTAC
>Frequency_1_QualityScore_FFHHHGGJJJIIJJFHIGIGIIJJFHGIJIIIJJJCBDIICHIJJGIIJJJHIJJJJJIJJIGJJIJIJIGGC@EHHH_Mismatch_0_Sense_+_Library_PoolT
ACCATTCGAATCCGTTCTCATTTTGAGATTTACATGTGACCAATTTTATAAATAAAATAAATGATTTTGTAATTTTTA
>Frequency_1_QualityScore_FFHHHHHJJIJJJJJJJIIJJIJJJJIJJJJJJJJJJJJJJJJJJJJJJJJJJJJJJIJIJ_Mismatch_0_Sense_+_Library_PoolT
TCCGTTCTCATTTTGAGATTTACATGTGACCAATTTTATAAATAAAATAAATGATTTTGTA
>Frequency_1_QualityScore_FFHHHHHJJJJJJJIGIJJIJHIJJJJJJJJJJJJIJJJJEIJJJJJJJJJJJJJIJGGIJJHEIIHHHHHGGFFFFEEEEEEEDDEDDDDDCC_Mismatch_1_Sense_+_Library_PoolT
TAAAAAGAATAGCCTTCACAGTCGAATCCATCTCATAATAATAGCCTTACCATTCGAATCCGTTCTCATTTTGAGATTTACATGTGACCAATTT
>Frequency_1_QualityScore_FFHHHHHJJJJJJIJJJJJJJJJJJJIJJJJJJIIIJJJIJJJJIJJJHIIJJJIIIJJJHHFHFFFFFFFBDDEEDDEDEEEEEDDEDDDDDE_Mismatch_2_Sense_+_Library_PoolT
AAAAGAATAGCCTTCACAGTCGAATCCATCTCATAATAATAGCCTTACCATTCGAATCCGTTCTCATTTTGAGATTTACATTTGATCAATTTTA
>Frequency_1_QualityScore_FFHHHHHJGGIIGIJJIIEGHIJJIJJJIIJGIGJJJIIJIJJIJJHJIJIJIJJJIJJJGIGJJJIIJIIIGFGHHHHDFFFFFDD_Mismatch_1_Sense_+_Library_PoolT
TAATAGCCTTACCATTCGAATCCGTTCTCATTTTGAGATTTACATGTGACCAATTTTATAAATAAAATAAATGATTTTGTAATTTTA
>Frequency_1_QualityScore_FFHHHHHJJJJJJJJJJJJJJJJJJJJJJJJJJGIJJJJJJJJJJJJJIJJJJJJJJJJIJJIIJJHHHHHFFFEEEDEE_Mismatch_0_Sense_+_Library_PoolT
TTCACAAATCGTCAAAAAGAATAGCCTTCACAGTCGAATCCATCTCATAATAATAGCCTTACCATTCGAATCCGTTCTCA
>Frequency_1_QualityScore_FFGHHHHJJJJJJJJGHJJJJJJGIJJJJIJIIGIIJJJJJJJJJJJJJJJJIHHHFDDDDDDDDDDDDCDEEDEF_Mismatch_0_Sense_+_Library_PoolT
AAATAAATGATTTTGTAATTTTTATTTGGAGAGTTACCTTTTTTTTTCATCAAAAAAAGCATCCCTTTGCTATTTA
>Frequency_1_QualityScore_FFFFHHHHIJJGHIJJJIIJJJJJJJJJJIIJJJJJJHHJIIJIJJHHFFDEEEEDDDDDCDDDBD@CDDDDDEDDDEECDCCDDCDCCDBDDD_Mismatch_1_Sense_+_Library_PoolT
CGTACCGTTTTGTAATTGACATCGCTCGAAGCTTTTCATGTCCAGCGACTGACTGAGATTGCGACTAAGATGATGTTATGGTTTTCACAAATCG
>Frequency_1_QualityScore_FFHHHHHIJJJJJJJJJJJJJGIJJJIJJHIIJJJIJIIFIIJIIIJJIJJJHHHHHHFFFFDDDDDDDCDDDDDDDEEDEEEED_Mismatch_0_Sense_+_Library_PoolT
TAAATAAAATAAATGATTTTGTAATTTTTATTTGGAGAGTTACCTTTTTTTTTCATCAAAAAAAGCATCCCTTTGCTATTTATAG
>Frequency_1_QualityScore_FFHHHHHJJJJJJJJJJJJJJJJJJJJJJJJJIJIJJJJIJJJIJIJJJHIJJJJJGIJJJJJJJJJJJIJJJJHHHHHHHFFFFFFEEDCDCB_Mismatch_0_Sense_+_Library_PoolT
TAGCCTTACCATTCGAATCCGTTCTCATTTTGAGATTTACATGTGACCAATTTTATAAATAAAATAAATGATTTTGTAATTTTTATTTGGAGAG
>Frequency_1_QualityScore_FDFFFHFEHIJJIIJJBGHGIIGBAACHJGGHIJGAHDHIIGHJGEHGGGGGEACEHGHHEEFFDC@>BDCFDD2@?A8=AABDCCDDCC_Mismatch_0_Sense_+_Library_PoolT
TGGTTTTCACAAATCGTCAAAAAGAATAGCCTTCACAGTCGAATCCATCTCATAATAATAGCCTTACCATTCGAATCCGTTCTCATTTTG
>Frequency_1_QualityScore_BDHFHHHEBBBGHBGFHEGIIBHCG?FGHGGGCEGHGICFBGGIIEEHFGIIIIGEII_Mismatch_0_Sense_+_Library_PoolT
TCAAAAAGAATAGCCTTCACAGTCGAATCCATCTCATAATAATAGCCTTACCATTCGA
>Frequency_1_QualityScore_FFHHHHHJJJJJJJJJJJJJJJJJIIJIIJJJJIJJJJJJIJJJIIJJJIJIJJJJIJJJJJJJJIJJJHIJHHHHHHHFFFFFFD_Mismatch_0_Sense_+_Library_PoolT
ATAGCCTTACCATTCGAATCCGTTCTCATTTTGAGATTTACATGTGACCAATTTTATAAATAAAATAAATGATTTTGTAATTTTTA
>Frequency_1_QualityScore_DFHHHGHIIJJJJJJJJJJJJJJJJJJIJJJJJJJIJJJJJJIJJJJJJJIJFGIIIJJJJJJJIJJHIIJIIGHHGHHHHFFFFFFEFFEEED_Mismatch_2_Sense_+_Library_PoolT
TCATAATAATAGCCTTACCATTCGAATCCGTTCTCATTTTGAGATTTACATGTGACCAATTTTATAAATAAAATAAATGATTTTGTAATTTTAG
>Frequency_1_QualityScore_FFHHHHHHIIIJJIIGIJIJJIJJFIJIJJJJJHIIJJIJJJJJJJJJJJJJHHHFFFFFFEEEEEEDCABBDDDDDDDDDDEDDDECEEDDDD_Mismatch_1_Sense_+_Library_PoolT
CTGACTGAGATTGCGATTAAGATGATGTTATGGTTTTCACAAATCGTCAAAAAGAATAGCCTTCACAGTCGAATCCATCTCATAATAATAGCCT
>Frequency_1_QualityScore_FFFHHHHJJJJJJJJJJJJJJJJJJJJJJJJJJJJJJHIJJJJJJJJJJJJIJIJJJJJJJIHHHHGFFDFFFEEDDDDDDDDEEEEEDBBDDD_Mismatch_0_Sense_+_Library_PoolT
GGTTTTCACAAATCGTCAAAAAGAATAGCCTTCACAGTCGAATCCATCTCATAATAATAGCCTTACCATTCGAATCCGTTCTCATTTTGAGATT
>Frequency_1_QualityScore_FFHHHHHJJIIIIIJIIJJJJIJJIJJJJJGIJJJIJJJJJJJJIIIIDHIJJJJJJIJIJIJFIJJIJDGIJHHFHHHHFDFFFEEEEECECD_Mismatch_1_Sense_+_Library_PoolT
CCATCTCATAATAATAGCCTTACCATTCGAATCCGTTCTCATTTTGAGATTTACATGTGACCAATTTTATAAATAAAATAAATGATTTTGTAAA
>Frequency_1_QualityScore_2<CDFHHHIFHJIJJGHJIFEFHGIIGJHIJJJJJJIJJJJHIIIIJJJIFHIIGIHGGHHHFEHEFDFFEFFCDEEEEDDDDFDCBC@@@BD_Mismatch_0_Sense_+_Library_PoolT
AAGATGATGTTATGGTTTTCACAAATCGTCAAAAAGAATAGCCTTCACAGTCGAATCCATCTCATAATAATAGCCTTACCATTCGAATCCGTT
>Frequency_1_QualityScore_FFHHHHHJJIIJIIIJJIJJJJJJJJJJJJJJJJJJJJJJJJJJJJJIIJJJIJJIJJJJJIJHHHHHHHFFDFFFFEDDEEEECEE_Mismatch_0_Sense_+_Library_PoolT
CCTTCACAGTCGAATCCATCTCATAATAATAGCCTTACCATTCGAATCCGTTCTCATTTTGAGATTTACATGTGACCAATTTTATAA
>Frequency_1_QualityScore_FFHHHHHJJJJJJJJJIJJJJJGIJJJJJIJIJJJIJJIJJIJJJJJJIIJJJJJJJHHHHFFFFEEEECDDDCDECEEDCDDDDDDDDDEEED_Mismatch_1_Sense_+_Library_PoolT
AGCGACTAAGATGATGTTATGGTTTTCACAAATCGTCAAAAAGAATAGCCTTCACAGTCGAATCCATCTCATAATAATAGCCTTACCATTCGAA
>Frequency_1_QualityScore_FFHHHHHJIJJJJJJJJJJJJJJJJJJJJIJJIJJJJJJIJJJJJJIJJJJIJJJJJJJJJJJJJIJIJHIJHHHHHHFFFFFFEECEEEEEDD_Mismatch_2_Sense_+_Library_PoolT
CATAATAATAGCCTTACCATTCGAATCCGTTCTCATTTTGAGATTTACATGTGACCAATTTTATAAATAAAATAAATGATTTTGTAATTTTAAA
>Frequency_1_QualityScore_FFHHHHHJJJJJJJJJJJJJJHJIIJJJJ_Mismatch_1_Sense_+_Library_PoolT
TAAATAAAATAAATGATTTTGTAATTTTA
>Frequency_1_QualityScore_DDHHHFBHIGGGGHBGCBGHIJJ=FCFHIFEGIBDF@FGHHGHIJIGFGGIH>B=BFCCGGGGG@GIDHDHEHHE_Mismatch_1_Sense_+_Library_PoolT
CATTCGAATCCGTTCTCATTTTGAGATTTACATGTGACCAATTTTATAAATAAAATAAATGATTTTGTAATTTTA
>Frequency_1_QualityScore_FFHHHHGJJIIJJJIIIGIIGIJJJJJJJGIJIJJJJJJJIJIJIJJJJJIJIIJJJJGIIIJJIJJIJJIIJHHGGGHHF_Mismatch_1_Sense_+_Library_PoolT
CCTTACCATTCGAATCCGTTCTCATTTTGAGATTTACATGTGACCAATTTTATAAATAAAATAAATGATTTTGTAATTTTA
>Frequency_1_QualityScore_DFDBDFHIII:EGHGCEFGIIIIGGGHIEHHEHFGIIIIIGGEDHGEHIGIDIC3=@DHHGFHG;?8BC@ACCCDCCCDC@C(;@C;:CCCDDD_Mismatch_0_Sense_+_Library_PoolT
CTGAGATTGCGACTAAGATGATGTTATGGTTTTCACAAATCGTCAAAAAGAATAGCCTTCACAGTCGAATCCATCTCATAATAATAGCCTTACC
>Frequency_1_QualityScore_DDFDHAFBB;CDHCA6FDBACGHI?FBHG@DDBADHDEGHBH>F<><HEHHFEEBCDDDC@CD:>;>=?;>CCCBC@?9A?9@AB>B<CCAAC@_Mismatch_0_Sense_+_Library_PoolT
TGACATCGCTCGAAGCTTTTCATGTCCAGCGACTGACTGAGATTGCGACTAAGATGATGTTATGGTTTTCACAAATCGTCAAAAAGAATAGCCT
>Frequency_1_QualityScore_FFHHHHFJJJJJJJJJJJJJJIIJHJJJJJJJJIIJJJJJJJJJJJJGIIJJJJJJJIJJIJJJJJIIECHIII_Mismatch_2_Sense_+_Library_PoolT
ATTCGAATCCGTTCTCATTTTGAGATTTACATGTGACCAATTTTATAAATAAAATAAATGATTTTGTAATTTCA
>Frequency_1_QualityScore_FFHHHHHHIJJJIIJJJJJJIIJIJIJJJJJJJJJJJJJJJJJJJJJJIJIIJJJJJJJJJJJJJJIJJHGHFHFFFFDEFEDEE_Mismatch_1_Sense_+_Library_PoolT
ATCACAGTCGAATCCATCTCATAATAATAGCCTTACCATTCGAATCCGTTCTCATTTTGAGATTTACATGTGACCAATTTTATAA
>Frequency_1_QualityScore_FFHHHHHJJJJJJJIJJGIJIIIIIJJJJJJJJJJJJIJJJJJJJJJIJJIJJIJJJJJJJJJJJJGIHEHHHHHFFEFFFFEDEEECDDDDED_Mismatch_0_Sense_+_Library_PoolT
AATAGCCTTCACAGTCGAATCCATCTCATAATAATAGCCTTACCATTCGAATCCGTTCTCATTTTGAGATTTACATGTGACCAATTTTATAAAT
>Frequency_1_QualityScore_FFHHHBHIJJIJJJJJJJJJJJJJJJJJJJIJJJJJJJJJHIJJJJJJIJJJJJJGIIIHHHHHHHFFFFFEEFEEEEDDDDDDDDDDEFEDBD_Mismatch_0_Sense_+_Library_PoolT
TATGGTTTTCACAAATCGTCAAAAAGAATAGCCTTCACAGTCGAATCCATCTCATAATAATAGCCTTACCATTCGAATCCGTTCTCATTTTGAG
>Frequency_1_QualityScore_FFHHHHHJJJJJJJJJJJJJJJJJJGIJJJJJJJHIIJIIGIIJJJIIHIHGIJJIIJJIIIHIIJGIJ_Mismatch_0_Sense_+_Library_PoolT
CATTCGAATCCGTTCTCATTTTGAGATTTACATGTGACCAATTTTATAAATAAAATAAATGATTTTGTA
>Frequency_1_QualityScore_AAFDHDB?CGGIHIIIIIIIFHHFGBFABFGHEGGIIIEHHIGHIEIIG>HIIGHEHHHEGCEHFHHHEDDEDECA@@;>@CB?CCBCACCBCA_Mismatch_0_Sense_+_Library_PoolT
GTTATGGTTTTCACAAATCGTCAAAAAGAATAGCCTTCACAGTCGAATCCATCTCATAATAATAGCCTTACCATTCGAATCCGTTCTCATTTTG
>Frequency_1_QualityScore_FFFHHDHGJJBH>FEHGBHHEC?EECEHJGIJJJJIJECHEGIHJGHICGEHHGJIJJCHIJJIIIIIHHFHFEDEFFFFEC_Mismatch_0_Sense_+_Library_PoolT
ACAGTCGAATCCATCTCATAATAATAGCCTTACCATTCGAATCCGTTCTCATTTTGAGATTTACATGTGACCAATTTTATAA
>Frequency_1_QualityScore_FFHHGHHJJJJJJJJJJGIIGIJJJJJJJIIJJJJJJJJJJIJJJIJJJJJJJIIJIJJJJJIJJJJJJFI_Mismatch_0_Sense_+_Library_PoolT
GAATCCGTTCTCATTTTGAGATTTACATGTGACCAATTTTATAAATAAAATAAATGATTTTGTAATTTTTA
>Frequency_1_QualityScore_FFHHHHHJJJJJJJJJJJJJJJJJIJJJJJJJJJIIIJJJJJJJJJGHIIJJJIJJJJGIHIIJJJJJIHIJJJHHHHHHFFFFFFFD_Mismatch_1_Sense_+_Library_PoolT
TAATAGCCTTACCATTCGAATCCGTTCTCATTTTGAGATTTACATGTGACCAATTTTATAAATAAAATAAATGATTTTGTAATTTTCA
>Frequency_1_QualityScore_FFHHHHHJJJJJJJJJIJJJJJJJJJJJJJJJJJJJJJJJIJIIJGGIJJJIJIJIIJJJIJJHHHHHFFFFFFFEDEDBDDDDEEEEED?BBD_Mismatch_0_Sense_+_Library_PoolT
TGGTTTTCACAAATCGTCAAAAAGAATAGCCTTCACAGTCGAATCCATCTCATAATAATAGCCTTACCATTCGAATCCGTTCTCATTTTGAGAT
>Frequency_1_QualityScore_FFHHHHHIJJJJJJJJJJJJJJJIIGIJJJJJIJJJIJJJJJJGGIIIGIJJJJHHHHFFFFDDDEDDDCCDDDCDDDCCDDDDDDDDDDDDDC_Mismatch_1_Sense_+_Library_PoolT
AGTCCAGCGACTGACTGAGATTGCGACTAAGATGATGTTATGGTTTTCACAAATCGTCAAAAAGAATAGCCTTCACAGTCGAATCCATCTCATA
>Frequency_1_QualityScore_FFHHHHHJJJJJJJJJIJJJJIJJJJIIJJJJJJJJJJIGJIJJJGHJJJJIJJJGIHHHHHFFFFDDEEDDDDDDDDDDDDDDDDDDDDDDDD_Mismatch_0_Sense_+_Library_PoolT
GCTTTTCATGTCCAGCGACTGACTGAGATTGCGACTAAGATGATGTTATGGTTTTCACAAATCGTCAAAAAGAATAGCCTTCACAGTCGAATCC
>Frequency_1_QualityScore_FFHHHHHJJJJJJJJJJJJJJJJJJJJJJIJJJJIJJJJJIJIJJJJJJJJIIHIJJIIJJJJIIJJJIGIIJHHHHFEFFFFFFF_Mismatch_0_Sense_+_Library_PoolT
CATAATAATAGCCTTACCATTCGAATCCGTTCTCATTTTGAGATTTACATGTGACCAATTTTATAAATAAAATAAATGATTTTGTA
>Frequency_1_QualityScore_FFHHHGGIHJJJJJJHIJJIHIJJJJJJJJIIJIIJGIJIJGGIJJJJJJJGJIIHIJG_Mismatch_1_Sense_+_Library_PoolT
AGACTAAGATGATGTTATGGTTTTCACAAATCGTCAAAAAGAATAGCCTTCACAGTCGA
>Frequency_1_QualityScore_FFHHHHHGIIIIIIJIJJJJIJJIJJJJJJIJJIJJIJJJJJJIJJJJGIJJJJIJIJJEHAGHHHFHHFFFFFFFCEEEEEEED_Mismatch_0_Sense_+_Library_PoolT
TTCACAGTCGAATCCATCTCATAATAATAGCCTTACCATTCGAATCCGTTCTCATTTTGAGATTTACATGTGACCAATTTTATAA
>Frequency_1_QualityScore_FFHHHHHJHIIJFHJJJJJIJJJJJJJJJIJJJJJJJIIJIEHJIJJJJHHFHHGFFFFCDDDDDDDDDDDDDDEDD@CBDCDDDDDDDDDDDD_Mismatch_1_Sense_+_Library_PoolT
CCGTTTTGTAATTGACATCGCTCGAAGCTTTTCATGTCCAGCGACTGACTGAGATTGCGATTAAGATGATGTTATGGTTTTCACAAATCGTCAA
>Frequency_1_QualityScore_FFHHHHHGIJJJIIIIJIJJJJJJGIJJGHIIJJJJJJJJIGJIJIIIJCIHHJJIJGGIJJJIG_Mismatch_1_Sense_+_Library_PoolT
CGTTCTCATTTTGAGATTTACATGTGACCAATTTTATAAATAAAATAAATGATTTTGTAATTTTA
>Frequency_1_QualityScore_FFHHHHHJJJJJJIJJJJJJJJJJJJJJJJJIJJJGIJJJJJJJJJJJJJJIJJJJJEIJJJJHHHHHHHFFFFFDCCDDDD_Mismatch_0_Sense_+_Library_PoolT
TTTTCACAAATCGTCAAAAAGAATAGCCTTCACAGTCGAATCCATCTCATAATAATAGCCTTACCATTCGAATCCGTTCTCA
>Frequency_1_QualityScore_DDFDFDDGIGEGHHIEGIIIHIIIGIIIFIIDEHDHGHIIIICGAFGHICHHGGICAHHGIGGGGEAEH=EEHGHFHFFFFECFCEBCEECDDC_Mismatch_0_Sense_+_Library_PoolT
CTCATAATAATAGCCTTACCATTCGAATCCGTTCTCATTTTGAGATTTACATGTGACCAATTTTATAAATAAAATAAATGATTTTGTAATTTTT
>Frequency_1_QualityScore_FFHHHHHJIJJJJHIJJGHIJJJJJJIJJJJJJIJJJJJJJJJHJJJJJJJJJJJHHHHFFFFFFEEEDBBDDDDDDDDFDEDEEDDDDDDDDD_Mismatch_0_Sense_+_Library_PoolT
ATGTCAAGTACCGTTTTGTAATTGACATCGCTCGAAGCTTTTCATGTCCAGCGACTGACTGAGATTGCGACTAAGATGATGTTATGGTTTTCAC
>Frequency_1_QualityScore_;A+,2AC4A4FFFF=DFDC99F8:*C1:C8B<;:;;B>@@BFFAF@FFFFAFI@;;@=DEFFCC7?BDBD;?AACACC>;A>@A2>?A6?:31:_Mismatch_1_Sense_+_Library_PoolT
GATGATGTTGTGGTTTTCACAAATCGTCAAAAAGAATAGCCTTCACAGTCGAATCCATCTCATAATAATAGCCTTACCATTCGAATCCGTTCTC
>Frequency_1_QualityScore_FFGHHHHJJJJJIJJJJJIJJJJIIJJJJJIJ_Mismatch_0_Sense_+_Library_PoolT
CCAATTTTATAAATAAAATAAATGATTTTGTA
>Frequency_1_QualityScore_FFHHHHHJIJJJJJGIJJJJHIIJJJJJJJJJJIIJJJIJJJJJJIIIJJIIJJJFGGIJJHHHHHFFFCFFEEEEEDEDDDDDDDDDDD@BDD_Mismatch_1_Sense_+_Library_PoolT
CGATTAAGATGATGTTATGGTTTTCACAAATCGTCAAAAAGAATAGCCTTCACAGTCGAATCCATCTCATAATAATAGCCTTACCATTCGAATC
>Frequency_1_QualityScore_FFHDAHDEEIIGCHIIIJEAGCHGIIEGGGHIIGGICHHIIGHFFGFEGGGHHIJIJ@HGGIGHGGGIIHB_Mismatch_1_Sense_+_Library_PoolT
CGAATCCGTTCTCATTTTGAGATTTACATGTGACCAATTTTATAAATAAAATAAATGATTTTGTAATTTTA
>Frequency_1_QualityScore_DDHGGGDAFHIDDGHIIGEHIEIIIIIIIIDHIIIGHIIIHGIIIIIG_Mismatch_1_Sense_+_Library_PoolT
TTACATGTGACCAATTTTATAAATAAAATAAATGATTTTGTAATTTTA
>Frequency_1_QualityScore_FFHHHHHIJJJJJJJJJIJIJIJIIJJJJJJJJJJJJJJIJJJJJJJIJJJJJJJJJJIJJJIIJJJJHFGHHHHFFFFFEEEE_Mismatch_0_Sense_+_Library_PoolT
TCACAGTCGAATCCATCTCATAATAATAGCCTTACCATTCGAATCCGTTCTCATTTTGAGATTTACATGTGACCAATTTTATAA
>Frequency_1_QualityScore_FFHHHHHJJJIJJJJJJIJJJJJJJJIJIJJJJI_Mismatch_1_Sense_+_Library_PoolT
TTTTATAAATAAAATAAATGATTTTGTAATTTTA
>Frequency_1_QualityScore_DFAFFFHGCHGEFHHDGAHB@6:C?)??DCFE?9DFHI?FHGBFHEICG@=@@@@EH@AEC);;7?DCCBAA?;;?\8?A>>CD3:AACCCA>B_Mismatch_1_Sense_+_Library_PoolT
TCGAAGCTTTTCATGTCCAGCGACTGACTGAGATTGCGATTAAGATGATGTTATGGTTTTCACAAATCGTCAAAAAGAATAGCCTTCACAGTCG
>Frequency_1_QualityScore_FFHHHHHJJJJJJJIHHJIJJJJIGHIJJJJJJIJHIJJJJJJJJJJJJJJJJJIJJJJJJJJJJJJJHGGIJJJHH_Mismatch_0_Sense_+_Library_PoolT
CCATTCGAATCCGTTCTCATTTTGAGATTTACATGTGACCAATTTTATAAATAAAATAAATGATTTTGTAATTTTTA
>Frequency_1_QualityScore_FFHHHHHJJJJJIIJJJJGJJJIIGGIJIIIIJIJJIJJJJJJJGIFEGHIIJIIJHHHHHFFFFFDEDEEEEDDDDDDDDDDDDEDCCDDEED_Mismatch_0_Sense_+_Library_PoolT
CGACTGACTGAGATTGCGACTAAGATGATGTTATGGTTTTCACAAATCGTCAAAAAGAATAGCCTTCACAGTCGAATCCATCTCATAATAATAG
>Frequency_1_QualityScore_FFHHHHHJJJJJJJJJJJJJJJJJJIJJJJJJJJJJJJJJIJJJJIJJGIHHHFFFFFFFFEEEEDCCDBDDDDDDDDDDDDDDDDDDDDDCDC_Mismatch_0_Sense_+_Library_PoolT
TTGACATCGCTCGAAGCTTTTCATGTCCAGCGACTGACTGAGATTGCGACTAAGATGATGTTATGGTTTTCACAAATCGTCAAAAAGAATAGCC
>Frequency_1_QualityScore_FEHHFHHIJJIIIGIJJJIHHIJIGJJJJJJJGGJJJJJIJJJJJJJJJJJJJIHIIIJJHFHEHHFFBDFB@CCDCCEEDDDDDDDECABCDC_Mismatch_0_Sense_+_Library_PoolT
GACTAAGATGATGTTATGGTTTTCACAAATCGTCAAAAAGAATAGCCTTCACAGTCGAATCCATCTCATAATAATAGCCTTACCATTCGAATCC
>Frequency_1_QualityScore_FFHHHHHJJJJJJJJJJIJJJJJJJIJJJJJJJJJJJJIJJJIJHJJJJJJJJJJJJIIJJJJJJJJIJGIHHHGGHFFFFFFFFEEE_Mismatch_0_Sense_+_Library_PoolT
CTCATAATAATAGCCTTACCATTCGAATCCGTTCTCATTTTGAGATTTACATGTGACCAATTTTATAAATAAAATAAATGATTTTGTA
>Frequency_1_QualityScore_FFHHHHHJJJJJJJJJJJJJJJJJJIJJJJJJJJJJIJJJJJJJJJJJJJJGIIIJJIJJJJJJJHHHGEHEFFFFDDEEDDEEEFEDDBDDDD_Mismatch_0_Sense_+_Library_PoolT
GTTTTCACAAATCGTCAAAAAGAATAGCCTTCACAGTCGAATCCATCTCATAATAATAGCCTTACCATTCGAATCCGTTCTCATTTTGAGATTT
>Frequency_1_QualityScore_FF2AFHHJJJJJJJJJJJJJJJJIJJJJJJJJJJJIJJJJJJJJJJJJHIIIJJJJEHHFFFFFEEEEFCEEDDDDDDDDDDDDDDDDDD_Mismatch_2_Sense_+_Library_PoolT
TTATGTAATTGACATCGCTCGAAGCTTTTCATGTCCAGCGACTGACTGAGATTGCGATTAAGATGATGTTATGGTTTTCACAAATCGTCA
>Frequency_1_QualityScore_FFHHHHHJJJJJIJJJIIJJJGIGIJIJJJJJJJJJJJJJJIGIJJJJIEHHHEEFFDDDFEEE@@BABBDDDDBDDDDC@CCCDDDCCCBDBD_Mismatch_1_Sense_+_Library_PoolT
AAGCTTTTCATGTCCAGCGACTGACTGAGATCGCGACTAAGATGATGTTATGGTTTTCACAAATCGTCAAAAAGAATAGCCTTCACAGTCGAAT
>Frequency_1_QualityScore_FFHHHGHJIIHIIJIHIDJJJJIJIGGIJJJJJJJJIIIJJEIIJJIGGFHHJGIIJJJIIJJIIJJIJEHHHHHHHGHFFFFFFFEFEEEEED_Mismatch_0_Sense_+_Library_PoolT
TCCATCTCATAATAATAGCCTTACCATTCGAATCCGTTCTCATTTTGAGATTTACATGTGACCAATTTTATAAATAAAATAAATGATTTTGTAA
>Frequency_1_QualityScore_FFHHHGHIJJJHIJJIJJJJJIJJJJJJJJJJIIJJJJIJJFHIJIJHIJJJJJJIJJJJJJIIIJIIGGIIIHGFEHHHFFD_Mismatch_1_Sense_+_Library_PoolT
GCCTTACCATTCGAATCCGTTCTCATTTTGAGATTTACATGTGACCAATTTTATAAATAAAATAAATGATTTTGTAATTTCTA
>Frequency_1_QualityScore_FFHHHHHJJJJJJJJIJIJJJJJJJIJJIJJJJJJJJIJJJIJJJJJJJJJHHHGHFFFFDDDDDDDDDDEDDDEEDDCDDDDDDDDDDDDDDD_Mismatch_1_Sense_+_Library_PoolT
ACCGTTTTGTAATTGACATCGCTCGAAGCTTTTCATGTCCAGCGACTGACTGAGATTGCGATTAAGATGATGTTATGGTTTTCACAAATCGTCA
>Frequency_1_QualityScore_FFHHHHHJJJJJJJJJJJJJJJJJJJIJJJJJIJHIJJJI_Mismatch_1_Sense_+_Library_PoolT
GACCAATTTTATAAATAAAATAAATGATTTTGTAATTTTA
>Frequency_1_QualityScore_FFHHHHHIJJJGIIJJJJIIJJJJJJJJJJJJJIJJJJIIGIJJJJJJJJIJJJJJJIHIJJHHHHHHHDEEFFEEEEFDEEDEEDDDEDDDEE_Mismatch_0_Sense_+_Library_PoolT
ACAGTCGAATCCATCTCATAATAATAGCCTTACCATTCGAATCCGTTCTCATTTTGAGATTTACATGTGACCAATTTTATAAATAAAATAAATG
>Frequency_1_QualityScore_DD=CFHF??<FGGBFH@FHG<F?D4<@*CCDB@FH>DB9DH>_Mismatch_1_Sense_+_Library_PoolT
AGTCGAATCCATCTCATAATAATAGCCTTACCATTCGAATCA
>Frequency_1_QualityScore_FFHHHHHJJJJJJJJJJJIJIIJJIJGJJJJJHIJJJJIJJJJJJJJJJJHIJJJJJJJJJHHHHFFFFCCDDDDDDDCDDDDDDDDDDBDDDD_Mismatch_1_Sense_+_Library_PoolT
CTTTTCATGTCCAGCGACTGACTGAGATTGCGATTAAGATGATGTTATGGTTTTCACAAATCGTCAAAAAGAATAGCCTTCACAGTCGAATCCA
>Frequency_1_QualityScore_FFHGDFDGHIDEHJIJGHIJJIIIJJIJIIJJGIIHHHIIIJIIIIIIDGEIJJJIJ_Mismatch_0_Sense_+_Library_PoolT
TTTGAGATTTACATGTGACCAATTTTATAAATAAAATAAATGATTTTGTAATTTTTA
>Frequency_1_QualityScore_FFHHHHHJJJJJJJ,CFHIIIIJIJJJJJJIJJJJIJJJIIJIJJIGHHHHHFFFFFBDCDECEDDDDDBDDDDCDDDDDDDDDDDDDDDDDDD_Mismatch_1_Sense_+_Library_PoolT
CTCGAAGCTTTTCACGTCCAGCGACTGACTGAGATTGCGACTAAGATGATGTTATGGTTTTCACAAATCGTCAAAAAGAATAGCCTTCACAGTC
>Frequency_1_QualityScore_@DHHHHHJJJJJJJIJIJJJJJJJIJJJIJJIJJJJJJIHIJJJJGIIIIJHGFFFFCED>CCCCDEDDACBDDCDDCBCDDDDDDDDDDDCDD_Mismatch_0_Sense_+_Library_PoolT
TAATTGACATCGCTCGAAGCTTTTCATGTCCAGCGACTGACTGAGATTGCGACTAAGATGATGTTATGGTTTTCACAAATCGTCAAAAAGAATA
>Frequency_1_QualityScore_FFHHHHHJJJJJIIJJJJJIJJIJJJJJJJJJJJJJJJJJJJJJJJJJJIJIJJJJJJJHHHHHHFFFFF_Mismatch_0_Sense_+_Library_PoolT
TTTCACAAATCGTCAAAAAGAATAGCCTTCACAGTCGAATCCATCTCATAATAATAGCCTTACCATTCGA
>Frequency_1_QualityScore_FFHGHGHJJFHHJGHIJGJGGHGIIJIJJJJJJIJJJIJIJJIIJJEIGIIJIHHHHHFFFFFFDDDDDCDCDDCFDDDDEDDACBDCCCCDDD_Mismatch_1_Sense_+_Library_PoolT
TAAGTACCGTTTTGTAATTGACATCGCTCGAAGCTTTTCATGTCCAGCGACTGACTGAGATTGCGACTAAGATGATGTTATGGTTTTCACAAAT
>Frequency_1_QualityScore_FFHHHHHIJJGJIEHIJIIHIIIJJJJIIJJJJJ_Mismatch_0_Sense_+_Library_PoolT
AATAAAATAAATGATTTTGTAATTTTTATTTGGA
>Frequency_1_QualityScore_FFHHHHHJJJJJJJJJJJJJJJJJJJJJJJJJJJJJJJJJJJJJJJJJGIJJJJHHHFFFEDEEEEFDFCDEDDDDBDDDDDDDDDDDDD_Mismatch_1_Sense_+_Library_PoolT
TTTTGTAATTGACATCGCTCGAAGCTTTTCATGTCCAGCGACTGACTGAGATTGCGATTAAGATGATGTTATGGTTTTCACAAATCGTCA
>Frequency_1_QualityScore_FFHGHHFIIIJIIIFGIJIJCHIFGIJJIJJJDHIJGEFHGGIIIIHIGJIHHHIJJGJHHHHHFCEDD@D_Mismatch_1_Sense_+_Library_PoolT
TGACTGAGATTGCGACTAAGATGATGTTATGGTTTTCACAAATCGTCAAAAAGAATAGCCTTCACAGTCTA
>Frequency_1_QualityScore_FFHHHHHJJJJJJJJJIIJJJGIJIJJJFHIJJJJJJIJJJIJJJJJJJJJJJJJJJJJHHHHHHFFFEDEDEEDDDEDDDEDEEDDDDDDDDD_Mismatch_0_Sense_+_Library_PoolT
TGAGATTGCGACTAAGATGATGTTATGGTTTTCACAAATCGTCAAAAAGAATAGCCTTCACAGTCGAATCCATCTCATAATAATAGCCTTACCA
>Frequency_1_QualityScore_FDHHFFFHEIIJJJJJJJIJJJJIJJJIIJJJJIJJJIJJJJHIJJJJJJIJIGIIJJJJJIJJGGHHHEHHFFFFFFFEEDEEDEDDDEEDDE_Mismatch_0_Sense_+_Library_PoolT
GTCGAATCCATCTCATAATAATAGCCTTACCATTCGAATCCGTTCTCATTTTGAGATTTACATGTGACCAATTTTATAAATAAAATAAATGATT
>Frequency_1_QualityScore_FFHHHHHJJJJJJJGJJJJJJJJJJJHJJHIIJHJJJJJJJJJJJJJJJJJJJJJIJJJJJJJJJHHHHDEFFFFEECDDDDDDDEDDDDDEDD_Mismatch_0_Sense_+_Library_PoolT
ATCGTCAAAAAGAATAGCCTTCACAGTCGAATCCATCTCATAATAATAGCCTTACCATTCGAATCCGTTCTCATTTTGAGATTTACATGTGACC
>Frequency_1_QualityScore_FFHHGHHJIIGJJHHGIIJIIIJIJJJIIIJJJJJJJJJJJJJJJJJJJJJJIJGIJJJJIIJI_Mismatch_2_Sense_+_Library_PoolT
TCGAATCCATCTCATAATAATAGCCTTACCATTCGAATCCGTTCTCATTTTGAGATTTACACGA
>Frequency_1_QualityScore_ADHDD8DG>GI??FGGBHCADH,<<F?F@GGEHHH?9CFGCGIG<?FDABDDF<DHI@EFFGIF_Mismatch_0_Sense_+_Library_PoolT
TTCTCATTTTGAGATTTACATGTGACCAATTTTATAAATAAAATAAATGATTTTGTAATTTTTA
>Frequency_1_QualityScore_?3<)?3CEAB2:C?F?,2C+<C@DCE3EEDC?D4*1000:*0:4B9D>@DC:449.-80;@@D:..==A7?5?3@@;?7@@AAA_Mismatch_2_Sense_+_Library_PoolC
AAAGAATAGCCTTCACAGTTGAATCCATCTCATAATAATATCCTTACCATTCGAATCCGTTCTCATTTTGAGATTTACATGTGA
>Frequency_1_QualityScore_DDDFFBFIGGGAE<EDHGIFGGHGGEE@EBHGEGHBHIIEGGI@BGICG>GIC?D8BBFDGCGHBBCEEECCECBBCCBCCCABC4:>@CDEAD_Mismatch_0_Sense_+_Library_PoolT
TGTGACCAATTTTATAAATAAAATAAATGATTTTGTAATTTTTATTTGGAGAGTTACCTTTTTTTTCATCAAAAAAAGCATCCCTTTGCTATTT
>Frequency_1_QualityScore_FFHHHHHJJJJJJJJJJIJJJJJJJJJJJJJJJJJJJJJJIIIJGIIIHIJJJJJJJJIGHGGHHHDDDBDDDDDDDDDDDDEDEEEEDDEEEE_Mismatch_0_Sense_+_Library_PoolT
TTTTATAAATAAAATAAATGATTTTGTAATTTTTATTTGGAGAGTTACCTTTTTTTTCATCAAAAAAAGCATCCCTTTGCTATTTATAGATATA
