# Supplementary material for: Differential Gene Expression Reveals Candidate Genes for Drought Stress Response in Abies alba (Pinaceae)
Source: PLoS One. 2015 Apr 29;10(4):e0124564. doi: 10.1371/journal.pone.0124564 (PMC4414588; doi:10.1371/journal.pone.0124564)
Supplement: S3 File — (GZ) [file pone.0124564.s003.gz › comp5492_c0_seq1.fa]

>comp5492_c0_seq1 len=779 path=[1:0-778]
AACGTTTCCGCCGCCACTTCAAATAGAACCGGAAGCGTACCATCCTCCTCGCCCGCCCCATCTCCGTCATCTACCGCTCCCACACCAACAACTGCCAAATCGCCGACCCCGTCATCTGCCGCTCCCACACCAACAACTGCCCAATCGCCTCCACAATCACCGTCAACTCCCACACCGTCAACTGTTGAATCGCCGCCCCCATCACCGACCACTACCACGCCTTCTGCGCCAAACCCTTCGTCGTCAAATGGTGCGAGTCCCCCAACTGAGACTACTCCAAGCGCAGCCGCCCCTTCATACCGTATGGGTAGTGCCCTACTCCTTGGAGGGTCACTTCTGTTCGCCATGGCCTCGCTATAGGGCAATACACAGATACCTATGATTTCAGTGAGTGAGCACCTTCTTCAGGATTCCCGGGTGCATATATATATTATATATTATTTTCTTCTCATCATTTATTATTACGATTGCGAACATTGATGACCGGATGTATTAGATTCATGCCAATAAAATAAATTGATACACTGTTACAATTTGCACGAATTTTAGTTATTGATACATTGCTACTGTGTATCTTTTGTGTGGCTGATAGGTTTATTCTCCATATAATTTCTCTCCTGAATTTGATCTTATTTGGCCATATGTAATATTTTCAAAGCGTTGTTCACAGTATAATTATTATGATCTACACCACCAAGAGCCTAGGATTTTCGTTATCCTAGTGCACAATTAAAAATACAACACGCAATTTACTTGCACAGGAATGGATTCAGACCTGA

>Frequency_15_QualityScore_FEGGGGGHIHIIHIIIIIIIGHHGFIHIHHIHIIIIIGHHHGIIIIFHIIGGGGHGHIIGHIIGFGFEEABDEEECCCCBCCCCCCD_Mismatch_0_Sense_+_Library_PoolT
CATATATATATTATATATTATTTTCTTCTCATCATTTATTATTACGATTGCGAACATTGATGACCGGATGTATTAGATTCATGCCAA
>Frequency_15_QualityScore_FFHHHHHIJJIJJJIJJIJJJJHJJJJJJJJJJJJIJJJJJJJJIIIIIIIIIJJJJIJIJJHIIFHGCBDEFFEEEEEEDDDDD_Mismatch_0_Sense_+_Library_PoolT
TATATATATTATATATTATTTTCTTCTCATCATTTATTATTACGATTGCGAACATTGATGACCGGATGTATTAGATTCATGCCAA
>Frequency_13_QualityScore_FFHHHGHIJJJJJJJIJJIIIIJJIJJIJJJJJJJJIIIIIIIHIJJJIJIJIIJIIIHIGEFGGGGEEDEEEEEDDDDDDDDEDDDEEDDEED_Mismatch_0_Sense_+_Library_PoolT
ATTATATATTATTTTCTTCTCATCATTTATTATTACGATTGCGAACATTGATGACCGGATGTATTAGATTCATGCCAATAAAATAAATTGATAC
>Frequency_12_QualityScore_ECFFHFGHIIGIJIJIIIIIIHGHIIIIIIIDGHIIIIIJIIGIIIIIIHIJIHIIIHIHHHHHHGHGFDEFFFGFFDDCCDCCCABCDCDDDD_Mismatch_0_Sense_+_Library_PoolT
GTGAGTGAGCACCTTCTTCAGGATTCCCGGGTGCATATATATATTATATATTATTTTCTTCTCATCATTTATTATTACGATTGCGAACATTGAT
>Frequency_10_QualityScore_EFGGGGHIHIIHHIJIHHIIJGIIHIIIIIIIIIHHHIHIIIHIIGGIEFGFEF@EFGGGFFGGGFEEEDEDDDCCDDCDC@@CACCCCCB@BC_Mismatch_0_Sense_+_Library_PoolT
ATTATTTTCTTCTCATCATTTATTATTACGATTGCGAACATTGATGACCGGATGTATTAGATTCATGCCAATAAAATAAATTGATACACTGTTA
>Frequency_10_QualityScore_FEGFHGGIIIIIHHIIIIJIIJIJIIIIIJIIIIJJJIIHIHIIIGHHIIIIIIIJIJIGHHGGGEFEFEEEEEDEEDDDDDDDDDDEDCDEED_Mismatch_0_Sense_+_Library_PoolT
ATATATTATATATTATTTTCTTCTCATCATTTATTATTACGATTGCGAACATTGATGACCGGATGTATTAGATTCATGCCAATAAAATAAATTG
>Frequency_10_QualityScore_ECFFEGFHIIHHHGGGIHHHIIHIIIJHHIHHHHHIIIIHIIHHGGHIIHHGHFHEGHHHGHFGHDEEECCCCADEDDBCCDCCCABDDC_Mismatch_0_Sense_+_Library_PoolT
GTGCATATATATATTATATATTATTTTCTTCTCATCATTTATTATTACGATTGCGAACATTGATGACCGGATGTATTAGATTCATGCCAA
>Frequency_9_QualityScore_FFHHHHHJIJJJJJJJJJJJIJJIIIJIJJJJJJJJJJJJJJJJJIJIGIJJJHIGHHIHHFGGGGFEFBEEEEDDCDDDEDDDD@@CDECDDD_Mismatch_0_Sense_+_Library_PoolT
CTTCTGTTCGCCATGGCCTCGCTATAGGGCAATACACAGATACCTATGATTTCAGTGAGTGAGCACCTTCTTCAGGATTCCCGGGTGCATATAT
>Frequency_9_QualityScore_FFHHHHHJJJJJJJJJJJJJIJJJJJJJJJJJJJJJJJJJJJHIIIIIGIIJJJIIJJIJIIIGGGEEFDFFEEEEEEDDDDDDDCCDDDCDEE_Mismatch_0_Sense_+_Library_PoolT
TATATATTATATATTATTTTCTTCTCATCATTTATTATTACGATTGCGAACATTGATGACCGGATGTATTAGATTCATGCCAATAAAATAAATT
>Frequency_9_QualityScore_FFHHHHHJJJJJJJJJJJJJJJJIJJJJJJJJJIJJJJJJJJJJJIJJJIIIJJJJJJJJJJIJIIFHFFEEFFEDEEEEEDDDDD_Mismatch_0_Sense_+_Library_PoolT
ATATATATATTATATATTATTTTCTTCTCATCATTTATTATTACGATTGCGAACATTGATGACCGGATGTATTAGATTCATGCCAA
>Frequency_9_QualityScore_FEHHHHHJIIJIIJJJJJIJIIJJJIIJJIJIJJJJJJJIIJIIJHIIIJJIJJJGIIIIGGGGGGFFFDDEEEEDDDDDDDDDDEDDDDDCDD_Mismatch_0_Sense_+_Library_PoolT
ATATTATATATTATTTTCTTCTCATCATTTATTATTACGATTGCGAACATTGATGACCGGATGTATTAGATTCATGCCAATAAAATAAATTGAT
>Frequency_9_QualityScore_EEGGHHHIJIHIIHJIIJHHIIIHIIIJJIIJHIIIIGEIHIJIJIIIIIHGHHIIFGGGFGFGEEEDECDEEDDDDDDCACDCBCCDCCCDDC_Mismatch_0_Sense_+_Library_PoolT
ATATTATTTTCTTCTCATCATTTATTATTACGATTGCGAACATTGATGACCGGATGTATTAGATTCATGCCAATAAAATAAATTGATACACTGT
>Frequency_9_QualityScore_FFHHGHHJJJJJIJJJJIJIIHIHHIJJJJJJJJJJJJJIIIJJJJJIJEGIJJIIIJIIIIIJIIHGHHFGHGFEFFFEFEEEEEEEDEDEEE_Mismatch_0_Sense_+_Library_PoolT
CAGATACCTATGATTTCAGTGAGTGAGCACCTTCTTCAGGATTCCCGGGTGCATATATATATTATATATTATTTTCTTCTCATCATTTATTATT
>Frequency_9_QualityScore_FFHHHHGIJIJIJJJJIJJJJHIJIJJJJJJJJJJJIJJIJJJHJJJIIHIIIIJJHHIGHHIFFFGCEBDEEDEEDDEDDDDDDDDDDDDCDD_Mismatch_0_Sense_+_Library_PoolT
ATATATATTATATATTATTTTCTTCTCATCATTTATTATTACGATTGCGAACATTGATGACCGGATGTATTAGATTCATGCCAATAAAATAAAT
>Frequency_9_QualityScore_DDFFFGGIHIIHIHHIFHIHIIHIHFHHHHIHIHHIIIHEHGHIFGHHHIGGIIIJIIHDGFBEFFFEDCDDEEEEEDDDCCCBCCBCDDCDED_Mismatch_0_Sense_+_Library_PoolT
TATTATATATTATTTTCTTCTCATCATTTATTATTACGATTGCGAACATTGATGACCGGATGTATTAGATTCATGCCAATAAAATAAATTGATA
>Frequency_8_QualityScore_FFHHHHHJIJJIJJJJJJJJCGHIIJJJJJJJJJJJJJJJJJJJJJJJJJJJJJJJJJJIJJJJJJIJIGGGGGFEDDDDDDEDEDDDDDDDBD_Mismatch_0_Sense_+_Library_PoolT
CCTTCTTCAGGATTCCCGGGTGCATATATATATTATATATTATTTTCTTCTCATCATTTATTATTACGATTGCGAACATTGATGACCGGATGTA
>Frequency_8_QualityScore_FFGGHHGIIJIJJGIHJJGIIIHIIIIIIJJJIJIIJIJIHIIIGIGIIIIIIJJIIIGIIEGGFFGFFECDEDEEDEDEDDCCCCEDCCDDCD_Mismatch_0_Sense_+_Library_PoolT
TATATTATATATTATTTTCTTCTCATCATTTATTATTACGATTGCGAACATTGATGACCGGATGTATTAGATTCATGCCAATAAAATAAATTGA
>Frequency_8_QualityScore_FFHHHHHJJJJJIIJJIJIIJIIHIHIIIJIIIJHIJIJHIGHHIGIIJJIIIHIIIIIHHHFGGGEFGDEABCDEDDDEDDDEEEEDDDEEDE_Mismatch_0_Sense_+_Library_PoolT
GGCCTCGCTATAGGGCAATACACAGATACCTATGATTTCAGTGAGTGAGCACCTTCTTCAGGATTCCCGGGTGCATATATATATTATATATTAT
>Frequency_8_QualityScore_EEGHGHGIIIJJJJHJJIJIIIIGIIJIIJIJJJIIIIIIIIHIIIJJIIJJJJIIIHIHDGGGGGEEECEEDCDDDDDDDDEDDDDEDDEEDD_Mismatch_0_Sense_+_Library_PoolT
TTATATATTATTTTCTTCTCATCATTTATTATTACGATTGCGAACATTGATGACCGGATGTATTAGATTCATGCCAATAAAATAAATTGATACA
>Frequency_8_QualityScore_FFHHHHHJIJJJIJJJJJJJJIJJJJJIJJJJJJJJJJJJJJIIJGHIJJJIIJJIIIHHHGGFFFEFEEEEEEEEEDDDDDDDDDDDDDDDDE_Mismatch_0_Sense_+_Library_PoolT
TTCTCATCATTTATTATTACGATTGCGAACATTGATGACCGGATGTATTAGATTCATGCCAATAAAATAAATTGATACACTGTTACAATTTGCA
>Frequency_8_QualityScore_EEHGFGGIHHIHHIIHFHHGGHGIGGHIIHFHIHIIIGHGHHFEFFFDDBBCCCDDDCCCDDCCCBCCBA@9?@BCCCCBACCCCCABCCCCDC_Mismatch_0_Sense_+_Library_PoolT
CCCCAACTGAGACTACTCCAAGCGCAGCCGCCCCTTCATACCGTATGGGTAGTGCCCTACTCCTTGGAGGGTCACTTCTGTTCGCCATGGCCTC
>Frequency_7_QualityScore_FFHHHHHJJJJJJJJIIJIIJJJJJJJJJJJJJJIIIIIJIIJJJJJJJIIJIJJIIIFHGHGGGGFFFEEEEEEEEDDDEDCDEEDDEEDDCD_Mismatch_0_Sense_+_Library_PoolT
ATATATTATTTTCTTCTCATCATTTATTATTACGATTGCGAACATTGATGACCGGATGTATTAGATTCATGCCAATAAAATAAATTGATACACT
>Frequency_7_QualityScore_FFHHGGGIJIJJJIIEHHIFHGGIJJHHIIJIHIHIHIIIIIIHHHHGGGFEDCCCCDDDDEEDDDAACCDDCCB@BCCCCCCCDDDDCCCBAC_Mismatch_0_Sense_+_Library_PoolT
TTCGTCGTCAAATGGTGCGAGTCCCCCAACTGAGACTACTCCAAGCGCAGCCGCCCCTTCATACCGTATGGGTAGTGCCCTACTCCTTGGAGGG
>Frequency_7_QualityScore_FFFHHHHJJJJJJJJIJIJJJIJIIJJJIIJJJJJIJIJJJJJIIIJJIIIHIHIIIIHHFGGGGFFFEDEDDDDDDDDDDCCDCDDCDC?ACD_Mismatch_0_Sense_+_Library_PoolT
GGTCACTTCTGTTCGCCATGGCCTCGCTATAGGGCAATACACAGATACCTATGATTTCAGTGAGTGAGCACCTTCTTCAGGATTCCCGGGTGCA
>Frequency_7_QualityScore_FFEGGGGIIIHIIHIJHIHIHHGGIIIGIDFGIFHIIHIIHHHIHHIGHFGECFEGEEE@BCDEACDEDBCDDEDEEDEDDEDDBCBBBCCEED_Mismatch_0_Sense_+_Library_PoolT
GGGCAATACACAGATACCTATGATTTCAGTGAGTGAGCACCTTCTTCAGGATTCCCGGGTGCATATATATATTATATATTATTTTCTTCTCATC
>Frequency_7_QualityScore_FFHCFHHJIJJJJJJJJIJIJIJJIJJJJJJJJJJJJJJJIIIIIIIIIIHHIIIIIHHHGHGHGGGGFEEDDDDCDEEEEDDEDDEDDDDDDD_Mismatch_0_Sense_+_Library_PoolT
GGGTGCATATATATATTATATATTATTTTCTTCTCATCATTTATTATTACGATTGCGAACATTGATGACCGGATGTATTAGATTCATGCCAATA
>Frequency_7_QualityScore_EFHHHHHJJIJIJIIJJJJJJJJJJJJJJIIJJJJJJJJIJJJJJJHIHHHIIIJIJJIIIHHHGGGGGEFFEECD>ACDDCDDDDEEEEEDDE_Mismatch_0_Sense_+_Library_PoolT
GCCATGGCCTCGCTATAGGGCAATACACAGATACCTATGATTTCAGTGAGTGAGCACCTTCTTCAGGATTCCCGGGTGCATATATATATTATAT
>Frequency_7_QualityScore_DDGDEFGIDHHIIIJJIIIIEGIIIIJIIBFGHIIHIIIIFGIIIJIIJIIIIHHHHIHHGFGGGGGGGEFFEFEDDDCCBABACCCCDDBDDE_Mismatch_0_Sense_+_Library_PoolT
GAGTGAGCACCTTCTTCAGGATTCCCGGGTGCATATATATATTATATATTATTTTCTTCTCATCATTTATTATTACGATTGCGAACATTGATGA
>Frequency_7_QualityScore_DEFFGGHHIHII@FHIHIIIIHHIIIGIIIHIIHIIIJIIJHIIIIIIIIIHIIIJJIIIHIIIHHFFECDDDDDCBCCCCBBAACDDDBBCDC_Mismatch_0_Sense_+_Library_PoolT
AGGATTCCCGGGTGCATATATATATTATATATTATTTTCTTCTCATCATTTATTATTACGATTGCGAACATTGATGACCGGATGTATTAGATTC
>Frequency_7_QualityScore_FFHHHHHEGHIJIIJJHJJIIJIJJJJJJJJJIIIIIIIJJJJJJJJJJJJJJIHHHHGGFFFFFFEDDDDDDDDDDDDCDDDEDDCCDDEDDC_Mismatch_0_Sense_+_Library_PoolT
TGGAGGGTCACTTCTGTTCGCCATGGCCTCGCTATAGGGCAATACACAGATACCTATGATTTCAGTGAGTGAGCACCTTCTTCAGGATTCCCGG
>Frequency_6_QualityScore_FFHHHHHJJIJJJJJIJJCGHIIIIIJJJIJJJJJJIJJJJJJJJIJJJJJJJJJJJIJJIJJJJIIJJHEGEECDEDDDEDEDDDDCDDCDEE_Mismatch_0_Sense_+_Library_PoolT
TTCTTCAGGATTCCCGGGTGCATATATATATTATATATTATTTTCTTCTCATCATTTATTATTACGATTGCGAACATTGATGACCGGATGTATT
>Frequency_6_QualityScore_FFHHHHHHIJFHIIIIJIJJIIJJIIJHIIJJIIJIGGIJIJIIJIJHIJJIIIHJJIIIJJGIHIIIGFGHGGGGGFFFFFFDCCDDCC@ACC_Mismatch_0_Sense_+_Library_PoolT
TTTCAGTGAGTGAGCACCTTCTTCAGGATTCCCGGGTGCATATATATATTATATATTATTTTCTTCTCATCATTTATTATTACGATTGCGAACA
>Frequency_6_QualityScore_FFGFGGHIJJIJJJJIIJIJIIIIIIJJJIIIIJIIHHIIIHHIIHIIIIIIJIIGHGGHHHGHCD?A?ABCCEDEEDEEDCDBDDECEDDCDC_Mismatch_0_Sense_+_Library_PoolT
CGCTATAGGGCAATACACAGATACCTATGATTTCAGTGAGTGAGCACCTTCTTCAGGATTCCCGGGTGCATATATATATTATATATTATTTTCT
>Frequency_6_QualityScore_EEEECEGGEGGFG?CEGHEFEHCFFGHIIHIFHIHHHIIFHIGIGGHHEDGFEFGHFHHGGFEFDEE>?=?ADCCCDCCCBACA@BDDDCBCCC_Mismatch_0_Sense_+_Library_PoolT
CAGGATTCCCGGGTGCATATATATATTATATATTATTTTCTTCTCATCATTTATTATTACGATTGCGAACATTGATGACCGGATGTATTAGATT
>Frequency_6_QualityScore_FFHHHHHJJEHIJJJJJIIJJJJJJIJJJJJJJJJJJIIIJJJJJJJJJJIIJHHHHGHFFFFFFEEDECDDECDDDDDDDDDDDEDDDDDDED_Mismatch_0_Sense_+_Library_PoolT
CTTGGAGGGTCACTTCTGTTCGCCATGGCCTCGCTATAGGGCAATACACAGATACCTATGATTTCAGTGAGTGAGCACCTTCTTCAGGATTCCC
>Frequency_6_QualityScore_FFGGHHAGIIJIIIIIJJIIIIIJIJIJJIJJIJIJIIJIIIIIIIHHHHHHGGGGFEFFEEEECCDDDCCDDDDDDDDDDDECCCCDDEDDCD_Mismatch_0_Sense_+_Library_PoolT
GGAGGGTCACTTCTGTTCGCCATGGCCTCGCTATAGGGCAATACACAGATACCTATGATTTCAGTGAGTGAGCACCTTCTTCAGGATTCCCGGG
>Frequency_6_QualityScore_FFGHHHGIHIIIJIJIBEDHIIIIIIIJJJJJJJIIIHIIIIIIJIJJJIIIJHIIHIIJJJIGHGGFGDEEDDCDDDEDEDCCCCDBACCDDE_Mismatch_0_Sense_+_Library_PoolT
CTTCAGGATTCCCGGGTGCATATATATATTATATATTATTTTCTTCTCATCATTTATTATTACGATTGCGAACATTGATGACCGGATGTATTAG
>Frequency_6_QualityScore_FFGGHGGIIIIGIJJHIIHJIIIJGIJIIJIHJIIJJIJIIHIIIHHIGHIIJIIIHGFFGFFFEEFEEDDEDEEECCEEDBDDCBDDDDCCDC_Mismatch_0_Sense_+_Library_PoolT
TTCTTCTCATCATTTATTATTACGATTGCGAACATTGATGACCGGATGTATTAGATTCATGCCAATAAAATAAATTGATACACTGTTACAATTT
>Frequency_6_QualityScore_FFHHHHGJJJJJIJHIJJIJCGHEHIJJIIJJJJJIIJIJJJ@EHIIIIIIHIIGGFFEEEEEEEDDCDBDEDDDDDDDDDDDDCDDDDDDCDD_Mismatch_0_Sense_+_Library_PoolT
GCCCCTTCATACCGTATGGGTAGTGCCCTACTCCTTGGAGGGTCACTTCTGTTCGCCATGGCCTCGCTATAGGGCAATACACAGATACCTATGA
>Frequency_6_QualityScore_FFHHHHGIJJJIJJIIJIJJGIIHIIHJIJIIIIIIJIJJIJJJFHIIJJGIIIIIIIHGGGGGFEFEEEEEEEEEDCDCDBCDDDDDDDDDCC_Mismatch_0_Sense_+_Library_PoolT
TCTCATCATTTATTATTACGATTGCGAACATTGATGACCGGATGTATTAGATTCATGCCAATAAAATAAATTGATACACTGTTACAATTTGCAC
>Frequency_6_QualityScore_FFHHHHHJJJIJJJJJJJJIIJIJJJIJIJJJIJJJJJIJIIJJJJJJJIIIFHIJJJIHGHHHHGFFFBEEEEEEDDEEDDEEDDDDDCCDDD_Mismatch_0_Sense_+_Library_PoolT
TATTTTCTTCTCATCATTTATTATTACGATTGCGAACATTGATGACCGGATGTATTAGATTCATGCCAATAAAATAAATTGATACACTGTTACA
>Frequency_6_QualityScore_FFHDGGHIJIIIJJIIHIIIIIJJJJIIJJJJJJIIIJJJJJJJJIIJGIIIIJHIIJIJIIJJIJIJHGFECEEEEEEEEDDEDDDDD_Mismatch_0_Sense_+_Library_PoolT
TGCATATATATATTATATATTATTTTCTTCTCATCATTTATTATTACGATTGCGAACATTGATGACCGGATGTATTAGATTCATGCCAA
>Frequency_6_QualityScore_EEGHFGFFHIIEHGHFHGHHHGFGHGGHEHHHIIHHHHHGIHGGGHGDGGHGGHGGEFBDCEDFBDDDECCDCCAA?AACCBAA?ACCCCBABD_Mismatch_0_Sense_+_Library_PoolT
TTCTGTTCGCCATGGCCTCGCTATAGGGCAATACACAGATACCTATGATTTCAGTGAGTGAGCACCTTCTTCAGGATTCCCGGGTGCATATATA
>Frequency_5_QualityScore_FFHHHGGHIJIIJJJJJJHHHHIIIIIIJJJJJJIJJIIHIJJHIEFGFFEFFEEEEEDDDDDCDCC;AABDCDDDDDDDDDCDDDDDDDDDDC_Mismatch_0_Sense_+_Library_PoolT
AACTGAGACTACTCCAAGCGCAGCCGCCCCTTCATACCGTATGGGTAGTGCCCTACTCCTTGGAGGGTCACTTCTGTTCGCCATGGCCTCGCTA
>Frequency_5_QualityScore_EFGGHBFGHIHIIHGIIIIIHFGFIIIIIHJHHIJJGIIIIIGIIIIIJHIJGGIIHIIIHGFFEFEEEDDBBCBBABDEDDECDDDDEDDDDD_Mismatch_0_Sense_+_Library_PoolT
CCGGGTGCATATATATATTATATATTATTTTCTTCTCATCATTTATTATTACGATTGCGAACATTGATGACCGGATGTATTAGATTCATGCCAA
>Frequency_5_QualityScore_FFHHGH<FGGIHHIGGIGIJIHGFHIIIIJIJIJJIJIIIIGHIJGIIHJIIJJHHIIHIFGGDEDEEEEDDDCDBBCBDEDDDBCEDCD@ABB_Mismatch_0_Sense_+_Library_PoolT
CCCGGGTGCATATATATATTATATATTATTTTCTTCTCATCATTTATTATTACGATTGCGAACATTGATGACCGGATGTATTAGATTCATGCCA
>Frequency_5_QualityScore_FEFGGFGFGGIGIIIHIIJIHGHIHIHIGGEGGFGIGIGIIIHGFGFEFFED<ABCBBCDBAABBBCCABBCDDCCCCCDDCCDCDCCCDBCCB_Mismatch_0_Sense_+_Library_PoolT
AAGCGCAGCCGCCCCTTCATACCGTATGGGTAGTGCCCTACTCCTTGGAGGGTCACTTCTGTTCGCCATGGCCTCGCTATAGGGCAATACACAG
>Frequency_5_QualityScore_FFHHHGGJJJIIHIIIIGIHIHHIIHIIJJJJJIJIIIHGIIIIFHHFGECEFDECDDDDDD@CCD=ABABBCCCBCBBABBDCBBDDCCDCCC_Mismatch_0_Sense_+_Library_PoolT
ACTGAGACTACTCCAAGCGCAGCCGCCCCTTCATACCGTATGGGTAGTGCCCTACTCCTTGGAGGGTCACTTCTGTTCGCCATGGCCTCGCTAT
>Frequency_5_QualityScore_EFHHHHHJJJJJJJJJJJJJJIJJJJJHIIJJJGIIHIIJJJJIHHHHGGFFFED?CBDDDDDDEDDDD@BDDDDDDDDDDCDEDDCDDCDDCD_Mismatch_0_Sense_+_Library_PoolT
TCCAAGCGCAGCCGCCCCTTCATACCGTATGGGTAGTGCCCTACTCCTTGGAGGGTCACTTCTGTTCGCCATGGCCTCGCTATAGGGCAATACA
>Frequency_5_QualityScore_FEHHHGHJJJJJJJJJJJIJJJJJIIJCGIIJJJJJJJJJJJJJJJJJIJJJJJIIIIJIJIIIIIIIHGGGGGFDEEDDDCCDDDDDDEDEDD_Mismatch_0_Sense_+_Library_PoolT
GTGAGCACCTTCTTCAGGATTCCCGGGTGCATATATATATTATATATTATTTTCTTCTCATCATTTATTATTACGATTGCGAACATTGATGACC
>Frequency_5_QualityScore_FFHHHHHJJJJJJJIJJJJIJGIIIIIJJJJJJJJJJJJJIJIJJJIJIJJFGHIJJJJIIJIIIIHHHGGHFGFFFEFEEEEDEEEDEEEEDE_Mismatch_0_Sense_+_Library_PoolT
CACAGATACCTATGATTTCAGTGAGTGAGCACCTTCTTCAGGATTCCCGGGTGCATATATATATTATATATTATTTTCTTCTCATCATTTATTA
>Frequency_5_QualityScore_FFHHHHGJJIJJJJJJHIJJJJJJJAFHIJJJJJJJJIJIIIJJIIIJIIHHHIIIJIIHIIHHIIHHHGGGFEFEEEDDDDDDDDDEDDDCBD_Mismatch_0_Sense_+_Library_PoolT
GAGCACCTTCTTCAGGATTCCCGGGTGCATATATATATTATATATTATTTTCTTCTCATCATTTATTATTACGATTGCGAACATTGATGACCGG
>Frequency_5_QualityScore_FFHHHHHJJJJJJJJJJJJJJJJJJJJJJJJJIJJJJIIHIJJIJJJJJJJJJJJJJJIIIIIIIHHGFEACDDDDDEEEDEEEEEEDDEDEEE_Mismatch_0_Sense_+_Library_PoolT
CCTCGCTATAGGGCAATACACAGATACCTATGATTTCAGTGAGTGAGCACCTTCTTCAGGATTCCCGGGTGCATATATATATTATATATTATTT
>Frequency_5_QualityScore_FEGHGFGHIIIIIIIIIIIIJHIIIJGIIJJIIIIIIIIIJIJJJIIJIJJJHIIIIHIIHFICDGGFECDEEFFEEEEDDEFFDEEECCDDCC_Mismatch_0_Sense_+_Library_PoolT
TATAGGGCAATACACAGATACCTATGATTTCAGTGAGTGAGCACCTTCTTCAGGATTCCCGGGTGCATATATATATTATATATTATTTTCTTCT
>Frequency_5_QualityScore_FFGGGFHJJJJIGIHIEGHHIIIIIHIHIJIHIIHJIIIIJIFGIIGHIGHGGFFGFFEDDEEDDEEDDCDDDDCDCDCBACBCBCDDCCDDDB_Mismatch_0_Sense_+_Library_PoolT
CCTACTCCTTGGAGGGTCACTTCTGTTCGCCATGGCCTCGCTATAGGGCAATACACAGATACCTATGATTTCAGTGAGTGAGCACCTTCTTCAG
>Frequency_5_QualityScore_FFHHHHHJJJJJIIJJIIIJIJJIJIIJJJIJHIHIHJIIJJIJJJIJJJJHIGHIJIIIHIEFGFFEEEEFEEEEEEEEDEFDEEEEEDDDDD_Mismatch_0_Sense_+_Library_PoolT
ATAGGGCAATACACAGATACCTATGATTTCAGTGAGTGAGCACCTTCTTCAGGATTCCCGGGTGCATATATATATTATATATTATTTTCTTCTC
>Frequency_5_QualityScore_EEHGHFGIGHIHIJHIIIIIHIIIIJHIIHHIIHGIHFHIIGHHHGIIIFHGHIIEHFGBFGGGGGEEECDEEDDDDDDCCCCACDDDCEECCC_Mismatch_0_Sense_+_Library_PoolT
TATATATTATTTTCTTCTCATCATTTATTATTACGATTGCGAACATTGATGACCGGATGTATTAGATTCATGCCAATAAAATAAATTGATACAC
>Frequency_5_QualityScore_FFHHHHHJJJJIJJIJJJEGHIIIJJIIIIIIJJJIJHIIJIIIIIIIIIHHHGGFGFEEDEEEEDDDDDDEEDDCCDBDCCCDDDDCDDDCDD_Mismatch_0_Sense_+_Library_PoolT
GCCCTACTCCTTGGAGGGTCACTTCTGTTCGCCATGGCCTCGCTATAGGGCAATACACAGATACCTATGATTTCAGTGAGTGAGCACCTTCTTC
>Frequency_5_QualityScore_EEGHHFFHHIFHIIIHJGHIIIGIHHIIIHGHHHHIIHIHHCHGHIIGGHHHHDGGHHGHFFGGFEEEFEDEDEEEDDCDDBCDDCCCCCA@CC_Mismatch_0_Sense_+_Library_PoolT
TTATTTTCTTCTCATCATTTATTATTACGATTGCGAACATTGATGACCGGATGTATTAGATTCATGCCAATAAAATAAATTGATACACTGTTAC
>Frequency_5_QualityScore_FFHHHHHJJIJJIJIJJJJJJJJIIJIJIJJJJJJJJHIJJJIIIJJIGIIJJJJIJIIIIJIHGFFGGDEEED?ADDDDDDEEEDEEEEEEDE_Mismatch_0_Sense_+_Library_PoolT
CATGGCCTCGCTATAGGGCAATACACAGATACCTATGATTTCAGTGAGTGAGCACCTTCTTCAGGATTCCCGGGTGCATATATATATTATATAT
>Frequency_5_QualityScore_FFHHHHHJJJJIJJJJJJJJJJJJIJJJJJJJJJJJJJJIJJJJJJJJJJJJJJJJJHHHHHHHGFFFFFFFEEDEEDDEDDDEEDDEEDDDDD_Mismatch_0_Sense_+_Library_PoolT
TATATTATTTTCTTCTCATCATTTATTATTACGATTGCGAACATTGATGACCGGATGTATTAGATTCATGCCAATAAAATAAATTGATACACTG
>Frequency_4_QualityScore_EDGFEGGIIIIHIJ?EGHHHIFIHIGIIIHIJIJJHIJIJGIIIIJJIIHIIIIGIIIJHHIHGIHHHEDCDEEECDDDDCCCCCCCDEEEECC_Mismatch_0_Sense_+_Library_PoolT
TCAGGATTCCCGGGTGCATATATATATTATATATTATTTTCTTCTCATCATTTATTATTACGATTGCGAACATTGATGACCGGATGTATTAGAT
>Frequency_4_QualityScore_FFHHHHHJJJJJJIJJJIJJJJIJJIJJJJJIIJJIJGHIIIIIHHHHGFFFFFDEEDC>BBCDDDDDECCDDCCCCDDDDDDDCDCDDDCCCC_Mismatch_0_Sense_+_Library_PoolT
CTACTCCAAGCGCAGCCGCCCCTTCATACCGTATGGGTAGTGCCCTACTCCTTGGAGGGTCACTTCTGTTCGCCATGGCCTCGCTATAGGGCAA
>Frequency_4_QualityScore_EEGHGGGIIIJJIIHIIFIGIIIIIIAGGIHIIGIIJIIJGIIIIJIHIJJIHIIIIHIIGHIIIHHHHFGGGFFFEBDCACCADDCCECCCBC_Mismatch_0_Sense_+_Library_PoolT
TGAGCACCTTCTTCAGGATTCCCGGGTGCATATATATATTATATATTATTTTCTTCTCATCATTTATTATTACGATTGCGAACATTGATGACCG
>Frequency_4_QualityScore_CDGGGGGIIIIIIEHIGGHIDIIIIIIFHGIIHIFIIIIIIIGHIIIEGHDGGIIGGFGGGGGECBCDDBCDDCD@CDDCEECDDDCCCCCC?A_Mismatch_0_Sense_+_Library_PoolT
TTTTCTTCTCATCATTTATTATTACGATTGCGAACATTGATGACCGGATGTATTAGATTCATGCCAATAAAATAAATTGATACACTGTTACAAT
>Frequency_4_QualityScore_EEFGHHHIIIJIIJIIIJJJIIIIIIIIJJIJIJIIIIHIIJIIJIIGIIIFGHIHIIFCEFEEEEFDDDDCEEDCC>ABDECDDEDEDEEEEE_Mismatch_0_Sense_+_Library_PoolT
CGCCATGGCCTCGCTATAGGGCAATACACAGATACCTATGATTTCAGTGAGTGAGCACCTTCTTCAGGATTCCCGGGTGCATATATATATTATA
>Frequency_4_QualityScore_FEHHHHGIIHHIIIIJGIIBFHGIIIJIJJJJIJJIIIJJIIJJJJIIIIIIIIIJIIIIIJJIIIJIIGGEGDECDEDCCEDEDCCCCCCBCD_Mismatch_0_Sense_+_Library_PoolT
CTTCTTCAGGATTCCCGGGTGCATATATATATTATATATTATTTTCTTCTCATCATTTATTATTACGATTGCGAACATTGATGACCGGATGTAT
>Frequency_4_QualityScore_FFGHHHHJIIIJIJIJJJJJIJJIIHHIIIIHIIJIJJHIIIJJIIIJHHIIJIIGIIHGHGHGFFFDEACEEEDDDDDCECBCC??BCDCCCD_Mismatch_1_Sense_+_Library_PoolT
CTTCTGTTCGCCATGGCCTCGCTATAGGGCAATACACAGACACCTATGATTTCAGTGAGTGAGCACCTTCTTCAGGATTCCCGGGTGCATATAT
>Frequency_4_QualityScore_FFGHGHHIHIJIIIIIIIJJIJIHIIIHHIIHIIGHIIFGEEEFFEEDDEEDCCCDDDDCDCCDAABCA@BCCCBCCCABDDCCCBAACCB?A?_Mismatch_0_Sense_+_Library_PoolT
CGCCTTCTGCGCCAAACCCTTCGTCGTCAAATGGTGCGAGTCCCCCAACTGAGACTACTCCAAGCGCAGCCGCCCCTTCATACCGTATGGGTAG
>Frequency_4_QualityScore_FFHHHHHJIJHIIJHIIJIHJJJJJJJJIIJIIIJJJJIJEGHIIIJIJIJIIJIIJIIIJGIIJJJIIHGHHGGGGFFEFFEEEEEDCDDDDD_Mismatch_0_Sense_+_Library_PoolT
ATGATTTCAGTGAGTGAGCACCTTCTTCAGGATTCCCGGGTGCATATATATATTATATATTATTTTCTTCTCATCATTTATTATTACGATTGCG
>Frequency_4_QualityScore_FEHHHHHIJJJJJJJJJJIIJJJJJJJJJJJJJIIIIJJJIJJHIIJJHIGIIIIIHIJJHHHHGFFFFEFDDEEEEDDDABCCDCCDDCDCEE_Mismatch_0_Sense_+_Library_PoolT
GTTCGCCATGGCCTCGCTATAGGGCAATACACAGATACCTATGATTTCAGTGAGTGAGCACCTTCTTCAGGATTCCCGGGTGCATATATATATT
>Frequency_4_QualityScore_FFGHGHHJJIJJJJJIIGIIFHIJJIIIFHIIIJEHIIIIGGFGFFFFFEEEEEDDDCCCCDCDBCDCD?ACDDDEDDDCACAA@@AAACCCDD_Mismatch_0_Sense_+_Library_PoolT
CTGCGCCAAACCCTTCGTCGTCAAATGGTGCGAGTCCCCCAACTGAGACTACTCCAAGCGCAGCCGCCCCTTCATACCGTATGGGTAGTGCCCT
>Frequency_4_QualityScore_FFHHHHHJJJJJJJJJJBGGIIJJJJIJJJJIJJJJJIJJJJIIJJJJIIIIGGGGGFEEFEEEEEEEDDDEDEDDDCDCDCDDCCDDDDDDDE_Mismatch_0_Sense_+_Library_PoolT
CCCTACTCCTTGGAGGGTCACTTCTGTTCGCCATGGCCTCGCTATAGGGCAATACACAGATACCTATGATTTCAGTGAGTGAGCACCTTCTTCA
>Frequency_4_QualityScore_FFHHHHGJIIJIJJJJJJJJJJIJJJJJJJJJJJJJIJIJJJIIIIIJJJJJJJJJJJJIIIIIIGGEB=BEECDDEEEDEEEEEEEEEEEFEE_Mismatch_0_Sense_+_Library_PoolT
CTCGCTATAGGGCAATACACAGATACCTATGATTTCAGTGAGTGAGCACCTTCTTCAGGATTCCCGGGTGCATATATATATTATATATTATTTT
>Frequency_4_QualityScore_EEEGGFFFEHFEGGHGEHBEGHFGEGHGEG@DGHHHIGHDCCGGHHGHDFGGGEFFEEEDCBDCCDCCCAAACCD=ACDCCCCDCCCD@?BAAA_Mismatch_0_Sense_+_Library_PoolT
CGTATGGGTAGTGCCCTACTCCTTGGAGGGTCACTTCTGTTCGCCATGGCCTCGCTATAGGGCAATACACAGATACCTATGATTTCAGTGAGTG
>Frequency_4_QualityScore_FFHHHHHIJJJJHJGIGIHIIJIIJJJJJJJJJJJIIJJJJIJJEGIJJIJIJJIIJJJJIIIIIIHHHEGGGGGFFFFDEEEEFEEEFEDCCC_Mismatch_0_Sense_+_Library_PoolT
ACCTATGATTTCAGTGAGTGAGCACCTTCTTCAGGATTCCCGGGTGCATATATATATTATATATTATTTTCTTCTCATCATTTATTATTACGAT
>Frequency_4_QualityScore_FFHHHGHIJIJIJIIIIIJIIIJJJIJJJIJJJJIIJJJJJJIJJJIGIJJIJIJJJJIIIJIIIGHGECCDEEFEEDDEDDEDCDDD_Mismatch_0_Sense_+_Library_PoolT
GCATATATATATTATATATTATTTTCTTCTCATCATTTATTATTACGATTGCGAACATTGATGACCGGATGTATTAGATTCATGCCAA
>Frequency_4_QualityScore_EEGGEFGIIIIGHIGFGFHIIIIIIIIJIIIIIIHGCEIHGFGGDEEEACCBCCDBCABCBCDBABBCCC@ACCCCCCCBCDDCCAC<?AB??>_Mismatch_0_Sense_+_Library_PoolT
CACGCCTTCTGCGCCAAACCCTTCGTCGTCAAATGGTGCGAGTCCCCCAACTGAGACTACTCCAAGCGCAGCCGCCCCTTCATACCGTATGGGT
>Frequency_4_QualityScore_EEGGGHGIIIIJIJI?EHHGGHEHFHHIIHIIJHIIIIIJIIIJHIIIGIIHIIHIIIHIHHIIHIIIEGFECEEEADDDCCCCBCCBCDDCDC_Mismatch_0_Sense_+_Library_PoolT
TTCAGGATTCCCGGGTGCATATATATATTATATATTATTTTCTTCTCATCATTTATTATTACGATTGCGAACATTGATGACCGGATGTATTAGA
>Frequency_4_QualityScore_FFHHHGGIIIJJJJJJJJJJJJJIIJJCGIIJJJJJIJJJJJJJJJJJJJJJIIGGGGGFFEEEEEEEDDDDDDDCDDDEEEDEDDDDDDDDDD_Mismatch_0_Sense_+_Library_PoolT
ATGGGTAGTGCCCTACTCCTTGGAGGGTCACTTCTGTTCGCCATGGCCTCGCTATAGGGCAATACACAGATACCTATGATTTCAGTGAGTGAGC
>Frequency_4_QualityScore_FFHHHHHJIJIHIIJIJIIIIIJHEGIGIIIIHIIIHHGFFEDEDDDCDBCBCCDDCDCCCCC@CDCDB@BC@C=CCDCDBCCDBCCDDDCCCB_Mismatch_0_Sense_+_Library_PoolT
GTTGAATCGCCGCCCCCATCACCGACCACTACCACGCCTTCTGCGCCAAACCCTTCGTCGTCAAATGGTGCGAGTCCCCCAACTGAGACTACTC
>Frequency_4_QualityScore_FFHHGHHJIJGIJIJIIJGIIHHHIIJIJIJJJIJJJJIIIIGFHGFECEDACEEEDDCDDDCDCDCDDC:@ACDDDDDDDDCCCBCCDCCDCC_Mismatch_0_Sense_+_Library_PoolT
CCCAACTGAGACTACTCCAAGCGCAGCCGCCCCTTCATACCGTATGGGTAGTGCCCTACTCCTTGGAGGGTCACTTCTGTTCGCCATGGCCTCG
>Frequency_4_QualityScore_FFHGHHHCFIIIJHIIIJJIIIIJHIIIJJJIIJIIIJJJIGIIIHGEEDDEDEEDDDCCCBCCCCCCCCCDDDDDDDCCCB?BCC<BACCDDD_Mismatch_0_Sense_+_Library_PoolT
CAAATGGTGCGAGTCCCCCAACTGAGACTACTCCAAGCGCAGCCGCCCCTTCATACCGTATGGGTAGTGCCCTACTCCTTGGAGGGTCACTTCT
>Frequency_4_QualityScore_EEHHGHGJIIJIBGHIIJIIIIJIFHIHIJIIJIJIIIHIIIGHHIIIIIIHHHGFFEEEEEECCDEEEBABCCCCCDDDCACCDDDDECCDCD_Mismatch_1_Sense_+_Library_PoolT
CTCCTTGGAGGGTCACTTCTGTTCGCCATGGCCTCGCTATAGGGCAATACACAGACACCTATGATTTCAGTGAGTGAGCACCTTCTTCAGGATT
>Frequency_4_QualityScore_FFHHHHHJJGIIJJJJJJIJIJJJIJJJIJJJJIJJJJIJIIIJIIIIIJIIJJIIJIHIIHHIGHGGGEDCCDEDCDEEEEEEEEEEEEEDEE_Mismatch_0_Sense_+_Library_PoolT
GCCTCGCTATAGGGCAATACACAGATACCTATGATTTCAGTGAGTGAGCACCTTCTTCAGGATTCCCGGGTGCATATATATATTATATATTATT
>Frequency_4_QualityScore_EEHHGHGIJJJJJIIIIHIIJJIHIIIIIHIIHIIIHIHGGFEFGFEEEDCEECDACCBCCCDDCCDDDCDDDCDCC>B?CCDDDDDCCBCCCC_Mismatch_0_Sense_+_Library_PoolT
CGAGTCCCCCAACTGAGACTACTCCAAGCGCAGCCGCCCCTTCATACCGTATGGGTAGTGCCCTACTCCTTGGAGGGTCACTTCTGTTCGCCAT
>Frequency_4_QualityScore_FEHHHHHJJJJJJJJJJJJJJJJJJJIJJIIIIIIIIIIIIIHIIHIIIIHIGHIIIHGGGGGEGFFEEEDEEDEEDDDCDCDCEDCDD@BDDD_Mismatch_0_Sense_+_Library_PoolT
GTCACTTCTGTTCGCCATGGCCTCGCTATAGGGCAATACACAGATACCTATGATTTCAGTGAGTGAGCACCTTCTTCAGGATTCCCGGGTGCAT
>Frequency_4_QualityScore_EFHHHHHJJIJIJJJJJIIJIIIJIIHIIIIJJJJJIJJJJIJGHIIGHIJIJJIJJIJJJIIGGGGGGCEED?@CDEDDEEEDEEEEEEEEEE_Mismatch_1_Sense_+_Library_PoolT
ATGGCCTCGCTATAGGGCAATACACAGACACCTATGATTTCAGTGAGTGAGCACCTTCTTCAGGATTCCCGGGTGCATATATATATTATATATT
>Frequency_4_QualityScore_FFHHHGHJIJIJHHIJHIIJIGIJIJIJJJJJIEIJJIJJIIEFIIIHI@CGIHIIJIIJIIIIIHIHFEGGGGFFEEEEEEEEEEEEDCBCCC_Mismatch_0_Sense_+_Library_PoolT
CTATGATTTCAGTGAGTGAGCACCTTCTTCAGGATTCCCGGGTGCATATATATATTATATATTATTTTCTTCTCATCATTTATTATTACGATTG
>Frequency_4_QualityScore_FFHGHGHJJIIJGIIIIHHIGIIIIIGHIIIIIIJJHIIIHGGFGGGBEEEDD@CDDCCCDDDDDDCDCCDDCCCCCCDCBCCCCCCCBBBCDD_Mismatch_0_Sense_+_Library_PoolT
CCGACCACTACCACGCCTTCTGCGCCAAACCCTTCGTCGTCAAATGGTGCGAGTCCCCCAACTGAGACTACTCCAAGCGCAGCCGCCCCTTCAT
>Frequency_4_QualityScore_FFHHHHHJJJJJJJJJJJJJJBFGHIJJJJJJJJJJJIJIJJIJJIJIJJJJJJJJJJJJIJJJIIIIIIGGGGEEDDDDDDDEDEDDDDCDDC_Mismatch_0_Sense_+_Library_PoolT
ACCTTCTTCAGGATTCCCGGGTGCATATATATATTATATATTATTTTCTTCTCATCATTTATTATTACGATTGCGAACATTGATGACCGGATGT
>Frequency_4_QualityScore_FFGFGGGIIGIIIIEHIIIIIIIHIJFGIIJJHIJEGHHIJIIJIIIIJIJJJJIIGIIJJIIJIJHHIHGHHGGGGEFFEEDCDDCCD@BCDD_Mismatch_0_Sense_+_Library_PoolT
TTCAGTGAGTGAGCACCTTCTTCAGGATTCCCGGGTGCATATATATATTATATATTATTTTCTTCTCATCATTTATTATTACGATTGCGAACAT
>Frequency_4_QualityScore_FFHGHGFIIIJIIIJJIIHIIIIIIIIHIIJIIIHIHHGHIIIIIIIHIIIJIIGIHGIIJIIHCEEEEEEEECDCEFEEEEDFEDECCDDCCC_Mismatch_0_Sense_+_Library_PoolT
CTATAGGGCAATACACAGATACCTATGATTTCAGTGAGTGAGCACCTTCTTCAGGATTCCCGGGTGCATATATATATTATATATTATTTTCTTC
>Frequency_4_QualityScore_FFGHHGHJIIIJJIJIIIIHIHIJHHIJIIIIJIIGHIIHGHIJJIIJJJIJJIIIIIHIHIGGG?BDEBBBDDDEEEEEEEEDEEDEEDDACD_Mismatch_0_Sense_+_Library_PoolT
GCTATAGGGCAATACACAGATACCTATGATTTCAGTGAGTGAGCACCTTCTTCAGGATTCCCGGGTGCATATATATATTATATATTATTTTCTT
>Frequency_4_QualityScore_FFHHGHHJJJJIJJHIIJJJGHIIIJDHIGHHIJHIIIIIIIGHGGHG>CDEEEEEECCDDCCBBCDDDCCDCCCCDDDCDCDDDDDCDDCDCD_Mismatch_0_Sense_+_Library_PoolT
GCAGCCGCCCCTTCATACCGTATGGGTAGTGCCCTACTCCTTGGAGGGTCACTTCTGTTCGCCATGGCCTCGCTATAGGGCAATACACAGATAC
>Frequency_4_QualityScore_EFHFGGGIJJJIIJGIIIIIHHIIIIGHIIIJIFIIEGEEEEEEDEEEDD@ABBBB=BACDCBCCCCBB?AAACAB@?6=>BCCDDCCDBCCCC_Mismatch_0_Sense_+_Library_PoolT
GCGAGTCCCCCAACTGAGACTACTCCAAGCGCAGCCGCCCCTTCATACCGTATGGGTAGTGCCCTACTCCTTGGAGGGTCACTTCTGTTCGCCA
>Frequency_3_QualityScore_FEGHFEGIIIIIJJGHIJIJJJGHIFIIIJJIIIGIJJJIGIIIGHHIHHHIHHIHHGEEFGFFFEEFECDCDEDC?_Mismatch_0_Sense_+_Library_PoolT
GATTGCGAACATTGATGACCGGATGTATTAGATTCATGCCAATAAAATAAATTGATACACTGTTACAATTTGCACGA
>Frequency_3_QualityScore_EDGAFGHIIIJJJJIHIIIH=DEGHIHJFHGHGFEHHEIGIHICFIGFHHHHFGDEDF?CCCDDDDDDDBCBDDDCDCABAA?>BCDCDCCCDD_Mismatch_0_Sense_+_Library_PoolT
GTGCCCTACTCCTTGGAGGGTCACTTCTGTTCGCCATGGCCTCGCTATAGGGCAATACACAGATACCTATGATTTCAGTGAGTGAGCACCTTCT
>Frequency_3_QualityScore_FFHHHHHJIJJJJJJJJJJJJJJJJJHIIIHIHIJHIJJJJIHHHHGFEFFEDD?BCDDDDDDEDDDDDCDDDDDDDDDDCCDEDDDDDDDDDD_Mismatch_0_Sense_+_Library_PoolT
CCAAGCGCAGCCGCCCCTTCATACCGTATGGGTAGTGCCCTACTCCTTGGAGGGTCACTTCTGTTCGCCATGGCCTCGCTATAGGGCAATACAC
>Frequency_3_QualityScore_FFGHGHGHIIIJJIJJJJJJIJGIJJDGHIIJJJJJIJHIIJJJJIIJJJJJIHGHGGFFFFEEDEEEDCDDDDDDDDEFEDEDDDDDCDDDDD_Mismatch_0_Sense_+_Library_PoolT
TGGGTAGTGCCCTACTCCTTGGAGGGTCACTTCTGTTCGCCATGGCCTCGCTATAGGGCAATACACAGATACCTATGATTTCAGTGAGTGAGCA
>Frequency_3_QualityScore_FFHHHHGJJJJHJJIIFHHFHIIJIHIIIJJJIJHGHI@DHIHIIIIIIHFFFHFGHFGEFEEDDDEECABCCDDDDDDCDDDDDDCDDCDDDD_Mismatch_0_Sense_+_Library_PoolT
CTTCATACCGTATGGGTAGTGCCCTACTCCTTGGAGGGTCACTTCTGTTCGCCATGGCCTCGCTATAGGGCAATACACAGATACCTATGATTTC
>Frequency_3_QualityScore_FFHHHHHJJJJJJGIIIJJJJJ?EGHHIIIIIIGIIHIIIIIJJJJJJIJIJGHIJIIJIJJIJJJHHIGHGFFFEDDCCDDDCECBBDDCBCC_Mismatch_0_Sense_+_Library_PoolT
CACCTTCTTCAGGATTCCCGGGTGCATATATATATTATATATTATTTTCTTCTCATCATTTATTATTACGATTGCGAACATTGATGACCGGATG
>Frequency_3_QualityScore_EEGEGEGEH@EDFIHEGHIIIIIJJIIIIJHIHGGHHHIHHGHGGHGFECBCCDDDEDDCA@BDCCC:@BBABDB@A>BCB@ABCAB@9@ABA?_Mismatch_0_Sense_+_Library_PoolT
GTCAAATGGTGCGAGTCCCCCAACTGAGACTACTCCAAGCGCAGCCGCCCCTTCATACCGTATGGGTAGTGCCCTACTCCTTGGAGGGTCACTT
>Frequency_3_QualityScore_FFHHHHHJJJIJJJEGIJJJJJJJJJJJJJJJJJJJJJJJIJJJJJJJIIIHHGGGFFEFDEEEEDEEECDDDDCDCDCDBDCDDDDDDDEDDC_Mismatch_1_Sense_+_Library_PoolT
TACTCCTTGGAGGGTCACTTCTGTTCGCCATGGCCTCGCTATAGGGCAATACACAGACACCTATGATTTCAGTGAGTGAGCACCTTCTTCAGGA
>Frequency_3_QualityScore_FEGFHGGJJIIIIEIIIGIIIJHFGIJJIIIIJIJJJHHIIJIGGIGIHJIIIGHGHGGGEFFFEFDEEDDDDEDDEECCDDDBCDDDCDCDDD_Mismatch_0_Sense_+_Library_PoolT
CTTCTCATCATTTATTATTACGATTGCGAACATTGATGACCGGATGTATTAGATTCATGCCAATAAAATAAATTGATACACTGTTACAATTTGC
>Frequency_3_QualityScore_FFHHHGHHIIJJIIJJJJJJJIJJEIJJIJIIHCFHIJJJJJH?DHIIJJJHIIIIJJJIIHHIIIIIGFGGFGGFFFFFEDDDDDDBBCCDDD_Mismatch_0_Sense_+_Library_PoolT
CAGTGAGTGAGCACCTTCTTCAGGATTCCCGGGTGCATATATATATTATATATTATTTTCTTCTCATCATTTATTATTACGATTGCGAACATTG
>Frequency_3_QualityScore_FFHHHGHJIIIJGIJJIIIIHJJGGIIIIJJJHIIJJJJIIJJJJJJJJGHIIIIJJIHIHHIDGGFGHGGFFFFEEEDDDCDEDDEEDEDEEE_Mismatch_1_Sense_+_Library_PoolT
CAGACACCTATGATTTCAGTGAGTGAGCACCTTCTTCAGGATTCCCGGGTGCATATATATATTATATATTATTTTCTTCTCATCATTTATTATT
>Frequency_3_QualityScore_FFHHHHHJJJJJJJJJHJJJJJJJJJJJJIJJJJJJJJJJIJIJJJJJJHIIIJJIIIGHHHHGGFEEFDEEDCDEEDDEEDCDDDDDDCDCDD_Mismatch_0_Sense_+_Library_PoolT
TTTCTTCTCATCATTTATTATTACGATTGCGAACATTGATGACCGGATGTATTAGATTCATGCCAATAAAATAAATTGATACACTGTTACAATT
>Frequency_3_QualityScore_FFHHHHHJJJJJJJIJJJIJJIIJJJJGIJHIJHIJJJJJIJJHIIIIIIHCGHHGHFHGGGGGFFEFEDEEEEEDDEEDDEEDDDDDDDDDDD_Mismatch_0_Sense_+_Library_PoolT
ATTTTCTTCTCATCATTTATTATTACGATTGCGAACATTGATGACCGGATGTATTAGATTCATGCCAATAAAATAAATTGATACACTGTTACAA
>Frequency_3_QualityScore_FFHHHHHJJIJIJJJJIGIIIIIIJJJJJIHJIJIIJJJGIIJJJIIIHGFDDCDCDDDDDDDCBACDDBACCDDDDDDCBDCDC??CCCBCDD_Mismatch_0_Sense_+_Library_PoolT
CGCCTCCACAATCACCGTCAACTCCCACACCGTCAACTGTTGAATCGCCGCCCCCATCACCGACCACTACCACGCCTTCTGCGCCAAACCCTTC
>Frequency_3_QualityScore_DDGFEGGIIHJGGIIHIIHHFHDHIHIGHHHIHGIIHHFGGII?GEHHIGHIHHDFBDFGEEGEFDEFFCCCDEDCDBBCBCBBCCCBABBDDC_Mismatch_0_Sense_+_Library_PoolT
CTCATCATTTATTATTACGATTGCGAACATTGATGACCGGATGTATTAGATTCATGCCAATAAAATAAATTGATACACTGTTACAATTTGCACG
>Frequency_3_QualityScore_FFHHHHHJJJJJJJJJJJJJJJJJJJJIJHIJJJJJJJGHJJJJIIJJJJJJJJJJJHHGHGGFEFFFFEDDEEEDDDDDCCDDDDE_Mismatch_0_Sense_+_Library_PoolT
CATTTATTATTACGATTGCGAACATTGATGACCGGATGTATTAGATTCATGCCAATAAAATAAATTGATACACTGTTACAATTTGCA
>Frequency_3_QualityScore_EEHGGHHJIIIIJJIJJJJJIIJIHIFIJJJJJIIIJIIIJJJIIJJFHFHIJGFGHIIGHHGGFFFFFDDEEEEEEDDDCCCD?CDDDDD?BC_Mismatch_0_Sense_+_Library_PoolT
TCTTCTCATCATTTATTATTACGATTGCGAACATTGATGACCGGATGTATTAGATTCATGCCAATAAAATAAATTGATACACTGTTACAATTTG
>Frequency_3_QualityScore_FFHHHHHJJCGIJJJJJJIIIJJHIIIIIHJJJJJJJJJJJJJJJJJJJJJJJJJJIHIHIIJIIHGFFEFFEEEEDDDDDACDEEEDDEDDED_Mismatch_0_Sense_+_Library_PoolT
ATTCCCGGGTGCATATATATATTATATATTATTTTCTTCTCATCATTTATTATTACGATTGCGAACATTGATGACCGGATGTATTAGATTCATG
>Frequency_3_QualityScore_FFHHHHHJJJJJJIJJJJIJHHIJHIJJJJJJJJJJJJIJJIJJJJJJJJCGIIJIJJIJJIJJIHHHHHHHHFFFFFFFEEEEEEEEEEEDEE_Mismatch_0_Sense_+_Library_PoolT
ACAGATACCTATGATTTCAGTGAGTGAGCACCTTCTTCAGGATTCCCGGGTGCATATATATATTATATATTATTTTCTTCTCATCATTTATTAT
>Frequency_3_QualityScore_FFHHHHHJJJJJJJJJJJJJJJJJJJIJHIIJHJIJJJJJJJJJJJJJIJJJJJJIIIDGGFFFFFFFFEFEEEEEEEEEEEEEECDDDDEEDD_Mismatch_0_Sense_+_Library_PoolT
GGCAATACACAGATACCTATGATTTCAGTGAGTGAGCACCTTCTTCAGGATTCCCGGGTGCATATATATATTATATATTATTTTCTTCTCATCA
>Frequency_3_QualityScore_DEGGFGEDGFIIJIHFHIHIGHHBEGIGHDDC@CFEFHDHIEFFGBCEDDC>ACCCACDCC?ABBCBCC>AACC@CC@@<AB?@>?@CC>BBA@_Mismatch_0_Sense_+_Library_PoolT
AGCGCAGCCGCCCCTTCATACCGTATGGGTAGTGCCCTACTCCTTGGAGGGTCACTTCTGTTCGCCATGGCCTCGCTATAGGGCAATACACAGA
>Frequency_3_QualityScore_FFGHHHHJIIJJJJIIJJJJJJJIJIIIIIJJJJJJJJJJJJJJJJJJJIIIJHIIIEHHIHGGGGGFEEFEEEEEEDDDDDEDDCC@ADDEDD_Mismatch_0_Sense_+_Library_PoolT
CACTTCTGTTCGCCATGGCCTCGCTATAGGGCAATACACAGATACCTATGATTTCAGTGAGTGAGCACCTTCTTCAGGATTCCCGGGTGCATAT
>Frequency_3_QualityScore_EEGGHGHJIHIJHIIIJIHJIJJJJHJHIIJCFGHHHJJJIJHIIJIJJIHGHIHGFEEEEDDDDCDDDCCDDDDDDDDDDDDEEEDDDCDDDD_Mismatch_0_Sense_+_Library_PoolT
CCGTATGGGTAGTGCCCTACTCCTTGGAGGGTCACTTCTGTTCGCCATGGCCTCGCTATAGGGCAATACACAGATACCTATGATTTCAGTGAGT
>Frequency_3_QualityScore_EFHHHHGIGIIIGFFGGGHIIGFF@EGHHH:DCGHIGIHHHHIGGGHHBDCEGFDEDCCCBBC?@BBCDCDDCBAABBA@A<AAA@>@BCCB=B_Mismatch_0_Sense_+_Library_PoolT
GCCAAACCCTTCGTCGTCAAATGGTGCGAGTCCCCCAACTGAGACTACTCCAAGCGCAGCCGCCCCTTCATACCGTATGGGTAGTGCCCTACTC
>Frequency_3_QualityScore_EAGFGGCHIGGIFBFGFIHHIGCHHAGHFHGDDCGGFGFFFFGDDEADACA?A;AC@BBCCC:;<?ABC@=>@999@B>BBCBB;>A?<=A?CA_Mismatch_0_Sense_+_Library_PoolT
GCCCCCATCACCGACCACTACCACGCCTTCTGCGCCAAACCCTTCGTCGTCAAATGGTGCGAGTCCCCCAACTGAGACTACTCCAAGCGCAGCC
>Frequency_3_QualityScore_FFHHHHHJJJJJJJJJJIJJJJIIIIJIJJJJJJJJJJIJJFHIJJJJIIJIJIIJIHHHHHGGFFEEFCDDDDDDCCCBDDDDDCDDDEDCCB_Mismatch_0_Sense_+_Library_PoolT
CATCATTTATTATTACGATTGCGAACATTGATGACCGGATGTATTAGATTCATGCCAATAAAATAAATTGATACACTGTTACAATTTGCACGAA
>Frequency_3_QualityScore_DBFEGHFEEB@DHGHHHGFFFHIIGC?EG>DFGADIGIF?FFFEGE?DGHGIEGGF=DDEECDCDDDDD:>;?BCDDDDDBDECDCDBCCBBBA_Mismatch_0_Sense_+_Library_PoolT
GTATGGGTAGTGCCCTACTCCTTGGAGGGTCACTTCTGTTCGCCATGGCCTCGCTATAGGGCAATACACAGATACCTATGATTTCAGTGAGTGA
>Frequency_3_QualityScore_FFHHHHHJJJJJJJJEHHIJJJJJJJJIJJJJJJJJJJJJJJJJJIJJIIHHHGGGGGFFFFFFEEDEEACDDBDDDDDCDDDDDDCCCDDECD_Mismatch_0_Sense_+_Library_PoolT
CTACTCCTTGGAGGGTCACTTCTGTTCGCCATGGCCTCGCTATAGGGCAATACACAGATACCTATGATTTCAGTGAGTGAGCACCTTCTTCAGG
>Frequency_3_QualityScore_EFHHGHHJJIIDHHIGIHJIGJIJJJJJJJJIIIIIJIJHJFGIIJJIIIIJHIIIJJJIIIHIIIIIHGHGGGGFFFFFFFEEEEEDDDDDCD_Mismatch_0_Sense_+_Library_PoolT
TATGATTTCAGTGAGTGAGCACCTTCTTCAGGATTCCCGGGTGCATATATATATTATATATTATTTTCTTCTCATCATTTATTATTACGATTGC
>Frequency_3_QualityScore_FFCFHHGJJJJJJJJJIJJIIJJJJJJJJJJIJJJJJJJJJJJJIIJJJIIJJJIJIJJIJJJHIIIIHEEEDCCDEEEDCDEDDEDDDCDCDD_Mismatch_0_Sense_+_Library_PoolT
GGTGCATATATATATTATATATTATTTTCTTCTCATCATTTATTATTACGATTGCGAACATTGATGACCGGATGTATTAGATTCATGCCAATAA
>Frequency_3_QualityScore_DEGGHGHIJJJIJJJJJEHIIGIHIGIHIIIIJJIJJIIIIIJJJIJJIHIIIIGHHGHHGGEEFEEEDDDEEEDDDDD>BCDCCDDDDE_Mismatch_0_Sense_+_Library_PoolT
CATCATTTATTATTACGATTGCGAACATTGATGACCGGATGTATTAGATTCATGCCAATAAAATAAATTGATACACTGTTACAATTTGCA
>Frequency_3_QualityScore_FFHGHDGHIJJJJIJHIJJJJIIJJJJJHIJJJJJHIIIIJJJJJIJIIIJJHHIHHHGGGGFCEEFDEACDEEDDDDCDDDDDDDDCEC@CC>_Mismatch_0_Sense_+_Library_PoolT
GAGGGTCACTTCTGTTCGCCATGGCCTCGCTATAGGGCAATACACAGATACCTATGATTTCAGTGAGTGAGCACCTTCTTCAGGATTCCCGGGT
>Frequency_3_QualityScore_EFHHHGHJJJJJJJJIJJJIIHIJJJJJJJJJJJJIJIIIJHIIJJIJJJJJJJJHIGFHHIIHGFE?@?CACDEDEFEEEEEEEEEEEEEEED_Mismatch_1_Sense_+_Library_PoolT
TCGCTATAGGGCAATACACAGACACCTATGATTTCAGTGAGTGAGCACCTTCTTCAGGATTCCCGGGTGCATATATATATTATATATTATTTTC
>Frequency_3_QualityScore_EBEFDEHHIIIIIIJJJJIHIHIADDGHIJJIHIJHIIIIHHIIHIIIIIIHHGHHGGFEFEEEEEEDDCBCDDCDEEDBC@CCDBCCBCCCCC_Mismatch_0_Sense_+_Library_PoolT
GTAGTGCCCTACTCCTTGGAGGGTCACTTCTGTTCGCCATGGCCTCGCTATAGGGCAATACACAGATACCTATGATTTCAGTGAGTGAGCACCT
>Frequency_3_QualityScore_DEFGEFFHFHIIJIIIHHIHGHIHIHGGIIIHDFDDEFFDEGGHHFFD@8AAA>BBB?BCCCAC@@BCCCDCDDCBACBBBBC@BCCC@CBCCD_Mismatch_0_Sense_+_Library_PoolT
CAAGCGCAGCCGCCCCTTCATACCGTATGGGTAGTGCCCTACTCCTTGGAGGGTCACTTCTGTTCGCCATGGCCTCGCTATAGGGCAATACACA
>Frequency_3_QualityScore_FFHHHHGHIIIJHHJJJJHGIJJGIIJHJJJJJJJJJJJJJJJJIHGEDEEEDEDCCADCDCDCCDDDDBCCCCDDDDDDDCDCC8@?CCDDDD_Mismatch_0_Sense_+_Library_PoolT
AAATGGTGCGAGTCCCCCAACTGAGACTACTCCAAGCGCAGCCGCCCCTTCATACCGTATGGGTAGTGCCCTACTCCTTGGAGGGTCACTTCTG
>Frequency_3_QualityScore_EFHGHHGHHGHIIGHIGGIIFEHHHHIIHIJJJJJIHIIJIGIHHJ@EHIGIIHIHGGHGHEGHFGHFGFFFFEFEEEFFEEDDFEEDCEDEDB_Mismatch_0_Sense_+_Library_PoolT
ATACCTATGATTTCAGTGAGTGAGCACCTTCTTCAGGATTCCCGGGTGCATATATATATTATATATTATTTTCTTCTCATCATTTATTATTACG
>Frequency_3_QualityScore_EEHGHGGEGFHIJIIIIJIIIJIIJJJJJIIJIHIIJJJJJJJJJIJJIIJHIHHGFFEFFFEEDDDDDDDDDDDCCDDDDDDDDBCCDCECCC_Mismatch_1_Sense_+_Library_PoolT
TGGAGGGTCACTTCTGTTCGCCATGGCCTCGCTATAGGGCAATACACAGACACCTATGATTTCAGTGAGTGAGCACCTTCTTCAGGATTCCCGG
>Frequency_3_QualityScore_FFHHBFGJIJJJJIJIJJHJIIIIJHIJJJJJJJIIIIIIIIIHHHHHHHGFEFFFFFDEEEEEEEEEEDDDDDDDCDEEEEDDEDDEDDDDDD_Mismatch_0_Sense_+_Library_PoolT
CGGGTGCATATATATATTATATATTATTTTCTTCTCATCATTTATTATTACGATTGCGAACATTGATGACCGGATGTATTAGATTCATGCCAAT
>Frequency_3_QualityScore_FFHGHHHJJJJIJJIIJJJJIIJBFHHIIIIJIIJJJJIIJIJJJJJJJIJIJHJJJJJJJJJJJJJIIGGGGGFFECDDCDDDDEDEDCDCCD_Mismatch_0_Sense_+_Library_PoolT
GCACCTTCTTCAGGATTCCCGGGTGCATATATATATTATATATTATTTTCTTCTCATCATTTATTATTACGATTGCGAACATTGATGACCGGAT
>Frequency_3_QualityScore_EFHGGHDIIIJIIIHIJHIJJIIIFHIJHFGHHGIFDFHIIJJJJHIJIHIIEIIIJIIJJDFHFFFFEDFEEEEEEEEDFEEEFEEBCDDCDE_Mismatch_0_Sense_+_Library_PoolT
TAGGGCAATACACAGATACCTATGATTTCAGTGAGTGAGCACCTTCTTCAGGATTCCCGGGTGCATATATATATTATATATTATTTTCTTCTCA
>Frequency_3_QualityScore_BEFFEGFHDGGGGAFHGF@EEDDDFHFGHEHGEFGBED@CFFEGGFFGA>DBCCGDEAABBBCBB>?=?>AAB?@CBBBBAA:>@BBBBBCCAD_Mismatch_0_Sense_+_Library_PoolT
CCCTTCATACCGTATGGGTAGTGCCCTACTCCTTGGAGGGTCACTTCTGTTCGCCATGGCCTCGCTATAGGGCAATACACAGATACCTATGATT
>Frequency_3_QualityScore_FFHHHHHJJJJIJJIIJJHIIIHIIJHIIGIIJJJIJJJJJJJJJJJJJJIIJIHHGGHGGFDEDECEEDEEEEDCDDDDC_Mismatch_0_Sense_+_Library_PoolT
TTACGATTGCGAACATTGATGACCGGATGTATTAGATTCATGCCAATAAAATAAATTGATACACTGTTACAATTTGCACGA
>Frequency_3_QualityScore_EEGGFFDFGIIJIIIIIIFIHDGHGIIIGI?EGHGGGIIGHIIHIIIHEDEGIHIIHHHIIHIIIHHHHCEFFEFFECBDBBDD?>ACCBCDED_Mismatch_0_Sense_+_Library_PoolT
TGAGTGAGCACCTTCTTCAGGATTCCCGGGTGCATATATATATTATATATTATTTTCTTCTCATCATTTATTATTACGATTGCGAACATTGATG
>Frequency_3_QualityScore_FFHHHHHJJJJJJIIIJIIJIIJJJJJJJJJJJJHIJIIJEHIGHHHGGFFFEFEEDDDDCD>ABCDDDBCCDDCDCBBDDDDDDDDC@BDDDC_Mismatch_0_Sense_+_Library_PoolT
AGACTACTCCAAGCGCAGCCGCCCCTTCATACCGTATGGGTAGTGCCCTACTCCTTGGAGGGTCACTTCTGTTCGCCATGGCCTCGCTATAGGG
>Frequency_3_QualityScore_FEHHHHHJJJJJIJIJJJJJJIIJJJJJJJJJJJIJJJJIIIHHGGGEFFEEDDDDCDDDDDDDDDDDDDDDDD=BCCDDDDDDDDDDDBCCCC_Mismatch_0_Sense_+_Library_PoolT
GTCCCCCAACTGAGACTACTCCAAGCGCAGCCGCCCCTTCATACCGTATGGGTAGTGCCCTACTCCTTGGAGGGTCACTTCTGTTCGCCATGGC
>Frequency_3_QualityScore_EEGHHHHJIIIJJJJIHIJHIIJJHIIIIJGHIJJJJJJJJHJJIIHIHIIJIJJJEGIHIHFFFFGGGFFFFFEFFDEFEEBDDDCDEECBDD_Mismatch_0_Sense_+_Library_PoolT
CAATACACAGATACCTATGATTTCAGTGAGTGAGCACCTTCTTCAGGATTCCCGGGTGCATATATATATTATATATTATTTTCTTCTCATCATT
>Frequency_3_QualityScore_EFGGHHGIBFGHIJIJIIIIHHIIJJJIGHIJJIJJIJHJIJIJJIIJJIJIGGHHDEEEFEFEDDDCDBDDDDDCCCDDDDCDDDCDDDCDCC_Mismatch_1_Sense_+_Library_PoolT
TTGGAGGGTCACTTCTGTTCGCCATGGCCTCGCTATAGGGCAATACACAGACACCTATGATTTCAGTGAGTGAGCACCTTCTTCAGGATTCCCG
>Frequency_3_QualityScore_FFHHHHHJJJJIJJJJJJJJJJJJJJJJJIJJJIJJJJJJJJJHIIJHIIJJIJJJJJJJJJJJHHHHHDFFDBCDDEDDDEEEDFEEEEEEEE_Mismatch_0_Sense_+_Library_PoolT
ATGGCCTCGCTATAGGGCAATACACAGATACCTATGATTTCAGTGAGTGAGCACCTTCTTCAGGATTCCCGGGTGCATATATATATTATATATT
>Frequency_2_QualityScore_EEHHHHHJIJJJJJJIIJJJIIJJEGHIJJJJJJJIJJJJJJIJJJJJJGIIIIGIIIIJJIJIJJIIIGGGCEFFFECDDDDDDDEDEDCDDD_Mismatch_0_Sense_+_Library_PoolT
AGCACCTTCTTCAGGATTCCCGGGTGCATATATATATTATATATTATTTTCTTCTCATCATTTATTATTACGATTGCGAACATTGATGACCGGA
>Frequency_2_QualityScore_FFHHHHHJJJJJJJJIJJJJJIIJJJJJJJJIJJJJIJJJIIGGHEEGGFEEEEEEEEEEDDDD:?BDCCCDDDDDDDDDDCCDDDDDDCCBEC_Mismatch_0_Sense_+_Library_PoolT
TGAGACTACTCCAAGCGCAGCCGCCCCTTCATACCGTATGGGTAGTGCCCTACTCCTTGGAGGGTCACTTCTGTTCGCCATGGCCTCGCTATAG
>Frequency_2_QualityScore_FFHHHHHJJJJJJIIJJJIJGIHIGIHJIJIIJJJJJJJIIIJIJHIIJIEGIHHGIIIGHHHGGGGGGEGEEEEEEEEEEEEEEDDEECECEE_Mismatch_1_Sense_+_Library_PoolT
ACAGACACCTATGATTTCAGTGAGTGAGCACCTTCTTCAGGATTCCCGGGTGCATATATATATTATATATTATTTTCTTCTCATCATTTATTAT
>Frequency_2_QualityScore_EFHHGHHIIJIIJIIJIJJIJJIIIJIIJJIIIIGIIJJJIJIJJIJJJJJJIJJHHHHHHGFFFFFFEDEEEEEDCDDDDCDDDD_Mismatch_0_Sense_+_Library_PoolT
TATTATTACGATTGCGAACATTGATGACCGGATGTATTAGATTCATGCCAATAAAATAAATTGATACACTGTTACAATTTGCACGA
>Frequency_2_QualityScore_FFHHHHHJJIJIJJJJIJJJIJIJJJJJJJJJJJIJJJJIJIIJHHHEFFFFFEEEEEDDDDDDCDDDDDCCDDDDDDEDDCDDDDDDCCCDDD_Mismatch_0_Sense_+_Library_PoolT
CCAACTGAGACTACTCCAAGCGCAGCCGCCCCTTCATACCGTATGGGTAGTGCCCTACTCCTTGGAGGGTCACTTCTGTTCGCCATGGCCTCGC
>Frequency_2_QualityScore_FFHHHHHJJJJJJJJJJJJJIIIJIJJJJJJJIJJIJJJJIJIIIIIIJIJIJJIJJJJIJIIIIHGGHGFECADDEDDEEEEEEEEEEEEEFC_Mismatch_0_Sense_+_Library_PoolT
TGGCCTCGCTATAGGGCAATACACAGATACCTATGATTTCAGTGAGTGAGCACCTTCTTCAGGATTCCCGGGTGCATATATATATTATATATTA
>Frequency_2_QualityScore_FEGGHHGIIIEEGIIGEIIEHGHIGGIAEGACEGGIIGGEGIGBBDFDE9=<<ACBCC=ACC=A??CCA?CCBCBAA?BBCACCCACAC?CAAB_Mismatch_1_Sense_+_Library_PoolT
CGCAGCCGCCCCTTCATACCGTATGGGTAGTGCCCTACTCCTTGGAGGGTCACTTCTGTTCGCCATGGCCTCGCTATAGGGCAATACACAGACA
>Frequency_2_QualityScore_FFHGHHGJIIJIJJJJHGEIGIJJJIGIIIIJIJJIJGIJHDGCEEEFFFEEEEEEEDCAABCDB:ACCBCDDDCCCCCCBCCCDDC@@CB=@D_Mismatch_0_Sense_+_Library_PoolT
CTGAGACTACTCCAAGCGCAGCCGCCCCTTCATACCGTATGGGTAGTGCCCTACTCCTTGGAGGGTCACTTCTGTTCGCCATGGCCTCGCTATA
>Frequency_2_QualityScore_CEFFGGFGHGIIIHCGGIHHIHHGHIIHIEIIIIIIIIIHHGEFEEECEBDAAACCAC?A@A?BC@B3;A=BCBBCA@>>CCDDCBBAAC@CCB_Mismatch_0_Sense_+_Library_PoolT
CAACTGTTGAATCGCCGCCCCCATCACCGACCACTACCACGCCTTCTGCGCCAAACCCTTCGTCGTCAAATGGTGCGAGTCCCCCAACTGAGAC
>Frequency_2_QualityScore_DFHHHHGHIGHIJJJIJJJJJIJJEIIJEGHIJJJJJJJIJJJIJJJIIJIJIHGGGFEFEECDEEEDCBCDBCDDDDDCEEEDECCCCDCCCC_Mismatch_1_Sense_+_Library_PoolT
TATGGGTAGTGCCCTACTCCTTGGAGGGTCACTTCTGTTCGCCATGGCCTCGCTATAGGGCAATACACAGACACCTATGATTTCAGTGAGTGAG
>Frequency_2_QualityScore_FFFHGGGIIJJJJJIIIIIJGHIJJJGGIGIIIHIIIJJIIGIIHGIIJHIJJIIJIIHHGGGGEFFEEEEEEEEEECDDDBCCCDACCCCCEC_Mismatch_1_Sense_+_Library_PoolT
TCTCATCATTTATTATTACGATTGCGAACATTGATGACCGGATGTATTAGATTCATGCCAATAAAATAAATTGATACACTGTTACAATTTGCAA
>Frequency_2_QualityScore_FFHHHHHJJJJJJJJJJJJJJJJIIJJJIJJHIJJJJIJJJJJJJJJJJJJIJJJJHHHHHHHFFFFFFCDCEEEEDDDE_Mismatch_0_Sense_+_Library_PoolT
TATTACGATTGCGAACATTGATGACCGGATGTATTAGATTCATGCCAATAAAATAAATTGATACACTGTTACAATTTGCA
>Frequency_2_QualityScore_CEFEGHGIGIIIIEGCDHGHGEHGGIFIHIGC;CCCCG??D@CGGECFDDAEEEDDC<AA;A=A?BCCC=<AAAA==ACACACC@B@;?C;A@>_Mismatch_0_Sense_+_Library_PoolT
ACTACTCCAAGCGCAGCCGCCCCTTCATACCGTATGGGTAGTGCCCTACTCCTTGGAGGGTCACTTCTGTTCGCCATGGCCTCGCTATAGGGCA
>Frequency_2_QualityScore_FFHHHHGIJJIJJJEGHIIJJIIJIIGIJIIJIJJJJIIIIJIIIJJJIIJIIIHHGGGFFFFEECEEEDEEEDCDCDCDDCDDDCDDDDECDC_Mismatch_0_Sense_+_Library_PoolT
TACTCCTTGGAGGGTCACTTCTGTTCGCCATGGCCTCGCTATAGGGCAATACACAGATACCTATGATTTCAGTGAGTGAGCACCTTCTTCAGGA
>Frequency_2_QualityScore_EFHGHGGJIIIJIJIIIHHJIJHHIIJIIGGIIJIJJJJIIIHIJJJHIGIGIIIIJIIIHGGGGEFFFFEDCBDCC?B?BCDDCCEDEEEEED_Mismatch_0_Sense_+_Library_PoolT
TTCGCCATGGCCTCGCTATAGGGCAATACACAGATACCTATGATTTCAGTGAGTGAGCACCTTCTTCAGGATTCCCGGGTGCATATATATATTA
>Frequency_2_QualityScore_FFEHGHGGHHIIIJJIGIIIJIGIIAGHIIFFIIGIGHGHIIJJIIIIIIGGICAEGIIIIIDEGDECCCABD?CDACDEBCDBEEEEECDCCC_Mismatch_1_Sense_+_Library_PoolT
ATAGGGCAATACACAGACACCTATGATTTCAGTGAGTGAGCACCTTCTTCAGGATTCCCGGGTGCATATATATATTATATATTATTTTCTTCTC
>Frequency_2_QualityScore_ECCFHFFGGGHICBCEGEEGFECBCGEHEAGFGIIHEBADGEGAHICEIGACC=CBEA9;7ACC??=A?AC?@@A@A??CCA>?C??<AA?ACE_Mismatch_0_Sense_+_Library_PoolT
CCCCTTCATACCGTATGGGTAGTGCCCTACTCCTTGGAGGGTCACTTCTGTTCGCCATGGCCTCGCTATAGGGCAATACACAGATACCTATGAT
>Frequency_2_QualityScore_FFHHHHHJJJIIJJJJJJJJIJHHIIIIIJIJJIIIJJJIIJJIHHFDDDDDDDDDABCBDDDDCCDCDBCDDDDDDDDCCDCDDDDDDCCDDD_Mismatch_0_Sense_+_Library_PoolT
CACAATCACCGTCAACTCCCACACCGTCAACTGTTGAATCGCCGCCCCCATCACCGACCACTACCACGCCTTCTGCGCCAAACCCTTCGTCGTC
>Frequency_2_QualityScore_DEHHHHHJIJJGIIJJJGHIIJJIIJJJJJJJJJJJIJJJJIIJIIGGFEDDDDDDDEEDDDCBCDDDCACCCDDDDDDDDDDDCDCCCC=ACC_Mismatch_0_Sense_+_Library_PoolT
TCGTCAAATGGTGCGAGTCCCCCAACTGAGACTACTCCAAGCGCAGCCGCCCCTTCATACCGTATGGGTAGTGCCCTACTCCTTGGAGGGTCAC
>Frequency_2_QualityScore_FFGHHGHJJIJIJHIJIJJJIIIIIIIJIJFGIGIJEIIIIIIIHHHHGFFEFEEECC?CDCCDDDDDCCDDCDCDCCCDDDCDACDDACCCDC_Mismatch_0_Sense_+_Library_PoolT
TACTCCAAGCGCAGCCGCCCCTTCATACCGTATGGGTAGTGCCCTACTCCTTGGAGGGTCACTTCTGTTCGCCATGGCCTCGCTATAGGGCAAT
>Frequency_2_QualityScore_FFGDGHGIIIIIIIGIBHGGHGGIIIHGIIIIIIIGHGHGEBGGCGGEGFEDEEEEEDEACC>/7<@BBACCCCDAA?ACCBBDCDACCDCCCA_Mismatch_0_Sense_+_Library_PoolT
GAGACTACTCCAAGCGCAGCCGCCCCTTCATACCGTATGGGTAGTGCCCTACTCCTTGGAGGGTCACTTCTGTTCGCCATGGCCTCGCTATAGG
>Frequency_2_QualityScore_FFHHHGGIJJJJJJJJIJJIJJJJJIJJJIJJIJIIJJJIGHIGIIJJJHIJJIIJJIHHHHHFFFFFFEEEDEEEEDDDDDDDDACDDDD_Mismatch_1_Sense_+_Library_PoolT
CTCATCATTTATTATTACGATTGCGAACATTGATGACCGGATGTATTAGATTCATGCCAATAAAATAAATTGATACACTGTTACAATTTGA
>Frequency_2_QualityScore_EEFFEFFGGGGGGEGGGEGGGGGGGEGGGGGGGEEGGGGGGGECFEF9ACCEEEEEEECDDDDDDDDDCCDCDCDCEDCDDCDDDCDDDCCDDD_Mismatch_1_Sense_+_Library_PoolT
CAGCCGCCCCTTCATACCGTATGGGTAGTGCCCTACTCCTTGGAGGGTCACTTCTGTTCGCCATGGCCTCGCTATAGGGCAATACACAGACACC
>Frequency_2_QualityScore_FFHHGGHJJJIJIIJIJIJJGIIIIJGIIJJIIIGGHGFEDCDCDDDDDDDDDDCCDDDCDACDDDD;BACCABCCCCACCCDCDDDDCCDCDD_Mismatch_0_Sense_+_Library_PoolT
CGCCGCCCCCATCACCGACCACTACCACGCCTTCTGCGCCAAACCCTTCGTCGTCAAATGGTGCGAGTCCCCCAACTGAGACTACTCCAAGCGC
>Frequency_2_QualityScore_FFHFHHGHHIHIIIIIIIJJIIJJHIIJJIIIIIJIIIIIJJJHIIJIHIIIIIJ_Mismatch_0_Sense_+_Library_PoolT
CGGATGTATTAGATTCATGCCAATAAAATAAATTGATACACTGTTACAATTTGCA
>Frequency_2_QualityScore_FFHHHHHIJJJIIIIIJJIJIHHIHIIIIJIIIIJJIIIGGIIIGHHIIJHIIGHIGHGGGFFFEEDECEEECCEDCCDDDDDDDDCCCDB_Mismatch_0_Sense_+_Library_PoolT
TCATTTATTATTACGATTGCGAACATTGATGACCGGATGTATTAGATTCATGCCAATAAAATAAATTGATACACTGTTACAATTTGCACGA
>Frequency_2_QualityScore_FFHHHGHJJIJJJJJJJJIJJIIIIIIIIIJIIIJJJIJIIIJIJJIIIIJJJJJFHHIIIIIJIHHHHHGGGEFFFFFFFEEEEEEEEDDDEE_Mismatch_0_Sense_+_Library_PoolT
AATACACAGATACCTATGATTTCAGTGAGTGAGCACCTTCTTCAGGATTCCCGGGTGCATATATATATTATATATTATTTTCTTCTCATCATTT
>Frequency_2_QualityScore_EFHHHHHJJJJJJJJJJIJJJJJIJIIJJJJIIIIIIJJJIHIIIJJJIJJIIIIIIGGGFGGEEEEEEEEEEEE_Mismatch_0_Sense_+_Library_PoolT
TATTATTACGATTGCGAACATTGATGACCGGATGTATTAGATTCATGCCAATAAAATAAATTGATACACTGTTAC
>Frequency_2_QualityScore_EEGEHHCHDFEHHIEGGFEEIBHEEEIIAHDEBBG@ACGEDGCHGHAEHEEGGGEGGGGGHGEEB=A7C?CACADDCBBCACACCC_Mismatch_0_Sense_+_Library_PoolT
ATTTATTATTACGATTGCGAACATTGATGACCGGATGTATTAGATTCATGCCAATAAAATAAATTGATACACTGTTACAATTTGCA
>Frequency_2_QualityScore_FFFGHHGIJJJIIJIIIIJIJJJJJJIJJIJJJJJIJJJJIJJJJIIJJJIJHIIJHIIIIGGHHEEFFEEECCACCEDDDC=?CCEDCDEEEE_Mismatch_0_Sense_+_Library_PoolT
CTGTTCGCCATGGCCTCGCTATAGGGCAATACACAGATACCTATGATTTCAGTGAGTGAGCACCTTCTTCAGGATTCCCGGGTGCATATATATA
>Frequency_2_QualityScore_FFGHHHGIIHIIJJIIEJGGIIFIGIIIIIJJJIJJJJJFIJIIJIGIEGGIIIIHIJJIIIJJJJIIHEGHHHGFFFFFEEEEEEEEEDEEEE_Mismatch_0_Sense_+_Library_PoolT
AGATACCTATGATTTCAGTGAGTGAGCACCTTCTTCAGGATTCCCGGGTGCATATATATATTATATATTATTTTCTTCTCATCATTTATTATTA
>Frequency_2_QualityScore_DEEHCE=E=EEHE=EHHGGDCEGE@GCEHGEHEGEEHHHACCB@CCBCC;AACA@AACAAACCCBAAB@:?A?C6<@?AAACCCCBAACCCCCC_Mismatch_0_Sense_+_Library_PoolT
TGAATCGCCGCCCCCATCACCGACCACTACCACGCCTTCTGCGCCAAACCCTTCGTCGTCAAATGGTGCGAGTCCCCCAACTGAGACTACTCCA
>Frequency_2_QualityScore_ACFF>ACEECFACBCCAEG@CBAEDADGDAEGFFGCGG?A;C?DA>AAA@?C;@6=:?A?;<A?ABA?>>775;?:=?AA?=>@>>>?;=99@@_Mismatch_0_Sense_+_Library_PoolT
ACAATCACCGTCAACTCCCACACCGTCAACTGTTGAATCGCCGCCCCCATCACCGACCACTACCACGCCTTCTGCGCCAAACCCTTCGTCGTCA
>Frequency_2_QualityScore_FFHHHHHJJJJJJJJJJJJIIJJJJJIJIJJJJJJJHIJJJJJJJJIJJJJIIIIIIGGGGFGCEEEEEEDEEDEEDDCDDDDDE_Mismatch_0_Sense_+_Library_PoolT
TTTATTATTACGATTGCGAACATTGATGACCGGATGTATTAGATTCATGCCAATAAAATAAATTGATACACTGTTACAATTTGCA
>Frequency_2_QualityScore_FFHHHHHJIIIJJJJJJJIIJGIIIIIIJIJJGIIIJJIIIJJIJJJIJJJJIJIIHGEGHHGFFDEFEEEEEEEEDDDDEDDD_Mismatch_0_Sense_+_Library_PoolT
TTATTACGATTGCGAACATTGATGACCGGATGTATTAGATTCATGCCAATAAAATAAATTGATACACTGTTACAATTTGCACGA
>Frequency_2_QualityScore_EFHHHHHIJJJJJJJJJIJJJJJIJJIJJJJIJIIJJIJIJJJJJIJJJJJIJIIIIIJJJJICHFFFFCFEEEEEEEEEEEFEEEEEEEDCDC_Mismatch_1_Sense_+_Library_PoolT
TATAGGGCAATACACAGACACCTATGATTTCAGTGAGTGAGCACCTTCTTCAGGATTCCCGGGTGCATATATATATTATATATTATTTTCTTCT
>Frequency_2_QualityScore_FFGEGHGIIIJIIIIGIIIIIHIIIIJIJIIIGIFGGIGIIIFFGGCGFGEEGGGGGEEECCBDA<@BAAB@CCDCCCDEC@CCCCED;@C;?B_Mismatch_0_Sense_+_Library_PoolT
GGGTCACTTCTGTTCGCCATGGCCTCGCTATAGGGCAATACACAGATACCTATGATTTCAGTGAGTGAGCACCTTCTTCAGGATTCCCGGGTGC
>Frequency_2_QualityScore_EEFHFGHEHDGGIIIIGFEFGGDEGEGGFGEGHGHGCEGEEGHIIIIIEEHFFIEECGHGEHHEFEDDBA9AAACA??ACBCCCCCCCB??A=A_Mismatch_0_Sense_+_Library_PoolT
TCATCATTTATTATTACGATTGCGAACATTGATGACCGGATGTATTAGATTCATGCCAATAAAATAAATTGATACACTGTTACAATTTGCACGA
>Frequency_2_QualityScore_FFHHHHHJJJIIJJJJJJJJJJIJJJJJJJJJJJJJJIIJJIJIIIIJJIJIJJJIIIHIIJJJGFHCEACEEEEEEEEEEEEEEEEEDEEEED_Mismatch_0_Sense_+_Library_PoolT
TCGCTATAGGGCAATACACAGATACCTATGATTTCAGTGAGTGAGCACCTTCTTCAGGATTCCCGGGTGCATATATATATTATATATTATTTTC
>Frequency_2_QualityScore_FFHHHHHJJJJAGIIJJJIIIIHIJIJJJIGIIIIJJIJJIIIJJJJIJJJJJIIJJJIIIIIIIGEEFCEEEEEEECDDACDCEEFEEDDEDD_Mismatch_0_Sense_+_Library_PoolT
GGATTCCCGGGTGCATATATATATTATATATTATTTTCTTCTCATCATTTATTATTACGATTGCGAACATTGATGACCGGATGTATTAGATTCA
>Frequency_2_QualityScore_FFHHHHHIJIJJJJJJJJJJJIJJJJJIIJIJJJJJIGI_Mismatch_0_Sense_+_Library_PoolT
ATTAGATTCATGCCAATAAAATAAATTGATACACTGTTA
>Frequency_2_QualityScore_EEHHFFEIIHEHIIEI;EEIIIEDGIEADDEIIIIEHIIIGIIIIGCGEECCCCCCECC;A>ACCCC;<5<;<ACCCACCCAABCC;AB8@ACC_Mismatch_0_Sense_+_Library_PoolT
CGTCAAATGGTGCGAGTCCCCCAACTGAGACTACTCCAAGCGCAGCCGCCCCTTCATACCGTATGGGTAGTGCCCTACTCCTTGGAGGGTCACT
>Frequency_2_QualityScore_CCEB)759AAECGIE>A8BEBA@CD@ABBGEAE?CCDE@?ACCAAABBCEBA???;?A?>??AAAAB<;;A;??===AACCCBA?ABC?:=A>A_Mismatch_1_Sense_+_Library_PoolT
CGGGGGCATATATATATTATATATTATTTTCTTCTCATCATTTATTATTACGATTGCGAACATTGATGACCGGATGTATTAGATTCATGCCAAT
>Frequency_2_QualityScore_EEGHGHGIIIIIIEGIIIIGIIIIIIHIIHIIIIFIGGIIIIIIIEEEHHGEGGEEEEDDCCCBCCCCCACACBCCCCCACC;ACBCCCCCCCC_Mismatch_0_Sense_+_Library_PoolT
CAACTGCCCAATCGCCTCCACAATCACCGTCAACTCCCACACCGTCAACTGTTGAATCGCCGCCCCCATCACCGACCACTACCACGCCTTCTGC
>Frequency_2_QualityScore_FFFGGHGIIGIEGIJJJIIIHIIHHIIIIIJJCGGIIIJIIGIGGIHIIIHIIIIIIJIIIIHHHHHHGEEEEEFFEEEDCCCCBA>ABCBBCC_Mismatch_0_Sense_+_Library_PoolT
AGTGAGTGAGCACCTTCTTCAGGATTCCCGGGTGCATATATATATTATATATTATTTTCTTCTCATCATTTATTATTACGATTGCGAACATTGA
>Frequency_2_QualityScore_FFGHHHHIJJJJHGIIJJIGIIIJJGIJIIIIIJJJJJJIIJJJIIHGEECDDDDDDDDEEDDDBACDCACCDCCDDDDDDDDDCCCCACCC;A_Mismatch_0_Sense_+_Library_PoolT
CGTCGTCAAATGGTGCGAGTCCCCCAACTGAGACTACTCCAAGCGCAGCCGCCCCTTCATACCGTATGGGTAGTGCCCTACTCCTTGGAGGGTC
>Frequency_2_QualityScore_FFHHHHHJIJJJJJJJJJJJJIIIJJJIJJJJIJJIJIJGIIIJJIIIJIJJJJIIHHHHGGFEBEEEEEEEEEEDDDDDDACCCDDE_Mismatch_0_Sense_+_Library_PoolT
TCATTTATTATTACGATTGCGAACATTGATGACCGGATGTATTAGATTCATGCCAATAAAATAAATTGATACACTGTTACAATTTGCA
>Frequency_2_QualityScore_FFGHHHHJJJJIIIJJJJIJJIIIJIGIHIIJIIIJJJJIIIIHHHHHHHFGGGGFEE?CDDEDDEEEEEEEEEEEEEEEEEEEEDDDDDEEDD_Mismatch_1_Sense_+_Library_PoolT
GGCAATACACAGACACCTATGATTTCAGTGAGTGAGCACCTTCTTCAGGATTCCCGGGTGCATATATATATTATATATTATTTTCTTCTCATCA
>Frequency_2_QualityScore_FFHHHHHJJIIJJJJIIIIIIIIIIJJJJIIIIIIIJEGGIIIIJIIIIIIIIJIJIHHHHFFACEEEDCDCDDDDDDDDDDDDDDCDCEEEDD_Mismatch_0_Sense_+_Library_PoolT
TTCATACCGTATGGGTAGTGCCCTACTCCTTGGAGGGTCACTTCTGTTCGCCATGGCCTCGCTATAGGGCAATACACAGATACCTATGATTTCA
>Frequency_2_QualityScore_EEGHHGGIHIIIIHIIIIIIJGHGHIIIGGHIIHIIIIIIHIIIHIHIIJGHIGHGGEGFGGGHDEEEEAACBCEDACACCDD>?CCECCEECD_Mismatch_1_Sense_+_Library_PoolT
TCTGTTCGCCATGGCCTCGCTATAGGGCAATACACAGACACCTATGATTTCAGTGAGTGAGCACCTTCTTCAGGATTCCCGGGTGCATATATAT
>Frequency_2_QualityScore_FFHHHHHJJJJJJJJJIJJJJIIIIIJIJIJJJJJJJJJJJJJIIIIJJJJJJFGIIJIJIJIIIHHGHGGGGFEFFFFFEEEEEEEDCDEEEE_Mismatch_0_Sense_+_Library_PoolT
TACACAGATACCTATGATTTCAGTGAGTGAGCACCTTCTTCAGGATTCCCGGGTGCATATATATATTATATATTATTTTCTTCTCATCATTTAT
>Frequency_2_QualityScore_FFFDEGFGHFGHIIIIIIIIIIIGIIIIIHHIIIIIIIIIIHHIEGGEFGEGDECCCBDCDCCACABCC7:;?CCCACCCDDD??BA?AC?;;C_Mismatch_0_Sense_+_Library_PoolT
CCGTCATCTGCCGCTCCCACACCAACAACTGCCCAATCGCCTCCACAATCACCGTCAACTCCCACACCGTCAACTGTTGAATCGCCGCCCCCAT
>Frequency_2_QualityScore_FFHHHHHIIIJJJIFGIIGIFGIIJJGGIIIIJJJJIIJIJJIJJJJJHHGFEDDDDDDDEEDDDBACDDDCCDDDDDDCDDCDDDCCCBCAC:_Mismatch_0_Sense_+_Library_PoolT
TCGTCGTCAAATGGTGCGAGTCCCCCAACTGAGACTACTCCAAGCGCAGCCGCCCCTTCATACCGTATGGGTAGTGCCCTACTCCTTGGAGGGT
>Frequency_2_QualityScore_FEGHFGGIIIGIIIIGIIIIIGGFHIIIIGHIIIGGIDHIIIIIIIIIIIIIIIIIIHGEGGGHEFEFFCEE_Mismatch_0_Sense_+_Library_PoolT
TGCGAACATTGATGACCGGATGTATTAGATTCATGCCAATAAAATAAATTGATACACTGTTACAATTTGCAC
>Frequency_2_QualityScore_EAE=FEFBGFGFHGAEGH8EACFGGGGGGFGGEGGGG=EEGGGGCEGEEAEAAEECEEECEAAAACCCC==AAA@CCAC??;?A?BAACCACCC_Mismatch_1_Sense_+_Library_PoolT
GCCCTACTCCTTGGAGGGTCACTTCTGTTCGCCATGGCCTCGCTATAGGGCAATACACAGACACCTATGATTTCAGTGAGTGAGCACCTTCTTC
>Frequency_2_QualityScore_FFHGHHGJJIJJJJJIJIIJJIGIIIIJJJIJJHIJIIJIIIGIIIIJIIJIIIIIHGGGGGFFEECEECEEEEDCDDDCDEDCC_Mismatch_0_Sense_+_Library_PoolT
ATTATTACGATTGCGAACATTGATGACCGGATGTATTAGATTCATGCCAATAAAATAAATTGATACACTGTTACAATTTGCACGA
>Frequency_2_QualityScore_ECEGHGHIIIGHIIGCGGHIGEGGEAEEEIGGFHIIHHII?CEGIHHHGHGHHIEGIFHHFEFEFFEEEADDCDEECABCCCCDCCCCDDDCDD_Mismatch_1_Sense_+_Library_PoolT
ATCATTTATTATTACGATTGCGAACATTGATGACCGGATGTATTAGATTCATGCCAATAAAATAAATTGATACACTGTTACAATTTGCACGAAA
>Frequency_2_QualityScore_FFHHHGFGHIJJJJJJJJIIIJIJIJJJIJIIIJIIIIJJJHHFFFFFFEDCDDCCDCCDCCCCDDDDCCCCCCCCCDD7?ACCCCDCDDCDDC_Mismatch_0_Sense_+_Library_PoolT
TGCGAGTCCCCCAACTGAGACTACTCCAAGCGCAGCCGCCCCTTCATACCGTATGGGTAGTGCCCTACTCCTTGGAGGGTCACTTCTGTTCGCC
>Frequency_2_QualityScore_EFGHHHHIAGIIIIIJIJIIIIIIIIIIIIIJIJIIIIIIIJJJIIJIIJJJIJIJIJIIIIIIHGFFFEFEEECABBCCADEEEEDCDDDEDC_Mismatch_0_Sense_+_Library_PoolT
TTCCCGGGTGCATATATATATTATATATTATTTTCTTCTCATCATTTATTATTACGATTGCGAACATTGATGACCGGATGTATTAGATTCATGC
>Frequency_2_QualityScore_FFHHHHHIIHIJJIIIIIJJJJJJJJJJJJIJJIJJIJJFGIJIIJJJIJJJJIJJJIJJJJJJIJJJJGHHHHHHFFFFFFFEEECBDDDCDB_Mismatch_0_Sense_+_Library_PoolT
TGATTTCAGTGAGTGAGCACCTTCTTCAGGATTCCCGGGTGCATATATATATTATATATTATTTTCTTCTCATCATTTATTATTACGATTGCGA
>Frequency_2_QualityScore_FFHFHHHIJJIIIIIIIIIJIIHIIIIIIHIJIGIIIIIHHHHHGGGGGGGGGGGGGGF?BDEEECEEECEEEEEEEEEEEEEEEECDDDDEED_Mismatch_1_Sense_+_Library_PoolT
GGGCAATACACAGACACCTATGATTTCAGTGAGTGAGCACCTTCTTCAGGATTCCCGGGTGCATATATATATTATATATTATTTTCTTCTCATC
>Frequency_2_QualityScore_FFHHHHHJJJJJJIJJJJJJJJJIJJIIJJIJJJJJJGIIIJJIJJJJJIJJJIJJIHHHHHGFFFFFFBCEEEEEDDDCCDDDCED_Mismatch_0_Sense_+_Library_PoolT
ATTTATTATTACGATTGCGAACATTGATGACCGGATGTATTAGATTCATGCCAATAAAATAAATTGATACACTGTTACAATTTGCAC
>Frequency_2_QualityScore_FFHHHHHJJJJJHJIJJJJJJJJJJJJJJJJJJIIJJIJIIIIGHHHGFFFFEEEEECEDD?CCDDCDDDEDDDDDDDDDDDDDDDCCDECABC_Mismatch_0_Sense_+_Library_PoolT
GACTACTCCAAGCGCAGCCGCCCCTTCATACCGTATGGGTAGTGCCCTACTCCTTGGAGGGTCACTTCTGTTCGCCATGGCCTCGCTATAGGGC
>Frequency_2_QualityScore_FFGHHHHJJICEGIIJJIJIIIIJIJIJJJJIIIJJIJJIIIJJJIJJJJJJJJJIJJIIJJJIGGGFFDEEEEEDECDCDDCEEEEECDEDDE_Mismatch_0_Sense_+_Library_PoolT
GATTCCCGGGTGCATATATATATTATATATTATTTTCTTCTCATCATTTATTATTACGATTGCGAACATTGATGACCGGATGTATTAGATTCAT
>Frequency_2_QualityScore_EEECFHGGEIAEEIIIFIEGFGDGEFGIGEHIIICEIGGECDFHGC?ACHIEGCEGCGEGGEG?CE9?ACA>3;==CBCDCCDDEEDCDDDEC?_Mismatch_1_Sense_+_Library_PoolT
TGGCCTCGCTATAGGGCAATACACAGACACCTATGATTTCAGTGAGTGAGCACCTTCTTCAGGATTCCCGGGTGCATATATATATTATATATTA
>Frequency_2_QualityScore_FFHHGHHJJIIIIIIJJIJGHIIIIEEIGIIIJIHIIHIJIJJIIIJIIIIIGIIHGGHGHGFEFFFEDEDCEDEDE_Mismatch_0_Sense_+_Library_PoolT
TACGATTGCGAACATTGATGACCGGATGTATTAGATTCATGCCAATAAAATAAATTGATACACTGTTACAATTTGCA
>Frequency_2_QualityScore_EEHHCEHGHIEIIHIGHACGGGIIEIGGGHIIICEGHHIIIHHIIGIHGGIEGHCEFEDDECDCDCCCCCDDCDCCCCCCCCCCCCAC?A?CAA_Mismatch_1_Sense_+_Library_PoolT
CCCTACTCCTTGGAGGGTCACTTCTGTTCGCCATGGCCTCGCTATAGGGCAATACACAGACACCTATGATTTCAGTGAGTGAGCACCTTCTTCA
>Frequency_2_QualityScore_EFEHHHHIIIJJJIIJIIIJJAGGHGIIIJJIGIJJIJJJJIJJJJJIIIIIGHGGGFEEEEEEEEEEECDDDEEEDEDDDDDBCCDDCDDDDD_Mismatch_0_Sense_+_Library_PoolT
AGTGCCCTACTCCTTGGAGGGTCACTTCTGTTCGCCATGGCCTCGCTATAGGGCAATACACAGATACCTATGATTTCAGTGAGTGAGCACCTTC
>Frequency_2_QualityScore_FFHHHHHIGHHIIIJIIJJJIIJGIIJIJIIIIIIFGIHIIJHIGFHHHFFFFCCDC9ACCDCDDCCCDACDBCDDDDDDCCCBCECCDDDCDC_Mismatch_0_Sense_+_Library_PoolT
ACTCCAAGCGCAGCCGCCCCTTCATACCGTATGGGTAGTGCCCTACTCCTTGGAGGGTCACTTCTGTTCGCCATGGCCTCGCTATAGGGCAATA
>Frequency_2_QualityScore_FFHHGGHIIIIIGGIIIIJJIJIJJJJIJIIIJJJIIIJHIIJJFIEFGIHGGGHGEGGEGFGFAEECDACFDDDCABCDECCDCCDDEEEEEE_Mismatch_1_Sense_+_Library_PoolT
GCCATGGCCTCGCTATAGGGCAATACACAGACACCTATGATTTCAGTGAGTGAGCACCTTCTTCAGGATTCCCGGGTGCATATATATATTATAT
>Frequency_2_QualityScore_FFGGHHGIIIJIIJIJJJJJJIIJJDHIIIIJJIIJJIJJIIJJIJIIIIGEFEGEEEEDEEEEECDDDCDDDDCDCEEEDDDCDCDCDCDDCD_Mismatch_1_Sense_+_Library_PoolT
GGGTAGTGCCCTACTCCTTGGAGGGTCACTTCTGTTCGCCATGGCCTCGCTATAGGGCAATACACAGACACCTATGATTTCAGTGAGTGAGCAC
>Frequency_2_QualityScore_EFHHHHHJJJJJIJJJIJJJIIJJJJJJJJJJJJJJGIIJJJJJJIIIJJJJJJJHHHHHGGFFFFEFE?CADCDCDDDDDDDDDDDD_Mismatch_0_Sense_+_Library_PoolT
TTTATTATTACGATTGCGAACATTGATGACCGGATGTATTAGATTCATGCCAATAAAATAAATTGATACACTGTTACAATTTGCACGA
>Frequency_2_QualityScore_FFGHGHHJJIIIJJIIHIJJIEE;9CGIIGIHHIIJIGEFGGF:C=EFHHHEIEG;CCDECDEDCCBBDCCEDCCCDCCDCCCC@?BACCCCCC_Mismatch_0_Sense_+_Library_PoolT
CGCCCCTTCATACCGTATGGGTAGTGCCCTACTCCTTGGAGGGTCACTTCTGTTCGCCATGGCCTCGCTATAGGGCAATACACAGATACCTATG
>Frequency_2_QualityScore_EFGHHFHFGGIGIIIIHIJIJJJIJIJJIJIJJIIJICGHIJIJGIIIIJJJJJIIIJJIIJIHIIIIIGGHGHGGGFFFEFFEDDDDCCDABC_Mismatch_0_Sense_+_Library_PoolT
ATTTCAGTGAGTGAGCACCTTCTTCAGGATTCCCGGGTGCATATATATATTATATATTATTTTCTTCTCATCATTTATTATTACGATTGCGAAC
>Frequency_2_QualityScore_FFHHGGHHIJJJIHIIIIHHIGIIIIJIIJJIJJJJJJJIJJIJJIJJJEIGIIIIHIIHGGGGGGFEEE_Mismatch_0_Sense_+_Library_PoolT
GCGAACATTGATGACCGGATGTATTAGATTCATGCCAATAAAATAAATTGATACACTGTTACAATTTGCA
>Frequency_2_QualityScore_FFHGGHHIJJJJJIIJJJIJJIGIIIIJJHIIJJJJJJIJJJJJJIFHIJIIIGIHGGHGGGFFFFEEEDDEECCDCCEDBCD=ACCECDEEDD_Mismatch_0_Sense_+_Library_PoolT
TCTGTTCGCCATGGCCTCGCTATAGGGCAATACACAGATACCTATGATTTCAGTGAGTGAGCACCTTCTTCAGGATTCCCGGGTGCATATATAT
>Frequency_2_QualityScore_FFHFHHHIJJJJIJJJJJJJJIIJJBGIIJJJJJJJJJJJJJJJJJJJIHHGFFFFEEDDEEDDDDDCDBCDDDDDCEEEDEDDDCDCDCDDDD_Mismatch_0_Sense_+_Library_PoolT
GGGTAGTGCCCTACTCCTTGGAGGGTCACTTCTGTTCGCCATGGCCTCGCTATAGGGCAATACACAGATACCTATGATTTCAGTGAGTGAGCAC
>Frequency_2_QualityScore_EDCGGCACEGEIIAEGHEGIIIIGIICGFEGIIGGGAEBCHEEABDDC798?AA=??@ACCCCCC?:>C@?CBC=AB==?2>;A@BCC@CC;;<_Mismatch_0_Sense_+_Library_PoolT
TCAACTGTTGAATCGCCGCCCCCATCACCGACCACTACCACGCCTTCTGCGCCAAACCCTTCGTCGTCAAATGGTGCGAGTCCCCCAACTGAGA
>Frequency_2_QualityScore_FFHHHHHJIJJJHIIIIJGIIJJJIIJJJJIJIJJIJJJJIIGIJJIGGGFEDDDDDCEEDCDCBCDDCDCCCDDDDCDDDDDDDCDCCDD=BC_Mismatch_0_Sense_+_Library_PoolT
GTCGTCAAATGGTGCGAGTCCCCCAACTGAGACTACTCCAAGCGCAGCCGCCCCTTCATACCGTATGGGTAGTGCCCTACTCCTTGGAGGGTCA
>Frequency_2_QualityScore_FFHHHHHJIJJJJJJJJIJJJIIJJJJGGIIIJJJIJJJJJIIHHHGFE@CCEEEDDDEDDDDDDDDDDACDDDDCDEECCDDDDBCDDDDDDD_Mismatch_0_Sense_+_Library_PoolT
CGCAGCCGCCCCTTCATACCGTATGGGTAGTGCCCTACTCCTTGGAGGGTCACTTCTGTTCGCCATGGCCTCGCTATAGGGCAATACACAGATA
>Frequency_2_QualityScore_BDFCGCEFGIGGDGHIHCEEGFCG=CEGEHAHGIIGEHGHGEAA>EECCFDBC@AFDFFGC9?<@DHEC=0<ACCCAB??BCCCDEECDCCBC>_Mismatch_1_Sense_+_Library_PoolT
GCCTCGCTATAGGGCAATACACAGACACCTATGATTTCAGTGAGTGAGCACCTTCTTCAGGATTCCCGGGTGCATATATATATTATATATTATT
>Frequency_1_QualityScore_4ACFDBFIB?GG<:CCED@HE>9CFFDDF3D09?<?D??FB1B3)BC>=AAE=A))7;B15(.;>;(=?2==8?@ABA35;:>;@A_Mismatch_1_Sense_+_Library_PoolT
TGGGTAGTGCCCTACTCCTTGGAGGGTCACTTCTGTTCGCCATGGCCTCGCTATAGGGCAATACACAGACACCTATGATTTCAGTG
>Frequency_1_QualityScore_FFHHHHHJJJJJJJJJJJJJJJJIJJJJJJJJJJHIJJJJJJJJJJJJJJIJJJJJHHEHHHHFFFFFFEEEEEDE@CDDDDE_Mismatch_0_Sense_+_Library_PoolT
TATTATTACGATTGCGAACATTGATGACCGGATGTATTAGATTCATGCCAATAAAATAAATTGATACACTGTTACAATTTGCA
>Frequency_1_QualityScore_FFHHHHHIJJJJJJJJJJIJIJJJJJIJJJJJJJGJJJIIDFIHFHIJJJJJJJIJJGGGHHHHDFFFFDCECCEEDDDDDCDDD_Mismatch_0_Sense_+_Library_PoolT
TCTCATCATTTATTATTACGATTGCGAACATTGATGACCGGATGTATTAGATTCATGCCAATAAAATAAATTGATACACTGTTAC
>Frequency_1_QualityScore_DD8:?::0:00:*?99DBD@DF89?BFEFFIFCDCF;CDC@@==CA=CFAEDDE_Mismatch_0_Sense_+_Library_PoolT
GGATGTATTAGATTCATGCCAATAAAATAAATTGATACACTGTTACAATTTGCA
>Frequency_1_QualityScore_FFHHHHHJJJJJJJJJJJJIJJJJIJJJJJJJJJJJJJJJJJJIJJIJJJGJHIIIJJIIJJJIIJHHFBDDFFFDEEEDDEDDDDD_Mismatch_2_Sense_+_Library_PoolT
TATATATATATTATATATTATTTTCTTCTCATCATTTATTATTACGATTGCGAACATTGATTACCGGATGTATTAGATTCATGCCAA
>Frequency_1_QualityScore_FFHHHHHJIIJJJIJJJJJJJIJJJJJJJJJIJJJJJJJJG_Mismatch_1_Sense_+_Library_PoolT
TTCATGCCAATAAAATAAATTGATACACTGTTACAATTTGA
>Frequency_1_QualityScore_4BFA<BB><BFDCGGIGHEHI=FG@;E?FHIGDGIII@GGEIGG@;)87@FCEGGHCHHHHHHHEEEEEE>>>@CCDECCCCCCCCCC>@ACCC_Mismatch_2_Sense_+_Library_PoolT
CTTCTCATCATTTATTATTACGATTGCGAACATTGATGACCGGATGTATTAGATTCATGCCAATAAAATAAATTGATACACTGTTACAATTTAA
>Frequency_1_QualityScore_FFFHGFFJIGIGIEGGGHIGIGGIIGIGIDBDHHGFEHEHGEHJJFG_Mismatch_0_Sense_+_Library_PoolT
TTAGATTCATGCCAATAAAATAAATTGATACACTGTTACAATTTGCA
>Frequency_1_QualityScore_FFHHHHGIGEIGI+@@7<BBCC@CADCCDB@BDDDCBDDDDDDBBDE9ACDBCCDCCCD>CDDDDDDDCC@@CCCCDCDCC@CCDB&2<<?CDD_Mismatch_2_Sense_+_Library_PoolT
CCCTACTCCTTGGGGGGTCACTTCTGTTCGCCATGGCCTCGCTATAGGGCAATACACAGATACCTATGATTTCAGTGAGTGAGCACGTTCTTCA
>Frequency_1_QualityScore_DFGFFFDHGGEG@GCGFFHGGIGGGIJJIIJJG;CHGIJEHHEH@BDDDCCCCECDCDDB\,,,9;9;B<ACDEEDCB??ACCB?@?CACCDCC_Mismatch_0_Sense_+_Library_PoolT
TGCGCCAAACCCTTCGTCGTCAAATGGTGCGAGTCCCCCAACTGAGACTACTCCAAGCGCAGCCGCCCCTTCATACCGTATGGGTAGTGCCCTA
>Frequency_1_QualityScore_FFGHDHGJIGIGIIIJJJIGGIHIJJJJJJJJJIJJFJIJJJJJJJJGIJJJAHHHHHHFFFFFFDEEEEDDDDDDDDDFDDDD<BDDDDCADD_Mismatch_1_Sense_+_Library_PoolT
TTCTGTTCGCCATGGCCTCGCTATAGGGCAATACACAGACACCTATGATTTCAGTGAGTGAGCACCTTCTTCAGGATTCCCGGGTGCATATATA
>Frequency_1_QualityScore_FFGHHHHJIJJJJJJJJJJGIJJJJHHIJJJIJJJJIJJJJJJJJJJIJHHHFFDDDDDDDDDDDEEDDDDDDDDDCCDDDDDCCCDDDDDDCD_Mismatch_0_Sense_+_Library_PoolT
ACCCTTCGTCGTCAAATGGTGCGAGTCCCCCAACTGAGACTACTCCAAGCGCAGCCGCCCCTTCATACCGTATGGGTAGTGCCCTACTCCTTGG
>Frequency_1_QualityScore_FFHHHHHIJJJJJJJJJJJJJJJJJJGIJJJJJJJJJJJGHHHFFFFFDDDDDDDDDDDDDDCDDDCDDCDDDDDBDDDDDDBDDDDDDDDDDD_Mismatch_0_Sense_+_Library_PoolT
GACCACTACCACGCCTTCTGCGCCAAACCCTTCGTCGTCAAATGGTGCGAGTCCCCCAACTGAGACTACTCCAAGCGCAGCCGCCCCTTCATAC
>Frequency_1_QualityScore_FFHHHHHJJJJJJJJJJJJJJJJJJJJJIJJIIJJJJJJIJJJJJJJIIJGIJIHIGHHHHHHHHFFFFBEFDCCEDDDDBAABDDDDCCCDCD_Mismatch_0_Sense_+_Library_PoolT
CCTGAATTTGATCTTATTTGGCCATATGTAATATTTTCAAAGCGTTGTTCACAGTATAATTATTATGATCTACACCACCAAGAGCCTAGGATTT
>Frequency_1_QualityScore_FFHHHHHJJJJIJJJIJJJIJJIJJIJJJJJJJHJJJIJIJJJJJJJJHHHHHHFFFFFFEEEEEEEDDDDDD_Mismatch_0_Sense_+_Library_PoolT
ATTATTACGATTGCGAACATTGATGACCGGATGTATTAGATTCATGCCAATAAAATAAATTGATACACTGTTA
>Frequency_1_QualityScore_DDBH+<DAAHGBFFDB7ECGE@BFDGEFGHIGGDF>GHFGIHIGIHIAFH@CE:CH>CAEFF?@B;@?@;@CA<?;?CCCDCCC@CCA@8=59>_Mismatch_1_Sense_+_Library_PoolT
AGGGACACTTCTGTTCGCCATGGCCTCGCTATAGGGCAATACACAGATACCTATGATTTCAGTGAGTGAGCACCTTCTTCAGGATTCCCGGGTG
>Frequency_1_QualityScore_FFFHHHGIJ@GIIJIIIIHHEGIJIJJIIJJIIJIJJHCGHHFEHHF@@DD6A@BDCDDDDDDDDAA:@AAC@@CDDD?@DBBD(0)55<B?CC_Mismatch_0_Sense_+_Library_PoolT
ACCGACCACTACCACGCCTTCTGCGCCAAACCCTTCGTCGTCAAATGGTGCGAGTCCCCCAACTGAGACTACTCCAAGCGCAGCCGCCCCTTCA
>Frequency_1_QualityScore_DDFHHFHJJJJIJJJJGIJIIJIJJJJJJJIJJJJJJJGIJJIJJJIIIIIGIIJJIIIJJE?EHHFDFFDFFEDEEEDDDDDDEDDDEDCDEE_Mismatch_1_Sense_+_Library_PoolT
GATTATATATTATTTTCTTCTCATCATTTATTATTACGATTGCGAACATTGATGACCGGATGTATTAGATTCATGCCAATAAAATAAATTGATA
>Frequency_1_QualityScore_FFHHHHHJJJJ8FGEHHGHIIIJFIJJJJJJJJJJJJJJJJJJJJIJIIGIGIJJJJJJJJJJJIJEHHDFFFFFFEEEEE_Mismatch_1_Sense_+_Library_PoolT
TTGATGACCGGTTGTATTAGATTCATGCCAATAAAATAAATTGATACACTGTTACAATTTGCACGAATTTTAGTTATTGAT
>Frequency_1_QualityScore_FFHHHHHJJJJJJJIJJJJJJJJCHIJJJJJIIIJJHGIJIIGJIGIJHFDDBCCCDDDDBDBBD?CCDDDDDDDDCCDDDDBD?ABBBDDD<?_Mismatch_0_Sense_+_Library_PoolT
CTCCACAATCACCGTCAACTCCCACACCGTCAACTGTTGAATCGCCGCCCCCATCACCGACCACTACCACGCCTTCTGCGCCAAACCCTTCGTC
>Frequency_1_QualityScore_FDHHHHHJJJJJJJIJIJJJJJJJJJJJGGIGIJJJIIJJJIIJFHIJJJGIJHHGIGIGIIJ_Mismatch_0_Sense_+_Library_PoolT
GTATAATTATTATGATCTACACCACCAAGAGCCTAGGATTTTCGTTATCCTAGTGCACAATTA
>Frequency_1_QualityScore_FFHHHHHJJJJJJJJJIJJJJJJFIIJJIIGHGIIJGIJJJJJJJJJJIIIIIJJJJIJJBEFFFFFFFDFEEFEFEEEEEEEFEEEDDDCDDE_Mismatch_1_Sense_+_Library_PoolT
AGGGCAATACATAGATACCTATGATTTCAGTGAGTGAGCACCTTCTTCAGGATTCCCGGGTGCATATATATATTATATATTATTTTCTTCTCAT
>Frequency_1_QualityScore_FFHHHHHJJJJJJJJJJJIJJJJJIJJFIIJJJJJJJJJJJJJJJJJJJJJJJJHHHHHHFFFFFFEEEEEDEDDDDDD_Mismatch_1_Sense_+_Library_PoolT
ACGATTGCGAACATTGATGACCGGATGTATTAGATTCATGCCAATAAAATAAATTGATACACTGTTACAATTTGCACCA
>Frequency_1_QualityScore_FFGFFBHGHIIIIG8FHHIGJIGGIJJGIJJJGJIIJJJJJGIGHIIJIJHIGIJJIJDIJIIJIEGFBDEDECEDEDDDCBBBDDA>@@DC@C_Mismatch_1_Sense_+_Library_PoolT
CCAGGATTCCCGGGTGCATATATATATTATATATTATTTTCTTCTCATCATTTATTATTACGATTGCGAACATTGATGACCGGATGTATTAGAT
>Frequency_1_QualityScore_FFGHHHGGIIEIIJJJJJD4D8?A@GHIDF=DHHEGCHHEHCE@@DC>@AA@;?BDACCCD;A>?;>BDCC?CCBBDDDDEDCDDD&3>CCCCD_Mismatch_2_Sense_+_Library_PoolT
AAGCGCAGCCGCCCCTTCAGACCGTATGGGTAGTGCCCTACTCCTTGGAGGGTCACTTCTGTTCGCCATGGCCTCGCTATAGGGCAGTACACAG
>Frequency_1_QualityScore_FFGHFDFGHGIGEG@FHHGBBFB?BFDDFHIEIGGGCGHIDFIGIIGEHGHGIIIHHHEHFCEFCCECCACECB_Mismatch_0_Sense_+_Library_PoolT
TGCGAACATTGATGACCGGATGTATTAGATTCATGCCAATAAAATAAATTGATACACTGTTACAATTTGCACGA
>Frequency_1_QualityScore_FFHHHHHJJJJJJHIJJJJIJJ?HHIJJJJJIJIIJJJJJJJJJJIJJGHIIJJJJJJJJJIJJJIJIJGHHHHFFDABBDDDDEDECCDDBDD_Mismatch_1_Sense_+_Library_PoolT
CACCTTCTTTAGGATTCCCGGGTGCATATATATATTATATATTATTTTCTTCTCATCATTTATTATTACGATTGCGAACATTGATGACCGGATG
>Frequency_1_QualityScore_FFHHFHGJJIHJJJJIJJIIJJGHIJJJIJJJJJJJJJIJJJGGJIIJJJJJIJIJJHHHGHGFDDFFF@C_Mismatch_0_Sense_+_Library_PoolT
TGCGAACATTGATGACCGGATGTATTAGATTCATGCCAATAAAATAAATTGATACACTGTTACAATTTGCA
>Frequency_1_QualityScore_FFHHHHHJJJJJJJJJJJJJJJJJIIJGIJJJJJJJJJJIJJJJJJJJJJJJJFIHFHHHHF@DBEFFEEEDEDEEDDD_Mismatch_0_Sense_+_Library_PoolT
ACGATTGCGAACATTGATGACCGGATGTATTAGATTCATGCCAATAAAATAAATTGATACACTGTTACAATTTGCACGA
>Frequency_1_QualityScore_FFHHHHFIIHAFHHHGGIIJJIJJFJIJJJIIJJJJJJIJJJIIGGHHHGHHHFFFFFFDDDDBDDEDCCDDDDDEEDDEFDDDDDDDCCD_Mismatch_1_Sense_+_Library_PoolT
GACCGGATGTATTAGATTCATGCCAATAAAATAAATTGATACACTGTTACAATTTGCACGAATTTTAGTTATTGATACATTGCTACTGTGA
>Frequency_1_QualityScore_FFHHHHHJJJJJIJJJIIJJIJJJJJJJJGHJJJJ_Mismatch_1_Sense_+_Library_PoolT
CCAATAAAATAAATTGATACACTGTTACAATTTGA
>Frequency_1_QualityScore_FFGHDDHEFHIIJJJIJIJFJJIIIFIJJJJJJJJJIJJJHIIJJJIJJIIJJJJIIIFHHJHHEFHHH@DFEFFFEEEEDEEDDDDDDFEFFE_Mismatch_0_Sense_+_Library_PoolT
CCGGATGTATTAGATTCATGCCAATAAAATAAATTGATACACTGTTACAATTTGCACGAATTTTAGTTATTGATACATTGCTACTGTGTATCTT
>Frequency_1_QualityScore_FFHHHHHJJJJHIJJJJHIJGHJIJIIJJJJJJJJIJJJFHIJIJJJJHIJJJJHHHFFFFFDDDDDEEDDDDDDDDDDCDDDDDDDDDDDEEE_Mismatch_0_Sense_+_Library_PoolT
CCTTCATACCGTATGGGTAGTGCCCTACTCCTTGGAGGGTCACTTCTGTTCGCCATGGCCTCGCTATAGGGCAATACACAGATACCTATGATTT
>Frequency_1_QualityScore_FFHHHHHJJJJJJJJJJJJJJJJHIJJIJJJJJJJJJJJJJGIIJJJJJGIJJJJJJJJJJJJJJIJJJIHGGIGIHHGHFFDFFDEDEDDDD@_Mismatch_0_Sense_+_Library_PoolT
ATGCCAATAAAATAAATTGATACACTGTTACAATTTGCACGAATTTTAGTTATTGATACATTGCTACTGTGTATCTTTTGTGTGGCTGATAGGT
>Frequency_1_QualityScore_FFHHHGHJFHJIJJHIIJJIIJIIIJHGFHHIIGJJJJJJJJJJIIGJJJJJJJJHHGFEFFDCDDECDCDDDBDDDDDDDDDDEDDD@CCDCD_Mismatch_2_Sense_+_Library_PoolT
CGTATGGGTAGTGCCCTACTCCTTGGAGTGTCACTTCTGTTCGCCATGGCCTCGCTATAGGGCAATACACAGACACCTATGATTTCAGTGAGTG
>Frequency_1_QualityScore_FFHHHHHJJJJJJJIJJJJIIIJJJJIJIJIIJJJJHHFFFEDDDBDDDCDDDBBDDDDDCCCDBD@CDDDDDDDDDDCDDDDDDDDDDDBDDD_Mismatch_0_Sense_+_Library_PoolT
GCCGCCCCCATCACCGACCACTACCACGCCTTCTGCGCCAAACCCTTCGTCGTCAAATGGTGCGAGTCCCCCAACTGAGACTACTCCAAGCGCA
>Frequency_1_QualityScore_FFHHHHHJJJGHJGIIJJJJJJJJJJHIIIJJFHIJJJJJIIJJJJJJJJJHHHHHFFDDEEEDDDDCDCDDDDDDDDDDDDDDEEEDEDDDDD_Mismatch_0_Sense_+_Library_PoolT
ACCGTATGGGTAGTGCCCTACTCCTTGGAGGGTCACTTCTGTTCGCCATGGCCTCGCTATAGGGCAATACACAGATACCTATGATTTCAGTGAG
>Frequency_1_QualityScore_>DBBHA?CE@AEF@EHGAFHCIID9FH<?FGG@D?6@FBD@*9DGEHG@FBFCGGGGHEIEHIFGAGIEDH>37=CHDFEEFC?=CC@>9?BB?_Mismatch_1_Sense_+_Library_PoolT
TTTCAGTGAGTGAGCACCTTCTTCAGGATTCCCGGGTGCATTTATATATTATATATTATTTTCTTCTCATCATTTATTATTACGATTGCGAACA
>Frequency_1_QualityScore_FFHHDHHJJJJIJIJJJJGHJJIIJIIJIJJIJJIGGFGGFEGGDHIIGGIIJJJHIHHGHHFFFFFFFBDCCECDEEDDCDEDDDEDDDDDDD_Mismatch_1_Sense_+_Library_PoolT
TATTATTTTCTTCTCATCATTTATTATTACGATTGCGAACATTGATGACCGGATGTATTAGATTCATGCCAATAAAATAAATTCATACACTGTT
>Frequency_1_QualityScore_FFHHHHHIJJJFHIBHHGHGHHHGIHIIJJIJJJJJJIGIIIJIHIJJIIIJJHGHIIIEHIGIJJDHIGIGHIEGGICHHFFDDDEEDEDEEE_Mismatch_0_Sense_+_Library_PoolT
TGGCTGATAGGTTTATTCTCCATATAATTTCTCTCCTGAATTTGATCTTATTTGGCCATATGTAATATTTTCAAAGCGTTGTTCACAGTATAAT
>Frequency_1_QualityScore_FFHHHHHJGDHIJJIJJIJJJJIIIIJJIIJJJIGIJJJJJGCHHIIJJIJJHHHHHFFFFFFEEEEEECCDDDDDDDDDDDDDEDDDDCDEDD_Mismatch_2_Sense_+_Library_PoolT
ATGGAGGGTCACTTCTGTTCGCCATGGCCTCGCTATAGGGCAATACACAGACACCTATGATTTCAGTGAGTGAGCACCTTCTTCAGGATTCCCG
>Frequency_1_QualityScore_FFHGDHHGJIJJJJGIJJJJJJJJGEHFGHGIEGIIIIIHHHEFFDDDBDBBDCDDDBA?B?CCDDDBB@@BDDDBBBBBBB<ADDDCCCCDD@_Mismatch_0_Sense_+_Library_PoolT
CGCCGCCACTTCAAATAGAACCGGAAGCGTACCATCCTCCTCGCCCGCCCCATCTCCGTCATCTACCGCTCCCACACCAACAACTGCCAAATCG
>Frequency_1_QualityScore_FFHHHHHJGHJJF:AGHIJJJJJJIIIJIJJIGIJIJJJJJJGIJJJJIJJJJHHHHFFFFFECEFEDEEDDCDCCACDDDDCCCDDDEDDDDD_Mismatch_2_Sense_+_Library_PoolT
CTCCTTGGAGGGTTACTTCTGTTCGCCATGGCCTCGCTATAGGGCAATACACAGACACCTATGATTTCAGTGAGTGAGCACCTTCTTCAGGATT
>Frequency_1_QualityScore_FF+CFHFGBGHIJHGIGHGJJIJIIGIJIIJJIJIGIJGIJJIEGHIJIGGHFFHHFHFFFFFDCEEEECCCECDDEEDCDDDDDD_Mismatch_2_Sense_+_Library_PoolT
CTGCTCATCATTTATTATTACGATTGCGAACATTGATGACCGGATGTATTAGATTCATGCCAATAAAATAAATTGATACACTGTCA
>Frequency_1_QualityScore_FFHHFHHJJJIIJIIJJIIJJJJJJIJJIJJJJJJJIIJJJHHHHHEFFFFEDBBBDDDDDDDDDDDDA<BDDDC>CCCDDDDBDBDDDDDDDD_Mismatch_0_Sense_+_Library_PoolT
CGTCATCTGCCGCTCCCACACCAACAACTGCCCAATCGCCTCCACAATCACCGTCAACTCCCACACCGTCAACTGTTGAATCGCCGCCCCCATC
>Frequency_1_QualityScore_FFHHHHHJIJJJJJJJJJJJJJJIJJIIJJJJJJJJJJHIJJJJIIJJJJJJJJJHHHHHHFFFFFFEECCEEEDDDDDDDDDDDDEC_Mismatch_0_Sense_+_Library_PoolT
CATTTATTATTACGATTGCGAACATTGATGACCGGATGTATTAGATTCATGCCAATAAAATAAATTGATACACTGTTACAATTTGCAC
>Frequency_1_QualityScore_FFGHHHHJJIJJIIJJJJJJIIIEHIJJJIJJJIJJJJJJIJJJJJJJJJJJJ_Mismatch_0_Sense_+_Library_PoolT
TTGCGAACATTGATGACCGGATGTATTAGATTCATGCCAATAAAATAAATTGA
>Frequency_1_QualityScore_DAFAFH?)AF>EG>CFHG>?E<BGGHGIIGF6DGBGAB@;BAFHGG#-5;1;AH37?BBDEDCACC@A@3-5(5;A9:A:35:>:::A_Mismatch_2_Sense_+_Library_PoolT
TGGAGGGACACTTCTGTTCGCCATGGCCTCGCTATAGGGCAATACANAGATACCTATGATTTCAGTGAGTGAGCACCTTCTTCAGGAT
>Frequency_1_QualityScore_DFFDHDFGHIBHIIIGI+AE?FGGHIFCFGFGE?GGIICHBHI=FGCGHFAAHIFEHHHDDEFFBEEECCDECCCDC>CCC@>A:9??:CCCCD_Mismatch_1_Sense_+_Library_PoolT
TCCTACTCCTTGGAGGGTCACTTCTGTTCGCCATGGCCTCGCTATAGGGCAATACACAGATACCTATGATTTCAGTGAGTGAGCACCTTCTTCA
>Frequency_1_QualityScore_FDHGDBHHHGIIJJJIIIJIFGEGHCDG@FHIJJIIIFHGHHIIICG@GGGHEEHEGFFFFFFFECCAC>ACDDDDD_Mismatch_1_Sense_+_Library_PoolT
GTTTATTATTACGATTGCGAACATTGATGACCGGATGTATTAGATTCATGCCAATAAAATAAATTGATACACTGTTA
>Frequency_1_QualityScore_FFGCFFHJJJJJJJJIJJJJJJJJJJIJIJIIJJJJJJJJIJJJJJIJJJJJJJHGHHHHHFFFFFFEEEEEDDDDDDDEDDCCDDEDDDDBDD_Mismatch_1_Sense_+_Library_PoolT
GGGTCACTTCTGTTCGCCATGGCCTCGCTATAGGGCAATACACAGACACCTATGATTTCAGTGAGTGAGCACCTTCTTCAGGATTCCCGGGTGC
>Frequency_1_QualityScore_FFHHHHHHIIJJIEHGEHGIJIIJIIJJJIJGGIIBFGIJJIJJJIJIJIFHEFFFFFDDDDDEEA?CBBCDDDCDBDDDDDDDDDCDEECDCC_Mismatch_0_Sense_+_Library_PoolT
CATACCGTATGGGTAGTGCCCTACTCCTTGGAGGGTCACTTCTGTTCGCCATGGCCTCGCTATAGGGCAATACACAGATACCTATGATTTCAGT
>Frequency_1_QualityScore_FFHHHHHJIJJJJJJJJIJIJIJJJJJJJJJJJIJJJJHHIJFHJJJJJJJJIJJJJJIIJIGIHHGFB=ACDDDEFEEEEFEEDFCDEEEEEE_Mismatch_1_Sense_+_Library_PoolT
CTCGCTATAGGACAATACACAGATACCTATGATTTCAGTGAGTGAGCACCTTCTTCAGGATTCCCGGGTGCATATATATATTATATATTATTTT
>Frequency_1_QualityScore_FFHHHHHJJJIJIJJJJJJJHIJGHHJIJIJIJJJJIGHIIIJHHHHFFDFFEEEEEEDDDDDDDDDDDDDDDDDDDEEDDDBDDDCDDCDDCD_Mismatch_0_Sense_+_Library_PoolT
CTTCTGCGCCAAACCCTTCGTCGTCAAATGGTGCGAGTCCCCCAACTGAGACTACTCCAAGCGCAGCCGCCCCTTCATACCGTATGGGTAGTGC
>Frequency_1_QualityScore_FFHHHHHJHGIHHJIJHHJGGIIJJIIJJJJJJJIJJJJJJJJJJJJJJIJJIHIJGIJJJIJIIJJIHHG_Mismatch_0_Sense_+_Library_PoolT
GAACATTGATGACCGGATGTATTAGATTCATGCCAATAAAATAAATTGATACACTGTTACAATTTGCACGA
>Frequency_1_QualityScore_FFHHHHFJIGGIFHHFHHIJJIJICGGGIJIIJJJJJIGHIJJHJJJIEHIIIJGJIGHGGGJCGIG_Mismatch_0_Sense_+_Library_PoolT
ATTGATGACCGGATGTATTAGATTCATGCCAATAAAATAAATTGATACACTGTTACAATTTGCACGA
>Frequency_1_QualityScore_FFHHHHHJJJJJJJJJJJJJJJIIIJHIIJJJJJJJJJJJJJIIIJJJJJJJFHIJGIJHIJJEIHHHHHHHHFFFFFFFFEDEEEEDDEEEED_Mismatch_0_Sense_+_Library_PoolT
ACACAGATACCTATGATTTCAGTGAGTGAGCACCTTCTTCAGGATTCCCGGGTGCATATATATATTATATATTATTTTCTTCTCATCATTTATT
>Frequency_1_QualityScore_FFHHGHHJJJJGGIIIGGIFIIIIJIIIJJIJJJJJJIIJIDHHGIIGIIIGIJIFHGHHGFFFFFFDEEDCEEEDDDCCACDDD@ACCCCEDD_Mismatch_2_Sense_+_Library_PoolT
CTCATCATTTATTATTACGATTGCGAACATTGATGACCGGATGTATTAGATTCATGCCAATAAAATAAATTGATACACTGTTACAATTTGCAAA
>Frequency_1_QualityScore_FFHGHHHJIIJIJIJJIIJIIIJIIJJJHJJHJIIJJJJIJJJJJJIHHHHGHFFFFFFEEEEEEECDC@CCDCCDDDDED_Mismatch_1_Sense_+_Library_PoolT
GATTACGATTGCGAACATTGATGACCGGATGTATTAGATTCATGCCAATAAAATAAATTGATACACTGTTACAATTTGCAC
>Frequency_1_QualityScore_FDFHHGHJJJJJJJJJJJJJ?HHIJJJJJJJJIJJJJJJJJJJIIIIHGHHHFFFFEEDEEDDDDDDDDDDDEEEDEDCDCDCCDEEEDCDCDC_Mismatch_2_Sense_+_Library_PoolT
GTGCCCTACTCCTTGGAGGGTCACTTCTGTTCGCCATGGCCTCGCTATAGGGCAATACACAGACACCTATGATTTCAGTGAGTGATCACCTTCT
>Frequency_1_QualityScore_DFGGGGDIIJEHEIIEHEGGGG>FG@FFGGI<BFDFGHIHGHJGGHGI@HFHIII@GIGAECEHBEFDFDCEDE>>ACDACCC@@CCCCCA_Mismatch_0_Sense_+_Library_PoolT
TCATCATTTATTATTACGATTGCGAACATTGATGACCGGATGTATTAGATTCATGCCAATAAAATAAATTGATACACTGTTACAATTTGCA
>Frequency_1_QualityScore_EFHHHHHJJJJJJJJHIJIHIIJIJJJJJJJJJJIIJIJJJJHIJGIJJIJJJJJJJJJIIJJJJJIJJHHFHHHHFFFFFFFEEECEEEFDBD_Mismatch_0_Sense_+_Library_PoolT
TACCTATGATTTCAGTGAGTGAGCACCTTCTTCAGGATTCCCGGGTGCATATATATATTATATATTATTTTCTTCTCATCATTTATTATTACGA
>Frequency_1_QualityScore_FFHHHHGJJJJJJJJJHJIIIGJJJJJJJJJJJJGIJJDFHIJJJJJIJJIIJJJJJHHHHFFFCAEEDBDDDDDDDDDDDDDDDDDDDDDEED_Mismatch_1_Sense_+_Library_PoolT
CTTCATACCGTATGGGTAGTGCCCTACTCCTTGGAGGGTCACTTCTGTTCGCCATGGCCTCGCTATAGGGCAATACACAGACACCTATGATTTC
>Frequency_1_QualityScore_FFHHHHHJIJJIJJJJJIJJJJJHIJIJJJIJJJJIJJHJJHIIJIJIIJJJJJJHHFGGFFFFFFEEEEEEEDDDDDDDDD_Mismatch_0_Sense_+_Library_PoolT
CATCATTTATTATTACGATTGCGAACATTGATGACCGGATGTATTAGATTCATGCCAATAAAATAAATTGATACACTGTTAC
>Frequency_1_QualityScore_FFHHGGHJIJIIJJJIIIJJIJJIJHGIGHIJJIJIJJIJJJIJJIJFGGHIIIJIJIJIIIHHFF@CECEEEEEEDECDDD_Mismatch_0_Sense_+_Library_PoolT
TATATATTATATATTATTTTCTTCTCATCATTTATTATTACGATTGCGAACATTGATGACCGGATGTATTAGATTCATGCCA
>Frequency_1_QualityScore_FFHGHHHJJIIIIIJJJJJIJJJJGIGIJHIIJIIIIJJJJJIJIJJIJIGIJIJGHHHHHHDFCECDEAC>CCCCDD_Mismatch_0_Sense_+_Library_PoolT
TTACGATTGCGAACATTGATGACCGGATGTATTAGATTCATGCCAATAAAATAAATTGATACACTGTTACAATTTGCA
>Frequency_1_QualityScore_?+ADFF??E@FGEHH;FCA8::8?BFCGIEDB;GDFD@*093CAFF=BCE;DA=EEEDBDBDCCCCC>A@AADBBADBBBA>,:3>A:<??>?B_Mismatch_1_Sense_+_Library_PoolT
GTGCCCTACTCCTTGGAGGGTCACTTCTGTTCGCCATGGCCTCGCTATAGGGCAATACACAGACACCTATGATTTCAGTGAGTGAGCACCTTCT
>Frequency_1_QualityScore_DB;DFBF6@FHHAC?;CFGEGHECCBGHE@FGHGHA9@DG@D=A=?BC>C@;A:<>;39(59=6<@>?4:>>>C?A:?CCC??3>@9(555>BB_Mismatch_0_Sense_+_Library_PoolT
ATCACCGACCACTACCACGCCTTCTGCGCCAAACCCTTCGTCGTCAAATGGTGCGAGTCCCCCAACTGAGACTACTCCAAGCGCAGCCGCCCCT
>Frequency_1_QualityScore_FFHHHHHJCGHIIJIIJIJJJJJIJIJJJJJJJJIJJJIJJJJIJIJIIJJFHHHHHHFFFFFFEECCEECECDDDDDDDDDDDEDDDDDDEDB_Mismatch_0_Sense_+_Library_PoolT
TTGGAGGGTCACTTCTGTTCGCCATGGCCTCGCTATAGGGCAATACACAGATACCTATGATTTCAGTGAGTGAGCACCTTCTTCAGGATTCCCG
>Frequency_1_QualityScore_FFHHHHHJJJJJJJJJJJJJJJJJIJJJJJJJJJJJJJJIJJJJJJJJJJJJJJJJJHHHHHHHHFFFFFFFEEEEDDDEDDDEEDDEEDDDDD_Mismatch_2_Sense_+_Library_PoolT
TATATTATTTTCTTCTCATCATTTATTATTACGATTGCGAACATTGATGACCGGATGTATTAGATTCATGCCAATAAAATAAATTGATACACCT
>Frequency_1_QualityScore_EFHHHHHIIJIIJJJJJJJJJIJIJIJJJJJJIIJIJJJJJIJJJJJIJJGIGIIJJJJIJJJIIGIJJIHHHHHHCHFCFFDFEDEDEEEDCC_Mismatch_0_Sense_+_Library_PoolT
TGATACACTGTTACAATTTGCACGAATTTTAGTTATTGATACATTGCTACTGTGTATCTTTTGTGTGGCTGATAGGTTTATTCTCCATATAATT
>Frequency_1_QualityScore_D?FDHADHIGAHG@FBGC=GG08:@FGGBGH1??BFCG(.8CHEHHG@@GHDHHH;CEHCDEEECC=>A>ACCECC3>@3>CB8>9@BCECC>B_Mismatch_2_Sense_+_Library_PoolT
CTTCTGTTCGCCAGGGCCTCGCTATAGGGCAATACACAGACACCTATGATTTCAGTGAGTGAGCACCTTCTTCAGGATTCCCGGGTGCATATAT
>Frequency_1_QualityScore_FFHHGHHJJJJJJJJJJJJJJJJHJJJJJJ*CGIIIJIJJJJJJIJJJHIJEHJJJJJJJBEFFFFFDEDFEFFEEEEEEFFEFEEEDDDCDEE_Mismatch_0_Sense_+_Library_PoolT
AGGGCAATACACAGATACCTATGATTTCAGTGAGTGAGCACCTTCTTCAGGATTCCCGGGTGCATATATATATTATATATTATTTTCTTCTCAT
>Frequency_1_QualityScore_FFHHHHHJJJJJJJJJJJIIIIHJJJJGIJJJIJJJJJJJJJJJIIJJJJJHHGHHHGFFFDFFEEEEEDBDDDCDDEDDACCDEDDDB<>BDD_Mismatch_1_Sense_+_Library_PoolT
GTCACTTCTGTTCGCCATGGCCTCGCTATAGGGCAATACACAGACACCTATGATTTCAGTGAGTGAGCACCTTCTTCAGGATTCCCGGGTGCAT
>Frequency_1_QualityScore_FFHHHHHJJJJJIJJJIJJJJJJGHIFIIIJIJJJJJJJJJJIIJJJJJJJJJIJJHHHHHHFFFFFFEEEEEEEEDDDDDDDFDDDEEDDDEE_Mismatch_0_Sense_+_Library_PoolT
CGATTGCGAACATTGATGACCGGATGTATTAGATTCATGCCAATAAAATAAATTGATACACTGTTACAATTTGCACGAATTTTAGTTATTGATA
>Frequency_1_QualityScore_?DFFFHHIIGGG@?FG>G)?CDGH10??DCCCFCEEGIIFCHHIIH;??@@@CCADCC@8;@@@A?CCB=>BB@CDCBCB??@@CCCB>@CCC@_Mismatch_1_Sense_+_Library_PoolT
AGCCGCCCCTTCATACCGTATGGGGAGTGCCCTACTCCTTGGAGGGTCACTTCTGTTCGCCATGGCCTCGCTATAGGGCAATACACAGATACCT
>Frequency_1_QualityScore_FFHHFHAFGEDFHGIIIGDDDD?BGCGEHIGGGIGGGCEGGIJIJJDGIEAHGEHIEE@C>>==ADB;;?@=>AA?>CC_Mismatch_0_Sense_+_Library_PoolT
GCGAACATTGATGACCGGATGTATTAGATTCATGCCAATAAAATAAATTGATACACTGTTACAATTTGCACGAATTTTA
>Frequency_1_QualityScore_DFHGHFHIGIIIJGIJIJJIJIJJJIJ?FGHGIJGGGGIJIJIIJJJJGJJICDHHHHHFFFFEEEEEDDDDDDDDDDDEFEDEDFDDDDDDDD_Mismatch_1_Sense_+_Library_PoolT
ATGGGTAGTGCCCTACTCCTTGGAGGGTCACTTCTGTTCGCCATGGCCTCGCTATAGGGCAATACACAGACACCTATGATTTCAGTGAGTGAGC
>Frequency_1_QualityScore_FDHHGFHIIJJJJJIJJJHJJIJJHJJJJJJJJJJIJIIIJJHIIJJJIJJIJJJHHHHHFFFFFFDEECCEEEDDDCDCDDDDDDDCDDEDDB_Mismatch_1_Sense_+_Library_PoolT
GCATCATTTATTATTACGATTGCGAACATTGATGACCGGATGTATTAGATTCATGCCAATAAAATAAATTGATACACTGTTACAATTTGCACGA
>Frequency_1_QualityScore_DFHGBDFIHEHBACHCHGIIFF::C?GHBDHFICGIGIHIGIGEDHIGIFGFBBCBDD?BD@@CDCD<<<?389><>94:>C?B@CDCA>CC?@_Mismatch_1_Sense_+_Library_PoolT
TTTCGTCGTCAAATGGTGCGAGTCCCCCAACTGAGACTACTCCAAGCGCAGCCGCCCCTTCATACCGTATGGGTAGTGCCCTACTCCTTGGAGG
>Frequency_1_QualityScore_FFHHHHHIIJJGIJJJJJGECHIIGGIJJIJIJJJHHHFFFDDDDDDDDCDDDDCDDDDDDDDBBDDD<@BBDCCDCBB@BBDDDBDDBDDDDD_Mismatch_0_Sense_+_Library_PoolT
CCTCCTCGCCCGCCCCATCTCCGTCATCTACCGCTCCCACACCAACAACTGCCAAATCGCCGACCCCGTCATCTGCCGCTCCCACACCAACAAC
>Frequency_1_QualityScore_FFHHHHHJCGHJJJJJJJJJJJJJJJJJJJJJJJJJJJJJJIJJJGIJJJJJJJJJIJJI_Mismatch_0_Sense_+_Library_PoolT
ACCGGATGTATTAGATTCATGCCAATAAAATAAATTGATACACTGTTACAATTTGCACGA
>Frequency_1_QualityScore_DDFFDFFG=G@FC1CFHG9?BBF9*BDFCHIGBB4D@B)88./=8C=@FG6===CHF;)73@DBBC@8,9;=@C5>@@CD3;;54B@D>3:BC:_Mismatch_1_Sense_+_Library_PoolT
GCCTCGCTATGGGGCAATACACAGATACCTATGATTTCAGTGAGTGAGCACCTTCTTCAGGATTCCCGGGTGCATATATATATTATATATTATT
>Frequency_1_QualityScore_FFHFHHHJDIIEBFGGGIFCGBFEBGIJJIJJIIGEHFDFFFDEDEEEEDDBDDDDB?BBDBBDACCCA>@BBB<?CCBDDDDCCCDDDCDCCC_Mismatch_1_Sense_+_Library_PoolT
GTTGAATCGCCGCCCCCATCACCGACCACTACCACGCCTTCTGCTCCAAACCCTTCGTCGTCAAATGGTGCGAGTCCCCCAACTGAGACTACTC
>Frequency_1_QualityScore_FFHFHHGJJIJJJJJJJJJJJJJJJJIJ9DGGJJJIJJJJJJJJJJJJIJJJJIJJIJJJJHHG_Mismatch_0_Sense_+_Library_PoolT
CAAGAGCCTAGGATTTTCGTTATCCTAGTGCACAATTAAAAATACAACACGCAATTTACTTGCA
>Frequency_1_QualityScore_FFHHHHBGEGGIJJGGIIJFHH>FHGIJJJJJJJFIJJJJJIJJJBGIGIGGGHIIGIJJJ<HIII_Mismatch_0_Sense_+_Library_PoolT
CTTTTGTGTGGCTGATAGGTTTATTCTCCATATAATTTCTCTCCTGAATTTGATCTTATTTGGCCA
>Frequency_1_QualityScore_FFHHAHHJIJJJJJJJJJGHJJJJBGGHGIJJGHJIJJGGHGIGHGCDEHFHHHDDDEEDCDBCDDDDDDBBBBDC@?CDDCDDDDDBCDDDDD_Mismatch_1_Sense_+_Library_PoolT
TGCCGCCCCTTCATACCGTATGGGTAGTGCCCTACTCCTTGGAGGGTCACTTCTGTTCGCCATGGCCTCGCTATAGGGCAATACACAGATACCT
>Frequency_1_QualityScore_FFHHHHHJJJJJJJIJJIJJIJJJJJIJJIJJJJJJIJJJJIJIHIIJIIJIJJJJHHHHHHFFFFFFEEEDEEEEDCDDDCDDDDDDDDCDED_Mismatch_1_Sense_+_Library_PoolT
CCTCATCATTTATTATTACGATTGCGAACATTGATGACCGGATGTATTAGATTCATGCCAATAAAATAAATTGATACACTGTTACAATTTGCAC
>Frequency_1_QualityScore_FFHHHHGIIIIJIJIJJJJJIIJJJJIJJIJJJIJJJJIJJJ_Mismatch_1_Sense_+_Library_PoolT
AGATTCATGCCAATAAAATAAATTGATACACTGTTACAATTA
>Frequency_1_QualityScore_DDHHFHFIIIIIIIGA=FHAHIIIIEIIIIGEIEHCEHE@DCECC@BCC@C@BBBBCBBB8ACBCBBBB<@CCCC@A@B09>ACCAB58?C34>_Mismatch_0_Sense_+_Library_PoolT
GTCAACTGTTGAATCGCCGCCCCCATCACCGACCACTACCACGCCTTCTGCGCCAAACCCTTCGTCGTCAAATGGTGCGAGTCCCCCAACTGAG
>Frequency_1_QualityScore_FFHHHHHJJJJJJJJJJJIJJJJIIIGJJHIJJIJJJJJJJJJJJJIJJJJJJIJFHIJJIHHHHGHGHFEFFFFFFFEEEEEEDDDEDDDDEF_Mismatch_1_Sense_+_Library_PoolT
AATACACAGACACCTATGATTTCAGTGAGTGAGCACCTTCTTCAGGATTCCCGGGTGCATATATATATTATATATTATTTTCTTCTCATCATTT
>Frequency_1_QualityScore_FFHHHHHHJJHGIJIJHJJGIJJJJJIIIJJJJJJJJJIIJJJHHIJJJJJJJJJJJJJJIE_Mismatch_0_Sense_+_Library_PoolT
TGACCGGATGTATTAGATTCATGCCAATAAAATAAATTGATACACTGTTACAATTTGCACGA
>Frequency_1_QualityScore_DDFDFBF>GGAEDFEBIII:C<CGCHDGBFGHIGHIGHIIIGIHHEDBF@=BFHD@=FFHHGA@DCEF_Mismatch_0_Sense_+_Library_PoolT
GAACATTGATGACCGGATGTATTAGATTCATGCCAATAAAATAAATTGATACACTGTTACAATTTGCA
>Frequency_1_QualityScore_D)CCDDDFIIFFBAF>DE>BF@BCFI>?7@6741CEEE@EEEFFFFFFFDDDDBDD@6;;6@A@;>ABA@@@A_Mismatch_1_Sense_+_Library_PoolT
GCGAGTGAGCACCTTCTTCAGGATTCCCGGGTGCATATATATATTATATATTATTTTCTTCTCATCATTTATT
>Frequency_1_QualityScore_FFBFFHGJGIGIFGGGHGHIJIIIGEHBF=DGHGFG@EHIIGIHIFGHDFDCEEDDD?DBDBDDCCDCDBBBDCDCDDD@@9C?BB?CCDDDDD_Mismatch_0_Sense_+_Library_PoolT
CCACAATCACCGTCAACTCCCACACCGTCAACTGTTGAATCGCCGCCCCCATCACCGACCACTACCACGCCTTCTGCGCCAAACCCTTCGTCGT
>Frequency_1_QualityScore_DDHFBHAHB?FHHEGGAAEF?<FGHHIE_Mismatch_0_Sense_+_Library_PoolT
ATAAATTGATACACTGTTACAATTTGCA
>Frequency_1_QualityScore_DD@?D?;BFFHHIFGIEHEHDGCFGIFHGHIIIADD<BFB8;A=5<BB>?B9A>C>CBB;8-<<A???<?<@@BCCCC<:ACCB?B55<<<CBC_Mismatch_0_Sense_+_Library_PoolT
CCGTCATCTACCGCTCCCACACCAACAACTGCCAAATCGCCGACCCCGTCATCTGCCGCTCCCACACCAACAACTGCCCAATCGCCTCCACAAT
>Frequency_1_QualityScore_FFHHHHFHIGIIJJIJJJJIGJJJIJIJDGIJJJJJIGJJJJJJJIJJJJIIJHGHFFFFFDDDEDCDDBDDDDDDDDDCDDEDDD@CDDCDDC_Mismatch_0_Sense_+_Library_PoolT
TATGGGTAGTGCCCTACTCCTTGGAGGGTCACTTCTGTTCGCCATGGCCTCGCTATAGGGCAATACACAGATACCTATGATTTCAGTGAGTGAG
>Frequency_1_QualityScore_FFGFHHHIJHIGJIJJJ@GHGIIIIJJJJJJJJIIJIEIIJIIIJJJEIJJJJJIJHHHHGEDEFFFDF@ACBDDDDCCCDEDDDDDDDCDDCC_Mismatch_0_Sense_+_Library_PoolT
CGAACATTGATGACCGGATGTATTAGATTCATGCCAATAAAATAAATTGATACACTGTTACAATTTGCACGAATTTTAGTTATTGATACATTGC
>Frequency_1_QualityScore_FDFHFDHGIIJJIJJIJIIHIGI1CDGHHIIGIGIJJJIIIJGIIIJJJIJJBGHHGGEFEDECEDCEDDC@CDDDEDDDDACD@@CCCCCDDA_Mismatch_1_Sense_+_Library_PoolT
GTAGTGCCCTACTCCTTGGAGGGTCACTTCTGTTCGCCATGGCCTCGCTATAGGGCAATACACAGACACCTATGATTTCAGTGAGTGAGCACCT
>Frequency_1_QualityScore_FFHHHHGJJJJJJJJJIIJIJJJJIJJIJJJJJJJJJJJJIJIJIJJHFFDDDDDDDDDDDDDDDDDD<<<?BDB?@88>3>CAC<9?2855<<_Mismatch_0_Sense_+_Library_PoolT
CATCTCCGTCATCTACCGCTCCCACACCAACAACTGCCAAATCGCCGACCCCGTCATCTGCCGCTCCCACACCAACAACTGCCCAATCGCCTCC
>Frequency_1_QualityScore_FFHHHHHJJJJIJJJJJJJJJJGIHHIJJJGIJJJDGIFHIJIJJJJJJJIJJJIJJJJJJJJGIIJJIHHII_Mismatch_1_Sense_+_Library_PoolT
CATTGCTACTGTGTATCTTTTGTGTGGCTGATAGGTTTATTCTCCATATAATTTCTCTCCTGAATTTGATCTA
>Frequency_1_QualityScore_FFHHHHHIJJJJJJJJJJJJJJIJJJJJJJJJJJJIJIJJIIJJJIJIJJJJJJJJJHHHHGHFFFFFFFEEEEEDDDDDD_Mismatch_1_Sense_+_Library_PoolT
ATCATTTATTATTACGATTGCGAACATTGATGACCGGATGTATTAGATTCATGCCAATAAAATAAATTGATACACTGTTAA
>Frequency_1_QualityScore_FEHFGAFAHGEHIGEHBDF?DDH?BD;FB.=6B=>;CFGGI;;AC)=7;;8=66;3@AA((-,(5:>?C3<A>8>BB7>:>(2<?23:@CCCBC_Mismatch_1_Sense_+_Library_PoolT
AGCGCAGCCGCCCCTTCATACCGTATGGGTAGTGCCCTACTCCTTGGAGGGTCACTTCTGTTGGCCATGGCCTCGCTATAGGGCAATACACAGA
>Frequency_1_QualityScore_FFFFHDHGIJJJJEGHIGIHIGIHIIHHGGIJJIDHIJJJIGJADFIIIHCGIHEHHEECFFFDFECEDACCCDC@CDD_Mismatch_1_Sense_+_Library_PoolT
TATTTATTATTACGATTGCGAACATTGATGACCGGATGTATTAGATTCATGCCAATAAAATAAATTGATACACTGTTAC
>Frequency_1_QualityScore_FFHHHHHJJJJJJIJIJJJJJJHIIJJJJJHIHFHIJJJIJJJJJJJJJIHHHHHHFFFFFFEEEEEECDDDDDDDDDDDDEDDBBDDDDEDDD_Mismatch_0_Sense_+_Library_PoolT
ATTATTACGATTGCGAACATTGATGACCGGATGTATTAGATTCATGCCAATAAAATAAATTGATACACTGTTACAATTTGCACGAATTTTAGTT
>Frequency_1_QualityScore_FFHHHHHJJJJJJJHIJHIIJIJIJJJJJIJJIJJJJJJJGIIJJIIIJJJJIIHIIJJEIJJJIJ_Mismatch_0_Sense_+_Library_PoolT
ACATTGATGACCGGATGTATTAGATTCATGCCAATAAAATAAATTGATACACTGTTACAATTTGCA
>Frequency_1_QualityScore_FFHHHHHJJJJJJJIJJIJIJJIJJHIJJJJHHHIIJJJJIJEIHHHHHHFFFFFCDDDDDDDDDDDDDCDDEDDDBBBCDDDDDDDDDDDDDD_Mismatch_0_Sense_+_Library_PoolT
CGCCAAACCCTTCGTCGTCAAATGGTGCGAGTCCCCCAACTGAGACTACTCCAAGCGCAGCCGCCCCTTCATACCGTATGGGTAGTGCCCTACT
>Frequency_1_QualityScore_FFHHHHHJJJJJJIJJIJJJJJJJJJJJJJJJJJJJJJJJHIJJJJJJJJJJJJJJJHHHHHFFFFFFFCEEEEEDDDDDDDCDDDDDDD_Mismatch_0_Sense_+_Library_PoolT
ATCATTTATTATTACGATTGCGAACATTGATGACCGGATGTATTAGATTCATGCCAATAAAATAAATTGATACACTGTTACAATTTGCAC
>Frequency_1_QualityScore_DFGHHFHGGHEHEH)@?EGH9?F<DD66@DHGEHGHIGGECB@CCDACAEHEEDBBDFCC@CEE@;3>@;A>@C>>>:>CA3<<>AC:CCCC@>_Mismatch_1_Sense_+_Library_PoolT
TACTCCTTGGAGGGGCACTTCTGTTCGCCATGGCCTCGCTATAGGGCAATACACAGATACCTATGATTTCAGTGAGTGAGCACCTTCTTCAGGA
>Frequency_1_QualityScore_DDF<DFHIIBHEGFBHIFB@BEF4A@,A9CFCH@@@GHIFGCFBFC=??4?0DFHIHG@FFAGEGHFFDC@D@C6;;@>AC<35>>?C_Mismatch_0_Sense_+_Library_PoolT
ATATATATATTATATATTATTTTCTTCTCATCATTTATTATTACGATTGCGAACATTGATGACCGGATGTATTAGATTCATGCCAATA
>Frequency_1_QualityScore_FFHHHHHJJJIJJJJJIJJJHJJIJJJJJJJIJHIJJJJIIJJJFHIGIIJJIJJJJJJJJJIIJJJJJGGIIJJJJHHHHHF_Mismatch_0_Sense_+_Library_PoolT
TTATTGATACATTGCTACTGTGTATCTTTTGTGTGGCTGATAGGTTTATTCTCCATATAATTTCTCTCCTGAATTTGATCTTA
>Frequency_1_QualityScore_DFHHHHHJJJJJJIIIJIGIIJGIGHIG>GGIJJHHHEEFFFDDDDDDD?>CBBBDDDDCDDDDDBDB??ACCDCDDB@?BDCCCCDCBB@<C3_Mismatch_0_Sense_+_Library_PoolT
CTCCCACACCGTCAACTGTTGAATCGCCGCCCCCATCACCGACCACTACCACGCCTTCTGCGCCAAACCCTTCGTCGTCAAATGGTGCGAGTCC
>Frequency_1_QualityScore_FFHHHHHJJJJJIJJJJJJJJJJJIJIJJJIJJJJJJJJJJJJJJJJJIJJJJJJJHIJGIGIJHHHFHHGGFFDFFDFFEEEEDEED_Mismatch_1_Sense_+_Library_PoolT
CAATACACAGATACCTATGATTTCAGTGAGTGAGCACCTTCTTCAGGATTCCCGGGTGCATATATATATTATATATTATTTTCTTCTA
>Frequency_1_QualityScore_DFHHHHHJJJJJJJIJJJJIJJJJJJJJJJJJJJJJJJJJIJJJJJJJJJJJJJJJIJJIHHHHHHHFFEFFFFEEEEEEDDEEDDEEDDDDDD_Mismatch_1_Sense_+_Library_PoolT
ATATTATTTTCTTCTCATCATTTATTATTACGATTGCGAACATTGATGACCGGATGTATTAGATTCATTCCAATAAAATAAATTGATACACTGT
>Frequency_1_QualityScore_DFHFHGFGGIJGIGHFGGGGIEHGH@HHGIIEGFHJIIJJIGGDHGGHGIEHHIIIIJJBHIFEEHGHGEDFD>@BDFEEEDDCDDDEDEDDDD_Mismatch_1_Sense_+_Library_PoolT
ATGGCCTCGCTATAGGGCAATACACAGATACCTATGATTTCAGTGAGTGAGCACCTTCTTCAGGATTCCCGGGTGTATATATATATTATATATT
>Frequency_1_QualityScore_FFGHHHHIFHJJJJHGJGHIIJIJJJJJJJJJIIJJFHGGIIJJJJJJIIJIIHHHEHHFFDDACEDDDBBDDDDDDDDDDDDDDDDCEEEDDD_Mismatch_1_Sense_+_Library_PoolT
GCATACCGTATGGGTAGTGCCCTACTCCTTGGAGGGTCACTTCTGTTCGCCATGGCCTCGCTATAGGGCAATACACAGATACCTATGATTTCAG
>Frequency_1_QualityScore_=2=CBDAAE>)<F:D?DD;D@EA=??@AADECDDEDDDCD3;779>?8;><???>??5<70285>AA:::>>-903(425-8<AAAAAA_Mismatch_1_Sense_+_Library_PoolT
GTTGAATCGCGGCCCCCATCACCGACCACTACCACGCCTTCTGCGCCAAACCCTTCGTCGTCAAATGGTGCGAGTCCCCCAACTGAGAC
>Frequency_1_QualityScore_FFHHHHHJJJJJIJJJJJJJJJJJJJJJJJJJIJJJJHHHHGFFFFFEEEEDDDDDDDDDBDDDDDDDDDDDDDDDDDDDDDDDDDDDBBDDDD_Mismatch_1_Sense_+_Library_PoolT
TAGAACCGGAAGCGTACCATCCTCCTCGCCCGCCCCATTTCCGTCATCTACCGCTCCCACACCAACAACTGCCAAATCGCCGACCCCGTCATCT
>Frequency_1_QualityScore_FFHHDDHGIIIJJGJJJJJJIEGHIJGIIHIIIJJIECGGHGE=CDEFFBDDCCCDDCCCCCCDDDDBD>@@DBDDDBD@8ACDDD952?A??<_Mismatch_1_Sense_+_Library_PoolT
CCACGCCTTCTGCGCCAAACCTTTCGTCGTCAAATGGTGCGAGTCCCCCAACTGAGACTACTCCAAGCGCAGCCGCCCCTTCATACCGTATGGG
>Frequency_1_QualityScore_DDDDDDDEA<AEI>E**:::??@D:@D89BDC>=B<B4/)=73@AAACCC;=CAA>7@?;A)?@6;>A_Mismatch_0_Sense_+_Library_PoolT
ACGATTGCGAACATTGATGACCGGATGTATTAGATTCATGCCAATAAAATAAATTGATACACTGTTAC
>Frequency_1_QualityScore_FFHHHGGIIHIJJJJIIGGIGHIIIICGGIIJIIIIJJJJJJIJJJJGHIIJJHHGGGIIJJCHEGEHFDDF_Mismatch_0_Sense_+_Library_PoolT
CGAACATTGATGACCGGATGTATTAGATTCATGCCAATAAAATAAATTGATACACTGTTACAATTTGCACGA
>Frequency_1_QualityScore_=A+C?2A:@?<C:8C?EBC?BC<??DBDD?BB?4*09B<?D898D>B8BD>).8BA@D@(=@AA_Mismatch_0_Sense_+_Library_PoolT
GGATTCCCGGGTGCATATATATATTATATATTATTTTCTTCTCATCATTTATTATTACGATTGC
>Frequency_1_QualityScore_FFHHHHHJJJJJJJJJJJJIJGIJJJJJJJJJJJEIHHFFFFFEEDDDDDDDDDDDDDDDDDDDDDDDDDDDDDDDDDDDDDBDBDDDDDDDBD_Mismatch_0_Sense_+_Library_PoolT
ACCGTCAACTGTTGAATCGCCGCCCCCATCACCGACCACTACCACGCCTTCTGCGCCAAACCCTTCGTCGTCAAATGGTGCGAGTCCCCCAACT
>Frequency_1_QualityScore_DDFHHHFEEGHE<??F??CFIGDGHGIDDEEBF@3FAGGHIGHHHE;(96>ACCC@@@BBCA@2=9?<A?:@@A@C>34?C?@??@@@3<@<B5_Mismatch_0_Sense_+_Library_PoolT
CCATCACCGACCACTACCACGCCTTCTGCGCCAAACCCTTCGTCGTCAAATGGTGCGAGTCCCCCAACTGAGACTACTCCAAGCGCAGCCGCCC
>Frequency_1_QualityScore_DFHHHHHJJJJJJHIIJHIHIIGIJJJJJJJJJJJJJJJJJIJFHIIFIJJIJJJJJIJJJJIIJIHHHGHGHFFFFFFFEEEEEEEFEDDDDD_Mismatch_0_Sense_+_Library_PoolT
CCTATGATTTCAGTGAGTGAGCACCTTCTTCAGGATTCCCGGGTGCATATATATATTATATATTATTTTCTTCTCATCATTTATTATTACGATT
>Frequency_1_QualityScore_FFHHHHHJJJJJJJJJJJJJJJJJJJJIJJJJHJJIJIJJJJJJJJJJJJJJJJJJJHHHHHHFFFFFFFEEEEEEEDDDDDDEDDDBDDDDFD_Mismatch_0_Sense_+_Library_PoolT
TTATTATTACGATTGCGAACATTGATGACCGGATGTATTAGATTCATGCCAATAAAATAAATTGATACACTGTTACAATTTGCACGAATTTTAG
>Frequency_1_QualityScore_:)?18??EED*??:0?33?0000094?88)2=8A=7.@(--&5523+9>:>DAA?=78<>A8(:>95>89>34(30<A:43438>A_Mismatch_1_Sense_+_Library_PoolT
GCCCCTTCATACCGTATGGGTAGTGCCCTACTCCTTGGGGGGTCACTTCTGTTCGCCATGGCCTCGCTATAGGGCAATACACAGAT
>Frequency_1_QualityScore_BDHDFFHIJGFHHGGJJGJIJ@BDHGIIIJHJGGGEGIJIIIHFFDCEDCDDCA>@DD<CBCDD@?@ACACACCDCC:ACCDD@A?ACDDCCCC_Mismatch_0_Sense_+_Library_PoolT
ATGGTGCGAGTCCCCCAACTGAGACTACTCCAAGCGCAGCCGCCCCTTCATACCGTATGGGTAGTGCCCTACTCCTTGGAGGGTCACTTCTGTT
>Frequency_1_QualityScore_FFHHHHHJJJJIJJJJJJJJJJJIJJJJJJJJJJJJIJJJJJIJIGIJJIJJIJJJJJJJJJJDIHFFFEEFEEEEEEDDEDDDDD_Mismatch_1_Sense_+_Library_PoolT
TTATATATATTATATATTATTTTCTTCTCATCATTTATTATTACGATTGCGAACATTGATGACCGGATGTATTAGATTCATGCCAA
>Frequency_1_QualityScore_DDHHDHHBEE@G:CHGH>>?4CFGI<FG?<FGGIEHIGEHGGE@ACFGIEDHHEIEEFAEE@?>>BC?C@>ACCCCACBB_Mismatch_0_Sense_+_Library_PoolT
TACGATTGCGAACATTGATGACCGGATGTATTAGATTCATGCCAATAAAATAAATTGATACACTGTTACAATTTGCACGA
>Frequency_1_QualityScore_FFHHHHHJIJJJJJHGHFHIIJGGIJJJJJJJIJJJHHHIIIJJJIIJIJJIIJJIIHGHFFFCDEEEDDDDDDDDDBDDDDDDDDDCEEDDDD_Mismatch_1_Sense_+_Library_PoolT
TCATACCGTATGGGTAGTGCCCTACTCCTTGGAGGGTCACTTCTGTTCGCCATGGCCTCGCTATAGGGCAATACACAGACACCTATGATTTCAG
>Frequency_1_QualityScore_FFHHHHGGIJJJJJJJJJJIJJJJIJJJJJJJJJIJIJJJIIJJJJJJJJJJJIIJHIJHEHHHHFFFFEDCDEEEACDDDEDDDD?>BDDDDE_Mismatch_1_Sense_+_Library_PoolT
TCTTCTGTTCGCCATGGCCTCGCTATAGGGCAATACACAGATACCTATGATTTCAGTGAGTGAGCACCTTCTTCAGGATTCCCGGGTGCATATA
>Frequency_1_QualityScore_FFHHHGH@EGIJJJJJJJJIJIIIIJJJIJJJJJJJJJJJJJJJJJIJJJJIJJIIJJJJJJIHHFFFFEFFDEDDDDDCDDFEDDDEDDEDDD_Mismatch_0_Sense_+_Library_PoolT
TCCCGGGTGCATATATATATTATATATTATTTTCTTCTCATCATTTATTATTACGATTGCGAACATTGATGACCGGATGTATTAGATTCATGCC
>Frequency_1_QualityScore_FFHHHHHJJJIIJJJJIJJJIIJJJJIJJJJJJJJJJJJJIIIIJHIJJJJJIJIHIJJJJJJJJJJJJGHIIIIJJHHHFFFDEEEEEDCCCD_Mismatch_0_Sense_+_Library_PoolT
TCCTGAATTTGATCTTATTTGGCCATATGTAATATTTTCAAAGCGTTGTTCACAGTATAATTATTATGATCTACACCACCAAGAGCCTAGGATT
>Frequency_1_QualityScore_FFHHHAFGIGIEGIIIJIEGIIIIDHJJEHGGHIIIJJFIGHJGJBCGGFEE<EHGCHFEFEDFFFEEEDCCCCDECDBD;@BCDCC@CDDEED_Mismatch_1_Sense_+_Library_PoolT
GTTCGCCATGGCCTCGCTATAGGGCAATACACAGACACCTATGATTTCAGTGAGTGAGCACCTTCTTCAGGATTCCCGGGTGCATATATATATT
>Frequency_1_QualityScore_FFHGHHHHIIJJJJJJJJIJJJJJJJJJIJIJJJJIJJJJJJHHFFFFFFEDDDDDDD?CDDCCCDDDDCDDDDCDCDDD8ABCDDDDDCCDDD_Mismatch_0_Sense_+_Library_PoolT
GTGCGAGTCCCCCAACTGAGACTACTCCAAGCGCAGCCGCCCCTTCATACCGTATGGGTAGTGCCCTACTCCTTGGAGGGTCACTTCTGTTCGC
>Frequency_1_QualityScore_FFHHHHHJJJJJJJJJJJJJJJJJJJJJJJJJIJJJIJJJJJJJJIJJJJJJJIJJJJJJIJHEHHFFFFFFFEEFEEEFEEFEFEEEEDDDDD_Mismatch_2_Sense_+_Library_PoolT
ATAGGGCAATACACAGACACCTATGATTTCAGTGAGTGAGCACCTTCTTCAGGATTTCCGGGTGCATATATATATTATATATTATTTTCTTCTC
>Frequency_1_QualityScore_DDF?CC?F?@:EGGIHH><EFGFD?BD<GD<AFGFHGI@>1:<4==>A>AC:;\325::>@7-9@@C?<82>?<A?B@?BBCC>:+::9<953@_Mismatch_1_Sense_+_Library_PoolT
CTCCCACACCGTCAACTGTTGAATCGCCGCCCCCATCACCGACCACTACCACGACTTCTGCGCCAAACCCTTCGTCGTCAAATGGTGCGAGTCC
>Frequency_1_QualityScore_FFHHHHHJJIJJJJJIJIHIJJJJIJJJJJJIIJJJJHHIJJJJJJHHIIIJJIIIJHHHHFFFDEECCCBBDDDDDDDDDDDDDDDDDDDCCD_Mismatch_1_Sense_+_Library_PoolT
TTCATACCGTATGGGTAGTGCCCTACTCCTTGGAGGGTCACTTCTGTTCGCCATGGCCTCGCTATAGGGCAATACACAGACACCTATGATTTCA
>Frequency_1_QualityScore_FFHGHHHJGEHGFGGHIIJIIHGHGIIJJJIJJCHJIHGHHFFFFFDDDDDDDDDDDDCDD@BDDDDDCACCBBD>CDDDDDDDDDCDDDDDDC_Mismatch_0_Sense_+_Library_PoolT
TGTTGAATCGCCGCCCCCATCACCGACCACTACCACGCCTTCTGCGCCAAACCCTTCGTCGTCAAATGGTGCGAGTCCCCCAACTGAGACTACT
>Frequency_1_QualityScore_FFGHHHHGIJJJJJJJIJJJIJIIJJJJJIJJJJJIJGGIHGGJIJJJJIIJJJJJHHHHHGFFFDFFFCDEE_Mismatch_0_Sense_+_Library_PoolT
ATCATTTATTATTACGATTGCGAACATTGATGACCGGATGTATTAGATTCATGCCAATAAAATAAATTGATAC
>Frequency_1_QualityScore_=@DA:?A?@EAEEFE@EICCECD9?@8BB0)=BA_Mismatch_0_Sense_+_Library_PoolT
CGCCTTCTGCGCCAAACCCTTCGTCGTCAAATGG
>Frequency_1_QualityScore_FFHGHHHJJJJJJIJJIJIHGIIGIGGD=GGIJJJIGBHHHGHHDDEDDDDDDDDDDBDDDDDDDDDBDACD@BDDDDDDDDDDCCC?ABBBCD_Mismatch_0_Sense_+_Library_PoolT
CGCTCCCACACCAACAACTGCCAAATCGCCGACCCCGTCATCTGCCGCTCCCACACCAACAACTGCCCAATCGCCTCCACAATCACCGTCAACT
>Frequency_1_QualityScore_FFDHHFFIGGHHGGGGHGIGGIIIJ<FHHGHIGB@CFHEIIF>GH4?AA?BFCCEA;CCDCDDDDCDACB?@@D9A@BB>@BACDEE@?<8A?_Mismatch_0_Sense_+_Library_PoolT
TACCACGCCTTCTGCGCCAAACCCTTCGTCGTCAAATGGTGCGAGTCCCCCAACTGAGACTACTCCAAGCGCAGCCGCCCCTTCATACCGTAT
>Frequency_1_QualityScore_FFHHHHHJJJIJJJJJJJJIIJJJJJJJJJJHIJJJJJJJJJJJIIJJJJJJJJJHHHHHHHFFFFFFEE_Mismatch_1_Sense_+_Library_PoolT
TATTACGATTGCGAACATTGATGACCGGATGTATTAGATTCATGCCAATAAAATAAATTGATACACTGTA
>Frequency_1_QualityScore_FFHHHHHJJJJJJJJJJJJJJJIJFHIJIGIIJJJJJJJJJJJJJIIJJIIIIJFHIJJFIIFHHGHHHCDFFFFFFFEEDEEEDDECCDDDEE_Mismatch_1_Sense_+_Library_PoolT
ATACACAGACACCTATGATTTCAGTGAGTGAGCACCTTCTTCAGGATTCCCGGGTGCATATATATATTATATATTATTTTCTTCTCATCATTTA
>Frequency_1_QualityScore_FFHHHHHJIJJJJJJJJGJJJEHHJJJJJJJJJJJIJJJJJIIJJJJJJJFIJJHHHHFFFFFEEDEEDCCDDEEEDEDEDCDCDDDDDDDDCD_Mismatch_1_Sense_+_Library_PoolT
ATTGCCCTACTCCTTGGAGGGTCACTTCTGTTCGCCATGGCCTCGCTATAGGGCAATACACAGATACCTATGATTTCAGTGAGTGAGCACCTTC
>Frequency_1_QualityScore_FFHHHHHJJJJJJJJJJIIJIJJJJJGIIFHIGIJIJJJIJJJJIJIJJIJJJJJIHHGHHGFFFFFFF_Mismatch_0_Sense_+_Library_PoolT
TTACGATTGCGAACATTGATGACCGGATGTATTAGATTCATGCCAATAAAATAAATTGATACACTGTTA
>Frequency_1_QualityScore_FFHHHHHJJJ@GIJJJJJJJJIJJJJJIIJJIJJJIJJJJJJJJJJJJJJJJIJJJJIJJJJIJHGEFFEECCEEDDBDDDDCDDDDEDDEDDE_Mismatch_2_Sense_+_Library_PoolT
CATTCCCGGGTGCATATATATATTATATATTATTTTCTTCTCATCATTTATTATTACGATTGCGAACATTGAGGACCGGATGTATTAGATTCAT
>Frequency_1_QualityScore_?DDAD?::+<C?E>FFFIF7?8DFEEFFF:FFCDCC;F>BEEEEEE;@B;@>@>AB=;AB(;33:?BBB:<A@BB:34:4+5<B<>A@ABBB@B_Mismatch_0_Sense_+_Library_PoolT
CAACTGAGACTACTCCAAGCGCAGCCGCCCCTTCATACCGTATGGGTAGTGCCCTACTCCTTGGAGGGTCACTTCTGTTCGCCATGGCCTCGCT
>Frequency_1_QualityScore_FFGGFFHJJIJGIJJJIJHHIIHHIJJIJJJJJJJJJJIIIJJIJJIIDFHIIGIIHGIIJJGGIIJIHHHHHHHHFFFFFFEEEEEEEEEEFF_Mismatch_1_Sense_+_Library_PoolT
TGATACCTATGATTTCAGTGAGTGAGCACCTTCTTCAGGATTCCCGGGTGCATATATATATTATATATTATTTTCTTCTCATCATTTATTATTA
>Frequency_1_QualityScore_FFGGHHFGIJJJJJJIJJJIJJIJIIJJFIJJIJJJIBIIJJJIIIJJJIBH@EHIIHHGH)?EEDFFDCEEEDDEEDEEDDDEDDCCCCCCDC_Mismatch_1_Sense_+_Library_PoolT
TATTTTCTTCTCATCATTTATTATTACGATTGCGAACATTGATGACCGGATGTATTAGATTTATGCCAATAAAATAAATTGATACACTGTTACA
>Frequency_1_QualityScore_FFHHHHHJJJJJJJJJJJJJHJJJJJJIJJJHJJJJJJJJJJJJJJJJIIIJJJJJJEHHHHGFFFFFFDEFEEFFEFEEFEEEDDDDDEEDDC_Mismatch_1_Sense_+_Library_PoolT
GCAATACACAGACACCTATGATTTCAGTGAGTGAGCACCTTCTTCAGGATTCCCGGGTGCATATATATATTATATATTATTTTCTTCTCATCAT
>Frequency_1_QualityScore_FFHHHHHIJJJJIJIJJIIJFIIJJJJHHIIDGHIJJJIJJJJJIHGIHIJIJJIJJHHHHGGHFFEFFFFFDDDCEFCEEEEEDDDCDEEDDD_Mismatch_0_Sense_+_Library_PoolT
GCAATACACAGATACCTATGATTTCAGTGAGTGAGCACCTTCTTCAGGATTCCCGGGTGCATATATATATTATATATTATTTTCTTCTCATCAT
>Frequency_1_QualityScore_FFHHHHHJJJFHIDHGIJIJJJJJJJIJJJJJ?DHIJJJJJIIJJJJIJJJHHHHFFFDDEEEDDDBCCCCDDDDDDDDDDDDDDEEDEDDDDD_Mismatch_1_Sense_+_Library_PoolT
ACCGTATGGGTAGTGCCCTACTCCTTGGAGGGTCACTTCTGTTCGCCATGGCCTCGCTATAGGGCAATACACAGACACCTATGATTTCAGTGAG
>Frequency_1_QualityScore_+BFHHHHJJJJGGJIJJJJGIGIJIIIJJJIJJIGH=FFHJHIJIGGIHIHHFDDDDDDDCDDDDDDDDDCDDDDDDBDDCDDC@DDBBDDDDB_Mismatch_1_Sense_+_Library_PoolT
TTCGCCTCCACAATCACCGTCAACTCCCACACCGTCAACTGTTGAATCGCCGCCCCCATCACCGACCACTACCACGCCTTCTGCGCCAAACCCT
>Frequency_1_QualityScore_FEFF<FDBEEDGGE@GEFHGFAGBDBGEEHCGHGII@GEFGEEEGH<=8AACA>C>@?@?BBCCA5>8:>:>CCC?CCCCCCC<C(5(38@C@C_Mismatch_0_Sense_+_Library_PoolT
TCAAATGGTGCGAGTCCCCCAACTGAGACTACTCCAAGCGCAGCCGCCCCTTCATACCGTATGGGTAGTGCCCTACTCCTTGGAGGGTCACTTC
>Frequency_1_QualityScore_FFHHHHHJJJJJJJJJJJJHIIJJHHHHIJIJGIJJJJJJJJJJIJJGJJJJJJJJFHIJHHGGFGHGFDFFFFFFFEEFEEEDDDDDEEDDDE_Mismatch_1_Sense_+_Library_PoolT
CAATACACAGACACCTATGATTTCAGTGAGTGAGCACCTTCTTCAGGATTCCCGGGTGCATATATATATTATATATTATTTTCTTCTCATCATT
>Frequency_1_QualityScore_FFHHHHHJEHIJJJIIIJJJJJJJJJJJJJJJJJJJIJJJJIJJJHIJJIJJJJ_Mismatch_1_Sense_+_Library_PoolT
ACCGGATGTATTAGATTCATGCCAATAAAATAAATTGATACACTGTTACAATTA
>Frequency_1_QualityScore_FFHHHHHJJJJJJJJJJJJJJJJJJJJJJJJJJJJJIJJIJJJJJJIJJJJJJJJJHJJJIHHHHHFFFFEEEEEDEDCDDEDDDDBBDDEADD_Mismatch_0_Sense_+_Library_PoolT
ACTTCTGTTCGCCATGGCCTCGCTATAGGGCAATACACAGATACCTATGATTTCAGTGAGTGAGCACCTTCTTCAGGATTCCCGGGTGCATATA
>Frequency_1_QualityScore_FFHFHHHJIJJJJJJJJIJJJJJIJJJJJJJIJJJIJJGJJIIJJJIGIJJHIIJHHHHHFEFFEFEEECEEEEDDDDDDDDDDDDDDD_Mismatch_1_Sense_+_Library_PoolT
CATCATTTATTATTACGATTGCGAACATTGATGACCGGATGTATTAGATTCATGCCAATAAAATAAATTGATACACTGTTACAATTTGA
>Frequency_1_QualityScore_FFHHHHHJIJJJJJJJJJJIJJJJJJJJJJJJJJIJJJIJJJJJJIIIJJIIJJIJJJJJJJHHHHHHFDFFFDD@BDDEDDEDEDDDFEDEED_Mismatch_1_Sense_+_Library_PoolT
CCATGGCCTCGCTATAGGGCAATACACAGACACCTATGATTTCAGTGAGTGAGCACCTTCTTCAGGATTCCCGGGTGCATATATATATTATATA
>Frequency_1_QualityScore_DFHHHHFIJJJGHJCFEEIHIHIIHIIJJJJJJJJJJIHIJJJJIJJIJJJJJJIJJJJJJJHIJJIJJHIJJJIIJHEHFFFFEECEADF_Mismatch_0_Sense_+_Library_PoolT
TGGCTGATAGGTTTATTCTCCATATAATTTCTCTCCTGAATTTGATCTTATTTGGCCATATGTAATATTTTCAAAGCGTTGTTCACAGTAT
>Frequency_1_QualityScore_FFHHHHHJJJJJJJJJJJJJJJJJJJJJJJJJJJJJJJJJJHIJJHJJJJJJJJJJJJJJJHHHHHHFFFDCBDDDCDDDEECFEEDEEEEFEE_Mismatch_2_Sense_+_Library_PoolT
AGCCTCGCTATAGGGCAATACACAGACACCTATGATTTCAGTGAGTGAGCACCTTCTTCAGGATTCCCGGGTGCATATATATATTATATATTAT
>Frequency_1_QualityScore_DDDADDD<:C4:AC@FEDEBEE@EECEICFEIEIFEIIIEEIEIC@BDCDDDCA;6A@D>DA:A>AD>?>???>ADEDEAADAADAAAA>AAA_Mismatch_0_Sense_+_Library_PoolT
GTGCATATATATATTATATATTATTTTCTTCTCATCATTTATTATTACGATTGCGAACATTGATGACCGGATGTATTAGATTCATGCCAATAA
>Frequency_1_QualityScore_FFHHHHHJJJJJJJJJJJJJJJJJJJJJJJJJJJJJJGIJJJJJJJJJJJJJIJJJJHHHHHHFFFEFFDDEEEEEDDDDDDD_Mismatch_1_Sense_+_Library_PoolT
ATTTATTATTACGATTGCGAACATTGATGACCGGATGTATTAGATTCATGCCAATAAAATAAATTGATACACTGTTACAATTA
>Frequency_1_QualityScore_FFHHHFHGGHIJJHJHHIJHIIJJIJJJJJJJIIJJEHGIIIJIIHIIJIIIIIIGHIEIJIIIJHHGHEHEHFFFFFFCEEEEAEEDDEFDBB_Mismatch_1_Sense_+_Library_PoolT
CACCTATGATTTCAGTGAGTGAGCACCTTCTTCAGGATTCCCGGGTGCATATATATATTATATATTATTTTCTTCTCATCATTTATTATTACGA
>Frequency_1_QualityScore_FFHHHHHJJJJJJJJJJJJJJJJIJJJJJJJJJJJJJJJJJJJGIJJJJJJJJJJJJJHHHHHHFFFFFFEEEEEEDDDDDDDDDDDDDDDDCC_Mismatch_1_Sense_+_Library_PoolT
CTCATCATTTATTATTACGATTGCGAACATTGATGACCGGATGTATTAGATTCATGCCAATAAAATAAATTGATACACTGTTACAATTTGCACA
>Frequency_1_QualityScore_FFFHHHGIJJIJGIIEIGIIJDEHIJIFEEHCGGAGGHHCEHHBFCBFD?CACDDDC>ACC<:??BCDD?CBBDD?BDCCBCB@CCDDDCDCCC_Mismatch_1_Sense_+_Library_PoolT
CGCAGCCGCCCCCTCATACCGTATGGGTAGTGCCCTACTCCTTGGAGGGTCACTTCTGTTCGCCATGGCCTCGCTATAGGGCAATACACAGATA
>Frequency_1_QualityScore_FEHHHHHJJJJJJJJJJJIJJJJJJJJJJIJJIJJJJIJJJJJIJJJJJJEIJJJIIEHGHGHDFFFFDCEDEEDEDDDCDDEDDDD<@DDDDD_Mismatch_2_Sense_+_Library_PoolT
GACTTCTGTTCGCCATGGCCTCGCTATAGGGCAATACACAGACACCTATGATTTCAGTGAGTGAGCACCTTCTTCAGGATTCCCGGGTGCATAT
>Frequency_1_QualityScore_FFGHHHHJJHIJJIIHIJFIIJJJJJJJJIIIJIJJJJJJJJJJJJJJJ_Mismatch_0_Sense_+_Library_PoolT
GACCGGATGTATTAGATTCATGCCAATAAAATAAATTGATACACTGTTA
>Frequency_1_QualityScore_DDHHDDBCFEGDEHIEHHII@EGI1:?GFE)?9DFB:CFGEA)=FCEHDAEAAH=1=<B>?@BBBCBBCA>CC?B8A8A3<34<49A:?_Mismatch_0_Sense_+_Library_PoolT
GCCAAACCCTTCGTCGTCAAATGGTGCGAGTCCCCCAACTGAGACTACTCCAAGCGCAGCCGCCCCTTCATACCGTATGGGTAGTGCCC
>Frequency_1_QualityScore_FFHHHHGJJJJJIIIJJJJJJHIGHIGIJJIJJIJJJJIJJJFJJJJHHHHHHFFFFFDEEEECEEDDA_Mismatch_1_Sense_+_Library_PoolT
GCGAACATTGATGACCGGATGTATTAGATTCATGCCAATAAAATAAATTGATACACTGTTACAATTTGA
>Frequency_1_QualityScore_DAFDBFHGB@<?FF9GD?EC?8:??9?<?:?7@AG;;18)76)545??EEECA;.(9?@255>28?BBC9@CCCAC>@C9ACC_Mismatch_0_Sense_+_Library_PoolT
CCATCACCGACCACTACCACGCCTTCTGCGCCAAACCCTTCGTCGTCAAATGGTGCGAGTCCCCCAACTGAGACTACTCCAAG
>Frequency_1_QualityScore_FFHHHHHIIIIJJJJEGIJJJJJIJJJJJIJJIJIIJJJJJJJJJHHJJIIDGEFHHGHGFFFFFFDEE@CCEBCDDDDDDDDDDDDDDDDD@C_Mismatch_1_Sense_+_Library_PoolT
ATACTCCTTGGAGGGTCACTTCTGTTCGCCATGGCCTCGCTATAGGGCAATACACAGATACCTATGATTTCAGTGAGTGAGCACCTTCTTCAGG
>Frequency_1_QualityScore_DBBBDDDDDDADDCC>CCAC@CCDCDDDD@@CDCCCDDDCDCACDC@@CACCDDDDBDDBDEDDEEEEEBBDCCADEDCC>>CDDCDD@_Mismatch_1_Sense_+_Library_PoolT
GCAATACACAGATACCTATGATTTCAGTGAGTGAGCACCTTCTTCAGGATTCCCGGGTGCATATATATATTATATATTATTTTCTTCTA
>Frequency_1_QualityScore_FFHHHHGIIJJJJJJIJJJJJJEEGIFHHJIJJIJIJJJJJJIIJHIJJJJJ@FHIICGIJJHHHFHHHEEFDEEBDF>CCCAEEEC@CDFC@;_Mismatch_1_Sense_+_Library_PoolT
ACACAGACACCTATGATTTCAGTGAGTGAGCACCTTCTTCAGGATTCCCGGGTGCATATATATATTATATATTATTTTCTTCTCATCATTTATT
>Frequency_1_QualityScore_FFHHGHHIJJJJJJIJJJJJIIIJJJGHIIJIIJJJJJJJJJJJHEHF;CEEEEEDDDDDDDDDBDDDCCDDDDDDEEDDCDDDDCDDDDDDDD_Mismatch_2_Sense_+_Library_PoolT
GCAGCCGCCCCTTCATACCGTATGGGTAGTTCCCTACTCCTTGGAGGGTCACTTCTGTTCGCCATGGCCTCGCTATAGGGCAATACACAGACAC
>Frequency_1_QualityScore_FFHHGHHJIJJJIEHIIJJIFHJJJJIIJGHGHJJJJHHEIJIIJJJJJJJJJCHJHHCHHHFFFFFFF@@C@CCDDEEEDDDCCD_Mismatch_1_Sense_+_Library_PoolT
ATTTATTATTACGATTGCGAACATTGATGACCGGATGTATTAGATTCATGCCAATAAAATAAATTGATACACTGTTATAATTTGCA
>Frequency_1_QualityScore_FFHHHHHIJIJJJJJJJJJJIJJJJJJJJJJJIIJJJJJJJJJJIJJJJJJIIHJJJJJJJJJJHHHHFDBEDEEACE?CDEDDDCDDDEEEFE_Mismatch_0_Sense_+_Library_PoolT
GATACACTGTTACAATTTGCACGAATTTTAGTTATTGATACATTGCTACTGTGTATCTTTTGTGTGGCTGATAGGTTTATTCTCCATATAATTT
>Frequency_1_QualityScore_FFHHHHHJJJJJJJJJJJJHIIJIJJJJJJJIJJJJJJJJJJJJJGIJJJJJI_Mismatch_0_Sense_+_Library_PoolT
CAATAAAATAAATTGATACACTGTTACAATTTGCACGAATTTTAGTTATTGAT
>Frequency_1_QualityScore_FFHHHHHIJJJJJJJJIIJJJJGIGFIIJJJJJJJJJJJJJJJJJJJIHJIJJJIHHHHHHFFFFFFFECEEEEEDDDDDDCF_Mismatch_0_Sense_+_Library_PoolT
GATTGCGAACATTGATGACCGGATGTATTAGATTCATGCCAATAAAATAAATTGATACACTGTTACAATTTGCACGAATTTTA
>Frequency_1_QualityScore_DDFBBFHB9EFADGGIADBCDCH@D@C:CDGHC@A??BG@>FE@DFGAF@B>B_Mismatch_0_Sense_+_Library_PoolT
GATTCATGCCAATAAAATAAATTGATACACTGTTACAATTTGCACGAATTTTA
>Frequency_1_QualityScore_DFHFFHGEHHEH@HHIDEHGGGHEIIIIIIGIIIGGFG<DDFHBFDHIIIE@GGE@FBFCH@E5:=CED;BEEEDCC@CDEE>>->CDD;CD_Mismatch_0_Sense_+_Library_PoolT
TATAGGGCAATACACAGATACCTATGATTTCAGTGAGTGAGCACCTTCTTCAGGATTCCCGGGTGCATATATATATTATATATTATTTTCTT
>Frequency_1_QualityScore_FFHHGHHJHJJJJGIBHIHIIIJJIGIJJIIJJJIHHFHFFFDDDDDDDDDDDDDDDBDDDDCCDDDDDB<:@ABB?BDDCCDCCCCACCCC>8_Mismatch_0_Sense_+_Library_PoolT
ATCGCCGCCCCCATCACCGACCACTACCACGCCTTCTGCGCCAAACCCTTCGTCGTCAAATGGTGCGAGTCCCCCAACTGAGACTACTCCAAGC
>Frequency_1_QualityScore_FFHHHHHJIJJJJJFIIGIJJGIIGIJJJJIJJJJJHHHHHFFDDDDDBDDDDDCDDDDBBCCCCCDDDDDBCDDDDBDDDDDDDDDCDDDDAD_Mismatch_0_Sense_+_Library_PoolT
GAATCGCCGCCCCCATCACCGACCACTACCACGCCTTCTGCGCCAAACCCTTCGTCGTCAAATGGTGCGAGTCCCCCAACTGAGACTACTCCAA
>Frequency_1_QualityScore_FFHHHHHJJJJJJJJJJJIJJJIJJIIGIJJJJIAGIIGHHGHFFDDDDDDDDDDDDCDDDDCDDDBDDBBDDDDDD_Mismatch_0_Sense_+_Library_PoolT
TCCCACACCAACAACTGCCAAATCGCCGACCCCGTCATCTGCCGCTCCCACACCAACAACTGCCCAATCGCCTCCAC
>Frequency_1_QualityScore_FFGHHHHJDHJDHIGHIIHIHIIGHJJJIGIHGIGGIGIIIGIHHFGGJJIIIJIHHIJJJII_Mismatch_0_Sense_+_Library_PoolT
TTGATGACCGGATGTATTAGATTCATGCCAATAAAATAAATTGATACACTGTTACAATTTGCA
>Frequency_1_QualityScore_FFHHHHHJJJJJIJJIJJIJJJEIHJJJJJJHIJJJIJJGIIBGGHIJHJJJJJJIIJHHHHFHFFFEFCCCEEECEDCCCC_Mismatch_0_Sense_+_Library_PoolT
TCATCATTTATTATTACGATTGCGAACATTGATGACCGGATGTATTAGATTCATGCCAATAAAATAAATTGATACACTGTTA
>Frequency_1_QualityScore_FFHHHHHJJJJIJJIIJJJJJJGHIIJIHIJJJJJJJJJIJJJJJJJJHHGHHFFDDDDDDDDDDDDDEDDDDDDDDDD>CDCDDDDDDDDDDC_Mismatch_0_Sense_+_Library_PoolT
CAAACCCTTCGTCGTCAAATGGTGCGAGTCCCCCAACTGAGACTACTCCAAGCGCAGCCGCCCCTTCATACCGTATGGGTAGTGCCCTACTCCT
>Frequency_1_QualityScore_DDD>DDHGIGEHDHGHCCGIGEGIE?BFGGIJIEBCFHIJIGHJ(=ACCHF@;;?BC>>@BDDDCCBBD?@BEA>ACBB?CC@CCBCDCCCDDD_Mismatch_0_Sense_+_Library_PoolT
CCGCCCCTTCATACCGTATGGGTAGTGCCCTACTCCTTGGAGGGTCACTTCTGTTCGCCATGGCCTCGCTATAGGGCAATACACAGATACCTAT
>Frequency_1_QualityScore_FFHHHHHJJJJJJJJJJJJJJIJJJJJJJJIJJJJJIJJJJJHHHFFFFFCEDEEDDDDDDDDDDDDDDCDD?CBCDDDDDEDDBDDBDDDDDD_Mismatch_0_Sense_+_Library_PoolT
CCCCCAACTGAGACTACTCCAAGCGCAGCCGCCCCTTCATACCGTATGGGTAGTGCCCTACTCCTTGGAGGGTCACTTCTGTTCGCCATGGCCT
>Frequency_1_QualityScore_FFHHHHHJJJHJIJIIJJJJJJJJJJJJJJJJJJJJHHJJJIJJJJJIJJJJJIIJJIIJJIIIJIHHHEHHHFFDFFFFFEEEDFEDCB@BDD_Mismatch_1_Sense_+_Library_PoolT
TTTCAGTGAGTGAGCACCTTCTTCAGGATTCCCGGGTGCATATATATATTATATATTATTTTCTTCTCATCATTTATTATTACTATTGCGAACA
>Frequency_1_QualityScore_FFHHHHHJJJJJJJIIJJJJJJJJJIHIJJJJJJJJHHFFFEEDDDDDDDDDDDDDDDDDDDDDDDDDDDDDDDDDDDDDDDDCDDDDDDDDBB_Mismatch_0_Sense_+_Library_PoolT
CAACAACTGCCAAATCGCCGACCCCGTCATCTGCCGCTCCCACACCAACAACTGCCCAATCGCCTCCACAATCACCGTCAACTCCCACACCGTC
>Frequency_1_QualityScore_FFHHHHGJJJJJJJJJJJGIJJIJJJJIJJHIJIJJJJJJJJJJJIJJJJJJJJHHHHHHFFFFFFEEECEEEDDCDDE_Mismatch_0_Sense_+_Library_PoolT
ATTACGATTGCGAACATTGATGACCGGATGTATTAGATTCATGCCAATAAAATAAATTGATACACTGTTACAATTTGCA
>Frequency_1_QualityScore_BD<C<FA328C2<A)::D*?:CGFE@B*B9BF<DGFIGEIB>9*?F4=BBCFF4@F4@F5@D5):,93366;5;;(>;=@;?B@_Mismatch_1_Sense_+_Library_PoolT
GGATTCCCGGGTGCGTATATATATTATATATTATTTTCTTCTCATCATTTATTATTACGATTGCGAACATTGATGACCGGATGT
>Frequency_1_QualityScore_8+@D?D+2A:C;FEFEEIIDC9?C@00?DEIBBDEIC;AD@@@@==CDDD>;?;?@@A@>>A5>AA?A?9??>>>A>ADAAA:>>>A>::AAA>_Mismatch_2_Sense_+_Library_PoolT
GGGTAGGGCCCTACTCCTTGGAGGGTCACTTCTGTTCGCCATGGCCTCGCTATAGGGCAATACACAGACACCTATGATTTCAGTGAGTGAGCAC
>Frequency_1_QualityScore_DAFHH;CBDGBHGCHGGIDGHEGHGGGHI<FGIG?FH)=CFGGIIEHCC@BBB@;>@CCC?B=CBACCCACDDCEC>CCCCC@CC@A?9@?C@C_Mismatch_2_Sense_+_Library_PoolT
GCCCTACTCCTTGGAGGGTCACTTCTGTTCGCCATGGTCTCGCTATAGGGCAATACACAGACACCTATGATTTCAGTGAGTGAGCACCTTCTTC
>Frequency_1_QualityScore_FFHHHHHJJJJJJIJJGIGIJIGIJGHIIJJJJJJIJGIIJIICHIIJJHHHGHHFFFCDDDDDBDDDDDDDDDDDDDDDDDDDDDDDDDDDDD_Mismatch_0_Sense_+_Library_PoolT
CTGCCCAATCGCCTCCACAATCACCGTCAACTCCCACACCGTCAACTGTTGAATCGCCGCCCCCATCACCGACCACTACCACGCCTTCTGCGCC
>Frequency_1_QualityScore_FFHHHHHJJIJJJJJJJJJJJJJJIJJJJJJJJIJIJJJIJJJJJJJJJJJJJJGIHGEHGHHFFDFFEFECEEEDEDDDEDCCDEDDDDCCDD_Mismatch_1_Sense_+_Library_PoolT
ATTATTTTCTTCTCATCATTTATTATTACGATTGCGAACATTGATGACCGGATGTATTAGATTCATGCCAATAAAATAAATTGATACACTGTAA
>Frequency_1_QualityScore_FFHHFFHGHJJGIIHHIJGIIJJIIJEHIJHIIIGJJIJJJJJJIJJJJJIGHGFHHFFFFFDEFEEEEDCCDCDDDDDDBDDCDDDDDCCCDD_Mismatch_1_Sense_+_Library_PoolT
TCCTTGGAGGGTCACTTCTGTTCGCCATGGCCTCGCTATAGGGCAATACACAGACACCTATGATTTCAGTGAGTGAGCACCTTCTTCAGGATTC
>Frequency_1_QualityScore_D?FHHFFIGHG>H?FHGGHGCHHHHADHGGGIGGGGGIIG_Mismatch_0_Sense_+_Library_PoolT
GCCAATAAAATAAATTGATACACTGTTACAATTTGCACGA
>Frequency_1_QualityScore_A?;:A;CE3AEE@3C3CFFF?D<D;D0??CFFE_Mismatch_0_Sense_+_Library_PoolT
CAACAACTGCCAAATCGCCGACCCCGTCATCTG
>Frequency_1_QualityScore_FFHHHHHJJJJJJIIHJJJJJIIJJJJJJJJJ_Mismatch_0_Sense_+_Library_PoolT
AATAAATTGATACACTGTTACAATTTGCACGA
>Frequency_1_QualityScore_DDFFHHGGFIHIJGHIIGGGHEFGGGIDGGGIIJIJIJJJIGFHHJIJJIGEEEEECDB@DDDDD94>@@CBBDDD<A3@?>AA4>C<<3@C_Mismatch_0_Sense_+_Library_PoolT
AAACCCTTCGTCGTCAAATGGTGCGAGTCCCCCAACTGAGACTACTCCAAGCGCAGCCGCCCCTTCATACCGTATGGGTAGTGCCCTACTCC
>Frequency_1_QualityScore_FFHHHHGFIGDGJEHHGJIGHJGGFIIIGDHCHIIEIJJJJIJJJEAEFHHHHIJIJJIJJ_Mismatch_1_Sense_+_Library_PoolT
ATATATTATATATTATTTTCTTCTCATCATTTATTATTACGATTGCGAACATTGATGACCA
>Frequency_1_QualityScore_FFDHHHHJIIJJJJIJJJJIJJJJIJJJJJIJJJJJJJJJJIJJIJJIIIGFHIGHJJHHHGHFFFFFDDCECEEDFCDDD8=BCDDCDCDCDE_Mismatch_1_Sense_+_Library_PoolT
TGTTCGCCATGGCCTCGCTATAGGGCAATACACAGACACCTATGATTTCAGTGAGTGAGCACCTTCTTCAGGATTCCCGGGTGCATATATATAT
>Frequency_1_QualityScore_FFHHHHHJIJIJJJJJJJJJJJJJJJIJJJJJJJJJJJJJJJIJJJJJJIJJJJIGIJJJJJIIHHHDFEEFFFEEEEEEEDDDDDDDEDDDEE_Mismatch_1_Sense_+_Library_PoolT
AATATATTATATATTATTTTCTTCTCATCATTTATTATTACGATTGCGAACATTGATGACCGGATGTATTAGATTCATGCCAATAAAATAAATT
>Frequency_1_QualityScore_DAHHHHHIJIIEGGEHIIGIIIJI?FFGGHIGGIJJJJIHIHHBHEFDF@@A;AAABBDDDD>ACCCC0<@BBDDDDDDDDBBA5AACDDBBDD_Mismatch_0_Sense_+_Library_PoolT
GCCCAATCGCCTCCACAATCACCGTCAACTCCCACACCGTCAACTGTTGAATCGCCGCCCCCATCACCGACCACTACCACGCCTTCTGCGCCAA
>Frequency_1_QualityScore_FFHHGHHGIGHGIJIIJJIGGIIJJIJJJIJJJJJIJIIIJJIJGIGI_Mismatch_1_Sense_+_Library_PoolT
GACCGGATGTATTAGATTCATGCCAATAAAATAAATTGATACACTGTA
>Frequency_1_QualityScore_FFHHHHHJJJJJJJIIJFHIJJJJIJJJJJJJJJJJJJJJJJJJJJJJIJIJJJIJIJJJJJJJJJJIE_Mismatch_0_Sense_+_Library_PoolT
ACATTGATGACCGGATGTATTAGATTCATGCCAATAAAATAAATTGATACACTGTTACAATTTGCACGA
>Frequency_1_QualityScore_FFHHHHHJJJJJJJJJIJJJJJIJJJJJJJJJJIJJJJJJJJFGHJJJJJIIIJ_Mismatch_1_Sense_+_Library_PoolT
GGATGTATTAGATTCATGCCAATAAAATAAATTGATACACTGTTACAATTTGAA
>Frequency_1_QualityScore_FFHHDHHJJIJJIIIJJJFHI@GHIGGCGHIGIJGGIIJIEHHFFDDCCD?CDDDBB?CCCCDDDDDDDBBDCC@ABDDDDDCC@>@ACB>BBC_Mismatch_0_Sense_+_Library_PoolT
ACTCCCACACCGTCAACTGTTGAATCGCCGCCCCCATCACCGACCACTACCACGCCTTCTGCGCCAAACCCTTCGTCGTCAAATGGTGCGAGTC
>Frequency_1_QualityScore_DDFHDFDGBGIBHEEG?EH?GGCHCHIIIGGHIGCCGFHIIDCHGGGEEDGGHIADCDEGHFHHHACDE?>C_Mismatch_1_Sense_+_Library_PoolT
GAACATTGATGACCGGATGTATTAGATTCATGCCAATAAAATAAATTGATACACTGTTACAATTTGCACGAG
>Frequency_1_QualityScore_FFHHHHHJJJIJJHIJJJIJJDFGIJJDGIJJJJJJJJJJJJJJJJJJJJIGHHFFDDBDDDDDDDDEECDDBDDDDDCCBACDDDDDDDDDDC_Mismatch_1_Sense_+_Library_PoolT
AAACACTTCGTCGTCAAATGGTGCGAGTCCCCCAACTGAGACTACTCCAAGCGCAGCCGCCCCTTCATACCGTATGGGTAGTGCCCTACTCCTT
>Frequency_1_QualityScore_FFHHHHHJIJJJJIJJJJJIJJJJJIIJJJJJJJJJJJJJJJIJJJJJJJJCHHHHHHFFFFFFEEEDEBDDDDDDECDCDDDEDBDDB@DDDC_Mismatch_0_Sense_+_Library_PoolT
TCACTTCTGTTCGCCATGGCCTCGCTATAGGGCAATACACAGATACCTATGATTTCAGTGAGTGAGCACCTTCTTCAGGATTCCCGGGTGCATA
>Frequency_1_QualityScore_DDHFFHFHGIIGI@F<FFFDFGIFIIIIIIIIEFGHGHDBG???BHGIIEGEB>FH=F_Mismatch_0_Sense_+_Library_PoolT
CGGATGTATTAGATTCATGCCAATAAAATAAATTGATACACTGTTACAATTTGCACGA
>Frequency_1_QualityScore_FFHHHHGIJJIJJIJJJJJIJJGJJJJJIIJJJJJJJHHIIJJIJJIJJJIJIHHHGHFFFFFFFEEDECCDDDCCDDDDDDCDDDDDB_Mismatch_0_Sense_+_Library_PoolT
ATTTATTATTACGATTGCGAACATTGATGACCGGATGTATTAGATTCATGCCAATAAAATAAATTGATACACTGTTACAATTTGCACGA
>Frequency_1_QualityScore_;DDB=@8@@GHDH@@DBEF:@GEDCBFHHIGI?D2@1;CG>=C;@A@D((:A?89@BBC?C3559095<39>3:A?9B<@A:+405<>>C<808_Mismatch_0_Sense_+_Library_PoolT
ATCGCCTCCACAATCACCGTCAACTCCCACACCGTCAACTGTTGAATCGCCGCCCCCATCACCGACCACTACCACGCCTTCTGCGCCAAACCCT
>Frequency_1_QualityScore_FFHHGHHJJJHIJJJJIJJJJJIIJIIJJJJJJJIIJJJIHHHHFFFDD?BCDDDDCDDDD@DCCDDDD?CDDDDDDDCCDDACDDDDDDDDDD_Mismatch_0_Sense_+_Library_PoolT
CCCCATCACCGACCACTACCACGCCTTCTGCGCCAAACCCTTCGTCGTCAAATGGTGCGAGTCCCCCAACTGAGACTACTCCAAGCGCAGCCGC
>Frequency_1_QualityScore_:)<?ADBH@DHHGIIGE@C<3CF)9?DGHCHH?BC)?6?BC88BDGBHCCEE?)=>BDE@;@@C<;AA>;ACCCC>;>@;>CCA>::>C9:??9_Mismatch_1_Sense_+_Library_PoolT
GAAGTGCCCTACTCCTTGGAGGGTCACTTCTGTTCGCCATGGCCTCGCTATAGGGCAATACACAGATACCTATGATTTCAGTGAGTGAGCACCT
>Frequency_1_QualityScore_FFHHHHHJJJJJJJJJJJJJJJJJJJJJIJJIIJJJJJJJJJJJIIIJHIIJHIJJHHHHGFFFFFFDEEEEEEDBDD@BDDEDDEEDDEEDDD_Mismatch_0_Sense_+_Library_PoolT
TCGCCATGGCCTCGCTATAGGGCAATACACAGATACCTATGATTTCAGTGAGTGAGCACCTTCTTCAGGATTCCCGGGTGCATATATATATTAT
>Frequency_1_QualityScore_FFHHHHHJJJJGHIIIJJJJJJIJJJJJIIJIJ?DGHIJJJJIJJIJJJIJJJJHHHFFFCEECEDDDDDDDDDDDDDDDDDDDDEEEDEDDDD_Mismatch_2_Sense_+_Library_PoolT
AACCGTATGGGTAGTGCCCTACTCCTTGGAGGGTCACTTCTGTTCGCCATGGCCTCGCTATAGGGCAATACACAGACACCTATGATTTCAGTGA
>Frequency_1_QualityScore_FFHHHHHJJJJJJGIIJIJJJJIIJJJJJJJJJJJJJJJJJJJJIJIJIJJJJJJJJJJJJI_Mismatch_0_Sense_+_Library_PoolT
TGATGACCGGATGTATTAGATTCATGCCAATAAAATAAATTGATACACTGTTACAATTTGCA
>Frequency_1_QualityScore_FFHHGHHJJJIJJIJJJJJIJJIJJGGJFIJJJJIIHFHIIIJEIIIFHHHHHFFFFFFEECEEEEDEEACDDDDDDDDDDDDDD_Mismatch_1_Sense_+_Library_PoolT
ATTTATTATTACGATTGCGAACATTGATGACCGGATGTATTAGATTCATGCCAATAAAATAAATTGATACACTGTTACAATTTGA
>Frequency_1_QualityScore_FFHHHGHJJJJJJJJJFHIIJJJJJIIJJJJJJJJIJJJJJJIJJJJIJHHHGHFFFFFDEEDDDDDCDCDCDDDDCDCDADDCDDDDCDDDEC_Mismatch_1_Sense_+_Library_PoolT
CCTACTCCTTGGAGGGTCACTTCTGTTCGCCATGGCCTCGCTATAGGGCAATACACAGACACCTATGATTTCAGTGAGTGAGCACCTTCTTCAG
>Frequency_1_QualityScore_FFHHHHHJICGIIIJJJJIJJFIJHIJIJJJJJJIGIGIJJIJIJIJJJHGHHGFFFFDECEEEEEDCCACCCCDDDDDDDCDDDDDCCCDDDC_Mismatch_1_Sense_+_Library_PoolT
CTTGGAGGGTCACTTCTGTTCGCCATGGCCTCGCTATAGGGCAATACACAGACACCTATGATTTCAGTGAGTGAGCACCTTCTTCAGGATTCCC
>Frequency_1_QualityScore_DAD:DDFBEFIIECAFH@:?DGGIGIBBFB>BFIFIFIFIFI@DFAAAEFB>:@8=B9<:5>AB@8<?(+834<@BB>>><@BBBB_Mismatch_0_Sense_+_Library_PoolT
TCGTCGTCAAATGGTGCGAGTCCCCCAACTGAGACTACTCCAAGCGCAGCCGCCCCTTCATACCGTATGGGTAGTGCCCTACTCCT
>Frequency_1_QualityScore_FFHHHHDHIJJJJJJJJJJJJJJJJJJJJJJJJJJJJJJFBFHIJJJJJJIJHHHHHHFFFFFFFFEECCCEDDDDDDDDDDEDDDDDDEDDDD_Mismatch_2_Sense_+_Library_PoolT
GGAGGGTCACTTCTGTTCGCCATGGCCTCGCTATAGGGCAATACACAGACACTTATGATTTCAGTGAGTGAGCACCTTCTTCAGGATTCCCGGG
>Frequency_1_QualityScore_FFHHHHHJJJJJJJJJJJJJJJJJJJJJJJJJJJJJJJIJJJJIJJIJJJJJJJJIHHHHHHFFFFFFDDEEEEEDDD_Mismatch_0_Sense_+_Library_PoolT
CATTTATTATTACGATTGCGAACATTGATGACCGGATGTATTAGATTCATGCCAATAAAATAAATTGATACACTGTTA
>Frequency_1_QualityScore_DBDF==DE:3A<BEFFFFIICHIBEB3?FAEGFI?@FGIEDFIEEFCFGGFGGGGIIFE@CCCCEEEFE@CAEFFFFEBD;@B@3>;?6>=BBB_Mismatch_1_Sense_+_Library_PoolT
TCAGTGAGTGAGCACCTTCTTCAGGATTCCCGGGTGCATATATATATTATATATTATTTTCTTCTCATCATTTATTATTAAGATTGCGAACATT
>Frequency_1_QualityScore_FFHHHHHJJJGIIHGIIIJIJJIJJJJJJJJJJJJJJJJJJJJIJJFHHIIJJJJIJJJJJIIJIHHHHCDFFFFEEECEEDDEFDDDEDCDCD_Mismatch_0_Sense_+_Library_PoolT
TGATGACCGGATGTATTAGATTCATGCCAATAAAATAAATTGATACACTGTTACAATTTGCACGAATTTTAGTTATTGATACATTGCTACTGTG
>Frequency_1_QualityScore_FFHHHHHIGGIJIGIEEFHJICG@HHHIJGGGFGHFGGIIGGDHIDDFHIGGIJJGHIEHJEACEHCBE;ACFFDFFC>BEEFECADEDCCDDC_Mismatch_2_Sense_+_Library_PoolT
TAGGGCAATACATAGATACCTATAATTTCAGTGAGTGAGCACCTTCTTCAGGATTCCCGGGTGCATATATATATTATATATTATTTTCTTCTCA
>Frequency_1_QualityScore_FFHHHHHJJJJJJIJJJJJJJIIJIJIJJJJJJJJJJJJJJJJJJIJJIJJJJJJJJJJGHHHHGHCFFFFFEDDDDBDDDEDCDEEDDDEEDD_Mismatch_0_Sense_+_Library_PoolT
ATTGCGAACATTGATGACCGGATGTATTAGATTCATGCCAATAAAATAAATTGATACACTGTTACAATTTGCACGAATTTTAGTTATTGATACA
>Frequency_1_QualityScore_FFHHHHHJJJIJJJJIIEHIGIJJIJIJJJJJJJIHIJJJJCGIIJJJJIIJIHGIHHHGHHHFFFFFFACEEEE_Mismatch_0_Sense_+_Library_PoolT
TTATTATTACGATTGCGAACATTGATGACCGGATGTATTAGATTCATGCCAATAAAATAAATTGATACACTGTTA
>Frequency_1_QualityScore_DFHHH,CGIJJJJJJJJJIJJJJJJJJJJJJJJJJJIJJJJJJJJJIJGHJJJ:FJGIJJJJJIIIIJJIHHHFDFFFFDEEEEEEEDD_Mismatch_2_Sense_+_Library_PoolT
TGCATGTATATATTATATATTATTTTCTTCTCATCATTTATTATTACGATTGCAAACATTGATGACCGGATGTATTAGATTCATGCCAA
>Frequency_1_QualityScore_FFHGHHHJJIJJJJJJJJJIJJIJJJJJJJFGIJJGGIJJJJIJHHHHHFEFFFEEEEEEDDBDDDDDDDDDDDDDDEDDDB?DDCD?AB:>C>_Mismatch_0_Sense_+_Library_PoolT
TTCTGCGCCAAACCCTTCGTCGTCAAATGGTGCGAGTCCCCCAACTGAGACTACTCCAAGCGCAGCCGCCCCTTCATACCGTATGGGTAGTGCC
>Frequency_1_QualityScore_FFHHHHHIJJJJJJJIJIJIHHIJJJJJJJJJJJJJJJJ_Mismatch_0_Sense_+_Library_PoolT
CCAATAAAATAAATTGATACACTGTTACAATTTGCACGA
>Frequency_1_QualityScore_DFHHHHHJJIHIIIJJJIIJJJJJJHIJFHIIJJJJJJJJIJJIJJIJJJJIIJHHHHHHHFFDEDFDEEEEEEDDEDDD?BDDDDDCDEEDDD_Mismatch_0_Sense_+_Library_PoolT
TACGATTGCGAACATTGATGACCGGATGTATTAGATTCATGCCAATAAAATAAATTGATACACTGTTACAATTTGCACGAATTTTAGTTATTGA
>Frequency_1_QualityScore_FFHHDHHGJJGEGHCHHGIICHIIGI*?DFGGIJIJJJGGGGEEHHGDHHIFGIIJIHHIGGHGGE_Mismatch_1_Sense_+_Library_PoolT
TTGATGACCGGATGTATTAGATTCATACCAATAAAATAAATTGATACACTGTTACAATTTGCACGA
>Frequency_1_QualityScore_+A=DD?A,AEBEF>C@A??ECC*@E*:??4?C3B*9?@DBD?9??D4???B=B<<=<<;A=A=7)@A;_Mismatch_1_Sense_+_Library_PoolT
CATTGATGACCGGATGTATTATATTCATGCCAATAAAATAAATTGATACACTGTTACAATTTGCACGA
>Frequency_1_QualityScore_FFHHHHHJJJJJJJJJJJJJJJIIHHHJIJIJJIJJJJJJJJJJJGJJJIJJJJFHIJJJJJJJJHHHHEEHHFFFFFFFFEEEEEEEDDDEFE_Mismatch_0_Sense_+_Library_PoolT
ATACACAGATACCTATGATTTCAGTGAGTGAGCACCTTCTTCAGGATTCCCGGGTGCATATATATATTATATATTATTTTCTTCTCATCATTTA
>Frequency_1_QualityScore_FFHHHHHJJJJJJJJJJJJJJJJJIJJJJJJJJJJJJJJJIJJJJIJJJJJJJJJJJHIHHHHHHHHFFFFFFEDEEEEDDDDEEDDEEDDDDD_Mismatch_1_Sense_+_Library_PoolT
TATATTATTTTCTTCTCATCATTTATTATTACGATTGCGAACATTGATGACCGGATGTATTAGATTCATGCCAATAAAATAAATTTATACACTG
>Frequency_1_QualityScore_FFHHHHHJJJJJJJJJJJJJJJJJIJJJJJJIJJJJHIJJJJJJIJJJJJJIIJJJHHHHHHHFFFFFFEEEEEEEDDDDDDDDEDDDD_Mismatch_1_Sense_+_Library_PoolT
TTTATTATTACGATTGCGAACATTGATGACCGGATGTATTAGATTCATGCCAATAAAATAAATTGATACACTGTTACAATTTGCACGGA
>Frequency_1_QualityScore_FFHHHHHJJJJJJJJIJIJIJIIIJJJJJJJJJJIJJJGHJJHIIJJIJIJJIJJJIIJIIJJFFHFFA=@CEDDEEFEFEEFEEEEEFDDDEE_Mismatch_1_Sense_+_Library_PoolT
CTCGCTATAGGGCAATACACAGACACCTATGATTTCAGTGAGTGAGCACCTTCTTCAGGATTCCCGGGTGCATATATATATTATATATTATTTT
>Frequency_1_QualityScore_FFHHFHHJJJJJIJJJIIJJJJJJJJJJJJJJJJJJJJJJJJJJJJJJJJJJIJJGIJHHHHHHHFFFFCEEEDDDDDDDEDDCDDDEDDDD@B_Mismatch_0_Sense_+_Library_PoolT
AGGGTCACTTCTGTTCGCCATGGCCTCGCTATAGGGCAATACACAGATACCTATGATTTCAGTGAGTGAGCACCTTCTTCAGGATTCCCGGGTG
>Frequency_1_QualityScore_FFHHHHHJJJJJJJJJJJJJJJAGIIIJJJJIJJJJJJJJJJJIJJJIJJJIIJJJJJJJIIGJJJJJJIHHHFEFADDDDDDDEDEDDDBDDD_Mismatch_1_Sense_+_Library_PoolT
AACCTTCTTCAGGATTCCCGGGTGCATATATATATTATATATTATTTTCTTCTCATCATTTATTATTACGATTGCGAACATTGATGACCGGATG
>Frequency_1_QualityScore_FFHHHHHIJJJIJJJJJJJJJJJJJJJJJJJJJJIIJJJJIHJJHFFBEEEDDDDDDDDDDDDDDDDDDCCDDDDDDDDDDDDDDDDDEDDD?B_Mismatch_0_Sense_+_Library_PoolT
ACTACCACGCCTTCTGCGCCAAACCCTTCGTCGTCAAATGGTGCGAGTCCCCCAACTGAGACTACTCCAAGCGCAGCCGCCCCTTCATACCGTA
>Frequency_1_QualityScore_FDDHDHHIIHI=GG@GHIIIF>DCHGIACHHEDCC@B@B85<ACCCCC59@B77<A??BBB@BCB(9:CBC@CC<<>9BB39>ACCCCC_Mismatch_0_Sense_+_Library_PoolT
ACCGCTCCCACACCAACAACTGCCAAATCGCCGACCCCGTCATCTGCCGCTCCCACACCAACAACTGCCCAATCGCCTCCACAATCACC
>Frequency_1_QualityScore_FFHCFHHHIIJJJJJJJJJJJIIJJ?GHIJIJJJJJJGIJIGJJHHHHHFFDDDDEDDDDCDDDDDDDEDDDCDDDDEEEDEDDDDDDDC>CCB_Mismatch_1_Sense_+_Library_PoolT
GGGTAGTGCCCTACTCCTTGGAGGGTCACTTCTGTTCGCCATGGCCTCGCTATAGGGCAATACACATATACCTATGATTTCAGTGAGTGAGCAC
>Frequency_1_QualityScore_BD?D>FA@:3<EHFHD<EEGG@H9<EHGEIIBGIEC=@F?GIBDHGHIIGDE@AG5@7EH4=EG>AHHAE@A;?BCEEED:ACCCCA>_Mismatch_0_Sense_+_Library_PoolT
AATACACAGATACCTATGATTTCAGTGAGTGAGCACCTTCTTCAGGATTCCCGGGTGCATATATATATTATATATTATTTTCTTCTCA
>Frequency_1_QualityScore_FFHHHHHJJJJJJJJJJJJJJJJJJHJJCHHIJJJJJJJJJJJJJJIJJJJGJJJJJJJJJJJJJJJIJIJHHGHHDFFFDDDDDDDDDCDDDD_Mismatch_0_Sense_+_Library_PoolT
AGTGAGCACCTTCTTCAGGATTCCCGGGTGCATATATATATTATATATTATTTTCTTCTCATCATTTATTATTACGATTGCGAACATTGATGAC
>Frequency_1_QualityScore_FFHHGFHFIIIIIJJJJIIGIIFIIJBIIIGIHHJJJJGEGIIJEAH@GGB@EEEHF;;;;?;<9?6?B<BC?CC9?BD@BDCDD3::?B??@C_Mismatch_0_Sense_+_Library_PoolT
CAACAACTGCCCAATCGCCTCCACAATCACCGTCAACTCCCACACCGTCAACTGTTGAATCGCCGCCCCCATCACCGACCACTACCACGCCTTC
>Frequency_1_QualityScore_A@??FFDHBAEDEHGEHCGEGEGGC?FDGHIIGIIIGGI@<FEGEGGG@8=CFGHGEG=@CGCBBD;?C?>;>@_Mismatch_0_Sense_+_Library_PoolT
GATGACCGGATGTATTAGATTCATGCCAATAAAATAAATTGATACACTGTTACAATTTGCACGAATTTTAGTTA
>Frequency_1_QualityScore_FFHHHHHJJJJJJJJJJJJJJJJIIJJJJJJJJJIHHHIIIJJJIJJJJJIIJH_Mismatch_0_Sense_+_Library_PoolT
TGTATTAGATTCATGCCAATAAAATAAATTGATACACTGTTACAATTTGCACGA
>Frequency_1_QualityScore_FFHHHGGIJJJJJJJJJJJJJJJJIJJJJJJJJJJJIJJJJJJJJJJJJJJJJJJJJJIHHHHFFFFFFDEEEEEEEDDDDDDEDDDEEDDEED_Mismatch_1_Sense_+_Library_PoolT
ATTATATATTATTTTCTTCTCATCATTTATTATTACGATTGCGAACATTGATGACCGGATGTATTAGATTCATGCCAATAAAATAAATTTATAC
>Frequency_1_QualityScore_FFHHHHHJJJIJIJJJJJJJJJJJJIJJFIIJJJIIJIJJJIJJJJJJJJJJJJHHHHHHHFFFFFFEEEEECEDDDD_Mismatch_0_Sense_+_Library_PoolT
TACGATTGCGAACATTGATGACCGGATGTATTAGATTCATGCCAATAAAATAAATTGATACACTGTTACAATTTGCAC
>Frequency_1_QualityScore_DFHHHHHJJJJJJJJJIJJJJJJIIJJJJJIJJJIJJJJJJJJJJJJJJJJJJJJJJIIJJIJHIIIIJGIIJIIIJHHHFGGHGFFFFFFCCC_Mismatch_0_Sense_+_Library_PoolT
TTCTCCATATAATTTCTCTCCTGAATTTGATCTTATTTGGCCATATGTAATATTTTCAAAGCGTTGTTCACAGTATAATTATTATGATCTACAC
>Frequency_1_QualityScore_FFADFFFIIGHIIJGEGGGI@FGGGGFJIGIIHHIJJJ>HIIIJJGGG@EHEHHE>BDFFBDFE@@>CECBDDDDDDDEDDDCCDFCDDD@@BD_Mismatch_1_Sense_+_Library_PoolT
GGTCACTTCTGTTCGCCATGGCCTCGCTATAGGGCAATACACAGACACCTATGATTTCAGTGAGTGAGCACCTTCTTCAGGATTCCCGGGTGCA
>Frequency_1_QualityScore_ADF0@C<CAEG@;E<FF9F4D*CGF)88BFFDF9?C<7;A@AEF=DCE6?11=@;A@@?BBBBB@>9>?<<?>>:@BDEEA>ABABB@ABB9@@_Mismatch_2_Sense_+_Library_PoolT
GGGTAGTGCCCTACTCCTTGGAGGGGCACTTCTGTTCGCCATGGCCTCGCTATAGGGCAATACACAGACACCTATGATTTCAGTGAGTGAGCAC
>Frequency_1_QualityScore_FFHGGHGJJJIJJJJJJJIIJJIJJGJJIIJJIHIIHGHJJJIGIHIJGJJJIIIHHHHHHHFFFFFFEEEEECCDD_Mismatch_0_Sense_+_Library_PoolT
TTTATTATTACGATTGCGAACATTGATGACCGGATGTATTAGATTCATGCCAATAAAATAAATTGATACACTGTTAC
>Frequency_1_QualityScore_FFGHHHHJJJJJJIJJJIIFHGHIJIGHIJJJJJFGIIIJJJJIJJJIJIJJIIJIJHHHHHHHFFFFFBCEEEEE_Mismatch_1_Sense_+_Library_PoolT
ATTTATTATTACGATTGCGAACATTGATGACCGGATGTATTAGATTCATGCCAATAAAATAAATTGATACACTGTA
>Frequency_1_QualityScore_FFHHHHHJIJJJIIIJJJIJJJIJJIIJJJJJJJFHIJJJJJJJJIJGIJJJIJJJJJJJJJJJJIIJHHHHHGHHFFFFFFDDDDDDBBDDDD_Mismatch_0_Sense_+_Library_PoolT
TCAGTGAGTGAGCACCTTCTTCAGGATTCCCGGGTGCATATATATATTATATATTATTTTCTTCTCATCATTTATTATTACGATTGCGAACATT
>Frequency_1_QualityScore_FDHHHHHJIGJJJIIJIJIIJIIIJIJIIIHJJJJIJJJIJJJIJJIIIIGJHHHHHHHFFFFFEEEEEEDDEEDDEEDDDDDDDD_Mismatch_1_Sense_+_Library_PoolT
CTTCTCATCATTTATTATTACGATTGCGAACATTGATGACCGGATGTATTAGATTCATGCCAATAAAATAAATTGATACACTGTCA
>Frequency_1_QualityScore_EFHHHHHJIJJJIJIJFJGHEHJGIJJJJIIIGGIIJJJJIJJJJFGJIGIJIIJJJIJJIJJIIGGGEDGEIIJJGHEFHFFFDEEDE@CCDD_Mismatch_0_Sense_+_Library_PoolT
CAATAAAATAAATTGATACACTGTTACAATTTGCACGAATTTTAGTTATTGATACATTGCTACTGTGTATCTTTTGTGTGGCTGATAGGTTTAT
>Frequency_1_QualityScore_FFAFHHHIJJJIJJJJIJJJIJJGIJJJIJJJIJJIJJJJJGJJJJJJJJIIJJJIHIJJIJJIJJIHHEEFDDCEFEEECDEDDEDDDD_Mismatch_0_Sense_+_Library_PoolT
GGTGCATATATATATTATATATTATTTTCTTCTCATCATTTATTATTACGATTGCGAACATTGATGACCGGATGTATTAGATTCATGCCA
>Frequency_1_QualityScore_DEDDD+2<CGEEGIIGGIIBHH@HGIIHGGGIIEIHHGEEBHGHGHECHHGGA<FF:;FHGHIIIIIBEBBBDCCE@CDCCDD>C@@;CC_Mismatch_1_Sense_+_Library_PoolT
GTGCAAATATATATTATATATTATTTTCTTCTCATCATTTATTATTACGATTGCGAACATTGATGACCGGATGTATTAGATTCATGCCAA
>Frequency_1_QualityScore_DD@?8?F9BBBBD<?BFAG>@BFEBGGIIHCEC@CGBEECEA@A=?AECHD@DEBDCCA_Mismatch_1_Sense_+_Library_PoolT
CCGGATGTATTAGATTCATGCCAATAAAATAAATTGATACACTGTTACAATTTGCACCA
>Frequency_1_QualityScore_DDHHHHHJJJJJJJJJJJJJJJJJAHIJJJJJJJHJJJJJJJJJJJJJHIJIHJJJJJHHHHHHHFFFFCFEEEEEEDEEDDEEDCDDDDDDDD_Mismatch_2_Sense_+_Library_PoolT
TATTTTCTTCTCATCATTTATTATTACGATTGCGAACATTGATGACCGGATGTATTAGATTCATGCCAATAAAATAAATTGATACACTGTTGAA
>Frequency_1_QualityScore_FFFHHAFIIJJJIJJIJJGIEIFJ@GIJIIJJJJIJJHHHHFFFFECCCCCCC?BBBDDDDDB9?BDDDCCDDDDDDDCDDDDDDDDDDDDCCB_Mismatch_0_Sense_+_Library_PoolT
TCGCCCGCCCCATCTCCGTCATCTACCGCTCCCACACCAACAACTGCCAAATCGCCGACCCCGTCATCTGCCGCTCCCACACCAACAACTGCCC
>Frequency_1_QualityScore_FFHHHHHJJJJJJJJJJJJIIIIJJJIJJJJJIJGIIHIIJJJJJJIIIJGJJIIJJHHHHHGFFFFFFDEEEDEED_Mismatch_0_Sense_+_Library_PoolT
ATTTATTATTACGATTGCGAACATTGATGACCGGATGTATTAGATTCATGCCAATAAAATAAATTGATACACTGTTA
>Frequency_1_QualityScore_FFHGHHHJJJJJJIIJJGIJJJFHJJJJDHEEEHHFFFFEEEEEEDDDDD?CDCDDDDDEDCDDDDBDDDCABDDDDDEDDDDDDDDDDDDDDD_Mismatch_0_Sense_+_Library_PoolT
GCGCAGCCGCCCCTTCATACCGTATGGGTAGTGCCCTACTCCTTGGAGGGTCACTTCTGTTCGCCATGGCCTCGCTATAGGGCAATACACAGAT
>Frequency_1_QualityScore_ADBHDDHGDFE?EFCB@ICCHECBH@EHGFHGFIEF@F<FIGIHGDHG@HBGABHGA=CC_Mismatch_0_Sense_+_Library_PoolT
TATATTATTTTCTTCTCATCATTTATTATTACGATTGCGAACATTGATGACCGGATGTAT
>Frequency_1_QualityScore_FFHHHHHJJJJCGIJJJJJJJIJJIJJJJIJJJJJJJIJFIJIJJJJJJJJJJJHHHHHHFFFFFFFDECEEEEDDDDCDDDDDDDDEDCCDDD_Mismatch_0_Sense_+_Library_PoolT
TCCTTGGAGGGTCACTTCTGTTCGCCATGGCCTCGCTATAGGGCAATACACAGATACCTATGATTTCAGTGAGTGAGCACCTTCTTCAGGATTC
>Frequency_1_QualityScore_FFHHHHHJIJJJJIJIJIIIGGIIDIIIIIIGGHHGJJJJIJJHJJJJIJIJGIGIJGGGIGHHFHFDDFFDDEDEEDBD@BDDDCCDCDDDEE_Mismatch_1_Sense_+_Library_PoolT
GTTCGCCATGGCCTCGCTATAGGGCAATACACAGATACCTATGATTTCAGTGAGTGATCACCTTCTTCAGGATTCCCGGGTGCATATATATATT
>Frequency_1_QualityScore_B2@D??DGFHIB<ABFFE?C;1?CDB??DDHBFBB@<FGGG;FGGGCG>@CE=GBCCDE9@@AACBBBD@>99?@?C>>CC?C>CCCCC@C_Mismatch_0_Sense_+_Library_PoolT
CCCTTCATACCGTATGGGTAGTGCCCTACTCCTTGGAGGGTCACTTCTGTTCGCCATGGCCTCGCTATAGGGCAATACACAGATACCTATG
>Frequency_1_QualityScore_FFHHHHGJJJJJJJJJIJJJJJIJIJJIJJJJJJJJJIIJIIHHHHFFFDDCDDDDDCCDDDDBDDDDDDDDDDCDCDDDDDDDDDDBDDDDDD_Mismatch_1_Sense_+_Library_PoolT
TCCCCCATCACCGACCACTACCACGCCTTCTGCGCCAAACCCTTCGTCGTCAAATGGTGCGAGTCCCCCAACTGAGACTACTCCAAGCGCAGCC
>Frequency_1_QualityScore_>?:FHHHI<CFBGGG:8CHHID@A?F9DB*?;DD;F@C@B>(4\-5?CCB;;;A((39??CCBCCBB?<05@>(+90?>>:C>@?A(::A@@C3_Mismatch_1_Sense_+_Library_PoolT
CGCCCCTTCATACCGTATGGGTAGTGCCCTACTCCTTGGAGGGGCACTTCTGTTCGCCATGGCCTCGCTATAGGGCAATACACAGATACCTATG
>Frequency_1_QualityScore_FFHHHHHJJJJJJJJJIJIJJJJJJGIGIIJJJJJJJJIIHHGEEEHHEHHHFFDFFCCCCD?CDCDDCACACDDD>BDCABCDDDDDBBE@C?_Mismatch_1_Sense_+_Library_PoolT
AGACTACTCCAAGCGCAGCCGCCCCTTCATACCTTATGGGTAGTGCCCTACTCCTTGGAGGGTCACTTCTGTTCGCCATGGCCTCGCTATAGGG
>Frequency_1_QualityScore_D??FHD?EGGBGCHGCBC?FBGHCGGDD?DBGHIIGIGGIIIIIIICCEEHHHHHHEEEEEECC@CCCCAA>CDCACCC@CACCCA5?3?C@CC_Mismatch_1_Sense_+_Library_PoolT
CCCTACACCTTGGAGGGTCACTTCTGTTCGCCATGGCCTCGCTATAGGGCAATACACAGATACCTATGATTTCAGTGAGTGAGCACCTTCTTCA
>Frequency_1_QualityScore_FFHHHHHIJJJJJJJJJJJJJIJJJJJJIIJGIJJJJJJJJJJJJJJJIIJIJIJHHHHHHFFFFFFEECE_Mismatch_0_Sense_+_Library_PoolT
TATTACGATTGCGAACATTGATGACCGGATGTATTAGATTCATGCCAATAAAATAAATTGATACACTGTTA
>Frequency_1_QualityScore_FFGHHHHJJIJJJIJIIIJJIJJIJJIJIGJJEIJGIHIGHHHHFFFFFEDDDDDDDDDBDCDCDDDDDBDDDDCDDDDDBDDDDBABBBDDDD_Mismatch_1_Sense_+_Library_PoolT
AACGTTTCCGCCGCCACTTCAAATAGAACCGGAAGCGTACCATCCTCCTCGCCCTCCCCATCTCCGTCATCTACCGCTCCCACACCAACAACTG
>Frequency_1_QualityScore_DDFHFDHIIJGIIIJJIIGJEGIIJJJIJJJIGIJJJIJJJJJJ_Mismatch_0_Sense_+_Library_PoolT
GATTCATGCCAATAAAATAAATTGATACACTGTTACAATTTGCA
>Frequency_1_QualityScore_FFHHHHHJJJJJJJJJJJJJJJJJJJJJJJIJIIJGIJJJGIIJJJJIJJJJJJIIIHHHHHHFFFFFFCEEEEECDDDDDDCDDDDDE_Mismatch_0_Sense_+_Library_PoolT
ATCATTTATTATTACGATTGCGAACATTGATGACCGGATGTATTAGATTCATGCCAATAAAATAAATTGATACACTGTTACAATTTGCA
>Frequency_1_QualityScore_FFHHHHHJJJJJFHHJJJIJJGIJIIJHIIJJJJJJJJJJJJJJJIIJJJIIJJIIGGGHHHHHHFFFFFFDD_Mismatch_0_Sense_+_Library_PoolT
GCGAACATTGATGACCGGATGTATTAGATTCATGCCAATAAAATAAATTGATACACTGTTACAATTTGCACGA
>Frequency_1_QualityScore_FFHHHHHJHJGHIJGIJIJGJIJJJJJJJJJJJJJJIJJJFHHJIJJIJJJIJJJJJJIJJIJJJJIJJGGHH_Mismatch_0_Sense_+_Library_PoolT
ATGATTTCAGTGAGTGAGCACCTTCTTCAGGATTCCCGGGTGCATATATATATTATATATTATTTTCTTCTCA
>Frequency_1_QualityScore_?BCFFDHIEBGH:F?;BAE6<B<DFHI;BFHGGHGE(=EGII7AEACCDD;?AACC6;535=BB\85?C4>C>>CA?<@?BAC<C>?9B?@9A:_Mismatch_1_Sense_+_Library_PoolT
TGAGACTACTCCAAGCGCAGCCGCCCCTTCATACCGTATGGGTAGTGCCCTACTCCTTGGAGGGGCACTTCTGTTCGCCATGGCCTCGCTATAG
>Frequency_1_QualityScore_EDDDFFDFGIIJI<EIEIGIBHFEFIEIEI@CBFIJEGFEIJJIBHGIHHGB===BGE<@@A\7?E;CB?BDEDC@CED@9AC@@>CC@>DCC;_Mismatch_1_Sense_+_Library_PoolT
ATATTATATATTATTTTCTTCTCATCATTTATTATTACGATTGCGAACATTGATGACCGGATTTATTAGATTCATGCCAATAAAATAAATTGAT
>Frequency_1_QualityScore_FFHBHHGHIIJGCGFGEGGIIJJJIIJJJJJFHBGGC>FGIC=CAACCHFFFFBDCAEEEDDEDC@@CCCCCDDDDDDDCDDDDBDBBDED:AC_Mismatch_1_Sense_+_Library_PoolT
GACTACTCCAAGCGCAGCCGCCCCTTCATACCGTATGGGTAGTGCCCTACTCCTTGGAGTGTCACTTCTGTTCGCCATGGCCTCGCTATAGGGC
>Frequency_1_QualityScore_DDFBAHD>HEBEFHGHHEBFHHGGIDGFAAH<FDHIIGEBDA=A@C?CCBBB<@CCCA=7@BBCBBB@CABC?B<??9:AC::@:<<<53@@B<_Mismatch_0_Sense_+_Library_PoolT
CCACACCGTCAACTGTTGAATCGCCGCCCCCATCACCGACCACTACCACGCCTTCTGCGCCAAACCCTTCGTCGTCAAATGGTGCGAGTCCCCC
>Frequency_1_QualityScore_FFHHHHHJJJJJJJJJJJJJJIJJHIJJJJJJJJJJJJJJJJJJJJJJGGIJJIHHHHHHFFFFFFFEECEEE_Mismatch_0_Sense_+_Library_PoolT
ATTGCGAACATTGATGACCGGATGTATTAGATTCATGCCAATAAAATAAATTGATACACTGTTACAATTTGCA
>Frequency_1_QualityScore_FFHHHHHJJHIJJIJIJJJJJJIJJIJJJJJIJJJIJGIJJJJJIJIIIHHJJIGEFHHFG>BFFEFFCACEEDDDDEDDDEDDDEEDDDDDDD_Mismatch_0_Sense_+_Library_PoolT
TATTATTTTCTTCTCATCATTTATTATTACGATTGCGAACATTGATGACCGGATGTATTAGATTCATGCCAATAAAATAAATTGATACACTGTT
>Frequency_1_QualityScore_ADHHHHFJJJJJJJIIIJFIIBEHIIJHGHCGHIJIJFIIJJFIIEHHHHHHHFFFFFFFEEEEEDC@CCCDDACDCDE_Mismatch_1_Sense_+_Library_PoolT
TTTACGATTGCGAACATTGATGACCGGATGTATTAGATTCATGCCAATAAAATAAATTGATACACTGTTACAATTTGCA
>Frequency_1_QualityScore_FFHHHHHJJJJ?FGHIJJIJIJIIJIJJJJJJJJJJJJJJJJJJJJJJJJIJJJJJJJJHHHHFFFFFDEEDDEDEDDDDDDDDEEEEEDDEDD_Mismatch_1_Sense_+_Library_PoolT
GGATTCCCGGGTGCATATATATATTATATATTATTTTCTTCTCATCATTTATTATTACGATTTCGAACATTGATGACCGGATGTATTAGATTCA
>Frequency_1_QualityScore_FFHHHHHJJJJJJJIJJIIJJJJJJJJIJJJJJJJIJJGIIJJJJJJJJJJJJJJHHHHHHEFEFFFFEEEEEEDDDDDDDDDDDDEDDDDDDD_Mismatch_0_Sense_+_Library_PoolT
CATTTATTATTACGATTGCGAACATTGATGACCGGATGTATTAGATTCATGCCAATAAAATAAATTGATACACTGTTACAATTTGCACGAATTT
>Frequency_1_QualityScore_?DFD1C8)<?0)C?D?DB?D88BBD>?F7/=BC;@F>@D@==C=AE<</\9==A;3(;;(8/\2((+(+(+&0880A3(<@B?AB:A_Mismatch_1_Sense_+_Library_PoolT
GCAGCCGCCCCTTCATACCGTATGGGTAGTGCCCTACTCCTTGGAGGGGCACTTCTGTTCGCCATGGCCTCGCTATAGGGCAATACA
>Frequency_1_QualityScore_FFHHHHHJJJJJGGHIIJJJIJJEIJJIIJJJIJBFHIIIJJJIJIJJJJIJHHHHHFFDDDEDDDDDDCDDDDDDDDDDDDDDDCEEEDEDDD_Mismatch_0_Sense_+_Library_PoolT
ATACCGTATGGGTAGTGCCCTACTCCTTGGAGGGTCACTTCTGTTCGCCATGGCCTCGCTATAGGGCAATACACAGATACCTATGATTTCAGTG
>Frequency_1_QualityScore_DEHHHHHJJJJJJJJIJJGIIJJJIJIIIJJJJJIJIJJJIGIGIGIJJIJJJ_Mismatch_0_Sense_+_Library_PoolT
TATGATCTACACCACCAAGAGCCTAGGATTTTCGTTATCCTAGTGCACAATTA
>Frequency_1_QualityScore_FFHHHHHJJJJJJJJJIJJJJFIIJGHIIJJJJIJJJJJJJJHHFFDCCDDDDDDDBDDDDDDDDDDDDDBDDDBDDD@DDDDDDDCDC@D@9@_Mismatch_0_Sense_+_Library_PoolT
GCCACTTCAAATAGAACCGGAAGCGTACCATCCTCCTCGCCCGCCCCATCTCCGTCATCTACCGCTCCCACACCAACAACTGCCAAATCGCCGA
>Frequency_1_QualityScore_FFFHHHHJIIJJJCFGHIIGJIIIJIHJJJJJJJJJJJJGIJJJJJJIIIIJFFGFFFFFFCEE:ADCCDDDCDDCCCDDCABCD?CCDACCDC_Mismatch_1_Sense_+_Library_PoolT
ACTCCTTGGAGGGTCACTTCTGTTCGCCATGGCCTCGCTATAGGGCAATACACAGACACCTATGATTTCAGTGAGTGAGCACCTTCTTCAGGAT
>Frequency_1_QualityScore_FFGFFHAHHIJGEGHEIIJIGIEEHIJIGEGEGIJHGHIJIIJJJG_Mismatch_0_Sense_+_Library_PoolT
ATTCATGCCAATAAAATAAATTGATACACTGTTACAATTTGCACGA
>Frequency_1_QualityScore_=:322A<CCC++3AF>BDHFCHE9+2:3CF:0?FA;BB?DFFIED**?8B4C8BAFF)=)8)/=C@@EIECEC>CFABDDB;@@_Mismatch_1_Sense_+_Library_PoolT
CAGTGAGTGAGCACCTTCTTCAGGATTCCCGGGTGCATATATATATTATATATTATTTTATTCTCATCATTTATTATTACGATT
>Frequency_1_QualityScore_FFHHHHHJJJJJJIJJJJJJJJIIJJIJJJJJJJJJJJJJJJJIIJJIJJJJJJJJJHHHHHHFFFFFFDEEEEEEDD_Mismatch_0_Sense_+_Library_PoolT
ATTTATTATTACGATTGCGAACATTGATGACCGGATGTATTAGATTCATGCCAATAAAATAAATTGATACACTGTTAC
>Frequency_1_QualityScore_DDBDDFHIEFFGIGHHGBEEEDGIEGG@FHGIIGGGIGGHGHCHBBDADA==B@C@C<>ACCBBB@B8?<>?C?CC?@89<<CCCCB9?@BDDA_Mismatch_0_Sense_+_Library_PoolT
CCAACAACTGCCAAATCGCCGACCCCGTCATCTGCCGCTCCCACACCAACAACTGCCCAATCGCCTCCACAATCACCGTCAACTCCCACACCGT
>Frequency_1_QualityScore_FFHHHHHJJJJJJJIJJJJJJIJJJJJIJJJJJJJJJJHHHFFFFFFCCDEDDDCCDDDDDDDDDDDDDCC9ACBD@DDDDDDDDDDDBDDDDD_Mismatch_0_Sense_+_Library_PoolT
GAGTCCCCCAACTGAGACTACTCCAAGCGCAGCCGCCCCTTCATACCGTATGGGTAGTGCCCTACTCCTTGGAGGGTCACTTCTGTTCGCCATG
>Frequency_1_QualityScore_FFHHHHHJJIGGIEHIGIG@GIEGIEGGHIJGGIIJIJGIEIHIIIIIJJGHIIJGGII_Mismatch_1_Sense_+_Library_PoolT
TGATGACCGGATGTATTAGATTCATGCCAATAAAATAAATTGATACACTGTTACAATTA
>Frequency_1_QualityScore_?DFFAFAB<+<CE<FH<CFECC@EAA<?GIEFFB?G?8?FD@<88@.7.@>AACFBEEDDD_Mismatch_1_Sense_+_Library_PoolT
CTTCTCATCCTTTATTATTACGATTGCGAACATTGATGACCGGATGTATTAGATTCATGCC
>Frequency_1_QualityScore_FFHHHHHJJJJBHHJJJJJJJGJJIIIJJJJJHIJJJJHIJJJJHGFFFEFFCEDEDDDCDDDDDDDDDBDDDDDDDDEEDCDBDDDDBCCDDC_Mismatch_0_Sense_+_Library_PoolT
CCTTCTGCGCCAAACCCTTCGTCGTCAAATGGTGCGAGTCCCCCAACTGAGACTACTCCAAGCGCAGCCGCCCCTTCATACCGTATGGGTAGTG
>Frequency_1_QualityScore_AB8CBFHGBHHEGIIIIII@DFF@FGGGDHDFBHACFD>;EEDB;@CA@CC@:??=>@ACB:B;>CB@@A?<<9?5<225ACCCCCCBB_Mismatch_0_Sense_+_Library_PoolT
TCCCACACCGTCAACTGTTGAATCGCCGCCCCCATCACCGACCACTACCACGCCTTCTGCGCCAAACCCTTCGTCGTCAAATGGTGCGA
>Frequency_1_QualityScore_FFHHHHHIJJIJJJJJJJIIJJIIJJJHIJHIIJJJJJIIIJJJJJJJJJJJJJHFHHGHHFFFFFFECCEECEDDDDDD_Mismatch_0_Sense_+_Library_PoolT
ATTACGATTGCGAACATTGATGACCGGATGTATTAGATTCATGCCAATAAAATAAATTGATACACTGTTACAATTTGCAC
>Frequency_1_QualityScore_FFHHHHGJJIJJJIJGHIIIIIIJFGGFIGIIEHGIIJIJJJIJIEHIIIJJJEEEHEHHFFFFEECEECCCECDDDDDDBDDDDC@CEDDCDE_Mismatch_0_Sense_+_Library_PoolT
ACGATTGCGAACATTGATGACCGGATGTATTAGATTCATGCCAATAAAATAAATTGATACACTGTTACAATTTGCACGAATTTTAGTTATTGAT
>Frequency_1_QualityScore_FFHHHHHIJJJGJJGHHIIGGIIJIIIJJJJIJJIGGIIJIJJJJJIGIHIGIJJJIJIJJJIIGI_Mismatch_0_Sense_+_Library_PoolT
TTGATGACCGGATGTATTAGATTCATGCCAATAAAATAAATTGATACACTGTTACAATTTGCACGA
>Frequency_1_QualityScore_DDFBFDDBGFG)@@9CHFHE>GFE<:EABCCEEFEFBFFFEEA>BE@BFEEFGEECFGEA@;_Mismatch_1_Sense_+_Library_PoolT
TTGATGACCGGATGTATTAGATTCATGCCAATAAAATAAATTGATACACTGTTACAATTTGA
>Frequency_1_QualityScore_FFHHGHHIHIJIJIJIJJIJJJJGIJJJJJJJIJJJJJJJJJJJJJJJIIIHBHGIJJJJJIGFHFFDDEDEFEEDDEDDEDDDDD_Mismatch_1_Sense_+_Library_PoolT
CTATATATATTATATATTATTTTCTTCTCATCATTTATTATTACGATTGCGAACATTGATGACCGGATGTATTAGATTCATGCCAA
>Frequency_1_QualityScore_FFHHHHHJJJJJJJJJHIJJIJIJJCGIJJJJJJJJJJJJJJJJJJJJJJIIIJJIJIJJIJJJGIJJJHFHGEDFFFDBBDDDDDCEDEDDDD_Mismatch_1_Sense_+_Library_PoolT
GAGCACCTTCTTCAGGATTCCCGGGTTCATATATATATTATATATTATTTTCTTCTCATCATTTATTATTACGATTGCGAACATTGATGACCGG
>Frequency_1_QualityScore_FFHHH2<CFHHHJJJJJJGJJJJEHJJJJJJJIJIJIJJJJJJIJEHIIGIGIJJJIJJJIIIHIHHHFDCDFEDDDDECEDDDDC_Mismatch_1_Sense_+_Library_PoolT
ATATAGATATTATATATTATTTTCTTCTCATCATTTATTATTACGATTGCGAACATTGATGACCGGATGTATTAGATTCATGCCAA
>Frequency_1_QualityScore_FFGHHHHIJJJHIJIJJIIJJJJIJJJJJJJIJFIJJJJJJJJJJJJIJJJHJJIJJJJJJJJJJJGHHEHFFFFFFEEEE_Mismatch_0_Sense_+_Library_PoolT
TTGATGACCGGATGTATTAGATTCATGCCAATAAAATAAATTGATACACTGTTACAATTTGCACGAATTTTAGTTATTGAT
>Frequency_1_QualityScore_FFHHHHHJJJJJJJJJJIJJJJIJJJJJJIJJIJJJJJIIJJJJJJHIJJJJIJHHHHHHFFFFFFEEEEECDEDDEEDDDDDCCDDDDDDDDD_Mismatch_1_Sense_+_Library_PoolT
CTTCTCATCATTTATTATTACGATTGCGAACATTGATGACCGGATGTATTAGATTCATGCCAATAAAATAAATTGATACACTGTTACAATTTGA
>Frequency_1_QualityScore_D@CDH?BC?CFGEGECHGGDHHD=F@FA;BFHA/=FIGHB7;>BDC@ACCC@;>AAACC?:5@18;>>>855<>B8A?@>:@C<?<A?C13:<C_Mismatch_0_Sense_+_Library_PoolT
GCCTTCTGCGCCAAACCCTTCGTCGTCAAATGGTGCGAGTCCCCCAACTGAGACTACTCCAAGCGCAGCCGCCCCTTCATACCGTATGGGTAGT
>Frequency_1_QualityScore_DDHFHHFIIBHHGHHGI>E;?EGGHGI?GHGIIIIIGGIIHHEHECCBCCCCC>1;?9;C>:@3>BB99<<<A?((+25>?A@AA_Mismatch_0_Sense_+_Library_PoolT
AACTCCCACACCGTCAACTGTTGAATCGCCGCCCCCATCACCGACCACTACCACGCCTTCTGCGCCAAACCCTTCGTCGTCAAAT
>Frequency_1_QualityScore_FFHHHHHJJJIJJJJJJJJJJJIIIIJJJJJJJIJJIJJJJJJIIJJJJIIJJJJIJJGFHHHHHFFEFCFFEDEEEEDDDDDDDDCDEDDDED_Mismatch_1_Sense_+_Library_PoolT
ATTATATATTATTTTCTTCTCATCATTTATTATTACGATTGCGAACATTGATGACCGGATTTATTAGATTCATGCCAATAAAATAAATTGATAC
>Frequency_1_QualityScore_FFHHDHGJJJAFHHIIJJJJJJIEDHIIJIJJIDHJIIJJIIJJIGIJIJJJFHHHBFDFEDDFDEEECACC@CCDCDDDDDCCDDEDDDDCCD_Mismatch_1_Sense_+_Library_PoolT
CCTTGGAGGGTCACTTCTGTTCGCCATGGCCTCGCTATAGGGCAATACACAGACACCTATGATTTCAGTGAGTGAGCACCTTCTTCAGGATTCC
>Frequency_1_QualityScore_FFHHHHGJJJJJIIJJJJJIJJJJJJJJJJJJJJJJJJJIJJJJJGIJJIJIIJIJJJJJJJJHHHGHHBDFBDD?BDDEDDEEEEADDEEEED_Mismatch_0_Sense_+_Library_PoolT
CCATGGCCTCGCTATAGGGCAATACACAGATACCTATGATTTCAGTGAGTGAGCACCTTCTTCAGGATTCCCGGGTGCATATATATATTATATA
>Frequency_1_QualityScore_FFGDHDHIIGGHIIIGIHIEG<FEHIGGIIDEIIIGGHHGGIIIIBHHIIIIIEHGIIIIIGIGIIIHGEHFFHFEEEDEDECEEEEECDCDDC_Mismatch_0_Sense_+_Library_PoolT
GATACCTATGATTTCAGTGAGTGAGCACCTTCTTCAGGATTCCCGGGTGCATATATATATTATATATTATTTTCTTCTCATCATTTATTATTAC
>Frequency_1_QualityScore_DDA+:A:CAE@@FCCFCED9AFHC>4AF<EGBEGEGIGEAG49FE):?8)?@DF6AF<@F>FG3=4:=>6)7;6>;A36(;5(-5>C_Mismatch_1_Sense_+_Library_PoolT
CATATATATATTATATATTATTTTCTTCTCATCATTTATTATTACGATTGCGAACATTGATGACCGGATGTATTAGATTCATACCAA
>Frequency_1_QualityScore_FFHHHHHJIJJJJJJJJJJJJJJJJJGHIJJJHIJJJJIJJIJIJJJJJJHEHGGHHFFFFFFEEDEEEEDDDD_Mismatch_1_Sense_+_Library_PoolT
CGATTGCGAACATTGATGACCGGATGTATTAGATTCATGCCAATAAAATAAATTGATACACTGTTACAATTTGA
>Frequency_1_QualityScore_FFHHHHHJJJIJJJJJJJJJJJIJJJJJHIIJJJGIJHIJJJIJHHHHGFFFFFDD?CBDDDDDDCDDD@BBDDDDCDDDDBDBDDCDDBBCDC_Mismatch_1_Sense_+_Library_PoolT
CTCCAAGCGCAGCCGCCCCTTCATACCGTATGGGTAGTGCCCTACTCCTTGGAGGGTCACTTCTGTTCGCCATGGCCTCGCTATAGGGCAATAT
>Frequency_1_QualityScore_FFHHHHHJJJJJJJJJJJJJJJIIJJJJIJJJJJJJJJJIJJJIIJJIJIJJIIEGEHHIGFHEHFFFFDEEEDCEEDDFDDDD@?BCDCCDDD_Mismatch_1_Sense_+_Library_PoolT
TTCTGTTCGCCATGGCCTCGCTATAGGGCAATACACAGATACCTATTATTTCAGTGAGTGAGCACCTTCTTCAGGATTCCCGGGTGCATATATA
>Frequency_1_QualityScore_FDHHDF<FBGIIJJJJJJJJJJJJJJIIJJGGHIJCGHIIIIIICII_Mismatch_1_Sense_+_Library_PoolT
TATTAGATTCATGCCAATAAAATAAATTGATACACTGTTACAATTTA
>Frequency_1_QualityScore_FFHGGHHJJJJJGIJIJJAGHIGIDHIGIEHIGHIIIIGHIJCFGH;AAAECDFFDDFDDD?BCDDDDDDDBBDEDDDCDBDDDDDDDCCDDDD_Mismatch_0_Sense_+_Library_PoolT
AGCCGCCCCTTCATACCGTATGGGTAGTGCCCTACTCCTTGGAGGGTCACTTCTGTTCGCCATGGCCTCGCTATAGGGCAATACACAGATACCT
>Frequency_1_QualityScore_FFHHHHHIIJJJJJJJJJJJJJJJJJJJJJJJJJJJJIIJJJJJFHIJHHIJJJJJJIHHHHHHHFFFFDEDDD?BDDEACDDDEDDDDDDDAD_Mismatch_1_Sense_+_Library_PoolT
CATGGCCTCGCTATAGGGCAATACACAGACACCTATGATTTCAGTGAGTGAGCACCTTCTTCAGGATTCCCGGGTGCATATATATATTATATAT
>Frequency_1_QualityScore_FFHHHHHJJJJJJJJJJJJJJJJJIJJJJIJJJJJJJIJIIIJHIIIJIJJIIIJJJIIJIFIHHHHFFAABDECCCDEEDEDEDEEDDDDDEE_Mismatch_1_Sense_+_Library_PoolT
CCTCGCTATAGGGCAATACACAGACACCTATGATTTCAGTGAGTGAGCACCTTCTTCAGGATTCCCGGGTGCATATATATATTATATATTATTT
>Frequency_1_QualityScore_FDHHHFFBGIJIJJJJJJJJJJJGGIJJJHEIJJJIJJIIJ_Mismatch_0_Sense_+_Library_PoolT
GTATTAGATTCATGCCAATAAAATAAATTGATACACTGTTA
>Frequency_1_QualityScore_FFGHHHHJJJJHHIJIJJJJJJJJJJJJJJJJJJJJJIJJJJJJHFFHFHGIJHIJJJJJJJJ_Mismatch_0_Sense_+_Library_PoolT
ATGACCGGATGTATTAGATTCATGCCAATAAAATAAATTGATACACTGTTACAATTTGCACGA
>Frequency_1_QualityScore_FFHHHHHJJJGHIJJJJJFHIJIIGIJJJJIJIJJJJJIJIIGIJIGIIJHGFFFDDDDDDDDDDCDDDDBBDDBCDDDDDDDCDDDDDDDCDC_Mismatch_0_Sense_+_Library_PoolT
CCCTTCGTCGTCAAATGGTGCGAGTCCCCCAACTGAGACTACTCCAAGCGCAGCCGCCCCTTCATACCGTATGGGTAGTGCCCTACTCCTTGGA
>Frequency_1_QualityScore_FFHHHHHJJJJJHHIIHJJJJJJIJJJIJIJIIJJJJIHIJJJJJJ_Mismatch_0_Sense_+_Library_PoolT
ATAAATTGATACACTGTTACAATTTGCACGAATTTTAGTTATTGAT
>Frequency_1_QualityScore_FFHHHHHGIJGHIIJHGIGIJIJIGIIIIHGGJIIIIHIHIHJJJHEFGFCF?BCAACECDDDDDDDCDC<CDD8>ADCCDDDDDDDDDBDDCB_Mismatch_1_Sense_+_Library_PoolT
GTTCCCCAACTGAGACTACTCCAAGCGCAGCCGCCCCTTCATACCGTATGGGTAGTGCCCTACTCCTTGGAGGGTCACTTCTGTTCGCCATGGC
>Frequency_1_QualityScore_FFHHHHHJJJJIJJJIIJHIJIJIJJJJJJJIIJJJIJJJJJJJJJIIHGIHHHHHHFFFFFDDDDDDDDDDDDDDDDDDDCDDDDDDDDDBCD_Mismatch_0_Sense_+_Library_PoolT
AACAACTGCCCAATCGCCTCCACAATCACCGTCAACTCCCACACCGTCAACTGTTGAATCGCCGCCCCCATCACCGACCACTACCACGCCTTCT
>Frequency_1_QualityScore_FFHHHHHJIJJJCGHIJJJJJJJJJJJJJJJJJJJJJJJJJJJJJIJJIJJJHHFHHHFFFFFFEFEEECCDCDCEDDDDDDDDDDDDEDDDDD_Mismatch_1_Sense_+_Library_PoolT
CTCCTTGGAGGGTCACTTCTGTTCGCCATGGCCTCGCTATAGGGCAATACACAGATACCTATGATTTCAGTGAGTTAGCACCTTCTTCAGGATT
>Frequency_1_QualityScore_DDFFB,22AC<CFGGIEDCGD;E?FEHIIEGFGGIIIEIEEHIIEFHGGGBG@EDHICHHHHEEEEDDCCC;>6@CDCCCCC@:CCC@@@:@CC_Mismatch_1_Sense_+_Library_PoolT
TTCTCTTCATTTATTATTACGATTGCGAACATTGATGACCGGATGTATTAGATTCATGCCAATAAAATAAATTGATACACTGTTACAATTTGCA
>Frequency_1_QualityScore_D;2AFDDIGEB@@?FHGHGAHA<@@G<@<FCGCC)8;)7)=@@7=7=@C37@D<1;;>?CCACCCCCCBB@BB<9?CCBBBBB<3(:?3829@C_Mismatch_0_Sense_+_Library_PoolT
CTCCAAGCGCAGCCGCCCCTTCATACCGTATGGGTAGTGCCCTACTCCTTGGAGGGTCACTTCTGTTCGCCATGGCCTCGCTATAGGGCAATAC
>Frequency_1_QualityScore_FFHHHHHJJJJJJJJJJJJJJJJIJJJJJJJIJJJJJJJJJJJJJIJJJJHJEGHIIJHHHHHFFFFFEEEECEDDDFDDDD@BDDECDCDDED_Mismatch_1_Sense_+_Library_PoolT
CTGTTCGCCATGGCCTCGCTATAGGGCAATACACAGACACCTATGATTTCAGTGAGTGAGCACCTTCTTCAGGATTCCCGGGTGCATATATATA
>Frequency_1_QualityScore_FFHHHHFGFGGGGIGIIHIEHIJJEHIGHHJJJIIGEIHFGHDFFFCDDDDCDCCDCC?9?BBDDD:AC<BBDB<@@@CDCCCC=ACCBDD>@<_Mismatch_0_Sense_+_Library_PoolT
CGACCCCGTCATCTGCCGCTCCCACACCAACAACTGCCCAATCGCCTCCACAATCACCGTCAACTCCCACACCGTCAACTGTTGAATCGCCGCC
>Frequency_1_QualityScore_FFHHHHHJHIIHIIJIJJJJJJJJJJIIJJJJJJJJJJJJJJJJHHIJJJJJJJJJJJJIJJHHIHHHHEHEFFFFFFEEEEEEEDDDDDDDDE_Mismatch_0_Sense_+_Library_PoolT
ATGACCGGATGTATTAGATTCATGCCAATAAAATAAATTGATACACTGTTACAATTTGCACGAATTTTAGTTATTGATACATTGCTACTGTGTA
>Frequency_1_QualityScore_FFHHHHHJJIIJJJJJIJJJJJJJJJJJJJIJJJJJJIJJJJJJJJJJJJJJEHIJJJJJIJIJHJJHHBDEEFFEEEFEFEEDDDD_Mismatch_1_Sense_+_Library_PoolT
CATATATATATTATATATTATTTTCTTCTCATCATTTATTATTACGATTGCGAACATTGATGACCGGATGTATTATATTCATGCCAA
>Frequency_1_QualityScore_FFHGHGGIIJIJJIIFHHCFIIIJFJIJIJJJJIJJJIIIIGHHGIJIIIJJJJJJIJIGGIGJEGG_Mismatch_0_Sense_+_Library_PoolT
AACATTGATGACCGGATGTATTAGATTCATGCCAATAAAATAAATTGATACACTGTTACAATTTGCA
>Frequency_1_QualityScore_FFHFHGFIDGHGGHGGHGGHHIIBEHGHGJJJJJGHHHFFFFDDC@CDDDDDCDDD@BDCC@ACCC>A025?BDCCCACABDD><BDDDC94:@_Mismatch_1_Sense_+_Library_PoolT
CCCAAATCGCCGACCCCGTCATCTGCCGCTCCCACACCAACAACTGCCCAATCGCCTCCACAATCACCGTCAACTCCCACACCGTCAACTGTTG
>Frequency_1_QualityScore_B??DBDDA?CE@F9C9E91C@DA6D?)09*9D@D<B@B=8=BDECEEII4ACD=?=?;CCDDDD3?@_Mismatch_1_Sense_+_Library_PoolT
ACGATTGCGAACATTGATGACCGGATGTATTAGATTCATGCCAATAAAATAAATTGATACACTGTCA
>Frequency_1_QualityScore_FFHHHHHJJJJJJJJJIJJJIIJJJIJJJJJJJJJJJJJJJJJJJIJJJGIHCEEHHFFFFFFBEEEDEACCD_Mismatch_1_Sense_+_Library_PoolT
ATTGCGAACATTGATGACCGGATCTATTAGATTCATGCCAATAAAATAAATTGATACACTGTTACAATTTGCA
>Frequency_1_QualityScore_FFGFHHDHIGHIDIIEHIJJJGHGIGIGECHIGADHIJIJIJ@AEHIGGGIHGHIJJGHEEHHFFFFFFCCEEEEEDDDDDDDCCCBB_Mismatch_1_Sense_+_Library_PoolT
TTTATTATTACGATTGCGAACATTGATGACCGGATTTATTAGATTCATGCCAATAAAATAAATTGATACACTGTTACAATTTGCACGA
>Frequency_1_QualityScore_BDDFFFBDG>?CGGAGIE9C8B;FEBDEAFBB;FBCCFBF@FADEEEFF@;?>;B9;>>A55=?=?B<?9;@>>A>::@>@_Mismatch_0_Sense_+_Library_PoolT
CCGTCATCTGCCGCTCCCACACCAACAACTGCCCAATCGCCTCCACAATCACCGTCAACTCCCACACCGTCAACTGTTGAA
>Frequency_1_QualityScore_FFHHGHHJJJIJJJJIJJIJJJJJJJJJJGJIJJJIJJJIJIIIJJJJJJIJJJJHHHFHFFFFFFFFD@CEEEDDDDDDDBD_Mismatch_2_Sense_+_Library_PoolT
TTATTATTACGATTGCGAACATTGATGACCGGATGTATTAGATTCATGCCAATAAAATAAATTGATACACTGTTACAATTCGA
>Frequency_1_QualityScore_EFHGHHHJJJJIIJJJJJJJJIJJJJJJJJJIJIIJJJJJJJIJIJJJJJIJJJJEEIFHGGGIJGJJJJHHHHHHHHFFFEFEEEECEDDEDE_Mismatch_0_Sense_+_Library_PoolT
ACGAATTTTAGTTATTGATACATTGCTACTGTGTATCTTTTGTGTGGCTGATAGGTTTATTCTCCATATAATTTCTCTCCTGAATTTGATCTTA
>Frequency_1_QualityScore_FFHGHHGJJGJJGHGEIJIIIEHIJIIJIIJJJGIGHEHIEGDGHIIJJIJJIIIJJHFFCEEFFFFDEFCEECEEEDDDDD_Mismatch_1_Sense_+_Library_PoolT
TTTATTATTACGATTGCGAACATTGATGACCGGATGTATTAGATTCATGCCAATAAAATAAATTGATACACTGTTACAATTA
>Frequency_1_QualityScore_DDBHBFHI@?2<:<?8?E?49:?C??F@G:F<89DB4B>8.888==88C@.7@DH;77737=?77;?7?>6;>>;AA;AC_Mismatch_2_Sense_+_Library_PoolT
ATTACGATTGCGAACATTGATGACCGGATGTATTAGATTCATGCCAATAAAATAAATTGATACACTGTTACAATTTGAAA
>Frequency_1_QualityScore_FFHHHHHJIJJJJJJJJJJJJCFHIJJJJJJJJJJJJJIJJJJJJJJIIIHHHHGFFFFFEEEEEDDDDCDDCDEEDEDDDDDDDDDDDDBDDD_Mismatch_1_Sense_+_Library_PoolT
AGTGCCCTACTCCTTGGAGGGTCACTTCTGTTCGCCATGGCCTCGCTATAGGGCAATACACAGACACCTATGATTTCAGTGAGTGAGCACCTTC
>Frequency_1_QualityScore_FF?HHHHJJJIGIIJJJHGIJJJBGHBGIIIIJJJIIIJJJIGIJDEHHHHHDFDFEDDCBDDCDCDDD=B19A>C?CD?CCCDDCDCCCCDCC_Mismatch_0_Sense_+_Library_PoolT
GCCGCCCCTTCATACCGTATGGGTAGTGCCCTACTCCTTGGAGGGTCACTTCTGTTCGCCATGGCCTCGCTATAGGGCAATACACAGATACCTA
>Frequency_1_QualityScore_ADDHHHADFEIGGGIGGIIFEEHHHIAGA@BEHI9@9B4=/@A5=)=CDECCCCCCCCCCCCCCCCC7<?>@@@B0<<BBBCCCDCCCBBBA?8_Mismatch_0_Sense_+_Library_PoolT
CCACGCCTTCTGCGCCAAACCCTTCGTCGTCAAATGGTGCGAGTCCCCCAACTGAGACTACTCCAAGCGCAGCCGCCCCTTCATACCGTATGGG
>Frequency_1_QualityScore_FFHHHHHJJGHIJJJIJJJIJJJJGJJJJJJJJJJJJJJJJJIJJJIIIJJIJJJJJJ_Mismatch_0_Sense_+_Library_PoolT
GACCGGATGTATTAGATTCATGCCAATAAAATAAATTGATACACTGTTACAATTTGCA
>Frequency_1_QualityScore_FBHHHGDIGFHGIJJJIGIJJIJGHHFEHHHIJGIJIHEHHFFDECECCDBB@BDDDDCDDDDBCD???C?BABD9?<9C@A@>AC@@B>CDCB_Mismatch_0_Sense_+_Library_PoolT
CCCACACCGTCAACTGTTGAATCGCCGCCCCCATCACCGACCACTACCACGCCTTCTGCGCCAAACCCTTCGTCGTCAAATGGTGCGAGTCCCC
>Frequency_1_QualityScore_ADFHHHHIIGIJJIIIIIJJFDGHIIG@AFDH;@FEEHIJAEHCEDBDDDDDDD\5&<CC>8<?ACDCCCD>@D@??B<BBA8?B8AC>>A:@<_Mismatch_1_Sense_+_Library_PoolT
TTCCGCCGCCACTTCAAATAGAACCGGAAGCGTACCATCCTCCTCGCCCGCCCCCTCTCCGTCATCTACCGCTCCCACACCAACAACTGCCAAA
>Frequency_1_QualityScore_FFHHHHHJJJJJJJJIIHJJIIJJJIJJJIJJJJJJJJJJIJJJJHJHIIJHIIIIFIJHHHHHHFFFFCEDECDDD>?DDECDCDEEEEEEEE_Mismatch_1_Sense_+_Library_PoolT
CGCCATGGCCTCGCTATAGGGCAATACACAGACACCTATGATTTCAGTGAGTGAGCACCTTCTTCAGGATTCCCGGGTGCATATATATATTATA
>Frequency_1_QualityScore_FFHHHHHJJJJIIIIIJJJJJIIIIIJIJIIJJJJJJJIJJIJJJJJIIJGHIGEGGGHHGFFHHHFFFFEFD_Mismatch_1_Sense_+_Library_PoolT
GCGAACATTGATGACCGGATGTATTAGATTCATGCCAATAAAATAAATTTATACACTGTTACAATTTGCACGA
>Frequency_1_QualityScore_FFDHH<AFHIIJIIIIGIJJCHGGIJIHIJJCHIEIJJEGIGGHIGJHIGIGHIIIDECEHEHAHDFCE;?C>ACDDCCDDEDDCDDDCA=BDB_Mismatch_1_Sense_+_Library_PoolT
GAGGGTCACTTCTGTTCGCCATGGCCTCGCTATAGGGCAATACACAGATACCTATGATTTCAGTTAGTGAGCACCTTCTTCAGGATTCCCGGGT
>Frequency_1_QualityScore_FFHHHHHJJJJJJJJJJJHIJJJJHIJHIJIJIJJIJJJJIJIIIGAEDFFFFEDECDCDDDDDDDDDDBBDBDEEDDDDDDDDDDDDDDDDDD_Mismatch_1_Sense_+_Library_PoolT
AGCCGCCCCTTCATACCGTATGGGTAGTGCCCTACTCCTTGGAGGGTCACTTCTGTTCGCCATGGCCTCGCTATAGGGCAATACACAGACACCT
>Frequency_1_QualityScore_FFHHHHHJJJJJJEGCHIJJJIIJIIJJIJJJJJJJJJJJJJJJJJJIHHHHHFFFFFEEEEEECEFEDEDDDDDDDDDDDDDDDDDDDEDDCD_Mismatch_0_Sense_+_Library_PoolT
ACTCCTTGGAGGGTCACTTCTGTTCGCCATGGCCTCGCTATAGGGCAATACACAGATACCTATGATTTCAGTGAGTGAGCACCTTCTTCAGGAT
>Frequency_1_QualityScore_1ADD8D:C>D<E?,3:C3CDEA:C))?D4*****07?\-\;ACDE@C@A)=77=ACAADDDD3>AA:>A>;>;>A3;,,;AAA>AA(5:>=8>?_Mismatch_2_Sense_+_Library_PoolT
ATCATTTATTATTACGATTGCGAACATTGATGACCGGTGGTATTAGATTCATGCCAATAAAATAAATTGATACACTGTTACAATTTTCACGAAA
>Frequency_1_QualityScore_FFHHHHGJIJJJHIHJIIJHIJIJJGGIGIIJIIGIJJJJJIJJJJJJJJJJJIIIJJJHHHHHHFFFBBCCECEDDCDDDDDDD_Mismatch_0_Sense_+_Library_PoolT
CAAGAGCCTAGGATTTTCGTTATCCTAGTGCACAATTAAAAATACAACACGCAATTTACTTGCACAGGAATGGATTCAGACCTGA
>Frequency_1_QualityScore_FFHHGGHJJJIJIIJIJJIIJIJIIIJIIJJJJJJJJIJIJJJJJJJGDIGHJDHGIJHHFHFHHFDFFDCEEEEEDDDEECCDEDDDDDDDEE_Mismatch_1_Sense_+_Library_PoolT
TTATTTTCTTCTCATCATTTATTATTACGATTGCGAACATTTATGACCGGATGTATTAGATTCATGCCAATAAAATAAATTGATACACTGTAAA
>Frequency_1_QualityScore_FFHHGHHJJJJIJJJBHGEIGIJIIJ@GIIIHIIJJJJEHGCEHI#-;;D###--;BBD#,#,,5#,5#,5<?8>##+_Mismatch_1_Sense_+_Library_PoolT
TTTATTATTACGATTGCGAACATTGATGACCGGATGTATTAGATTNATGCNNNTAAAATNANTTGNTANACTGTTNNA
>Frequency_1_QualityScore_ADDFFBFGBHFGGHGEGGHHCH9BFDHHDBCHHGIGIEGFACGIGHHGDGGGBDG@FGIEE?7C?E>@@?;@@;>;(6;;;@CD>>;>CB<830_Mismatch_0_Sense_+_Library_PoolT
ATTATATATTATTTTCTTCTCATCATTTATTATTACGATTGCGAACATTGATGACCGGATGTATTAGATTCATGCCAATAAAATAAATCGACAA
>Frequency_1_QualityScore_@?AFHFFI<?FAFC@@<@;?GHGIBGG*?BGFDG?GFH@FCHG<.BC=CDEAFCG<3@@=7=A<99?CCCACDDECDECBACCCDD>>DD>C@C_Mismatch_1_Sense_+_Library_PoolT
CTATAGGGCAATACACAGACACCTATGATTTCAGTGAGTGAGCACCTTCTTCAGGATTCCCGGGTGCATATATATATATTATATATTATTTTCT
>Frequency_1_QualityScore_FFHHHHHJJJJIJJIJJJJIJHJIJIJJIJIJJJJJJJJJJJJJEHJJJIIAGHIJJJIIIIIJHHHHHEHFFFFFDFFFCCEEEEDDDDEFDE_Mismatch_0_Sense_+_Library_PoolT
CACAGATACCTATGATTTCAGTGAGTGAGCACCTTCTTCAGGATTCCCGGGTGCATATATATATATTATATATTATTTTCTTCTCATCATTTAT
>Frequency_1_QualityScore_FFHHHHHJFFHJJJJJJJIIIJJEHIJJJJJJJJJIJJIIJGIHHHGIJJIIJJJ_Mismatch_1_Sense_+_Library_PoolT
ACCGGATGTATTAGATTCATGCCAATAAAATAAATTGATACACTGTTAAAAACGA
>Frequency_2_QualityScore_FFHHHHHIJIJJJIJJIJJJJIJJJJJIJJJJJJJIJJJJJJJJIJJIIIJJIJJJJJJIJIIIGHHEFCDFFFEEEEEEEEDDDDDDDEDDCE_Mismatch_0_Sense_+_Library_PoolC
ATATATATTATATATTATTTTCTTCTCATCATTTATTATTACGATTGCGAACATTGATGACCGGATGTATTAGATTCATGCCAATAAAATAAAT
>Frequency_1_QualityScore_FFHHHHGGGIJIJIIIJJIIIIIJIJIJGGJDGGEIJJIIIGIJJGH@HGGGGHGG>GEHHGHHEFFFF@CBCCCEECDCDDD>CCC@CCDDCC_Mismatch_0_Sense_+_Library_PoolC
ATATATTATTTTCTTCTCATCATTTATTATTACGATTGCGAACATTGATGACCGGATGTATTAGATTCATGCCAATAAAATAAATTGATACACT
>Frequency_1_QualityScore_FFH8?BDBGBGDBBFFGE>B?D@F@BFGI<FHGGEHGE@DHI@EIGHHCEFEDFFEC>BB=@C@CDCCCABC@BBADDEDECA>@>>>@CCCCC_Mismatch_0_Sense_+_Library_PoolC
GGGTGCATATATATATTATATATTATTTTCTTCTCATCATTTATTATTACGATTGCGAACATTGATGACCGGATGTATTAGATTCATGCCAATA
>Frequency_1_QualityScore_ADHHHHHJJJJIJJIJGIIJJJJJJJIJJJJJJJJJJJJJJJJJJJJJJJJJJJJJJJJJJJJJJJJJHFFFEEEEFECEEDDEDDDDD_Mismatch_0_Sense_+_Library_PoolC
TGCATATATATATTATATATTATTTTCTTCTCATCATTTATTATTACGATTGCGAACATTGATGACCGGATGTATTAGATTCATGCCAA
>Frequency_1_QualityScore_FFHHHHHJJJJJJJJJJJJJJJJJJJJJJJJJJJJJJJJJJJJJJJJIJJJJIJJJIJHJHHHHHFFFFDEEEEDEDDDFDDDD@BDDCCDDDD_Mismatch_0_Sense_+_Library_PoolC
TTCTGTTCGCCATGGCCTCGCTATAGGGCAATACACAGATACCTATGATTTCAGTGAGTGAGCACCTTCTTCAGGATTCCCGGGTGCATATATA
>Frequency_1_QualityScore_DDFDDHFDGHGEHC@HHIIEHDHGIGCHCGHDCGDF<FHGIIHHGIIIIIIIG<GGGGEEHEHHHGFFFDFFACDBDBA@BDEEDDDCDDCCDD_Mismatch_0_Sense_+_Library_PoolC
CCCGGGTGCATATATATATTATATATTATTTTCTTCTCATCATTTATTATTACGATTGCGAACATTGATGACCGGATGTATTAGATTCATGCCA
>Frequency_1_QualityScore_FFGHHHHEIIIIHGJJIJJJJJJIJJJJJJIJJJJGJJJIGJJJJIIHJIIJJHIIJIEHEEHHHHFFDBBECEEDDEDEEDDEEDCDDDDDDC_Mismatch_0_Sense_+_Library_PoolC
TTATTTTCTTCTCATCATTTATTATTACGATTGCGAACATTGATGACCGGATGTATTAGATTCATGCCAATAAAATAAATTGATACACTGTTAC
>Frequency_1_QualityScore_FFHHHHHJJJJJJJJJJJJIFIJJGJJJJJJJJIJJJJJIIJJJJJJJJJIJJJJJJIJHHHHHHHHFFFFFFEEEEEEEDDDDEDDEEDDDDD_Mismatch_0_Sense_+_Library_PoolC
TATATTATTTTCTTCTCATCATTTATTATTACGATTGCGAACATTGATGACCGGATGTATTAGATTCATGCCAATAAAATAAATTGATACACTG
>Frequency_1_QualityScore_FFHHHHHIJJJJJJJIJJJJDIJJIJJJJJJJJJJJJJJJJJJIJJJJGJIIIIIJIJJJJHHHHFFFFFFFDEEEDDDDBBDDDDCEEDDDEE_Mismatch_0_Sense_+_Library_PoolC
GTTCGCCATGGCCTCGCTATAGGGCAATACACAGATACCTATGATTTCAGTGAGTGAGCACCTTCTTCAGGATTCCCGGGTGCATATATATATT
>Frequency_1_QualityScore_FFHHHHHJJJJJJJJJJJJJJJJIJJJJJJJJJJJJJJJJJJHJJJJIJJJJJIJJJJJHHHHHHFFDB;@CEDDDEDDDDFDDDEDEFDECDD_Mismatch_0_Sense_+_Library_PoolC
CTCGCTATAGGGCAATACACAGATACCTATGATTTCAGTGAGTGAGCACCTTCTTCAGGATTCCCGGGTGCATATATATATTATATATTATTTT
>Frequency_1_QualityScore_FFFHHGHJHIIIIIJJIJJIJJIJJJJJJJBGHIJJJJJIIJJJIIJJJJIJHHFFFDDDEEEDDDDDDDCDDDDDDDCDDDEEEDEDDDDDCD_Mismatch_0_Sense_+_Library_PoolC
CGTATGGGTAGTGCCCTACTCCTTGGAGGGTCACTTCTGTTCGCCATGGCCTCGCTATAGGGCAATACACAGATACCTATGATTTCAGTGAGTG
>Frequency_1_QualityScore_FFFHFFFIIIGJIIIGGGGIJJJEHJI?DHHHEIIIIIJIJIIIIJIIIJJJJGFFE>@EFFDEEEEAACCCCDCDDDDEEDDEDDDDD@CCCD_Mismatch_0_Sense_+_Library_PoolC
ATGGGTAGTGCCCTACTCCTTGGAGGGTCACTTCTGTTCGCCATGGCCTCGCTATAGGGCAATACACAGATACCTATGATTTCAGTGAGTGAGC
>Frequency_1_QualityScore_FFHHHHHJJCGHIJJJJJJJJJJJIIJJJJJJJJJJJJJJJIJJJJJJJJJJJJJJJIJJIGIIJHFFFFFFFEEEDDDDDCDFEEEDDEDDEC_Mismatch_0_Sense_+_Library_PoolC
ATTCCCGGGTGCATATATATATTATATATTATTTTCTTCTCATCATTTATTATTACGATTGCGAACATTGATGACCGGATGTATTAGATTCATG
>Frequency_1_QualityScore_FFHHGFGIGGHJGGGGEEGGGGG7?FHGIIJIJIIIJCHIIIIIJIGHHHHFAEFEFFFFFFEEDEDEECDDDBBDDDDDDDDDCDDDDDDDBD_Mismatch_0_Sense_+_Library_PoolC
GCACCTTCTTCAGGATTCCCGGGTGCATATATATATTATATATTATTTTCTTCTCATCATTTATTATTACGATTGCGAACATTGATGACCGGAT
>Frequency_1_QualityScore_FFHGGGHJJJJJJIJIIJJJIJJJJJJJJJJJFIJJJGIIJGIGGHHHHHFFFFFEEEEEECDDD@CBDCDDDDDDDDDDDDDDDCDDDDBDBD_Mismatch_0_Sense_+_Library_PoolC
CTGAGACTACTCCAAGCGCAGCCGCCCCTTCATACCGTATGGGTAGTGCCCTACTCCTTGGAGGGTCACTTCTGTTCGCCATGGCCTCGCTATA
>Frequency_1_QualityScore_DFHHHHHJJJJJJJJJJJJIHIJJHJJHIJJJJJJJJJJJJJJJJJHHHHHHFFFFFFFECEEEEDDDDDDDDDDEDDD_Mismatch_0_Sense_+_Library_PoolC
ACGATTGCGAACATTGATGACCGGATGTATTAGATTCATGCCAATAAAATAAATTGATACACTGTTACAATTTGCACGA
>Frequency_1_QualityScore_?DDAACF?D:DHG<D@?GE<<@?F:)0@99BDHCEC>DGDEGGHEAH>FEEE:CHEH=E;CCEDE;@DC>CCCCAADC@B;?95@;?:>@@AC>_Mismatch_0_Sense_+_Library_PoolC
TACGATTGCGAACATTGATGACCGGATGTATTAGATTCATGCCAATAAAATAAATTGATACACTGTTACAATTTGCACGAATTTTAGTTATTGA
>Frequency_1_QualityScore_FFHHDFHJJJJJJJJJIJJJJJJJJJJJJJJJJJJJJJJJJJJJJHHHHHHFFFFFFFEEEEDECDCDCCDCDDDDCDDDEDDCDDDEDDDBBB_Mismatch_0_Sense_+_Library_PoolC
AGGGTCACTTCTGTTCGCCATGGCCTCGCTATAGGGCAATACACAGATACCTATGATTTCAGTGAGTGAGCACCTTCTTCAGGATTCCCGGGTG
>Frequency_1_QualityScore_FFHHHHHJJJJAFGIJJJJJJJJJIJIGIJJJJJIIJIJJJJIJJJJJJJJJGHHHHHHFFFFFFFEEEDCDEACCDDCDDDDCDDDEDDDDCC_Mismatch_0_Sense_+_Library_PoolC
TCCTTGGAGGGTCACTTCTGTTCGCCATGGCCTCGCTATAGGGCAATACACAGATACCTATGATTTCAGTGAGTGAGCACCTTCTTCAGGATTC
>Frequency_1_QualityScore_FFFHHGGIIJJJIJIGJJJIJJJIJJJJJJJJJJJIJJJIJIJII@FGIIIJJJGIIJJIGHHFFEEEFDEFDDDBDDDECDDDDDCDEEEEDD_Mismatch_0_Sense_+_Library_PoolC
CCATGGCCTCGCTATAGGGCAATACACAGATACCTATGATTTCAGTGAGTGAGCACCTTCTTCAGGATTCCCGGGTGCATATATATATTATATA
>Frequency_1_QualityScore_FFHHHHHJJJJJJJJGHJJIJJJJJJIJJJIJJJJIIJJJJJJ_Mismatch_1_Sense_+_Library_PoolC
TAGATTCATGCCAATAAAATAAATTGATACACTGTTACAATTA
>Frequency_1_QualityScore_FFGGFHHJJJJJJJJIJIDHJGIGGIIJJJGHIFIJIJJJJJIJIJEGEHHGHHHEFFFEFFEEEDCEDDDDDDCD_Mismatch_2_Sense_+_Library_PoolC
ATTACGATTGCGAACATTGATGACCGGATGTATTAGATTCATGCCAATAAAATAAATTGATACACTGTTACAATCA
>Frequency_1_QualityScore_FFBDHFFEEHGGEIIIJIIJJJJJJIJEHHHGIGIIGJGGIJIJ=;AEBFFBCEEACC>@ACACCC9>?@BD<9AB9BBD<<CCDCCDDDDBCC_Mismatch_0_Sense_+_Library_PoolC
ACCACGCCTTCTGCGCCAAACCCTTCGTCGTCAAATGGTGCGAGTCCCCCAACTGAGACTACTCCAAGCGCAGCCGCCCCTTCATACCGTATGG
