# Supplementary material for: Differential Gene Expression Reveals Candidate Genes for Drought Stress Response in Abies alba (Pinaceae)
Source: PLoS One. 2015 Apr 29;10(4):e0124564. doi: 10.1371/journal.pone.0124564 (PMC4414588; doi:10.1371/journal.pone.0124564)
Supplement: S3 File — (GZ) [file pone.0124564.s003.gz › comp19377_c0_seq4.fa]

>comp19377_c0_seq4 len=586 path=[1503:0-106 727:107-130 2821:131-152 773:153-201 822:202-585]
CGGAGGAGGCGGGTTCGACCGGCGTAAGCTCGGCCGAGGCTCGCGGGGCCACAGCTCCAAGAAGGTTGACGATGAGGGGAAGAATTGAACTCATTCCCTTTTCAAAAGGATTTGTCTAAAAGTGCGACGATATTGCCCCGCGGGGTATACGGAACCGTATGCCCCGCGGGCAAAATCGTCGCATCTATATCCCTTTCCGTTAAAAAATGTGTTGCAGGGGTTTGGTAAATTCATTAGGGCTTTTGGTAAAGGTGCAGCGAATTTGTTTCCTGTACAATGAATTAAAGATTGGTCCTCGCATAGTCGCCTTCCTTTAGATTGAAGGCCCAGAGCCCCTCTGGTCACATGTATTGGGATCTGGCTATGAGCTATGATATGTACACTGGATTTTAACGGTTAACACCAATGAATCGTCTCTTAAAAAAATTTCTATGAATTTAAATGGCATGTTTGTCTTTTAATATGATCTATCAAAATGTAGAGAGGGCCAAATCTTTTTATCAAGCGGCAGCGCAAACTTTTTGTTTTGGTATTACATGTGAATTGCAAATCCGTCCATAGACACTACTCCTTGACATCAAATCGA

>Frequency_18_QualityScore_FFHHHHGHIIJJIIJJJFGIIJGIJJJJJIJJIIIJJJJJJJJIIIJIIGGIIIJIHFGFFFEEEEEEDEDDEDDDCDEEDDDDDDDDDCCCCD_Mismatch_0_Sense_+_Library_PoolT
AAAATGTGTTGCAGGGGTTTGGTAAATTCATTAGGGCTTTTGGTAAAGGTGCAGCGAATTTGTTTCCTGTACAATGAATTAAAGATTGGTCCTC
>Frequency_12_QualityScore_FDGGHHGIIIIIJJIIIJIIJIIHIIHIHIHIJIIHIIIJIJIIIGHHIIIIIIHHHHGFFFFFEFDCCCCCBCCBBCCDCDCCBCCCCDCACD_Mismatch_0_Sense_+_Library_PoolT
CGAATTTGTTTCCTGTACAATGAATTAAAGATTGGTCCTCGCATAGTCGCCTTCCTTTAGATTGAAGGCCCAGAGCCCCTCTGGTCACATGTAT
>Frequency_12_QualityScore_FFHHGHGBGHIIFGIIIIIHIIHIIJIIIIIIJFHGHIIDFHIIIIIGGHGGFFFDEFEEEEEDDCBCDACCCCCCDCDCCDDCCCDCCCDDCC_Mismatch_0_Sense_+_Library_PoolT
GCAGGGGTTTGGTAAATTCATTAGGGCTTTTGGTAAAGGTGCAGCGAATTTGTTTCCTGTACAATGAATTAAAGATTGGTCCTCGCATAGTCGC
>Frequency_12_QualityScore_FFHHHHHJIIIIIIJJIJIJJJJJHJIIJHIIJHIJHIIJIIJIJJJJJJIIJJHIIJIJJJIIIIHHGFGGGFFFFFEEEEDDACDDDCDDCD_Mismatch_0_Sense_+_Library_PoolT
TTTAGATTGAAGGCCCAGAGCCCCTCTGGTCACATGTATTGGGATCTGGCTATGAGCTATGATATGTACACTGGATTTTAACGGTTAACACCAA
>Frequency_1_QualityScore_FFHHHGHJJIJHFGHIJIJJIJJJJJJJJIJJJIJJIJJJIIJJJJJJIIIJJJJJJJJJJJJJJIHHHHHHHFFFFFFFEEDDBBBCDDDDDD_Mismatch_0_Sense_+_Library_PoolC
TTTAGATTGAAGGCCCAGAGCCCCTCTGGTCACATGTATTGGGATCTGGCTATGAGCTATGATATGTACACTGGATTTTAACGGTTAACACCAA
>Frequency_10_QualityScore_FFHHGHHIHIIIIIIIJJIIJGIGHIHIGGIHIIIIIIIIIJJJJJIHIHIHHHFGGHGFGFFEEEEEEDCDDDDDDDDCEDEDEEEEDDDCCC_Mismatch_0_Sense_+_Library_PoolT
CTCGCATAGTCGCCTTCCTTTAGATTGAAGGCCCAGAGCCCCTCTGGTCACATGTATTGGGATCTGGCTATGAGCTATGATATGTACACTGGAT
>Frequency_10_QualityScore_FFHGHGHIJIGIIIIIIIJIIIIIIJIIIJJJJIIHIJJJIHHIJIIIIIIJIIIGGGGFEEEEEECEECDDDCDDDDDDDDDDCCDDDDDCDD_Mismatch_0_Sense_+_Library_PoolT
TAAAGATTGGTCCTCGCATAGTCGCCTTCCTTTAGATTGAAGGCCCAGAGCCCCTCTGGTCACATGTATTGGGATCTGGCTATGAGCTATGATA
>Frequency_10_QualityScore_FFFGGGHIJGIIIJIJJJJJJJJGHIIIIEGIHIJJIIIJJJIHIJIIIIJIIIIIFGHHHHHGGFGFFFEEEEDCDDDDDDCDDDDDDDDDDD_Mismatch_0_Sense_+_Library_PoolT
GGTAAATTCATTAGGGCTTTTGGTAAAGGTGCAGCGAATTTGTTTCCTGTACAATGAATTAAAGATTGGTCCTCGCATAGTCGCCTTCCTTTAG
>Frequency_10_QualityScore_FFHHGGGHIHIIIIIIHHIHHIIIIIJIIIIIGHFGHHGGFEFGGIGIIHHHHHGGGGDEEEEEEADCEDCCACCDCACCBCD@BCCCCDACDD_Mismatch_0_Sense_+_Library_PoolT
AAAGATTGGTCCTCGCATAGTCGCCTTCCTTTAGATTGAAGGCCCAGAGCCCCTCTGGTCACATGTATTGGGATCTGGCTATGAGCTATGATAT
>Frequency_10_QualityScore_FFHHHHHIIJJJJJJJIIJHIHIIIJIHIIIIJJJJJJIJIJJJIHIIIIIIHGHHHGGFFEEEEEEDECDDDDDDDDEEEDEEEEDDDDCDDD_Mismatch_0_Sense_+_Library_PoolT
CGCATAGTCGCCTTCCTTTAGATTGAAGGCCCAGAGCCCCTCTGGTCACATGTATTGGGATCTGGCTATGAGCTATGATATGTACACTGGATTT
>Frequency_1_QualityScore_FFHHHHHIJJIJJJJJJJJJIIIIJJJEHIJIJJJJJJJJJJJIJGGGIIJJIHGHHHHFFFFCCEEEECDDDDDDDDEEEDDDDDDDDDDDCC_Mismatch_0_Sense_+_Library_PoolC
CGCATAGTCGCCTTCCTTTAGATTGAAGGCCCAGAGCCCCTCTGGTCACATGTATTGGGATCTGGCTATGAGCTATGATATGTACACTGGATTT
>Frequency_9_QualityScore_FFHHHHHJJJJJHHHIHJJHIHIJJJHIIJJJJJIJJIIJJIJJIIIJIHIIIJIIIIIIIIIHHGHEFCEEEEEEDDDDDEDDBCCDDDD_Mismatch_0_Sense_+_Library_PoolT
GAGCCCCTCTGGTCACATGTATTGGGATCTGGCTATGAGCTATGATATGTACACTGGATTTTAACGGTTAACACCAATGAATCGTCTCTTA
>Frequency_1_QualityScore_FFHHHHHJJJJJIJJJIJJGGIGJJJFHIGJJJJJJJIJJJJJJJJJJJJJJIJJJJJJJJIJIJHHFFFFFCEDDDDDCCDDDABDDDDC_Mismatch_0_Sense_+_Library_PoolC
GAGCCCCTCTGGTCACATGTATTGGGATCTGGCTATGAGCTATGATATGTACACTGGATTTTAACGGTTAACACCAATGAATCGTCTCTTA
>Frequency_9_QualityScore_FFHHHGHIIJJIIIIIEHIIHGIHHIIIHIHHHIIJIIJIIHIIJIIIHHHIJHIHIIIIHHIIIIHGHEGCDDDEDDDCCDDDDEDDBCCDDD_Mismatch_0_Sense_+_Library_PoolT
CCCAGAGCCCCTCTGGTCACATGTATTGGGATCTGGCTATGAGCTATGATATGTACACTGGATTTTAACGGTTAACACCAATGAATCGTCTCTT
>Frequency_1_QualityScore_FFHHHHHIJJJJJJJJHHHIHIJIGJIIJJJJIJJJJJJJJJJJJJJJIIIJJIJJJJJJJIJJJJJIJHHEEFFFCEDDBDDADEDDBDDDDD_Mismatch_0_Sense_+_Library_PoolC
CCCAGAGCCCCTCTGGTCACATGTATTGGGATCTGGCTATGAGCTATGATATGTACACTGGATTTTAACGGTTAACACCAATGAATCGTCTCTT
>Frequency_8_QualityScore_FFGGHHHGIJJJJJIJJJJJJJJJJJIJHIJJJJGHIIJJIIIIIIIHIIIIIIHHHHHHHFFGGFFFFEEEEEDDEDDCDDDDDDECCCDCDD_Mismatch_0_Sense_+_Library_PoolT
GGTTTGGTAAATTCATTAGGGCTTTTGGTAAAGGTGCAGCGAATTTGTTTCCTGTACAATGAATTAAAGATTGGTCCTCGCATAGTCGCCTTCC
>Frequency_8_QualityScore_EFGGGGGIEGGHIIIIIJIEGHIIEFHGIIHHIIJIIHHIIIHIIGIIIIIEGGHIIGFFEDEECDDDECDCCCECCDCCCDCCBCCCCCCCBC_Mismatch_1_Sense_+_Library_PoolT
TAAAAATGTGTTGCAGGGGTTTGGTAAATTCATTAGGGCTTTTGGTAAAGGTGCAGCGAATTTGTTTCCTGTACAATGAATTAAAGATTGGTCC
>Frequency_1_QualityScore_FFHHHHHJGHHHJJEIJJJEGIIJGHJIIJJIJJIJJIJIJJJJJIJJJJJIIIGGIHHDFFEEEEEEDCCDDCDDDCC@CDDCDDDDCCDDCD_Mismatch_1_Sense_+_Library_PoolC
TAAAAATGTGTTGCAGGGGTTTGGTAAATTCATTAGGGCTTTTGGTAAAGGTGCAGCGAATTTGTTTCCTGTACAATGAATTAAAGATTGGTCC
>Frequency_8_QualityScore_FEHFHGGIIIEGIIIGHHIIIJHIIGIHHIIIIIIJGIHIIIAFGGGIHGFGGGGFFFFEEEEEEEDDDDDDDDCCCCDDDCCCCCDCCCCCDD_Mismatch_0_Sense_+_Library_PoolT
GTTGCAGGGGTTTGGTAAATTCATTAGGGCTTTTGGTAAAGGTGCAGCGAATTTGTTTCCTGTACAATGAATTAAAGATTGGTCCTCGCATAGT
>Frequency_8_QualityScore_EFGGGGHIIIIIIHIGHIHIJGHIIIIIJIIIIIIHIIIHHIIHHHFGIIIIIFGGHHHGFGEFDDEEECDDDDEDDEEEDDCCCCDDDEDDCC_Mismatch_0_Sense_+_Library_PoolT
GTCGCCTTCCTTTAGATTGAAGGCCCAGAGCCCCTCTGGTCACATGTATTGGGATCTGGCTATGAGCTATGATATGTACACTGGATTTTAACGG
>Frequency_8_QualityScore_FFHGAEGIIGHIIIIIIIIHIIIIIIIIIHGHIIIHEGHIHIIIHHHHGFGGGGGFFFFFFEEDEEEEDDDDDDDDDDDDDDDDDCCDDDCCCC_Mismatch_0_Sense_+_Library_PoolT
GGGGTTTGGTAAATTCATTAGGGCTTTTGGTAAAGGTGCAGCGAATTTGTTTCCTGTACAATGAATTAAAGATTGGTCCTCGCATAGTCGCCTT
>Frequency_7_QualityScore_FEHHHHHEGHHIIIJIJJJIIIJIJJJIIIIIIIHHIIHHIIIIIIJHIIIIJIIHHHHGGGFEEEEDDCDCCCEDDCCBCCDDDCCBCCCDDC_Mismatch_0_Sense_+_Library_PoolT
GTAAAGGTGCAGCGAATTTGTTTCCTGTACAATGAATTAAAGATTGGTCCTCGCATAGTCGCCTTCCTTTAGATTGAAGGCCCAGAGCCCCTCT
>Frequency_7_QualityScore_FFGHGGGGIHIIIIIIJIFHHHGHIFHHIHGHGIIIIIIIIIIGGHIIIHHIIHHGGHGHHGGGFFFFFFEDDAACDDDDDDDDDDDEDD?BCC_Mismatch_0_Sense_+_Library_PoolT
GGCCCAGAGCCCCTCTGGTCACATGTATTGGGATCTGGCTATGAGCTATGATATGTACACTGGATTTTAACGGTTAACACCAATGAATCGTCTC
>Frequency_7_QualityScore_EEGFHGGFHIIIHHHIIJJIJJHGIIIIIIIJJJIHHIIIIIGGEGHIIHHIHIIGFGGFFDEDEEDDCBDCCCCCCCDDCDCCCDBCDDCCCC_Mismatch_0_Sense_+_Library_PoolT
ATTAAAGATTGGTCCTCGCATAGTCGCCTTCCTTTAGATTGAAGGCCCAGAGCCCCTCTGGTCACATGTATTGGGATCTGGCTATGAGCTATGA
>Frequency_1_QualityScore_FFHHHHGIIJJJIIJJJIJJJJJIIGIJJJJJJJJJJIJJIJIIIJJJIIIJJJJHHHHFFDFFFEEEDCECDCDDDDDDDDDCDDDCDDD@CC_Mismatch_0_Sense_+_Library_PoolC
ATTAAAGATTGGTCCTCGCATAGTCGCCTTCCTTTAGATTGAAGGCCCAGAGCCCCTCTGGTCACATGTATTGGGATCTGGCTATGAGCTATGA
>Frequency_6_QualityScore_FFHHGHHJJIJJIIIIJIIIJJIJJJJGIIJJJJJJJJJJIIIIJIIHHHHIIIIIIHGGGFFFFEDED@CDDCCEEDCDCCDDDCDDCDDDDD_Mismatch_0_Sense_+_Library_PoolT
AATGAATTAAAGATTGGTCCTCGCATAGTCGCCTTCCTTTAGATTGAAGGCCCAGAGCCCCTCTGGTCACATGTATTGGGATCTGGCTATGAGC
>Frequency_6_QualityScore_FFGHHHGHIJIIIIHIIIJIGIIHIIIIIIIIIJJJIJHIIJIIIIIIHIIHHJIIIIIIIFGIHIIHHGHFGECEDDCCCEDDD_Mismatch_0_Sense_+_Library_PoolT
CTCTGGTCACATGTATTGGGATCTGGCTATGAGCTATGATATGTACACTGGATTTTAACGGTTAACACCAATGAATCGTCTCTTA
>Frequency_6_QualityScore_FFHHHGGIJJJJJJJIJJIIHIJIIIGHIJJIJIIJJJJIIIIJFIIIGIIGHHIIHIGGGGGGGEEEEEEDDCDEEEEEDEEDDDDDDBDDDD_Mismatch_0_Sense_+_Library_PoolT
GCATAGTCGCCTTCCTTTAGATTGAAGGCCCAGAGCCCCTCTGGTCACATGTATTGGGATCTGGCTATGAGCTATGATATGTACACTGGATTTT
>Frequency_6_QualityScore_FEHHHHCGHIJGHIIJJIIIJIIJJIIJJJJJHIIIJJFHIIJHIIHIIIIHHFGGGGEFEDDEECDDEDDDDDDDDDDDDDDDDDCCCDCBAC_Mismatch_0_Sense_+_Library_PoolT
CAGGGGTTTGGTAAATTCATTAGGGCTTTTGGTAAAGGTGCAGCGAATTTGTTTCCTGTACAATGAATTAAAGATTGGTCCTCGCATAGTCGCC
>Frequency_6_QualityScore_FFHGGHHIJJJJJJJJHIIIJIIJIJIJJJJIJHIIIIIJIJHIIIIIJHIIJIIIIIIIHHGGGFFFFCFDEEEEEEDDEEEDDDDCDDDDED_Mismatch_0_Sense_+_Library_PoolT
ATAGTCGCCTTCCTTTAGATTGAAGGCCCAGAGCCCCTCTGGTCACATGTATTGGGATCTGGCTATGAGCTATGATATGTACACTGGATTTTAA
>Frequency_6_QualityScore_ECGHHHHHIIGGGHHHGHIJIFGGHHDEGIIIIGIIIIIIIHIIHIIHGGIHHBEFGGFGECCDEECDDCCCCBBCDCCDABCDCACCCDDDCC_Mismatch_2_Sense_+_Library_PoolT
GTTAAAAATGTGTTGCAGGGGTTTGGTAAATTCATTAGGGCTTTTGGTAAAGGTGCAGCGAATTTGTTTCCTGTACAATGAATTAAAGATTGGT
>Frequency_1_QualityScore_FDHHGHHJJJIJJJJJJJJJJFGHIIFHIGJIIJJJJJIJIIJJJJIHGIGGIEEGFHFFFBDDEDEDDCDDDCCCCDDDCCEEDCCDDDDDDD_Mismatch_2_Sense_+_Library_PoolC
GTTAAAAATGTGTTGCAGGGGTTTGGTAAATTCATTAGGGCTTTTGGTAAAGGTGCAGCGAATTTGTTTCCTGTACAATGAATTAAAGATTGGT
>Frequency_5_QualityScore_FEHHHHHJIJJJJIIJJJJIJIJJJJJJIIIJJJJJJJJJJIJJJJJJJIJHHIIIIGGGGFFEEEDEEDDDCDDDDDDDDDDDDDDDDDDDCD_Mismatch_0_Sense_+_Library_PoolT
GTGCAGCGAATTTGTTTCCTGTACAATGAATTAAAGATTGGTCCTCGCATAGTCGCCTTCCTTTAGATTGAAGGCCCAGAGCCCCTCTGGTCAC
>Frequency_5_QualityScore_EFHGGEFHHIDGHIIIIEHGHIIGGIIIIIHIIHIIHIIIIIIIGIHHGIIHGHIIIIIIHHGEGEGHGEFGEEDDDCDEDCAABCCCC_Mismatch_0_Sense_+_Library_PoolT
GCCCCTCTGGTCACATGTATTGGGATCTGGCTATGAGCTATGATATGTACACTGGATTTTAACGGTTAACACCAATGAATCGTCTCTTA
>Frequency_5_QualityScore_DDDGFCFGGFGIHIIGIFHHGHHIHG>EFHIIGEHFHFDGHFGHGGHHIHHHIHGHGFGDHGICFFHGECADEDDDDECB>AABDDDCCBDDAB_Mismatch_0_Sense_+_Library_PoolT
AGATTGAAGGCCCAGAGCCCCTCTGGTCACATGTATTGGGATCTGGCTATGAGCTATGATATGTACACTGGATTTTAACGGTTAACACCAATGA
>Frequency_5_QualityScore_FFHHHHHJJJJJJJJHIJJHJIHIIJIJJJJJJJJJJJJJIJJJJIJJJJJJIJIIJJJIJJJIIIIHHGGDEFEEEDDDDDDDEDDCDDDDDD_Mismatch_0_Sense_+_Library_PoolT
CCAGAGCCCCTCTGGTCACATGTATTGGGATCTGGCTATGAGCTATGATATGTACACTGGATTTTAACGGTTAACACCAATGAATCGTCTCTTA
>Frequency_5_QualityScore_FFHHHDGIJJHIJJJJJHIJIJJJJJJJJJJHIIIJJGGHIIIIHGGHHHHHGGGGFFFFEEDEDDDEDDDCDDDDDDDDDDDDDCCDDDADDD_Mismatch_0_Sense_+_Library_PoolT
AGGGGTTTGGTAAATTCATTAGGGCTTTTGGTAAAGGTGCAGCGAATTTGTTTCCTGTACAATGAATTAAAGATTGGTCCTCGCATAGTCGCCT
>Frequency_5_QualityScore_EEDFHGGHHIHHIIEHGHIFGHIFGHIIIHIFHHHIHIHEEGHHFGIEEEGHIJFHIHGFGGFFFCEFFBDCEDEDBCDDDCDDCDCCCDDDCC_Mismatch_0_Sense_+_Library_PoolT
AGTCGCCTTCCTTTAGATTGAAGGCCCAGAGCCCCTCTGGTCACATGTATTGGGATCTGGCTATGAGCTATGATATGTACACTGGATTTTAACG
>Frequency_1_QualityScore_FFHHHHHJJJJJJJHJHIJJJJJGIJJJJJJJJJJJJJJJIIJJJJJHIIJJIJJJJJJJHHHHHHFFFFFFEEEFEEEEEDDDDCDDDDEDDD_Mismatch_0_Sense_+_Library_PoolC
AGTCGCCTTCCTTTAGATTGAAGGCCCAGAGCCCCTCTGGTCACATGTATTGGGATCTGGCTATGAGCTATGATATGTACACTGGATTTTAACG
>Frequency_5_QualityScore_FFHHHHHIIIIIJIIIHJIJJJIIJJJHIJJIJJHHIIIIIIIJJJJJJJIJIJJJIIJIIJJIIIIHHFGHFFFFFFEEDDBCDDDDDDDDDD_Mismatch_0_Sense_+_Library_PoolT
TAGATTGAAGGCCCAGAGCCCCTCTGGTCACATGTATTGGGATCTGGCTATGAGCTATGATATGTACACTGGATTTTAACGGTTAACACCAATG
>Frequency_5_QualityScore_FFHHHHHJHHIGIIJJJJJJJHGGGFFFFEEEDDDDDDEEEEEDDDDDDDDDBCDDDDDDCDDDDDCDDDD:=ACDABDBCDDDEEDDDDDDDD_Mismatch_0_Sense_+_Library_PoolT
CGGAACCGTATGCCCCGCGGGCAAAATCGTCGCATCTATATCCCTTTCCGTTAAAAAATGTGTTGCAGGGGTTTGGTAAATTCATTAGGGCTTT
>Frequency_5_QualityScore_FFHHHHEGIIJJJJJIJJJIIJJJJJIIJIIJJIIIJIIIJJJJJJGIJJIJJJJJIIIHHHFFFFEEDEDDDEDDCCDDDDDDDDDDDDCDDD_Mismatch_0_Sense_+_Library_PoolT
TAAAGGTGCAGCGAATTTGTTTCCTGTACAATGAATTAAAGATTGGTCCTCGCATAGTCGCCTTCCTTTAGATTGAAGGCCCAGAGCCCCTCTG
>Frequency_5_QualityScore_FEGHGHHJIJJJJJJJJJJJJJFIIIJJEGIIJJJJJJJJJGIIJIIJIIIHIHIFHHHHHGGGHGGFFDEDEEDDDDDDDCDDDDDDDDDCCD_Mismatch_0_Sense_+_Library_PoolT
GTAAATTCATTAGGGCTTTTGGTAAAGGTGCAGCGAATTTGTTTCCTGTACAATGAATTAAAGATTGGTCCTCGCATAGTCGCCTTCCTTTAGA
>Frequency_5_QualityScore_FFHHFGHJJJIIJJIJJJIJJJJJJHHIIIJFHHIIJJJIJJJJIIIJIIJJJJIGHIFHGIGGGFGGGEFFFEEEDDDDCCDEDDCDDDDDDD_Mismatch_0_Sense_+_Library_PoolT
TTGGTAAATTCATTAGGGCTTTTGGTAAAGGTGCAGCGAATTTGTTTCCTGTACAATGAATTAAAGATTGGTCCTCGCATAGTCGCCTTCCTTT
>Frequency_5_QualityScore_EDGGGHGIIJHJIIHIJDGGHFHIDGGIHGGHHHFHFIHIIJFIIIIHIHIIJIGFIHHGGGGHGHHFGFFEBCDEDCDCCCBCBCDCCBACCC_Mismatch_0_Sense_+_Library_PoolT
GCCCAGAGCCCCTCTGGTCACATGTATTGGGATCTGGCTATGAGCTATGATATGTACACTGGATTTTAACGGTTAACACCAATGAATCGTCTCT
>Frequency_1_QualityScore_FFHHHGHJJJJJIJJJIHHIHGIIFIIIJGIGGIJJJJJJJIIIIJIHIIIJJJIIIJJGIGHGEIIJFFHF?BDCEDEDBDDDCDEDDABDDD_Mismatch_0_Sense_+_Library_PoolC
GCCCAGAGCCCCTCTGGTCACATGTATTGGGATCTGGCTATGAGCTATGATATGTACACTGGATTTTAACGGTTAACACCAATGAATCGTCTCT
>Frequency_5_QualityScore_FEHFGGGHIIFHGIIGHHHIHEHHHFHIFGGIIIIGHHIIIIIGHIGHHIHIIHHHHHIHIGIHHHEFGDEEFEDDACCDDDDDCCDDDDDCBA_Mismatch_0_Sense_+_Library_PoolT
GAAGGCCCAGAGCCCCTCTGGTCACATGTATTGGGATCTGGCTATGAGCTATGATATGTACACTGGATTTTAACGGTTAACACCAATGAATCGT
>Frequency_5_QualityScore_FCDHGFGHIGIJHIHIJHIIIGHHFHHIJIIJIJJJJHIHHGIGHGIGGGGEHHHHFFGFFFBAAADBDBDDECDBCBCCDDDDDDCDBDCDDD_Mismatch_0_Sense_+_Library_PoolT
GAATTAAAGATTGGTCCTCGCATAGTCGCCTTCCTTTAGATTGAAGGCCCAGAGCCCCTCTGGTCACATGTATTGGGATCTGGCTATGAGCTAT
>Frequency_5_QualityScore_EEHGHFDEGFGGIFHIJJCGHIIFGIIIJJFHIIHIIJGIGIIIGGHHHIEGHGGGGCCBCDEEDDDCDCDCCABBCCBCDC>ACACDDDCCCC_Mismatch_0_Sense_+_Library_PoolT
AAAAATGTGTTGCAGGGGTTTGGTAAATTCATTAGGGCTTTTGGTAAAGGTGCAGCGAATTTGTTTCCTGTACAATGAATTAAAGATTGGTCCT
>Frequency_1_QualityScore_FFHHHGHGHIIJJHIIJJFHIJJGIJJJJJIJJJIJIJJJJJJJIJJJJJGHHGIJIHFFFFFFCEEEEEDDDEDDDDDDEDDDDDDDDDDDDD_Mismatch_0_Sense_+_Library_PoolC
AAAAATGTGTTGCAGGGGTTTGGTAAATTCATTAGGGCTTTTGGTAAAGGTGCAGCGAATTTGTTTCCTGTACAATGAATTAAAGATTGGTCCT
>Frequency_4_QualityScore_FFHHHHHJJJHIJJJJEGHIJIJJIJJJJIJJJJJJIJJJJJJIIIJIIJJIIJJJIIIIJIHGFFFEECDDDDDDDDDDDDDEDDDCCCCDDD_Mismatch_0_Sense_+_Library_PoolT
GGGCTTTTGGTAAAGGTGCAGCGAATTTGTTTCCTGTACAATGAATTAAAGATTGGTCCTCGCATAGTCGCCTTCCTTTAGATTGAAGGCCCAG
>Frequency_4_QualityScore_FFHHGHHJJJJJJJGGIIIJJIJJJJJIIIJJJJIHIIIJJJIIIIJIJJIIGFHHGGGFDDEFEEDDEACDDDDDDDDDDDDDDCEEEDDEED_Mismatch_0_Sense_+_Library_PoolT
TTGGTCCTCGCATAGTCGCCTTCCTTTAGATTGAAGGCCCAGAGCCCCTCTGGTCACATGTATTGGGATCTGGCTATGAGCTATGATATGTACA
>Frequency_4_QualityScore_EFHHHHHJJIIJJJGIJJIJCFGHIIIHIIJJJIJJIJJIIIIIHJIFFGHIIIIHIIIIHHHGGGEEECEEECDDDCDDDDDCCCCECDCCCB_Mismatch_0_Sense_+_Library_PoolT
ATTAGGGCTTTTGGTAAAGGTGCAGCGAATTTGTTTCCTGTACAATGAATTAAAGATTGGTCCTCGCATAGTCGCCTTCCTTTAGATTGAAGGC
>Frequency_4_QualityScore_FDGHGHGIIJIIIIJHIIJJIHHHFIIJIIJGHGIIHIIIIIJIIIIIHIIIGIIIJIIHGGGBEEEEECEDDDDDDBDDEDDDDDDDDDDDDD_Mismatch_0_Sense_+_Library_PoolT
GTACAATGAATTAAAGATTGGTCCTCGCATAGTCGCCTTCCTTTAGATTGAAGGCCCAGAGCCCCTCTGGTCACATGTATTGGGATCTGGCTAT
>Frequency_4_QualityScore_FFHGHGHJIJIJHIJJJIJIHIIIIGIJJJJJJJJIIIIJJJJJJJJJIJIJJJIIIIHIHIHGGGEEECCEDDDDDDDDDCDEFDDDCCCDCC_Mismatch_0_Sense_+_Library_PoolT
TCCTGTACAATGAATTAAAGATTGGTCCTCGCATAGTCGCCTTCCTTTAGATTGAAGGCCCAGAGCCCCTCTGGTCACATGTATTGGGATCTGG
>Frequency_4_QualityScore_FFHGGHHJJIIJJJJJIIIIIIIIIIJJJJJIJJIIGIIHGIIGGIIIIIIIIHIIIIHJIIHIGGGGGEEFFFFEDEEEEEDDDDDDDCDBCC_Mismatch_0_Sense_+_Library_PoolT
GCCTTCCTTTAGATTGAAGGCCCAGAGCCCCTCTGGTCACATGTATTGGGATCTGGCTATGAGCTATGATATGTACACTGGATTTTAACGGTTA
>Frequency_4_QualityScore_FEHGGGGIGIHIIGHIIIIIGGFGIIIHGIIGIIIIIJIIFIIIJIIIIHGFHIIGIIGHHIIGIIGHB@EEEEDDDDDDDDEDDAACDDCCDD_Mismatch_0_Sense_+_Library_PoolT
AGAGCCCCTCTGGTCACATGTATTGGGATCTGGCTATGAGCTATGATATGTACACTGGATTTTAACGGTTAACACCAATGAATCGTCTCTTAAA
>Frequency_4_QualityScore_FFHHGHHJJJJIIIJJGIJJJJJJJJIIJJJJJJJJJJJIJIIJIJJIIIJJJJIIIIGGGEEEEEEDEEDDCDEEDDDDDDDDDDDDDDCDDD_Mismatch_0_Sense_+_Library_PoolT
ATGAATTAAAGATTGGTCCTCGCATAGTCGCCTTCCTTTAGATTGAAGGCCCAGAGCCCCTCTGGTCACATGTATTGGGATCTGGCTATGAGCT
>Frequency_4_QualityScore_EEHHGGGHIIGGGFIIHIIGIIIHIIIIGGIIHIIGHIIIIIHIIIIHIIIIIGIIIIIIIIIIIIIGGDFFGEEFFEEEBCC@ABDDDCCDDD_Mismatch_0_Sense_+_Library_PoolT
TTAGATTGAAGGCCCAGAGCCCCTCTGGTCACATGTATTGGGATCTGGCTATGAGCTATGATATGTACACTGGATTTTAACGGTTAACACCAAT
>Frequency_4_QualityScore_FFHHGFGHIIIIJIIJIIIIIEGIGIIEGIIGIIIEIIJIHIIIIJJIIHGIGIGIHIHEFFHHHGGFECEEDCDDCCDDCCCCCDDDDCABCC_Mismatch_0_Sense_+_Library_PoolT
TAAATTCATTAGGGCTTTTGGTAAAGGTGCAGCGAATTTGTTTCCTGTACAATGAATTAAAGATTGGTCCTCGCATAGTCGCCTTCCTTTAGAT
>Frequency_4_QualityScore_FFHHHHHJJJJJJJJJJJGIJJJJFHIIJJJJIJJJJIJJJJJJJJIIHHIIIIIIHIIIIIIIHHHGGCEEDDDDECCCCCDDCDDCCCCEDD_Mismatch_0_Sense_+_Library_PoolT
ATTCATTAGGGCTTTTGGTAAAGGTGCAGCGAATTTGTTTCCTGTACAATGAATTAAAGATTGGTCCTCGCATAGTCGCCTTCCTTTAGATTGA
>Frequency_4_QualityScore_FFHHHHHJJJJJJJJJJJJJJJJJHIJJJJJJJJIHIIJJJJJJJJJJIJIJJJIHEHIJIHHGGFEECADEDCDDDDDDBDDEDCCDDDDDDD_Mismatch_0_Sense_+_Library_PoolT
CCTGTACAATGAATTAAAGATTGGTCCTCGCATAGTCGCCTTCCTTTAGATTGAAGGCCCAGAGCCCCTCTGGTCACATGTATTGGGATCTGGC
>Frequency_4_QualityScore_FFHHHGGIJJJJIIIIJJJIIIIIIJIJIJJJJIIJIJJJJJJGIIIIIIIIIIHIGHFGGGGGFFGGEDEDCDDDDDDDDDCDCCCDDCDDEC_Mismatch_0_Sense_+_Library_PoolT
AATTTGTTTCCTGTACAATGAATTAAAGATTGGTCCTCGCATAGTCGCCTTCCTTTAGATTGAAGGCCCAGAGCCCCTCTGGTCACATGTATTG
>Frequency_4_QualityScore_FFHHHHHIFHHIJGIIJIJJIJJIIJJJJJJJJJIJJJJJGGIHIJJJGGHHHGGGGGGFEFEEECEAB<CCCCCCDDDCDDDDDCDCDDCEEC_Mismatch_0_Sense_+_Library_PoolT
TGCAGGGGTTTGGTAAATTCATTAGGGCTTTTGGTAAAGGTGCAGCGAATTTGTTTCCTGTACAATGAATTAAAGATTGGTCCTCGCATAGTCG
>Frequency_4_QualityScore_FFHHHFHIIJJJJIJJJJIJJJJJJGIIJJJIIIIJIJJJJJJJJHIIIIIJJIIHGGGGGEEEEEDECACDEDDDCCCCDDCDDDDDCDCDCD_Mismatch_0_Sense_+_Library_PoolT
AAAGGTGCAGCGAATTTGTTTCCTGTACAATGAATTAAAGATTGGTCCTCGCATAGTCGCCTTCCTTTAGATTGAAGGCCCAGAGCCCCTCTGG
>Frequency_1_QualityScore_FFHHHCFIIIIJJJJJJIIJJGGIGDHHIJJGIJIIGIIJJJJJJDFHJJJJIGIIHGHHHFFFFEEEEAACDDCCCCBBDDBDDDDDDDDDDD_Mismatch_0_Sense_+_Library_PoolC
AAAGGTGCAGCGAATTTGTTTCCTGTACAATGAATTAAAGATTGGTCCTCGCATAGTCGCCTTCCTTTAGATTGAAGGCCCAGAGCCCCTCTGG
>Frequency_3_QualityScore_FFHHHHHGGIJJJFGIJJJJJJJJJJGIIJJJJGIJIJJJIJJJJIIJIJIJJIJJJIJIIHGGFFEDDBCDDDDDDCDDEDDDDDACDDDCDD_Mismatch_0_Sense_+_Library_PoolT
CTTTTGGTAAAGGTGCAGCGAATTTGTTTCCTGTACAATGAATTAAAGATTGGTCCTCGCATAGTCGCCTTCCTTTAGATTGAAGGCCCAGAGC
>Frequency_3_QualityScore_FFHHHHHHIIJJJJHHIJJJJIIJJJJJJJJJIJJJJJJJJJJJIJIIJJIIIJJJJIIJJJHIIIIHIHHGGFFFFFECDDEDDDEDDDCDDD_Mismatch_0_Sense_+_Library_PoolT
CCTCTGGTCACATGTATTGGGATCTGGCTATGAGCTATGATATGTACACTGGATTTTAACGGTTAACACCAATGAATCGTCTCTTAAAAAAATT
>Frequency_3_QualityScore_FFHHHHHIJJJJJJIJJJJJIJJJJIIIJJJJIJIIJJJIJJIJIGIJJJJJJJIIIHHHGHGGFEEEEBDECDDDDDDDDDDCDDCDDDDDDD_Mismatch_0_Sense_+_Library_PoolT
GAATTTGTTTCCTGTACAATGAATTAAAGATTGGTCCTCGCATAGTCGCCTTCCTTTAGATTGAAGGCCCAGAGCCCCTCTGGTCACATGTATT
>Frequency_3_QualityScore_BBEDCBFEEHHBD@FGGHGEBDCGADDFEHHBGEFCHGHBDCCF>DACDFBCFCEHFFHFBBCDBDDEC@C?AD??B@@AA@@@>BCDCCAA<<_Mismatch_0_Sense_+_Library_PoolT
CGCCTTCCTTTAGATTGAAGGCCCAGAGCCCCTCTGGTCACATGTATTGGGATCTGGCTATGAGCTATGATATGTACACTGGATTTTAACGGTT
>Frequency_1_QualityScore_FDHHHHHJIJJGHIJIIJIHCGHIJJIJIIJJJJJJJHIIJIIJHHHJJJJIIJJJJJHHGHHHFFFFFFEEFEEEEEEDDDCDDDDFDDDD?<_Mismatch_0_Sense_+_Library_PoolC
CGCCTTCCTTTAGATTGAAGGCCCAGAGCCCCTCTGGTCACATGTATTGGGATCTGGCTATGAGCTATGATATGTACACTGGATTTTAACGGTT
>Frequency_3_QualityScore_EEHGHGHHIJJHHHIIHHIIIJHGHHHHGHHHIIIHIJIJJIIJJIIJHIIIIIJJJJIJJIHIHHGIFEFDB?DEEDDDDDDDDDBB@BCDDD_Mismatch_1_Sense_+_Library_PoolT
CCCAGAGCCCCTCTGGTCACATGTATTGGGATCTGGCTATGAGCTATGATATGTACACTGGATTTTAACGGTTAACACCAATGAATCGTCTCTC
>Frequency_3_QualityScore_FFHHHHHJJGIJJJHDGHIIIIJJIJIJGIIJHIJIJJIJJJIIIIJJJIIJJJJHIIIIHGFFEEEDBACCCDDDDDDDDDEDDDCCC@ABDC_Mismatch_0_Sense_+_Library_PoolT
GGCTTTTGGTAAAGGTGCAGCGAATTTGTTTCCTGTACAATGAATTAAAGATTGGTCCTCGCATAGTCGCCTTCCTTTAGATTGAAGGCCCAGA
>Frequency_3_QualityScore_FFGGDFHGFGDBFHHFFGFFHGDFHHFHIHDGFEEEBEEFHHHGGCHGFGDEGGGHIHHFGIGGIIFEEBADDCDBA=ABBCCCCAAC@@BCA?_Mismatch_0_Sense_+_Library_PoolT
TGAAGGCCCAGAGCCCCTCTGGTCACATGTATTGGGATCTGGCTATGAGCTATGATATGTACACTGGATTTTAACGGTTAACACCAATGAATCG
>Frequency_3_QualityScore_EEHHHHHJJIIJJJJJJJHIIIGHGGFGFFFFFEEEEEDDDCCDDDDDDDEEDDDCDDDD7?BDDDDDCBDDCEEEDDCDCCDDDDDDBCDDCC_Mismatch_0_Sense_+_Library_PoolT
GCCCCGCGGGCAAAATCGTCGCATCTATATCCCTTTCCGTTAAAAAATGTGTTGCAGGGGTTTGGTAAATTCATTAGGGCTTTTGGTAAAGGTG
>Frequency_3_QualityScore_FFHHHHHJJGHGIJJIJJJJCHHIJGIIJJJJJJJJJJJJJJJJJJHJJJHJEGIIJIIGFEEFEDEEDDCDDDDEDDDDDDEDCDDDDDDDDD_Mismatch_1_Sense_+_Library_PoolT
TTAAAAATGTGTTGCAGGGGTTTGGTAAATTCATTAGGGCTTTTGGTAAAGGTGCAGCGAATTTGTTTCCTGTACAATGAATTAAAGATTGGTC
>Frequency_3_QualityScore_EEGGGGGIDFHIGIHHFGHFIHHDHHIFHIIFIIGIGHIIIGHIIHHHGFFGGGFFFFFCDCDEDDDBCBCCBCCCCCCCCCCBC@CBCBCC>B_Mismatch_0_Sense_+_Library_PoolT
GCGAATTTGTTTCCTGTACAATGAATTAAAGATTGGTCCTCGCATAGTCGCCTTCCTTTAGATTGAAGGCCCAGAGCCCCTCTGGTCACATGTA
>Frequency_3_QualityScore_FFHHHHHJJJHIJJJJHHHIJIIJIIJJGIJJJJJIJHIJJJJJJIJIHHHIIHHGFGFFFFEEEEEEBCBDCDDCDDDDDDDDDDCCCCCCDC_Mismatch_0_Sense_+_Library_PoolT
AGCGAATTTGTTTCCTGTACAATGAATTAAAGATTGGTCCTCGCATAGTCGCCTTCCTTTAGATTGAAGGCCCAGAGCCCCTCTGGTCACATGT
>Frequency_3_QualityScore_FFGHGHHIGIIHGHHIJHGCGIIIIBFHHIJJJIIHIIGIHIHIIHHHIHIIGIIIEHIJIHHGA=BDCCECCCDDB@>@=@ACDCDCDDCCCC_Mismatch_0_Sense_+_Library_PoolT
AATTCATTAGGGCTTTTGGTAAAGGTGCAGCGAATTTGTTTCCTGTACAATGAATTAAAGATTGGTCCTCGCATAGTCGCCTTCCTTTAGATTG
>Frequency_3_QualityScore_FFHHHHGIJJJJJJIJHIJJJJJIIHJJFIIJIIIJIIJJJJJJJIGHIJIIJIIIIIIIJIHGHHHHHGGGDFD@CDDDEEEDDDDEDCEDEE_Mismatch_0_Sense_+_Library_PoolT
TTGGGATCTGGCTATGAGCTATGATATGTACACTGGATTTTAACGGTTAACACCAATGAATCGTCTCTTAAAAAAATTTCTATGAATTTAAATG
>Frequency_3_QualityScore_EEHGGHHFGHHIJIJJJJJIHIHIJIIHHGIIJHJIHIJJJJJIJIIIHIHIIEHGHFFFGFEEEEEEDCCDEDDCDDDEDEDDDDDDDDDDCD_Mismatch_0_Sense_+_Library_PoolT
TCGCATAGTCGCCTTCCTTTAGATTGAAGGCCCAGAGCCCCTCTGGTCACATGTATTGGGATCTGGCTATGAGCTATGATATGTACACTGGATT
>Frequency_1_QualityScore_FFHHHHHIHIJJJJJJJJJJJJJIJJJJJJIJJJJJJJJJJJJJJJIJJJJJJIJIJHHHHHFFFFFEEEEEEDCCDDDEEEDDEEEDDDDDDD_Mismatch_0_Sense_+_Library_PoolC
TCGCATAGTCGCCTTCCTTTAGATTGAAGGCCCAGAGCCCCTCTGGTCACATGTATTGGGATCTGGCTATGAGCTATGATATGTACACTGGATT
>Frequency_3_QualityScore_EFHHHHHIJJJJJJJJJJIJJJJJJJJJJJJJIJIIHHIIIJJIJHIFHHIIIJJJJIIIHIIHDHGGGGFFDEFCCBDDDEDDDCEEEDDEDC_Mismatch_0_Sense_+_Library_PoolT
ATTGGGATCTGGCTATGAGCTATGATATGTACACTGGATTTTAACGGTTAACACCAATGAATCGTCTCTTAAAAAAATTTCTATGAATTTAAAT
>Frequency_3_QualityScore_FFFGHHHIIJJJIIIHIJJJJIJJIHJIJJHJIIHGIIIIJIIIJIJJJJJIIIGEGGDFEFDEFDDDECDDDDDDDDDDDDDDEEEDDCDDCD_Mismatch_0_Sense_+_Library_PoolT
GGTCCTCGCATAGTCGCCTTCCTTTAGATTGAAGGCCCAGAGCCCCTCTGGTCACATGTATTGGGATCTGGCTATGAGCTATGATATGTACACT
>Frequency_3_QualityScore_EEHHHHHJJJJJIJJJJIJJJJJJJJHIJJJJGGIJJJJJJJJJJHJIIJJIIJIJIHJHIIIIHHHGFDFFEFEEEDDDDDCDECDCDDDDDD_Mismatch_0_Sense_+_Library_PoolT
TTTGGTAAATTCATTAGGGCTTTTGGTAAAGGTGCAGCGAATTTGTTTCCTGTACAATGAATTAAAGATTGGTCCTCGCATAGTCGCCTTCCTT
>Frequency_3_QualityScore_FFHHHHHJJJJJIJJJJJJJIJJJJJJIIJJJHIJJJJJJJJHHIIJJIJJJJJJJJIJJJIHHGFGGFEEEEEDDDDDDDCDDCCDDDDEEDC_Mismatch_0_Sense_+_Library_PoolT
ATTTGTTTCCTGTACAATGAATTAAAGATTGGTCCTCGCATAGTCGCCTTCCTTTAGATTGAAGGCCCAGAGCCCCTCTGGTCACATGTATTGG
>Frequency_3_QualityScore_EEHHHHGIJHIIFGHIIJJIIJJJIHIJJJJIIHIIIIJIIIJIIIIJJJJJIIIJJJJIHHFGFEFDDCDDDDDCCCCEDDCCDACCDCCDCC_Mismatch_0_Sense_+_Library_PoolT
TTTTGGTAAAGGTGCAGCGAATTTGTTTCCTGTACAATGAATTAAAGATTGGTCCTCGCATAGTCGCCTTCCTTTAGATTGAAGGCCCAGAGCC
>Frequency_3_QualityScore_EDGCCFEGHGHGHGGBFIHEDFIHIJJGHHCGGHGHGFHHHHHJHEFHIIDA>@??@C>BDBDDCDDDCCCBCBAB:ACCB<@BCBCAB@>BAA_Mismatch_0_Sense_+_Library_PoolT
TACAATGAATTAAAGATTGGTCCTCGCATAGTCGCCTTCCTTTAGATTGAAGGCCCAGAGCCCCTCTGGTCACATGTATTGGGATCTGGCTATG
>Frequency_3_QualityScore_FFHHHGHJJIJJIIGIIJIIIHHHHHJIIIJJJHIIJJJHIJIJJJJHIHJHHIHIIJJJIIJJIIIHGGDFFFFEEDCDDDDEDDBCCDDDDE_Mismatch_0_Sense_+_Library_PoolT
CAGAGCCCCTCTGGTCACATGTATTGGGATCTGGCTATGAGCTATGATATGTACACTGGATTTTAACGGTTAACACCAATGAATCGTCTCTTAA
>Frequency_1_QualityScore_FFGHGHHJJIJJJJHIGIEHIFHHIIIJHIHIIJJIJJGFHIJJJJJJIEHFIIJIJIFIJIJJGJJEGHHHFFFFFDDEECCDDDABDDDDDE_Mismatch_0_Sense_+_Library_PoolC
CAGAGCCCCTCTGGTCACATGTATTGGGATCTGGCTATGAGCTATGATATGTACACTGGATTTTAACGGTTAACACCAATGAATCGTCTCTTAA
>Frequency_3_QualityScore_ECGGGFGHHIIJBGIJJFHIIIIIIIIHIIJJIJHIJHFHHGHFDFGFIIIHGFGDFFEEDEEEDDDEB?CBCDDCCDDDCDDCDDDDDCCCCC_Mismatch_0_Sense_+_Library_PoolT
GTGTTGCAGGGGTTTGGTAAATTCATTAGGGCTTTTGGTAAAGGTGCAGCGAATTTGTTTCCTGTACAATGAATTAAAGATTGGTCCTCGCATA
>Frequency_3_QualityScore_BEGFGGCHE>@DEEBDEFFEGHEBCFGFGE@FGHEHHGGFDECFHBEHHBEACAEDCBFEEDEDBC@@B@?@CCCDDAABCAAC@8>9@ACB=A_Mismatch_0_Sense_+_Library_PoolT
GCTTTTGGTAAAGGTGCAGCGAATTTGTTTCCTGTACAATGAATTAAAGATTGGTCCTCGCATAGTCGCCTTCCTTTAGATTGAAGGCCCAGAG
>Frequency_3_QualityScore_FFHHHHHJJJJJJJJJJJJJJJJJJJHIJJJIJJJJIJJGIJJJIIIJHIIGHIJIGGEDCD:<CDEDDDCCDDBBCCBDDDDDCDCCCDBCDD_Mismatch_0_Sense_+_Library_PoolT
ATTGAACTCATTCCCTTTTCAAAAGGATTTGTCTAAAAGTGCGACGATATTGCCCCGCGGGGTATACGGAACCGTATGCCCCGCGGGCAAAATC
>Frequency_3_QualityScore_EEHCGGHIFIJJJJJIFHIIJJJHGHIIIJIHIJIGHIJIIJJIIJIJHIHIJHHHGHHGFFFEEEDBDADDDCAAAAACCCCDDBCCCDBCCC_Mismatch_0_Sense_+_Library_PoolT
AGGTGCAGCGAATTTGTTTCCTGTACAATGAATTAAAGATTGGTCCTCGCATAGTCGCCTTCCTTTAGATTGAAGGCCCAGAGCCCCTCTGGTC
>Frequency_3_QualityScore_EEGGGGHJFGIIFHIHIIIDGHIJDDHHIJJIGIHIIIIIIIIIIGHHGGF@CFCEFFDDCCCDCCBCCAB?BCDCCDCCDEDCBCBCD@@BCC_Mismatch_0_Sense_+_Library_PoolT
AAAAAATGTGTTGCAGGGGTTTGGTAAATTCATTAGGGCTTTTGGTAAAGGTGCAGCGAATTTGTTTCCTGTACAATGAATTAAAGATTGGTCC
>Frequency_3_QualityScore_FFHHHHHJIJJGHIJIJJIHIIIIJHGIIJHHIIJJIGIIIIJJJIIJGIIHIIIJHJIJHIIIJJDFHBDFFFEDEEEEEDDBCDDDAD_Mismatch_0_Sense_+_Library_PoolT
AGCCCCTCTGGTCACATGTATTGGGATCTGGCTATGAGCTATGATATGTACACTGGATTTTAACGGTTAACACCAATGAATCGTCTCTTA
>Frequency_3_QualityScore_FFGHHHHJJJJHIIJJJJHHIIIJIHIJJJJIIIIJJIHFIIJIJJJJHGEHIIHHHHGGGFFEFFEDDEDCDDDCDDDBCCCCDDDBCCDDDD_Mismatch_0_Sense_+_Library_PoolT
CAGCGAATTTGTTTCCTGTACAATGAATTAAAGATTGGTCCTCGCATAGTCGCCTTCCTTTAGATTGAAGGCCCAGAGCCCCTCTGGTCACATG
>Frequency_2_QualityScore_FFHHGHHIIJJIIJIJJJJIJJIJJJJJJJIIJJIJJJJJJJIJJJJJJJIJIIIJJIIIJIIJIHIJHHHHFFFFEFEEDCCDDDEEEEDEEE_Mismatch_0_Sense_+_Library_PoolT
CATGTATTGGGATCTGGCTATGAGCTATGATATGTACACTGGATTTTAACGGTTAACACCAATGAATCGTCTCTTAAAAAAATTTCTATGAATT
>Frequency_2_QualityScore_EEFFGHDEIHG?EGHI?EFGHE./5:AAD>A8A51=?ABC?ABC-9?=;@CCB=@;@ACAACCCDCBCA?CBC@B=AA9=CC;;?A97?AAA??_Mismatch_1_Sense_+_Library_PoolT
GCGACGATATTGCCCCGCGGGGGATACGGAACCGTATGCCCCGCGGGCAAAATCGTCGCATCTATATCCCTTTCCGTTAAAAAATGTGTTGCAG
>Frequency_2_QualityScore_EFHHHGHIIJJJJJJJFGIIJHHJIJJJJJJJJJJJIJIIJJIIJJJIEGIIIJJJGHGFFEFFEEEEEEDEDDDDDEEDDDDDDDDDCDCCDD_Mismatch_0_Sense_+_Library_PoolT
AAATGTGTTGCAGGGGTTTGGTAAATTCATTAGGGCTTTTGGTAAAGGTGCAGCGAATTTGTTTCCTGTACAATGAATTAAAGATTGGTCCTCG
>Frequency_2_QualityScore_@EFFACGGGGCEGIIICFEEGHIGHGGIIHGFIGHGHHGHHII_Mismatch_0_Sense_+_Library_PoolT
GTACACTGGATTTTAACGGTTAACACCAATGAATCGTCTCTTA
>Frequency_2_QualityScore_EEFHCGEGGCFBEGIHBEEFGEFAGE:AGH>:CEAFHGEGHIEGIGEGEEGHIIEEHIBECEGG9AFGDCEAACC?A6@BA?A?@ACC_Mismatch_0_Sense_+_Library_PoolT
CCCCTCTGGTCACATGTATTGGGATCTGGCTATGAGCTATGATATGTACACTGGATTTTAACGGTTAACACCAATGAATCGTCTCTTA
>Frequency_2_QualityScore_EEGFHHGIIIIFFFDGHIIIIGIIEGCGIGEG@AGCCEGGIGEHGIIEHGHGIGAEECAFGCCCECCEDDDCABCCCDDDDCCDEECEEDEDDD_Mismatch_0_Sense_+_Library_PoolT
GTCCTCGCATAGTCGCCTTCCTTTAGATTGAAGGCCCAGAGCCCCTCTGGTCACATGTATTGGGATCTGGCTATGAGCTATGATATGTACACTG
>Frequency_2_QualityScore_FFHHGHHIIIJJIJIIIJJJIIIIJEIIIHIIHIIJJJJIJIJJIJJJJJIJJIJJJIIIIIIIIHHHGGEGGEEEEEDDACCDDDDDDCDDBC_Mismatch_0_Sense_+_Library_PoolT
GATTGAAGGCCCAGAGCCCCTCTGGTCACATGTATTGGGATCTGGCTATGAGCTATGATATGTACACTGGATTTTAACGGTTAACACCAATGAA
>Frequency_2_QualityScore_EEHGCGGFFGEGIFGGHGIHIIGGHHGIIIEIGGGIGGFFGGIIJIGI@GGHICHIIIEGCEEEADACCACCCA?CCECCA7A6?ACCAD@CCD_Mismatch_0_Sense_+_Library_PoolT
TTGGTAAAGGTGCAGCGAATTTGTTTCCTGTACAATGAATTAAAGATTGGTCCTCGCATAGTCGCCTTCCTTTAGATTGAAGGCCCAGAGCCCC
>Frequency_1_QualityScore_FFHHFHHJJJEHIIJIJJIJJIJIIJJJJJIJJJJJJHIIIIIJIIJIGIFHJJJJJJJHHHHFFFDDECDDDDDCDDCDDCCDDDDDDDDDDD_Mismatch_0_Sense_+_Library_PoolC
TTGGTAAAGGTGCAGCGAATTTGTTTCCTGTACAATGAATTAAAGATTGGTCCTCGCATAGTCGCCTTCCTTTAGATTGAAGGCCCAGAGCCCC
>Frequency_2_QualityScore_FFHHHGHIJIIIIHIIGIIIIIIIGIIJIIIJJGIGIIJJGIIIIIIJIIIJJIJIJJIJJIIHIIHGHECGFGFFEEEEEECCCBCD?ACACC_Mismatch_0_Sense_+_Library_PoolT
TTCCTTTAGATTGAAGGCCCAGAGCCCCTCTGGTCACATGTATTGGGATCTGGCTATGAGCTATGATATGTACACTGGATTTTAACGGTTAACA
>Frequency_2_QualityScore_FFHGHHHJJJIIJIJJJJJJIJJIHGIIIIGGIIIIJHGIJIJIAGIIJIIIIJIIIJIIIIIIIDEGEFGEEEEDDDDBDEEDDDDCCDCCBA_Mismatch_0_Sense_+_Library_PoolT
TGGTAAATTCATTAGGGCTTTTGGTAAAGGTGCAGCGAATTTGTTTCCTGTACAATGAATTAAAGATTGGTCCTCGCATAGTCGCCTTCCTTTA
>Frequency_2_QualityScore_FFHHHHHGIJJJJJIJJIIIIIJJIJJJJJJIIJJIIIGIIJJIJJJJJJJIJHHHGHHFFFFCDEFEEDDDDDDDDDDCDCDDDDDDDEEEDC_Mismatch_0_Sense_+_Library_PoolT
AGATTGGTCCTCGCATAGTCGCCTTCCTTTAGATTGAAGGCCCAGAGCCCCTCTGGTCACATGTATTGGGATCTGGCTATGAGCTATGATATGT
>Frequency_2_QualityScore_FFEHHHEIIIHFHGGHHGHEGGIIGIHIIIGGIIIIHIIIIIIIIIIIIGIIIIIIIIIIIIGIICGEGCFFEFEECEDCDEDC?CACBCD_Mismatch_1_Sense_+_Library_PoolT
GAGCCCCTCTGGTCACATGTATTGGGATCTGGCTATGAGCTATGATATGTACACTGGATTTTAACGGTTAACACCAATGAATCGTCTCTCA
>Frequency_2_QualityScore_FFHHHHHIJIJIJJJJIJJJIIJJJJJHIJIIJJIJJJJJJJIIJIIJIIIJJJJIIJJJIIIIIIIIIHHHHGGFFEFDEEEE_Mismatch_0_Sense_+_Library_PoolT
TCTGGTCACATGTATTGGGATCTGGCTATGAGCTATGATATGTACACTGGATTTTAACGGTTAACACCAATGAATCGTCTCTTA
>Frequency_2_QualityScore_FFHHHGHIIIFFIIJHHIGIG89ABEDDDCCCDACA?@CDDCDDCDDDADDDDDACCCC@=ACEDECCBABCCCABB;;ACBC@C?CCC;A@?@_Mismatch_0_Sense_+_Library_PoolT
CGACGATATTGCCCCGCGGGGTATACGGAACCGTATGCCCCGCGGGCAAAATCGTCGCATCTATATCCCTTTCCGTTAAAAAATGTGTTGCAGG
>Frequency_2_QualityScore_FFHFGFHIJJHJJIIIJIIIJGIJJIIJIIIIJHIIJJIIIIJJJJJJJGIEGIHIIJJIIIIHIIIIEAGGFFF_Mismatch_0_Sense_+_Library_PoolT
ATGTATTGGGATCTGGCTATGAGCTATGATATGTACACTGGATTTTAACGGTTAACACCAATGAATCGTCTCTTA
>Frequency_2_QualityScore_FFHHHHGIIIIIJJIIIJJHIIIJJJJIJIIIJJJJJJJIJJIIIJJIIIIIIJIIIGGGGEEEDEEDC?ACACCBCEFDCDCCCDDCDDCCDD_Mismatch_0_Sense_+_Library_PoolT
ACAATGAATTAAAGATTGGTCCTCGCATAGTCGCCTTCCTTTAGATTGAAGGCCCAGAGCCCCTCTGGTCACATGTATTGGGATCTGGCTATGA
>Frequency_2_QualityScore_FFHHHHHGIIJJIIIJJI?CGGHGGDEEEDACDCCCDDDDDDDDDDDCCDDBDDCBDDDCEEEEEDDDDCCDDDA<BCDCACACCCDDCCACD7_Mismatch_0_Sense_+_Library_PoolT
CGATATTGCCCCGCGGGGTATACGGAACCGTATGCCCCGCGGGCAAAATCGTCGCATCTATATCCCTTTCCGTTAAAAAATGTGTTGCAGGGGT
>Frequency_2_QualityScore_EEGFHGEIFECEHHGEGGGEFCFIIHICEGGHE?EFIIEGGIIIGEGEGICGIIHEGEFEGEEEECCAA@CCABCB??58=BCECABABBCCA;_Mismatch_0_Sense_+_Library_PoolT
ATCTATATCCCTTTCCGTTAAAAAATGTGTTGCAGGGGTTTGGTAAATTCATTAGGGCTTTTGGTAAAGGTGCAGCGAATTTGTTTCCTGTACA
>Frequency_2_QualityScore_FFGHHHHJJJJJJJJJJJIJJIJJIJIIJIIHIJJIIJJJEGGIIIIJIIIJCGIIIJHGGHFFFFDEDDDDCCCCCDDDACCDCCCDCDDDDD_Mismatch_0_Sense_+_Library_PoolT
GCATCTATATCCCTTTCCGTTAAAAAATGTGTTGCAGGGGTTTGGTAAATTCATTAGGGCTTTTGGTAAAGGTGCAGCGAATTTGTTTCCTGTA
>Frequency_2_QualityScore_FFHGGGHIIJJJJIIIIIIIIIHIIJJJJJJJJIIJJJIIIIIJJIJJIJIIIGHHHFFFFEFEDEDEECDBCDDDDDDCDDCDDDDDDDEEEC_Mismatch_0_Sense_+_Library_PoolT
AAGATTGGTCCTCGCATAGTCGCCTTCCTTTAGATTGAAGGCCCAGAGCCCCTCTGGTCACATGTATTGGGATCTGGCTATGAGCTATGATATG
>Frequency_2_QualityScore_FFHHHHHJJJJJJJJJJIJIJJIIIIIIIJJJJJJJJJJJJJJIIJIIJJFIIJJJJJJGHHHHGFFFFCEEEEEEEEEDEFEEDBCDDDDDDE_Mismatch_0_Sense_+_Library_PoolT
CATAGTCGCCTTCCTTTAGATTGAAGGCCCAGAGCCCCTCTGGTCACATGTATTGGGATCTGGCTATGAGCTATGATATGTACACTGGATTTTA
>Frequency_2_QualityScore_FFGGHHGEHIIIIIGEIIIIIIIIEGIIIHGFIIIIIIIHGIIIIIIIGIIIIIIIIIIIIHIIIIIGGFGGFFFEDEAABDCCCDCDDCCABD_Mismatch_0_Sense_+_Library_PoolT
ATTGAAGGCCCAGAGCCCCTCTGGTCACATGTATTGGGATCTGGCTATGAGCTATGATATGTACACTGGATTTTAACGGTTAACACCAATGAAT
>Frequency_2_QualityScore_FFHHHHHJJJJJHIIIJJIJJJJGHIJJIIJJJIJJJJJJIJJIJJJJJIHHHHHCEFFFEDDDDDDDECCDDDDDDDEDDDCCDEDDCCDDDD_Mismatch_0_Sense_+_Library_PoolT
CGTTAAAAAATGTGTTGCAGGGGTTTGGTAAATTCATTAGGGCTTTTGGTAAAGGTGCAGCGAATTTGTTTCCTGTACAATGAATTAAAGATTG
>Frequency_2_QualityScore_FFHHGGFGIIIIIIIIIJJJJJJJJJJIHIIIIEGIIJJJIHIJJJIJIJJJJJJFHIIGGHGGHGEGECDEEEEEEEDDDDDCEECDDDDDDD_Mismatch_0_Sense_+_Library_PoolT
GTTTGGTAAATTCATTAGGGCTTTTGGTAAAGGTGCAGCGAATTTGTTTCCTGTACAATGAATTAAAGATTGGTCCTCGCATAGTCGCCTTCCT
>Frequency_2_QualityScore_FFHHHHHIIJJIJJJJIIJIJJIIIJJJJJJJJJIJIIIIJIJJJIJJJJJIIHHGGGGEFECEEEEEDDCCDCDDDDDDCDDDDDDDEEEDDE_Mismatch_0_Sense_+_Library_PoolT
GATTGGTCCTCGCATAGTCGCCTTCCTTTAGATTGAAGGCCCAGAGCCCCTCTGGTCACATGTATTGGGATCTGGCTATGAGCTATGATATGTA
>Frequency_2_QualityScore_FFGHHHHJHIIIIJHIIJJJJJJJIIIGIJIIIIJGHHIIIHIJJICGEFFDDECEEECEFEDCCDDDDBCDDDDDCDBCCCCCDD@CDDCACC_Mismatch_0_Sense_+_Library_PoolT
ATCGTCGCATCTATATCCCTTTCCGTTAAAAAATGTGTTGCAGGGGTTTGGTAAATTCATTAGGGCTTTTGGTAAAGGTGCAGCGAATTTGTTT
>Frequency_2_QualityScore_FFHHHHHJJEGIIJGIJIJJJIIIIIIIJJJJJJIIIIHIJGHIIIJJIIJIIHHEHHGFFEEFFEEECCCEDCCDDDCCDDDDDDDCDDDCDE_Mismatch_0_Sense_+_Library_PoolT
TTGCAGGGGTTTGGTAAATTCATTAGGGCTTTTGGTAAAGGTGCAGCGAATTTGTTTCCTGTACAATGAATTAAAGATTGGTCCTCGCATAGTC
>Frequency_2_QualityScore_FFHHGHHJJJJJJJJGHIJJJBHIGIJJIIJJJIIJJJJJJIIIIHIIGHIIIEIIIIJJIIGGEGGFFCCDEEDDCCDCDDDDDDCDEDCA?B_Mismatch_0_Sense_+_Library_PoolT
CATTAGGGCTTTTGGTAAAGGTGCAGCGAATTTGTTTCCTGTACAATGAATTAAAGATTGGTCCTCGCATAGTCGCCTTCCTTTAGATTGAAGG
>Frequency_2_QualityScore_EFHHHFHIJJJJJJJIIJJJIJJIHIIJIIJJJIJJGHIJJJIJJJHGGGHHJJIHIIFGHIIGIIHHHG_Mismatch_1_Sense_+_Library_PoolT
TTGGGATCTGGCTATGAGCTATGATATGTACACTGGATTTTAACGGTTAACACCAATGAATCGTCTCTCA
>Frequency_2_QualityScore_FFHGHHHIJJIJJJIJJJJJIJJIIIHHGFFFEFEEEEEEEDDDDDDDDDDDDDACEDDDCDDDD8=BDBCDDDEEDDEEEDDDDDDDDDDACC_Mismatch_0_Sense_+_Library_PoolT
CGTATGCCCCGCGGGCAAAATCGTCGCATCTATATCCCTTTCCGTTAAAAAATGTGTTGCAGGGGTTTGGTAAATTCATTAGGGCTTTTGGTAA
>Frequency_2_QualityScore_FFGHGHGI?GHGIIIGIIJJEGGBGGHGFDDDDDDCDDCDDCDDB<BDDDEEEEACDDDCDDCCABDDDDCC?BCDCDCDDDD/;?BC:?CCEE_Mismatch_0_Sense_+_Library_PoolT
CCGCGGGGTATACGGAACCGTATGCCCCGCGGGCAAAATCGTCGCATCTATATCCCTTTCCGTTAAAAAATGTGTTGCAGGGGTTTGGTAAATT
>Frequency_2_QualityScore_FFHHHHHJJIIIJIIIJHGIJIJIGIJJJJJJJJJJJJJJJIJJIJJIIIIJJJJIIJIIIJJIIGGGGFGGEEEEEEEEEEDDDDDDC_Mismatch_1_Sense_+_Library_PoolT
GCCCCTCTGGTCACATGTATTGGGATCTGGCTATGAGCTATGATATGTACACTGGATTTTAACGGTTAACACCAATGAATCGTCTCTCA
>Frequency_2_QualityScore_FFHHHHHIJJJDGIIIGHIJIJIJJJJJIIJIJJJJJHIIJJJGGIJJJJJCGHHGHGFFEFFEEEEEEDCDEEDDDDDDDCDCDDDDDDDDCD_Mismatch_0_Sense_+_Library_PoolT
TGTTGCAGGGGTTTGGTAAATTCATTAGGGCTTTTGGTAAAGGTGCAGCGAATTTGTTTCCTGTACAATGAATTAAAGATTGGTCCTCGCATAG
>Frequency_2_QualityScore_EFHHGGHJJJIJJJJJIIIIIJIGHIJIAGHIJHIJJJJJJJJIIIJJIJJJIHGGFFGFCEEEEEDCA?CCDDDDDDDDDDCEDCDCDEECCD_Mismatch_0_Sense_+_Library_PoolT
CTTTCCGTTAAAAAATGTGTTGCAGGGGTTTGGTAAATTCATTAGGGCTTTTGGTAAAGGTGCAGCGAATTTGTTTCCTGTACAATGAATTAAA
>Frequency_2_QualityScore_FFHGGFGIGIHIJIIIIJJ?GIGHIIEHHFFFDEEEEEEEDCDDDDDCCDDDABCCDCCEDDDCDDDD?=@ABACC<?CCCDDDCCCCDDDDDD_Mismatch_0_Sense_+_Library_PoolT
AACCGTATGCCCCGCGGGCAAAATCGTCGCATCTATATCCCTTTCCGTTAAAAAATGTGTTGCAGGGGTTTGGTAAATTCATTAGGGCTTTTGG
>Frequency_2_QualityScore_FAEGHHGIIIIHIJIGIIIIJJIGIIIIIIJIGIIIGIIGIIGIHIGIIGIIIHIIHHIHIHHIGGECEAEFFCCCE>AACDDEEDECDDDDCE_Mismatch_0_Sense_+_Library_PoolT
GTATTGGGATCTGGCTATGAGCTATGATATGTACACTGGATTTTAACGGTTAACACCAATGAATCGTCTCTTAAAAAAATTTCTATGAATTTAA
>Frequency_2_QualityScore_FDHHHHHIGIIJJIJIIHIHIHGGHIIHHIIIIJJJJIGHIEHIIIIIFIIIIIJJJFIECGHGGGEFECCCDCDD?BCCCDCDCBDECDCDDD_Mismatch_0_Sense_+_Library_PoolT
GTTTCCTGTACAATGAATTAAAGATTGGTCCTCGCATAGTCGCCTTCCTTTAGATTGAAGGCCCAGAGCCCCTCTGGTCACATGTATTGGGATC
>Frequency_1_QualityScore_FFHHHHHJIJIJJJJIJJJIJJJJJJJJHJJJJJJJIJJJJJIJJJJJJJJIJHIJJJJGHFHHFFFFEEDDDDDDDDDDDDDDADFEDDDDDD_Mismatch_0_Sense_+_Library_PoolC
GTTTCCTGTACAATGAATTAAAGATTGGTCCTCGCATAGTCGCCTTCCTTTAGATTGAAGGCCCAGAGCCCCTCTGGTCACATGTATTGGGATC
>Frequency_2_QualityScore_FFHHHHHJJJJJIIIJJJJJJIJJJJJIJJHHIIJJJIIJJJJJJJJGIJJJJI_Mismatch_0_Sense_+_Library_PoolT
AGCTATGATATGTACACTGGATTTTAACGGTTAACACCAATGAATCGTCTCTTA
>Frequency_2_QualityScore_FFHHHGHIIAGIIJGGGGIH9?DEEDDABDDDACDBCCCCCDCDDCDCDCCDC@ACD?CDDDEEEEEDCBCCCDDDCBCCCDA?<A?AC;ABAC_Mismatch_0_Sense_+_Library_PoolT
GACGATATTGCCCCGCGGGGTATACGGAACCGTATGCCCCGCGGGCAAAATCGTCGCATCTATATCCCTTTCCGTTAAAAAATGTGTTGCAGGG
>Frequency_2_QualityScore_FFHHHHHIJJJIIJJJJJJIIJIJIIGIIJIIIIIIIIJHIJIJJJIJIIIIIIIHGGGGGEEEEEEEEEEEDDDDDDDDDDDDDDDDDDDCCC_Mismatch_0_Sense_+_Library_PoolT
GCAGCGAATTTGTTTCCTGTACAATGAATTAAAGATTGGTCCTCGCATAGTCGCCTTCCTTTAGATTGAAGGCCCAGAGCCCCTCTGGTCACAT
>Frequency_2_QualityScore_FFHHHHHJIHIIJJJJIJJJJJIIIIIJJIIJJJJIJIJJIJJJIIIIIIGGGGGGEGGEEEEEDEEEEEDCDCCDDDDDDEEEDEEEEDDDCC_Mismatch_0_Sense_+_Library_PoolT
CCTCGCATAGTCGCCTTCCTTTAGATTGAAGGCCCAGAGCCCCTCTGGTCACATGTATTGGGATCTGGCTATGAGCTATGATATGTACACTGGA
>Frequency_2_QualityScore_FFHGGHHJJJJJHIIIIGGIFIIJIIHGHIJJIJJIJJIIIIIIIGHIIIIJHIIIGIIIGGGGGGFEECEEEEEEEDEDCCDCDDDDECDDDA_Mismatch_0_Sense_+_Library_PoolT
TCGCCTTCCTTTAGATTGAAGGCCCAGAGCCCCTCTGGTCACATGTATTGGGATCTGGCTATGAGCTATGATATGTACACTGGATTTTAACGGT
>Frequency_2_QualityScore_FFHHHHHJJIIJJIIJIJJJIIIIGIIJJIIJJJJJJIIIIIIJJJJJJJJIHIGIJJIHGGHGHGGFEEEDDDDDDDCCCDDDDECEEDDDDD_Mismatch_0_Sense_+_Library_PoolT
TGTTTCCTGTACAATGAATTAAAGATTGGTCCTCGCATAGTCGCCTTCCTTTAGATTGAAGGCCCAGAGCCCCTCTGGTCACATGTATTGGGAT
>Frequency_2_QualityScore_FFHHHHHJIJJJIJJJJIIJJJGGHIJJGJJJICGIIIIIJJJIJIIJIJIJIIIHHHGEEFFEE;ADDCCDDBCCCDDCDCDCDDDCECCDBA_Mismatch_0_Sense_+_Library_PoolT
TATCCCTTTCCGTTAAAAAATGTGTTGCAGGGGTTTGGTAAATTCATTAGGGCTTTTGGTAAAGGTGCAGCGAATTTGTTTCCTGTACAATGAA
>Frequency_2_QualityScore_EEEACEGFHHEIGCAEAGGIIEHHGI>ACGFCAAF:AEGGHEHCHGEGGHCGABAEEDECCDDAAAA<??=?CBCCCCBACCCCCEEECCCC??_Mismatch_0_Sense_+_Library_PoolT
TGGTCCTCGCATAGTCGCCTTCCTTTAGATTGAAGGCCCAGAGCCCCTCTGGTCACATGTATTGGGATCTGGCTATGAGCTATGATATGTACAC
>Frequency_2_QualityScore_CEFH;ABGGGIGHGIEGGFE?E?@FIIHGGIHHHIEGIGIFAEEHEF;CGFIGE>?EE@AAAAAA?==A>ACCBCA?ACAABCCCAAAC6;?=?_Mismatch_0_Sense_+_Library_PoolT
AATGTGTTGCAGGGGTTTGGTAAATTCATTAGGGCTTTTGGTAAAGGTGCAGCGAATTTGTTTCCTGTACAATGAATTAAAGATTGGTCCTCGC
>Frequency_2_QualityScore_FFGHHHHJIJJJJJJHIIIJIIIIIIJJJJJJIJIJJJJJJIIIIGHIGHGIIIIGIIJJHHHHHHFFFDFFEEEEEEEEEEDDDDDCDDDEDD_Mismatch_0_Sense_+_Library_PoolT
TAGTCGCCTTCCTTTAGATTGAAGGCCCAGAGCCCCTCTGGTCACATGTATTGGGATCTGGCTATGAGCTATGATATGTACACTGGATTTTAAC
>Frequency_2_QualityScore_FFHHHHHJJJJJJJJJJJFGHIJIGGIJJCGIIJHIJIIJIIIJHIIJIIIJJIHHGGFFEAEEECEDABDDDDDDDDDDDDDDEDCDCCEECC_Mismatch_0_Sense_+_Library_PoolT
CCTTTCCGTTAAAAAATGTGTTGCAGGGGTTTGGTAAATTCATTAGGGCTTTTGGTAAAGGTGCAGCGAATTTGTTTCCTGTACAATGAATTAA
>Frequency_2_QualityScore_DEHHHHHJJGGHIJJHIIJJEGIJJGIIJJJJIJJJJJIIJIIIIHGHHHHGDEGGGFEECDDDDEDDDCCDDDCCCDDCDEEDDDDCDDDDCD_Mismatch_0_Sense_+_Library_PoolT
TAAAAAATGTGTTGCAGGGGTTTGGTAAATTCATTAGGGCTTTTGGTAAAGGTGCAGCGAATTTGTTTCCTGTACAATGAATTAAAGATTGGTC
>Frequency_2_QualityScore_EEHHHEEIIEHGFIEEIIGFHGIIIIIIIGIEGIIGHIADGIIEHGHHHHGIIIIIGCEDGGHGEEFCCC@CDEECBADDDECCCCBCCCCCAB_Mismatch_0_Sense_+_Library_PoolT
CCTTTAGATTGAAGGCCCAGAGCCCCTCTGGTCACATGTATTGGGATCTGGCTATGAGCTATGATATGTACACTGGATTTTAACGGTTAACACC
>Frequency_2_QualityScore_EFGHGHGIIIIIIJJJJIIIIJJIIIIIIHGIIIHIGIFIIIIIIJIHIGIGHIJIIHGFDDDDDCCCDDCDDDDACCDD_Mismatch_0_Sense_+_Library_PoolT
TTTTAATATGATCTATCAAAATGTAGAGAGGGCCAAATCTTTTTATCAAGCGGCAGCGCAAACTTTTTGTTTTGGTATTA
>Frequency_2_QualityScore_FFHHGFHGIHIIIIIIIIIGIIIJIJIIIIIIIIIIIIJIEGFHIGEEFFEA@CCB?CACCDCCECEDCACBCCACCCCBCCB=BCCACC?@CC_Mismatch_0_Sense_+_Library_PoolT
GCAAAATCGTCGCATCTATATCCCTTTCCGTTAAAAAATGTGTTGCAGGGGTTTGGTAAATTCATTAGGGCTTTTGGTAAAGGTGCAGCGAATT
>Frequency_2_QualityScore_ACGFDDACGIGIIIIIJJGGIEGIIHEEEECDDCDCDCDACCDDCDDDEEEEECCCCAABCBCACCDDDB@ABCCDDCACC07?BB=BCCEDDD_Mismatch_0_Sense_+_Library_PoolT
GCGGGGTATACGGAACCGTATGCCCCGCGGGCAAAATCGTCGCATCTATATCCCTTTCCGTTAAAAAATGTGTTGCAGGGGTTTGGTAAATTCA
>Frequency_2_QualityScore_FFHHFGHIJJJIJJJJIIJGIJJJIIGGEDDDDDDDDCDDDDDDDDEEEEEDDDDDDDDDCDCDDCDDC>CCDDCDDDD;@CDCBCDDEEDCEE_Mismatch_0_Sense_+_Library_PoolT
GGGGTATACGGAACCGTATGCCCCGCGGGCAAAATCGTCGCATCTATATCCCTTTCCGTTAAAAAATGTGTTGCAGGGGTTTGGTAAATTCATT
>Frequency_2_QualityScore_FFHHHHHJJJJIIJIIJJIIJIHIIIJIIJIJJJJJIIIJJJIJJJJJJJGIGIJJIJJJIIHHHHFFFECDDDCDCDDDCCCDCEEDDDCCDD_Mismatch_0_Sense_+_Library_PoolT
TTTCCTGTACAATGAATTAAAGATTGGTCCTCGCATAGTCGCCTTCCTTTAGATTGAAGGCCCAGAGCCCCTCTGGTCACATGTATTGGGATCT
>Frequency_2_QualityScore_ECFHGHGJIIIIHIGIIJIJJGIIIEGHIIIIIIIJIIJIIIHIJIIIIIIJJJJGIJJHIIJJIIGHGFFDCCCCEEEEDEEEDC_Mismatch_0_Sense_+_Library_PoolT
GATCTGGCTATGAGCTATGATATGTACACTGGATTTTAACGGTTAACACCAATGAATCGTCTCTTAAAAAAATTTCTATGAATTTA
>Frequency_1_QualityScore_DDFFFBDFBFFGFEHII+<CFFHEEHFEHEF<EEFGIIIIIEIFEIFIEIIIIIIIIIFE@E.7AEEFFDDDDCCCBBBBBBBBBBDDDDB_Mismatch_2_Sense_+_Library_PoolT
TTGTTTCCTGTACAATGGATTAAAGATTGGTCCTCGCATAGTCGCCTTCCTTTAGATTGAAGTCCCAGAGCCCCTCTGGTCACATGTATTG
>Frequency_1_QualityScore_FFHHHHHJJJJJCHHIJJFHIIJJJJIJJJJJJJJJJJJJJIJJJIIJIHHHHHHFFFFEFEEDDDDDDCDDDDDDDDDDDDCDDEDDCCCBDD_Mismatch_1_Sense_+_Library_PoolT
TAGGGCTTTTGGTAAAGGTGCAGCGAATTTTTTTCCTGTACAATGAATTAAAGATTGGTCCTCGCATAGTCGCCTTCCTTTAGATTGAAGGCCC
>Frequency_1_QualityScore_FDHHHHGJJJIJJJJJIJJJJJJJJJIGIGIJJIJJIJIIJHIJGHIIJJJJIGIIJIIJGHGHIIJJIAHHFDECCCDEEEDEEEDDEDEEDB_Mismatch_1_Sense_+_Library_PoolT
GTGATCTGGCTATGAGCTATGATATGTACACTGGATTTTAACGGTTAACACCAATGAATCGTCTCTTAAAAAAATTTCTATGAATTTAAATGGC
>Frequency_1_QualityScore_DDDFDFF)<BGFDHHFEIEDFFBBDFIIEBEBDFE<@EF>DFFFFIIIIEEEAECE?BBDDDDA@B>AA>;@ABABB>?A>@AB@BBBB@>>99_Mismatch_1_Sense_+_Library_PoolT
GCAGGGGTTTGGTAAATTCATTAGGGCTTTTGGTAAAGGAGCAGCGAATTTGTTTCCTGTACAATGAATTAAAGATTGGTCCTCGCATAGTCGC
>Frequency_1_QualityScore_FFHHHHHJIJJJIJJIJIIIJJGJJJJJJJIJJIJJJJJJJJJJJIJJJJJJJJJJJJIIHJJCEFHFFFDDDEEEEDDDDDDDDD_Mismatch_1_Sense_+_Library_PoolT
CCCTCTGGTCACATGTATTGGGATCTGGCTATGAGCTATGATATGTACACTGGATTTTAACGGTTAACACCAATGAATCGTCTCTA
>Frequency_1_QualityScore_FFGFHHHIIJJJHIJJJIJIIIJIJJJIJJJ/8CGHII@FHJIJJJIJHGHIHHHFEEFFFEDFEDDBD>CDDDDDDDDDDEDBBBBCACDA_Mismatch_1_Sense_+_Library_PoolT
GAGCCCCTCTGGTCACATGTATTGGGATCTGTCTATGAGCTATGATATGTACACTGGATTTTAACGGTTAACACCAATGAATCGTCTCTTAA
>Frequency_1_QualityScore_DDF?BDAGGHIBHGIA<9BFHIHEIEHGD=BBGGCEBHGC?@DHDEA>B=F@HH>FGE:2CD:=CHHHHE(5=CCCCB<=@C;:>C@599CCC:_Mismatch_1_Sense_+_Library_PoolT
CCAGAGCCCCTCTGGTCACATGTATTGGGATCTGGCTATGAGCTATGATATGTACACTGGATTTTAACGGTTAACACCAATGAATCGTCTCTAA
>Frequency_1_QualityScore_FFHHGHHJIJIJJJIJJJJIJJJGHIJIJIJJIJIJIJJGDGIJJAEHED=A=ADDCDCDEDC>CDDCDDDDDDDDDDCDDD:@CCDDB<BBDD_Mismatch_0_Sense_+_Library_PoolT
CAAAATCGTCGCATCTATATCCCTTTCCGTTAAAAAATGTGTTGCAGGGGTTTGGTAAATTCATTAGGGCTTTTGGTAAAGGTGCAGCGAATTT
>Frequency_1_QualityScore_FFHHHHHJIJIIJJJJIJJJJJJIIJJJJJJJJIGHIJIIJIIIIJJIJIIJJJJJIIJJJJJFIJHFGAHEFFFFFFFFEDEEFEDDD?BDDD_Mismatch_1_Sense_+_Library_PoolT
CTTCCTTTAGATTGAAGGCCCAGAGCCCCTCTGGTCACATGTATTGGGATCTGGCTATGAGCTATGATATGTACACTGGATTTTAACGGTTAAA
>Frequency_1_QualityScore_FFHHHGHJJJJJJJHHGIHHIIGIGHIIIJJJJIJJJJJJJJJJJJJJGIJJIIIJJJJFGIJJIGIEFHHFFFFFCDDEEDDEDDDDDDDDCC_Mismatch_1_Sense_+_Library_PoolT
CAGAGCCCCTCTGGTCACATGTATTGGGATCTGGCTATGAGCTATGATATGTACACTGGATTTTAACGGTTAACACCAATGAATCGTCTCTTAG
>Frequency_1_QualityScore_DDFHHFHIJJHEHIJJ;AGGIEHEFDFCCDDCDDDDDDDDDBBDBDDDDBDBB;BBDDEEECDDDDDCC<CC<BDCDBBDCDEDDD>BDDD5<B_Mismatch_1_Sense_+_Library_PoolT
ATATTGCCCCGCGGGGTATACGGAACCGTATGCCCCGCGGGCAAAATCGTCGCATCTATATCCCTTTCCGTTAAAAAATGTGTCGCAGGGGTTT
>Frequency_1_QualityScore_FFHHHHHJJ@DHIJJJJJJJJEHHHGHFFDDDDDDDDDDDDDDDDDDDDCDEDEDEDDDDDCDDDDDDCCBBDCCBCDDCDDDD5>@DD<@CAA_Mismatch_0_Sense_+_Library_PoolT
CCCGCGGGGTATACGGAACCGTATGCCCCGCGGGCAAAATCGTCGCATCTATATCCCTTTCCGTTAAAAAATGTGTTGCAGGGGTTTGGTAAAT
>Frequency_1_QualityScore_FFHHHHHJJHIIJJJJJJJJJJJJJJJJJJJJJJJJJJJJJJJJJJJJIJJJJIJJJGHJJJIJJJJJJHHHHHDFFFFEEEEEEDDDDDDEEE_Mismatch_0_Sense_+_Library_PoolT
GGTCACATGTATTGGGATCTGGCTATGAGCTATGATATGTACACTGGATTTTAACGGTTAACACCAATGAATCGTCTCTTAAAAAAATTTCTAT
>Frequency_1_QualityScore_FFHHHH?FHJJIJJJJJGEHF=>BEFDDDDD6BBDDDD8<ADDDDDDDEEEEEDDDDDDDDD(8ACDDDDEEDDDDDDDDD<B@@B-8?ACCDC_Mismatch_1_Sense_+_Library_PoolT
GCGGGGTATACGGAACCGTATGCCCCGCGGGCAAAATCGTCGCATCTATATCCCTTTCCGTTAAAAAATGTGTTGCAGGGGTTTGGGAAATTCA
>Frequency_1_QualityScore_FFHFHHHIJJGGJJIJIJJJJJJJJJJJJJJJJJJJIJJJJJJIJJJJJJJJJJJIJIHHIGIGIJIHHHHHHFFFFDEEEE_Mismatch_0_Sense_+_Library_PoolT
TGGTCACATGTATTGGGATCTGGCTATGAGCTATGATATGTACACTGGATTTTAACGGTTAACACCAATGAATCGTCTCTTA
>Frequency_1_QualityScore_FFHHHHHJJJJJJJJHHIIGJJHHIJIJJJJJJJJJJJJJJJJJJJJJJJJJIJJJJJJJ;GHIJIJJHHHDFFFFEDDDDDCDEDDBBDDDDD_Mismatch_1_Sense_+_Library_PoolT
CCAGAGCCCCTCTGGTCACATGTATTGGGATCTGGCTATGAGCTATGATATGTACACTGGATTTTAACGGTTAACACCAATGAATCGTCTCTCA
>Frequency_1_QualityScore_FFHHHHHJJJJIJJJJJJJJJJJJIIJJJJJJJJHIIIJJIIHIGHHIIIIIJJHHHHFFEFFFEEEEEDEDDDDDDDDDDDDDDDDDDDDDDE_Mismatch_1_Sense_+_Library_PoolT
CTAAAGATTGGTCCTCGCATAGTCGCCTTCCTTTAGATTGAAGGCCCAGAGCCCCTCTGGTCACATGTATTGGGATCTGGCTATGAGCTATGAT
>Frequency_1_QualityScore_DFGGHHGCFFHIIEHHIJIIIJJFGIJJJJIIIJJIIJJJJJJJJGGIJGIHJHHGGHFFFFFFFDECECEDDEDDDCDCDDDDDDDCCDCDDC_Mismatch_1_Sense_+_Library_PoolT
AAAAATGTGTTGCAGGGGTTTGGTAAATTCATTAGGGCTTTTGGTAAAGGTGCAGCTAATTTGTTTCCTGTACAATGAATTAAAGATTGGTCCT
>Frequency_1_QualityScore_FFDFFDDEGHEB:A;<CFGHGGIIIIIHEEHFD??A??B@CCCCDACDCCCDDDCDD?CCC;ACDC@CD@>A<5905?BD8C>(:>CCD@A:A?_Mismatch_1_Sense_+_Library_PoolT
TATACGGAACCGTATGCCCCGCGGGCAAAATCGTCGCATCTATATCCCTTTCCGTTAAAAAATGTGTTGCAGGGGTTTGGTAAGTTCATTAGGG
>Frequency_1_QualityScore_FFHHHHHJJHJJHIIJIGIIJJIIHHHHFFFFDDDDDDDEEEEEDDDDDDDCDBDCDCDBDCDCDDD@CDDB5@BDDBCDDEEDDEEDDDDCDD_Mismatch_0_Sense_+_Library_PoolT
ACGGAACCGTATGCCCCGCGGGCAAAATCGTCGCATCTATATCCCTTTCCGTTAAAAAATGTGTTGCAGGGGTTTGGTAAATTCATTAGGGCTT
>Frequency_1_QualityScore_FFHHHHHJJJIJJJJJJJJJJJJJJJJJJJIJJJJJJJJJIIJJJJJJJJJIIIGIIJJJJIJGHHHFEDFEDDDDDDDDCDCCDDCDDEDDDD_Mismatch_0_Sense_+_Library_PoolT
TTGTTTCCTGTACAATGAATTAAAGATTGGTCCTCGCATAGTCGCCTTCCTTTAGATTGAAGGCCCAGAGCCCCTCTGGTCACATGTATTGGGA
>Frequency_1_QualityScore_FFGHHHGJFIJJJJIJJGGIIFIGIJJJIIFGIIIJJJJJIIIIIJJJIGJJJJJCHICGGIGIIJGIGFHHHGDFFFCEEEEEDDDBDDDCED_Mismatch_0_Sense_+_Library_PoolT
TGGTCACATGTATTGGGATCTGGCTATGAGCTATGATATGTACACTGGATTTTAACGGTTAACACCAATGAATCGTCTCTTAAAAAAATTTCTA
>Frequency_1_QualityScore_FFHHHGHIIJJJJJJIJIJJJJJIJJJHIIIJJJJJJJJJJIJJJJJJGIJJJJJGHHHFFFFEEEEEEACCD@CFDDDDDDDDDDDDDDDDDD_Mismatch_1_Sense_+_Library_PoolT
TATGAATTAAAGATTGGTCCTCGCATAGTCGCCTTCCTTTAGATTGAAGGCCCAGAGCCCCTCTGGTCACATGTATTGGGATCTGGCTATGAGC
>Frequency_1_QualityScore_DDDDDDDDA<<))<@?CEB@**:?CDBDD43)066B@?*8;ACDA8))77=@)=.7=C=??=A=A@>(6635;>AA>>A>>A>>>B>BAAA?>A_Mismatch_1_Sense_+_Library_PoolT
CTCGCATAGTCGCCTTCCTTTAGATTGAAGGCCCAGAGCCCCTCTGGTCACATGTATTGGGATCTGGATATGAGCTATGATATGTACACTGGAT
>Frequency_1_QualityScore_FFHHGHHIJIIBFHJJJIJIGHIJDFGIIJJJJJJIIJIJIIIIJJJIJICGIJDIIIBE;CHFFEDFC77=888@BBBDACCC?B@<3@B05@_Mismatch_1_Sense_+_Library_PoolT
CTCCAAGAAGGTTGACGATGAGGGTAAGAATTGAACTCATTCCCTTTTCAAAAGGATTTGTCTAAAAGTGCGACGATATTGCCCCGCGGGGTAT
>Frequency_1_QualityScore_FFHHHHHJJJJJJJJJJIJJJJJJJJJJJIJJJJJJJGJJJJIIJIJGIJJJJJJJJJJIIIJJHIGHHHFFFFFDDDDDDEEEED_Mismatch_0_Sense_+_Library_PoolT
ATTGGGATCTGGCTATGAGCTATGATATGTACACTGGATTTTAACGGTTAACACCAATGAATCGTCTCTTAAAAAAATTTCTATGA
>Frequency_1_QualityScore_FFHHHGHJIJJJJJJJJIJJHIJJJIJJJJJJJIJIJJHHJJJJJJJIIJIJIIIFIIJJIIIJJJHDDCEEEEEED_Mismatch_0_Sense_+_Library_PoolT
TGGCTATGAGCTATGATATGTACACTGGATTTTAACGGTTAACACCAATGAATCGTCTCTTAAAAAAATTTCTATGA
>Frequency_1_QualityScore_FFGHHHHJJJIGHIIJJJGIJIIJJJJJJJIJJJGIIJJIJJIIIGIJIJJJJJHHHFFFEFFCEEEADBDDDDDDDDCDDCDDDDDDDDCDDE_Mismatch_0_Sense_+_Library_PoolT
TTAAAGATTGGTCCTCGCATAGTCGCCTTCCTTTAGATTGAAGGCCCAGAGCCCCTCTGGTCACATGTATTGGGATCTGGCTATGAGCTATGAT
>Frequency_1_QualityScore_FFHHGHHIJJIIJJJJJJJJJGJJIJJJJJJJJJHIEHIIJIJEIJJJJIJJIJHGHHFFDEFFEEEEEBEDDDDDDDDDDDDDDCCDDDCDDE_Mismatch_0_Sense_+_Library_PoolC
TTAAAGATTGGTCCTCGCATAGTCGCCTTCCTTTAGATTGAAGGCCCAGAGCCCCTCTGGTCACATGTATTGGGATCTGGCTATGAGCTATGAT
>Frequency_1_QualityScore_22=?D:?EEDA>E:CFEEBE>CA;BE?@DDDC)939009BBBE/*?D43((.-8=C77AE@=)7C.=.==CDD7?@;AA_Mismatch_0_Sense_+_Library_PoolT
GCCTTCCTTTAGATTGAAGGCCCAGAGCCCCTCTGGTCACATGTATTGGGATCTGGCTATGAGCTATGATATGTACACT
>Frequency_1_QualityScore_FDHGBFHJJIJJJIJJIGIIIGHIIJGHIJJJJIJJIJJJJJG_Mismatch_0_Sense_+_Library_PoolT
ACGGTTAACACCAATGAATCGTCTCTTAAAAAAATTTCTATGA
>Frequency_1_QualityScore_FFHHHHHJGIIEHHIHGIGGIIIIJCGIIIIJIJJJJJIJJJJJJIIJFHIJJJJIJJJJJJJJHG??D?DECCDDDDDDEDD?BDDD@_Mismatch_1_Sense_+_Library_PoolT
AGCCCCTCTGGTCACATGTATTGGGATCTGGCTATGAGCTATGATATGTACACTGGATTTTAACGGTTAACACCAATGAATCGTCTCTA
>Frequency_1_QualityScore_ADHFHHHIJJHIJIJJJEJJJIJJJJJJJJIJJJJJJIJJIIJJJJJJJIIJIIIJJJIJJIIJJJHHHEEFFFFFDCEEEE_Mismatch_1_Sense_+_Library_PoolT
TGGTCACATGTATTGGGATCTGGCTATGAGCTATGATATGTACACTGGATTTTAACGGTTAACACCAATGAATCGTCTCTGA
>Frequency_1_QualityScore_FFHHHHHJJJJJJJJJJJIJJJJJJIIJJJJJJIJJJJHIJJJJJJJJJJJJHHFFFFEEEEEEEEDDDDDDDDDDDDDDDDDDDDDCDCDDDD_Mismatch_1_Sense_+_Library_PoolT
GAGCGAATTTGTTTCCTGTACAATGAATTAAAGATTGGTCCTCGCATAGTCGCCTTCCTTTAGATTGAAGGCCCAGAGCCCCTCTGGTCACATG
>Frequency_1_QualityScore_D?DFAHDHIGIGIACAD<FCEHG9?89:CDFG*B?;6@)7B;(.8C@CGGGHGEC=@>EEA779.;;6;@>ACCCC/888?_Mismatch_1_Sense_+_Library_PoolT
ATCTATATCCCTTTCCGTTAAAAAATGTGTTGAAGGGGTTTGGTAAATTCATTAGGGCTTTTGGTAAAGGTGCAGCGAATT
>Frequency_1_QualityScore_BDAFHHHEHIJGHIJHHJIIACFHHJJJJJHIIJIIG?DFHHEH_Mismatch_0_Sense_+_Library_PoolT
TGTACACTGGATTTTAACGGTTAACACCAATGAATCGTCTCTTA
>Frequency_1_QualityScore_EFHHGGHJJIJJHJJJJJJJJJJJJJJJJJFHGIJIJIIJJJIJJIJHHIIIH_Mismatch_1_Sense_+_Library_PoolT
AGCTATGATATGTACACTGGATTTTAACGGTTAACACCAATGAATCGTCTCTA
>Frequency_1_QualityScore_FFHFFHHIGIIIIJGGIIIJIIGJJJJJIGHJJJJJIJIJJJJGIJIJHIJJIIJIGJGEHHEHEHFDFCFFEEEEDEDDBBDDDCDDDDDDDC_Mismatch_0_Sense_+_Library_PoolT
GGGTTTGGTAAATTCATTAGGGCTTTTGGTAAAGGTGCAGCGAATTTGTTTCCTGTACAATGAATTAAAGATTGGTCCTCGCATAGTCGCCTTC
>Frequency_1_QualityScore_FFHCFHHJHIJJIJJIJJJJIJIJIJJIJGIJJJJFGGGIJIJGIJJJGIIJJHHHHFHFFFFFFFCCD@CCDDDDDDDDDDDDDDDEDBDBDD_Mismatch_0_Sense_+_Library_PoolC
GGGTTTGGTAAATTCATTAGGGCTTTTGGTAAAGGTGCAGCGAATTTGTTTCCTGTACAATGAATTAAAGATTGGTCCTCGCATAGTCGCCTTC
>Frequency_1_QualityScore_?BD@<<@E<@DDD@DD8(77ACADEDEIE=ACCD77?7@;=;;A??A5;>A9A3>?<<0;>??>>A:>AAA>BDA>>?>?AAA>>AAAAA:AAA_Mismatch_0_Sense_+_Library_PoolT
CCCGCGGGCAAAATCGTCGCATCTATATCCCTTTCCGTTAAAAAATGTGTTGCAGGGGTTTGGTAAATTCATTAGGGCTTTTGGTAAAGGTGCA
>Frequency_1_QualityScore_FFHHHHHJJJJJJJJJJJJJJJJJJJJJJJJJJJJJJJJJJIGHIJJJJJJJJJIJJJJIJJJJJH_Mismatch_0_Sense_+_Library_PoolT
GATCTGGCTATGAGCTATGATATGTACACTGGATTTTAACGGTTAACACCAATGAATCGTCTCTTA
>Frequency_1_QualityScore_FFHHHHHJJIIJIIIJJJIIJIJJJHIIJJIIGHIHHHJHGHJJIIJHIJIJJJIJJGG_Mismatch_0_Sense_+_Library_PoolT
CTATGAGCTATGATATGTACACTGGATTTTAACGGTTAACACCAATGAATCGTCTCTTA
>Frequency_1_QualityScore_FBHHDDHIGIIEIGIIIJJIJJIIIIGJIJIJIJGIJIJJJJJIJJIIIHDGGHIGFGHIDHIIGJJIGHHADFF_Mismatch_1_Sense_+_Library_PoolT
CATGTATTGGGATCTGGCTATGAGCTATGATATGTACACTGGATTTTAACGGTTAACACCAATGAATCGTCTCTA
>Frequency_1_QualityScore_FDHHGHHIEIIJJJHIJJJJJEHIGIIJJJGHIJGHGHIGDGIIGJIEHHIJHGHFEDEFFDECCCA;ACCCDD@@DBCDEDDDCCDDDCA@CC_Mismatch_1_Sense_+_Library_PoolT
GATATCCCTTTCCGTTAAAAAATGTGTTGCAGGGGTTTGGTAAATTCATTAGGGCTTTTGGTAAAGGTGCAGCGAATTTGTTTCCTGTACAATG
>Frequency_1_QualityScore_FFHHHHHJJJJJHIJJJIJJJJJJJIJJJJHHIJJJJJJJJJJJJJJIHIJJJJJIJJHFDEEEEEEDDDEEDDEDEEDDDDDCDDCBDDDDCC_Mismatch_0_Sense_+_Library_PoolT
AGCTATGATATGTACACTGGATTTTAACGGTTAACACCAATGAATCGTCTCTTAAAAAAATTTCTATGAATTTAAATGGCATGTTTGTCTTTTA
>Frequency_1_QualityScore_FFHHHHHGIJJJJJIJJJJJJIIJJJJJJJJJIJJJJJJJIIJJJJJJGIIHIIJJJJJJHHHFAEEFFABDDDDEDDDDDBD@B@B>>CDED?_Mismatch_0_Sense_+_Library_PoolT
AAGAAGGTTGACGATGAGGGGAAGAATTGAACTCATTCCCTTTTCAAAAGGATTTGTCTAAAAGTGCGACGATATTGCCCCGCGGGGTATACGG
>Frequency_1_QualityScore_FFHHHHHJHGIJJJJIIJIJJJJJJJEIJIIJJIJIIJHIIIJJJIIIJJIJGHIIGIGIEGGGE_Mismatch_0_Sense_+_Library_PoolT
GTCACATGTATTGGGATCTGGCTATGAGCTATGATATGTACACTGGATTTTAACGGTTAACACCA
>Frequency_1_QualityScore_FFBHHHFIIIIGIIIIC7<FDHGFGGGGGGGGHIADGGEGBHG4.=@@AB<<8355ADDB???><;<?BCC>CBBB<99@@BBCCC8AA5<9BB_Mismatch_1_Sense_+_Library_PoolT
CATCCCCTTTTCAAAAGGATTTGTCTAAAAGTGCGACGATATTGCCCCGCGGGGTATACGGAACCGTATGCCCCGCGGGCAAAATCGTCGCATC
>Frequency_1_QualityScore_FFHHGHHJJJJJJJJJJJJJJIJJJJJJJJJJJJJJHIFJJJJJJDIJHGJJJIGFDDDBBCEEDDDDDDDDD@CDDDDBDDDBDDDDCDDDDD_Mismatch_0_Sense_+_Library_PoolT
GAACTCATTCCCTTTTCAAAAGGATTTGTCTAAAAGTGCGACGATATTGCCCCGCGGGGTATACGGAACCGTATGCCCCGCGGGCAAAATCGTC
>Frequency_1_QualityScore_FFHHHHHIJJJJJHHIJIJJIJIJJJJJJJJGIIJJJJJJJJJIIJJJIJIJJJJJJIIIJGGIJJIHHHHFFFFFFCBDDDDDDEDDDDDDDC_Mismatch_0_Sense_+_Library_PoolT
CTCTGGTCACATGTATTGGGATCTGGCTATGAGCTATGATATGTACACTGGATTTTAACGGTTAACACCAATGAATCGTCTCTTAAAAAAATTT
>Frequency_1_QualityScore_FFHHHHGIJJJJIJJJJJJIJJIJJJJJJJJJJJGGIIJHIJJJJIJIJJIIJJJJHGHHFHHHFFDBEEEEEEECDEDBDDDDDDDDDFEEDD_Mismatch_0_Sense_+_Library_PoolT
TATGTACACTGGATTTTAACGGTTAACACCAATGAATCGTCTCTTAAAAAAATTTCTATGAATTTAAATGGCATGTTTGTCTTTTAATATGATC
>Frequency_1_QualityScore_FDHHHHHEGHIJJJIIJJJJJJJJJIJHIJJJJJIJIIIGJJGHIGIHGIGIJJJIJEGHEEHFFDFEEACECDDDDD@?<ADBB?C?CCBABC_Mismatch_1_Sense_+_Library_PoolT
GTAAAGGTGCAGCGAATTTGTTTCCTGTACAATGAATTAAAGATTGGTCCTCGCATAGTCGCCTTCCTTTAGATTGAAGGCCCAGATCCCCTCT
>Frequency_1_QualityScore_FFHHHHCFHIIGIJIJJJGJIIJJDGIJIJJIJIIJJJGHIIJJJIGIJJGHFHHHFFFFFFFCEEEEECCCDDDDD@ACDDDDDDBDDDEDDD_Mismatch_1_Sense_+_Library_PoolT
CAGGGGTTTGGTAAATTCATTAGGTCTTTTGGTAAAGGTGCAGCGAATTTGTTTCCTGTACAATGAATTAAAGATTGGTCCTCGCATAGTCGCC
>Frequency_1_QualityScore_FFHHHHHHIJJJJJJGIIIIIJJJJJJHHHFFDDDDDEDEEEDDDDDDDDDDDDDDDBD@CDDDDCCBDD@B@DDBCCDCDDDDDEDDDDDDDD_Mismatch_0_Sense_+_Library_PoolT
GGAACCGTATGCCCCGCGGGCAAAATCGTCGCATCTATATCCCTTTCCGTTAAAAAATGTGTTGCAGGGGTTTGGTAAATTCATTAGGGCTTTT
>Frequency_1_QualityScore_;:DDBDDE+<CB:<<<<)1:?;:*1?D??*:?9:0??DDBDEDB<88;;A@@@AA=AD4?AA(>665>5>;>B:>>A(55A:(,>AAA?A:>>:_Mismatch_2_Sense_+_Library_PoolT
AAAATGTGGTGCAGGGGTTTGGTAAATTCATTAGGGCTTTTGGTAAGGGTGCAGCGAATTTGTTTCCTGTACAATGAATTAAAGATTGGTCCTC
>Frequency_1_QualityScore_FFHHHHHIJJJJJHGHIJJJHJJJJJJJJJJJIJJJJJIIJJJIJJJJJJJJJJGIIJJJJHIIJHHHHHFFFFFEEEBCDDDD_Mismatch_2_Sense_+_Library_PoolT
CTCTGGTCACATGTATTGGGATCTGGCTATGAGCTATGATATGTACACTGGATTTTAACGGTTAACACCAATGAATCGTCTCCA
>Frequency_1_QualityScore_FFHHHGHJJIJGIGIGIJIIIIJIIIJJJJIIJICHIJIJJJIJJJICGHIJJIJJGGFIEHEE?BFFFF_Mismatch_2_Sense_+_Library_PoolT
ATTGGGATCTGGCTATGAGCTATGATATGTACACTGGATTTTAACGGTTAACACCAATGAATCGTCTCCA
>Frequency_1_QualityScore_FFHHHHHJJJJJIIJJJJJJJIIIIJIIHJJJJJJJHIJJHJJJJJJJ_Mismatch_0_Sense_+_Library_PoolT
TCTCTTAAAAAAATTTCTATGAATTTAAATGGCATGTTTGTCTTTTAA
>Frequency_1_QualityScore_FFHHHFHIJJII?FHIIJJJIJJJJHIIJJIJHHGIIJJIIJJJJIGGGCHIHGHIIIIJIHE?C>BEDBCEDDDDDDDEDDCDDBDDDDBBDD_Mismatch_1_Sense_+_Library_PoolT
CTTTGGTAAAGGTGCAGCGAATTTGTTTCCTGTACAATGAATTAAAGATTGGTCCTCGCATAGTCGCCTTCCTTTAGATTGAAGGCCCAGAGCC
>Frequency_1_QualityScore_DFGDH+@DCGHGD<GHIIDGIHHIIFHEBGHGGGGIDEHEDHHIF=CCHHIDGIHFHA?<BBAECCCC>;>ACCCCAC<9<BBAACB7><<CCC_Mismatch_1_Sense_+_Library_PoolT
AAAGGGGCAGCGAATTTGTTTCCTGTACAATGAATTAAAGATTGGTCCTCGCATAGTCGCCTTCCTTTAGATTGAAGGCCCAGAGCCCCTCTGG
>Frequency_1_QualityScore_FFHHHFHJJJJJJJJHIJJJJJJJJJJJJJJJGIJJJJJJJJIJJIJIJJJJJHJHHHHHHHFFFFFECCCEEDDDDDDDDEEEEEDD_Mismatch_1_Sense_+_Library_PoolT
ACTGGATTTTAACGGTTAACACCAATGAATCGTCTCTTAAAAAAATTTCTATGAATTTAAATGGCATGTTTGTCTTTTAATATGATCA
>Frequency_1_QualityScore_DDC?FBHIDEHIIIIIIIII@DFD_Mismatch_0_Sense_+_Library_PoolT
CGTCTCTTAAAAAAATTTCTATGA
>Frequency_1_QualityScore_FFHHHHHJJJJJJJJJJJJJJJJJJJJIJJJIJJGIIIJJGHJJJEIJHHHGFFFFFFFEEEEEEBDDDDDDDDDDDCCDDDDDDBDDDDEDDD_Mismatch_0_Sense_+_Library_PoolT
TCGTCGCATCTATATCCCTTTCCGTTAAAAAATGTGTTGCAGGGGTTTGGTAAATTCATTAGGGCTTTTGGTAAAGGTGCAGCGAATTTGTTTC
>Frequency_1_QualityScore_DDBHHFDHEHIIICDHGFHEGHGIIDIIICGIGHIIIGDHEC?DD@DCHFIDHIIIIDG@FGEGEECGGDCBBC@BBBB@B?ACCCCB29<AB>_Mismatch_0_Sense_+_Library_PoolT
TTTAAATGGCATGTTTGTCTTTTAATATGATCTATCAAAATGTAGAGAGGGCCAAATCTTTTTATCAAGCGGCAGCGCAAACTTTTTGTTTTGG
>Frequency_1_QualityScore_FFHHHHGIJJJJJJIIIHHGGIJIJJIJJJJIJJJJJJHGIJIIDGIIJIEHIJGIJHGHIHHH_Mismatch_1_Sense_+_Library_PoolT
TTAACACCAATGAATCGTCTCTTAAAAAAATTTCTATGAATTTAAATGGCATGTTTGTCTTTCA
>Frequency_1_QualityScore_FFHHHHHJJJJJJJJJIJJJJIIJJGHIJIIJGIIJJJJJJJJJJJIGJJGIJJIJJJIIJJHIEHIHHHCHFFFFFFDDDDD_Mismatch_0_Sense_+_Library_PoolT
GATTGAAGGCCCAGAGCCCCTCTGGTCACATGTATTGGGATCTGGCTATGAGCTATGATATGTACACTGGATTTTAACGGTTA
>Frequency_1_QualityScore_@:A<?AF:EF212?EFB<CF4:?F4?D?D@000*9D?FBFII8=C==@FEB<=7=)))7?7>ACAB3>>-;(;>55;3(,:9A>>ABBB38?_Mismatch_0_Sense_+_Library_PoolT
GTTGCAGGGGTTTGGTAAATTCATTAGGGCTTTTGGTAAAGGTGCAGCGAATTTGTTTCCTGTACAATGAATTAAAGATTGGTCCTCGCATA
>Frequency_1_QualityScore_FFHHHHHJGHIGGIIJJIJJJIIJJJHHHHFFDDDDDDEEEEEDDDDDCDDDBBDDDDDDDDDCDDCDDBD5<BDDB@CCDDDDEEEDDDDDDD_Mismatch_1_Sense_+_Library_PoolT
AGGAACCGTATGCCCCGCGGGCAAAATCGTCGCATCTATATCCCTTTCCGTTAAAAAATGTGTTGCAGGGGTTTGGTAAATTCATTAGGGCTTT
>Frequency_1_QualityScore_FFHHHHHJJJIJJJJJJJJJJJJIIJJJJHIJJJJJJDHIJIJIJJJJJDHIJJIHFDDD5>CDEDDDDDDD@BDDCDCBDDDDDDDDDDDDDB_Mismatch_0_Sense_+_Library_PoolT
TGAACTCATTCCCTTTTCAAAAGGATTTGTCTAAAAGTGCGACGATATTGCCCCGCGGGGTATACGGAACCGTATGCCCCGCGGGCAAAATCGT
>Frequency_1_QualityScore_FFHGGDHIJJ8FGIIHIIIHIIGGAGIJJIJJGIIIIIGIDHJJJJIJJIII?CEHHGHEDDDEFCACDBB@BDCCDDBDDDDDDCB?ABCCED_Mismatch_2_Sense_+_Library_PoolT
CCAGAGCCCCCCTGGTCACATGTATTGGGATCTGGCTATGAGCTATGATATGTACACTGGATTTTAACGGTTAACACCAATGAATCGTCTCTAA
>Frequency_1_QualityScore_FFGHHHHJJJJIHIIJJJJJJJJIJJJJJJIJJHHHIJJJJJJJJJJJJJFHJJJJJJIJIGFFFFFEECEEEEEDD_Mismatch_0_Sense_+_Library_PoolT
ATGAGCTATGATATGTACACTGGATTTTAACGGTTAACACCAATGAATCGTCTCTTAAAAAAATTTCTATGAATTTA
>Frequency_1_QualityScore_FFFHDHHJGGIJJEGIJJHGIJJJIBHHGIIJJJJJJJJHGHIJJ@CFHIJFHHFFFFEEEEEEEDDCCCCDC@CDCCDCDDDDDDDDDDBDBB_Mismatch_0_Sense_+_Library_PoolT
TGTGTTGCAGGGGTTTGGTAAATTCATTAGGGCTTTTGGTAAAGGTGCAGCGAATTTGTTTCCTGTACAATGAATTAAAGATTGGTCCTCGCAT
>Frequency_1_QualityScore_FFHHHHHJGIJJJHIJIJJJJJJJJIJJJJJJJJIIIIJIJJJJJIJJJJJJJJJJHHHHFFFFFEEEEEEEEDDDDDDDDDDDDCDADDDDDD_Mismatch_0_Sense_+_Library_PoolT
AATTAAAGATTGGTCCTCGCATAGTCGCCTTCCTTTAGATTGAAGGCCCAGAGCCCCTCTGGTCACATGTATTGGGATCTGGCTATGAGCTATG
>Frequency_1_QualityScore_FFHHHHHGIJJJJJJIJIHHIJHIJEIIJIGEIGJJIIIJIJJJIIIJHHIIGIJJIIHIHGHJHHHHHDFFFFFDDDDDDDEDEE>CDECCCC_Mismatch_0_Sense_+_Library_PoolT
TATTGGGATCTGGCTATGAGCTATGATATGTACACTGGATTTTAACGGTTAACACCAATGAATCGTCTCTTAAAAAAATTTCTATGAATTTAAA
>Frequency_1_QualityScore_FFFFHHGGGHHFFHGGIJIGGGGHIJIBCHIIIHCFGIGHGHIIEHIHFEHFFFDDECECE@B>@ACC@@@CDACDDCAC(:@C@BDBD>@_Mismatch_0_Sense_+_Library_PoolT
GCAGGGGTTTGGTAAATTCATTAGGGCTTTTGGTAAAGGTGCAGCGAATTTGTTTCCTGTACAATGAATTAAAGATTGGTCCTCGCATAGT
>Frequency_1_QualityScore_FFHDFFHIIHGJJIEFHGIGIIGIJJGIJJJIGIJJJJFIFGIGG@8@GGIJIIHHHHHHFFFFFFFECCECEEDEECCCDCDDDDCDDDDDDD_Mismatch_1_Sense_+_Library_PoolT
ATGTGTTGCAGGGGTTTGGTAAATTCATTAGGGCTTTTGGTAAAGGTGCAGCTAATTTGTTTCCTGTACAATGAATTAAAGATTGGTCCTCGCA
>Frequency_1_QualityScore_FFHHHHHJJJHIJJJJJJJJJJJJJJJJJJJJJJJJJHIJJJJIIGHIGIJJJJJHHHHEHHFEDFEFFDEEEEEEDDDDDDDD_Mismatch_1_Sense_+_Library_PoolT
TGTACACTGGATTTTAACGGTTAACACCAATGAATCGTCTCTTAAAAAAATTTCTATGAATTTAAATGGCATGTTTGTCTTCTA
>Frequency_1_QualityScore_FDHGHHHJIJI?EFGIJEHGIJJIJGGFHIEGEIHGIJJJFIIIJIJJHHHHHGBDEFFFDDDDDDDDDCDDDDCDDFDCDCDDEDCCCDDDDD_Mismatch_0_Sense_+_Library_PoolT
GTTAAAAAATGTGTTGCAGGGGTTTGGTAAATTCATTAGGGCTTTTGGTAAAGGTGCAGCGAATTTGTTTCCTGTACAATGAATTAAAGATTGG
>Frequency_1_QualityScore_FFHHHHHJJJJJJJIJJJJJJJJJJJJHHIJJJJJJJJJDHIIJIJHFDD<@CEEDDDDDDDBBDDDDD@BDDDDDDDDCDDDABDDDDDDDDC_Mismatch_0_Sense_+_Library_PoolT
CCCTTTTCAAAAGGATTTGTCTAAAAGTGCGACGATATTGCCCCGCGGGGTATACGGAACCGTATGCCCCGCGGGCAAAATCGTCGCATCTATA
>Frequency_1_QualityScore_FFHHHHHJJJJJJCHGIIJIIJIJJIIJJJJIIJGD8?CDEDDDDDBBBBDDDDDDBDDDD@B?BCACDDDBDDDDCDEEEEEDDDDDDDDDD?_Mismatch_0_Sense_+_Library_PoolT
ATTTGTCTAAAAGTGCGACGATATTGCCCCGCGGGGTATACGGAACCGTATGCCCCGCGGGCAAAATCGTCGCATCTATATCCCTTTCCGTTAA
>Frequency_1_QualityScore_FFDHHHFIJHGHIJIJIJJJJJJJJJJJJJJJJJJJIJJIJJIJIIIJJIJJIIJJIFHIJJJJJJJIHGHEFFEEEFDEE_Mismatch_1_Sense_+_Library_PoolT
GGTCACATGTATTGGGATCTGGCTATGAGCTATGATATGTACACTGGATTTTAACGGTTAACACCAATGAATCGTCTCTCA
>Frequency_1_QualityScore_FFHHHHHJJJJJJJJIJIJJJIJJJJJJJJJJJJJIIJJJJIIJJJJJHHIJJJJIHHHFFFFFDDDDDDB<@DDEDDDDDDD?BDCDDDDDDB_Mismatch_0_Sense_+_Library_PoolT
AGGGGAAGAATTGAACTCATTCCCTTTTCAAAAGGATTTGTCTAAAAGTGCGACGATATTGCCCCGCGGGGTATACGGAACCGTATGCCCCGCG
>Frequency_1_QualityScore_FDHHHDHIJJIJJJIIJJJIJJHIIGHGFFFFFFFEEDEEEDDCDDDDDDDDDBDDDDDDDDDD5>@DDDDDDEEDDEEEDDDCBDDDDDDCDC_Mismatch_0_Sense_+_Library_PoolT
GTATGCCCCGCGGGCAAAATCGTCGCATCTATATCCCTTTCCGTTAAAAAATGTGTTGCAGGGGTTTGGTAAATTCATTAGGGCTTTTGGTAAA
>Frequency_1_QualityScore_FFHHHHHJJJJJJJIJJJJJJJJJJJJJIIJJJIJJIJIJJJIIJJJJJIJJJJJIIJJJHHFFDCDDDDD(>@<CDDDDBDDDD_Mismatch_0_Sense_+_Library_PoolT
TTGTCTTTTAATATGATCTATCAAAATGTAGAGAGGGCCAAATCTTTTTATCAAGCGGCAGCGCAAACTTTTTGTTTTGGTATTA
>Frequency_1_QualityScore_FFHHHHHJJIJJJJJJJIJIJJHJJJJJJJJJIIIJJJJJJJJJJHJJJJJIJJJIJJJJHHHHFFFDEEEEEDDCDDDDEEDDDDDDDDDDDD_Mismatch_0_Sense_+_Library_PoolT
TGTACAATGAATTAAAGATTGGTCCTCGCATAGTCGCCTTCCTTTAGATTGAAGGCCCAGAGCCCCTCTGGTCACATGTATTGGGATCTGGCTA
>Frequency_1_QualityScore_DDFFHHGJJIIJJJJGIGHHIJHHHIJJJJGIEFGIJJIJJJJJJJGGGIJJJGGIICHHFFDFFDDDEDDCDCACDDEDFEDCDBDBDCDDDD_Mismatch_0_Sense_+_Library_PoolC
TGTACAATGAATTAAAGATTGGTCCTCGCATAGTCGCCTTCCTTTAGATTGAAGGCCCAGAGCCCCTCTGGTCACATGTATTGGGATCTGGCTA
>Frequency_1_QualityScore_FFHHHGHJJJJJJIJJJJJJJJIJIJJJJJIIIJJJJJJIJJIJJJJJHHJIJJHHFHHHHFFFFEEEECEDDDDDDCDDDEEFEEEEDDDDDD_Mismatch_1_Sense_+_Library_PoolT
CCTCGCATAGTCGCCTTCCTTTAGATTGAAGGCCCAGAGCCCCTCTGGTCACATGTATTGGGATCTGGCTATGAGCTATGATATTTACACTGGA
>Frequency_1_QualityScore_DDHHHHHJJJIJIGJJJGHGGIIJJGFHI>GHCHJJJJJJJJGCHGGIIIGIJJIJJGFHHGHEFFFDDCDCBD?BDDDDCCDDCDDACDDDCD_Mismatch_0_Sense_+_Library_PoolT
TTTGTTTCCTGTACAATGAATTAAAGATTGGTCCTCGCATAGTCGCCTTCCTTTAGATTGAAGGCCCAGAGCCCCTCTGGTCACATGTATTGGG
>Frequency_1_QualityScore_BAF?F<BCBGFGE>+<AE?9:111??GE)*0??>DFGF@FE3FFFIIFGCCGI@FEFFE==@EIEEEED;?>BAA@;?BBABBBA??9<<@AA;_Mismatch_1_Sense_+_Library_PoolT
CAGAGCCCCTCTGGGCACATGTATTGGGATCTGGCTATGAGCTATGATATGTACACTGGATTTTAACGGTTAACACCAATGAATCGTCTCTTAA
>Frequency_1_QualityScore_FFHFFHHJJJHIJJJJJJJJJDHIJHHIIJIJJHIJIJFGIHIJIIJJHIJFDHIJIIJJIJJCDEIIHAEEFFFFFFFBDBDCCEEED:@CDC_Mismatch_0_Sense_+_Library_PoolT
ATGTATTGGGATCTGGCTATGAGCTATGATATGTACACTGGATTTTAACGGTTAACACCAATGAATCGTCTCTTAAAAAAATTTCTATGAATTT
>Frequency_1_QualityScore_FFHHHHHJJJJJJJJJJJJHIJIJJJJJJJDGHJJIJJIJJJJJJJJJJJJJJJHHHHFFFFDEEEEEDDDDDDDDDDDDDDDDDECDDCDDED_Mismatch_0_Sense_+_Library_PoolT
CCCTTTCCGTTAAAAAATGTGTTGCAGGGGTTTGGTAAATTCATTAGGGCTTTTGGTAAAGGTGCAGCGAATTTGTTTCCTGTACAATGAATTA
>Frequency_1_QualityScore_FFHHHHHJIIJJJJJJJJJJJJJJIJJJJJJJJJJJJJIIJGJJJJJIJJJJIJIJGHJJIJIJJHHHHHHEFFFDDEEEEEDDD8<CCDEDEE_Mismatch_1_Sense_+_Library_PoolT
GTCACATGTATTGGGATCTGGCTATGAGCTATGATATGTACACTGGATTTTAACGGTTAACACCAATGAATCGTCTCTTAAAAAAATTTCTATT
>Frequency_1_QualityScore_FFGHHHHJIIJJJEIJJJJJJJJHIJIJJJJIIJJJIJJJJIJIJJIJJIJJDGHHHHHHFFFFFFFEECEEEDDDCDEDDDDDDDD_Mismatch_1_Sense_+_Library_PoolT
ATATGTACACTGGATTTTAACGGTTAACACCAATGAATCGTCTCTTAAAAAAATTTCTATGAATTTAAATGGCATGTTTGTCTTTCA
>Frequency_1_QualityScore_FFFHHGHJJJJFGIJIIJJIIJJJJJIJJJJJJJFIIFIIJJIJJJJHIJJJIJI_Mismatch_0_Sense_+_Library_PoolT
CATGTATTGGGATCTGGCTATGAGCTATGATATGTACACTGGATTTTAACGGTTA
>Frequency_1_QualityScore_FFHHHHFHIJJHIJJJJIJJIIIJJIJJJJJJJJJJJJFFHIJJIJJJJJJGHHHHHHHHFFFFFCEEEEEEECDDDDDDDDDDDDDDDEEBBD_Mismatch_1_Sense_+_Library_PoolT
CAGGGGTTTGGTAAATTCATTAGGGCCTTTGGTAAAGGTGCAGCGAATTTGTTTCCTGTACAATGAATTAAAGATTGGTCCTCGCATAGTCGCC
>Frequency_1_QualityScore_FFHHHHHJJJJIJIIJJJJJJJJIJJJIJJJJJJIGIJIJFIGIHGIIIJJIJFIHIJJJJJJJI_Mismatch_0_Sense_+_Library_PoolT
TAAATGGCATGTTTGTCTTTTAATATGATCTATCAAAATGTAGAGAGGGCCAAATCTTTTTATCA
>Frequency_1_QualityScore_)ACDDFFIIIIGGIIGGE@FEGEEGGHGIIDGDHGCFGFGDDFFH>BE?;AEHEGHGCIGIEEH@AE=BBEE_Mismatch_0_Sense_+_Library_PoolT
TATTGGGATCTGGCTATGAGCTATGATATGTACACTGGATTTTAACGGTTAACACCAATGAATCGTCTCTTA
>Frequency_1_QualityScore_DD=BFD;FHDBH?BBGHCCC?CCB<FH?DC;FEHDDHGEHGIGIIHEHGGFFHFGDAGHGGEHIIGIBAAEDB<>CAAA?_Mismatch_0_Sense_+_Library_PoolT
CCCAGAGCCCCTCTGGTCACATGTATTGGGATCTGGCTATGAGCTATGATATGTACACTGGATTTTAACGGTTAACACCA
>Frequency_1_QualityScore_D;+ADF?F@GDFC@CEHBEHA???FFFHFFFEEDFCEIFCBFBGEFFIIFFIIIAFEGGI6=@CEIE_Mismatch_0_Sense_+_Library_PoolT
GGATCTGGCTATGAGCTATGATATGTACACTGGATTTTAACGGTTAACACCAATGAATCGTCTCTTA
>Frequency_1_QualityScore_FFDHHFHFGIGEH@DEHIGGGIJFHIC>AGGH:048988=A>CA@?<<DB@?ADDCC?@BDDDBDB8AC><889@B@>C>>>A:(>CA:ACBCC_Mismatch_0_Sense_+_Library_PoolT
GGATTTGTCTAAAAGTGCGACGATATTGCCCCGCGGGGTATACGGAACCGTATGCCCCGCGGGCAAAATCGTCGCATCTATATCCCTTTCCGTT
>Frequency_1_QualityScore_DDFFB8+<EFE::CFEFF>???@4B9?GAFFCE9?C=<<9CDFFFIFE=@)554;?B?A\353;A?:>A::>555:5:9(82+(2((2(0?@B@_Mismatch_1_Sense_+_Library_PoolT
TAAAGGCGCAGCGAATTTGTTTCCTGTACAATGAATTAAAGATTGGTCCTCGCATAGTCGCCTTCCTTTAGATTGAAGGCCCAGAGCCCCTCTG
>Frequency_1_QualityScore_;<CFF=FFIIIIFGF6DFF:6;>>@@\3>?B85<((59(5<9<<8-<0<(:888&0&+0(4((:(::>A@A@?:>??(4:5?@B@BB?B_Mismatch_1_Sense_+_Library_PoolT
ACGATATTGCCCCGCGGGGTATACGGGACCGTATGCCCCGCGGGCAAAATCGTCGCATCTATATCCCTTTCCGTTAAAAAATGTGTTGC
>Frequency_1_QualityScore_FFHGHDHJFHJJJGIEIJJBHHFFFFDDDDD?BBCCDDDDDDBDBDDDDDDDBDBDDDDCDDDDDCCDD>CDDDDBBDDDBBD@A@CBDCD@BD_Mismatch_0_Sense_+_Library_PoolT
ACGATATTGCCCCGCGGGGTATACGGAACCGTATGCCCCGCGGGCAAAATCGTCGCATCTATATCCCTTTCCGTTAAAAAATGTGTTGCAGGGG
>Frequency_1_QualityScore_FFHHHHHJIJJHIIIJJJGIJJJJJJJJJEIJJJJJJJGIJJJJJJJJIIIJIJJIJJJJJJIIIJGGHECFDFFFCDCEDDD_Mismatch_1_Sense_+_Library_PoolT
CTGGTCACATGTATTGGGATCTGGCTATGAGCTATGATATGTACACTGGATTTTAACGGTTAACACCAATGAATCGTCTCTGA
>Frequency_1_QualityScore_FFHHHHHJJJJJJJIJIJJJJJJJJJJJJIJJJJHIJJJIJJIJJJJIJJJJHIJJIIIJIIJJIJIJHHHHFFFF_Mismatch_0_Sense_+_Library_PoolT
CATGTATTGGGATCTGGCTATGAGCTATGATATGTACACTGGATTTTAACGGTTAACACCAATGAATCGTCTCTTA
>Frequency_1_QualityScore_FFHHFHHIJJJJIIIJEGGFGIJJJJI?FGBDGFGIIJH@CCDGGGFEBD-5:ADAD?@>B;<2834:<<@BBDBBD@?<CCB?B>B>DBDDDC_Mismatch_1_Sense_+_Library_PoolT
CCCTTTTCAAAAAGATTTGTCTAAAAGTGCGACGATATTGCCCCGCGGGGTATACGGAACCGTATGCCCCGCGGGCAAAATCGTCGCATCTATA
>Frequency_1_QualityScore_FEFHHHHJIJJJJJJJJJJIJJJIJJJJJJJIIJJJJJJJJJJJJIIIJGHIGJJJJIJJJJIJJHHHHCFFFFFFEDDDDDDEEE_Mismatch_0_Sense_+_Library_PoolT
GTATTGGGATCTGGCTATGAGCTATGATATGTACACTGGATTTTAACGGTTAACACCAATGAATCGTCTCTTAAAAAAATTTCTAT
>Frequency_1_QualityScore_D:6CD13+<?ECAE?@9B1?BDDDDE4?B?9)8?D?84<BBADC;;CD@AEA@AC7=)==7=@A>;?@B@A;?,;?:>>:8=?AAAA_Mismatch_0_Sense_+_Library_PoolT
GGCCCAGAGCCCCTCTGGTCACATGTATTGGGATCTGGCTATGAGCTATGATATGTACACTGGATTTTAACGGTTAACACCAATGAA
>Frequency_1_QualityScore_FFHHHHHJJJJJHIJJJJJJJJJJJJJJGIFHIIJIJJJJJIIHIJJJJJJJJJJIJIIEHFFFFFFEE_Mismatch_0_Sense_+_Library_PoolT
AGCTATGATATGTACACTGGATTTTAACGGTTAACACCAATGAATCGTCTCTTAAAAAAATTTCTATGA
>Frequency_1_QualityScore_DAC<?FFFDH8AFFFHFGGC=BE@GEDBDFHFIG*??<G@FA7@@HEGEC_Mismatch_0_Sense_+_Library_PoolT
GATTTTAACGGTTAACACCAATGAATCGTCTCTTAAAAAAATTTCTATGA
>Frequency_1_QualityScore_DFHHHGGJIIJJJIGEI?FGIICHIGHJJGGIIIJJJIIJJIGHGIGIJDHHGHIIGFEFFFCEEEEEEACCDCDDDDEEDCDDDDDDDDDDCC_Mismatch_1_Sense_+_Library_PoolT
AAAATTTGTTGCAGGGGTTTGGTAAATTCATTAGGGCTTTTGGTAAAGGTGCAGCGAATTTGTTTCCTGTACAATGAATTAAAGATTGGTCCTC
>Frequency_1_QualityScore_BAD?DDB?,?4?,AC:AC@F+3ADEFI??E:?DF99BBDB*09D4?>(?;C<FEFEGIIF;BDDB?>;>6;@BA_Mismatch_0_Sense_+_Library_PoolT
AGCTATGATATGTACACTGGATTTTAACGGTTAACACCAATGAATCGTCTCTTAAAAAAATTTCTATGAATTTA
>Frequency_1_QualityScore_FFHHHHHJJJJJJJJJJJJJHJJJJJGHJJJJJJIJJJJIJJIJJJJJJIIIJHHGIHIJHHHHHFFFFDFDDDDDDEEDDDDDDDDDDDDDDE_Mismatch_0_Sense_+_Library_PoolT
AAATTCATTAGGGCTTTTGGTAAAGGTGCAGCGAATTTGTTTCCTGTACAATGAATTAAAGATTGGTCCTCGCATAGTCGCCTTCCTTTAGATT
>Frequency_1_QualityScore_FFHHHHHIJJJJIJJJJJIJJJFHIIJJIJJIJJJHHHFFFFFEEEECEDDEEFDDDDDDCCCDDBDDDACEDDEDDDDCDCBBDDDDBBEDCD_Mismatch_0_Sense_+_Library_PoolT
CGGGGCCACAGCTCCAAGAAGGTTGACGATGAGGGGAAGAATTGAACTCATTCCCTTTTCAAAAGGATTTGTCTAAAAGTGCGACGATATTGCC
>Frequency_1_QualityScore_ABH:?=DEHHD@@DDF?GIGIHGCHIII@DHII<;BFDG@AFHHIEEHICGIEEBHDAFGHCEE;CHEHAEEECBB;=<A>@C;?9A>3:@@_Mismatch_0_Sense_+_Library_PoolT
GAAGGCCCAGAGCCCCTCTGGTCACATGTATTGGGATCTGGCTATGAGCTATGATATGTACACTGGATTTTAACGGTTAACACCAATGAATC
>Frequency_1_QualityScore_FFFHHHHJJIIJJJJIJJJJJIJJJIIIJIJJJJJJJIJIJJJJJJJJJJJJJJJIHHHFFFFFEEECE@CDDDDDDDDDDDCBDDDBDCDCDD_Mismatch_0_Sense_+_Library_PoolT
GGTGCAGCGAATTTGTTTCCTGTACAATGAATTAAAGATTGGTCCTCGCATAGTCGCCTTCCTTTAGATTGAAGGCCCAGAGCCCCTCTGGTCA
>Frequency_1_QualityScore_FFHHHHHIJJJJJJJJJJGHIIIJHJJJJJJJHIIIJJJJJJJJJHHHHHHHFFFFFFDEEDCDDDDEDCDDDDDCDCDDDDDDDDEEDCDDDD_Mismatch_0_Sense_+_Library_PoolT
GCCACAGCTCCAAGAAGGTTGACGATGAGGGGAAGAATTGAACTCATTCCCTTTTCAAAAGGATTTGTCTAAAAGTGCGACGATATTGCCCCGC
>Frequency_1_QualityScore_FFHHHHHJJJJJJJIIJJJJJJJJJJJJJJJIJJJJJI_Mismatch_0_Sense_+_Library_PoolT
CTGGATTTTAACGGTTAACACCAATGAATCGTCTCTTA
>Frequency_1_QualityScore_FFHGHHHIIJJJJJJIJJJIIIIJHJJJJJJIIJIJIJGIJJJJJJJJJGIJJHJJHGHHHHHGHHFFDDEFFEEEEDDBBDDDDDDDDDDCCD_Mismatch_1_Sense_+_Library_PoolT
ATTGAAGGCCCAGAGCCCCTCTGGTCACATGTATTGGGATCTGGCTATGAGCTATGATATGTACACTGTATTTTAACGGTTAACACCAATGAAT
>Frequency_1_QualityScore_FFGFHHDIIJJFIJBEGHHIIGIIG?FEIIJHJBDDFFHHIIGJGGHIGIIHFAB@5;ACCBBDDDB@DBB?4@CDB>B@9<@BD3@A@<?<9<_Mismatch_0_Sense_+_Library_PoolT
CTCATTCCCTTTTCAAAAGGATTTGTCTAAAAGTGCGACGATATTGCCCCGCGGGGTATACGGAACCGTATGCCCCGCGGGCAAAATCGTCGCA
>Frequency_1_QualityScore_DDDDDDEI4EEIEEDDII/=CCDDD>@@@?;=??AA??=:7:<<<??=:>=8<7<;=?AAEE>ADAAAA>A8>A8_Mismatch_0_Sense_+_Library_PoolT
CGATATTGCCCCGCGGGGTATACGGAACCGTATGCCCCGCGGGCAAAATCGTCGCATCTATATCCCTTTCCGTTA
>Frequency_1_QualityScore_FFHHHHHJIJJJJJJJJIJJJIJIJJJIIJFIJJIJJJJJIIJJJFFIGIIJJJGIJJJIJJGHHHHHF_Mismatch_0_Sense_+_Library_PoolT
TGGGATCTGGCTATGAGCTATGATATGTACACTGGATTTTAACGGTTAACACCAATGAATCGTCTCTTA
>Frequency_1_QualityScore_DABCFBBCDGEBHB>FA?C9F4*?:CGEGEG=FBBCDBAFHIFGGGEE<4C8B<CD=CCHIIGIHAEHBAAEDE>B@@;=9=@CC>C>AB@BC>_Mismatch_1_Sense_+_Library_PoolT
GCCCAGAGCCCCTCTGGTCACATGTATTGGGATCTGGCTATGAGCTATGATATGTACACTGGATTTTAACGGTTAACACCAATGAATCGTCTCA
>Frequency_1_QualityScore_FFHHHHHJJJJJJJJJJJJJJJJJIJJJIIJJIIJJJJIJJJJJJIJFHJJJJJJJJIJEGIJJEGHHHHF_Mismatch_0_Sense_+_Library_PoolT
ATTGGGATCTGGCTATGAGCTATGATATGTACACTGGATTTTAACGGTTAACACCAATGAATCGTCTCTTA
>Frequency_1_QualityScore_83CB<?C1:@6BCDB1@@BD6CE(.3?7;9?6=&&6@BBBA(289-&(5@AD>33(3(((4:8:>8?ABB><34>>(8::4<09)08888@AA_Mismatch_0_Sense_+_Library_PoolT
CCCGCGGGGTATACGGAACCGTATGCCCCGCGGGCAAAATCGTCGCATCTATATCCCTTTCCGTTAAAAAATGTGTTGCAGGGGTTTGGTAAA
>Frequency_1_QualityScore_FFHHHHHGIIJGGJJJJJJJJJJJJJJJJJJJJJJJJJJJJIJIJJJJJIJJIHIIIJJHHIJJJJIHHCHHFFFFFDDEEDD_Mismatch_0_Sense_+_Library_PoolT
CTGGTCACATGTATTGGGATCTGGCTATGAGCTATGATATGTACACTGGATTTTAACGGTTAACACCAATGAATCGTCTCTTA
>Frequency_1_QualityScore_FFHHHHHJJJJJJJGIIJJJJIIIIJJJGIJJ@FHJIJJIJJJJJJJJIJJIJJJJJJJIJJJJJJJJHHEFFFFFDDDEEDDEDDDDDDDDDD_Mismatch_2_Sense_+_Library_PoolT
CAGAGCCCCTCTGGTCACATGTATTGGGATCTGGCTATGAGCTATGATATGTACACTGGATTTTAACGGTTAACACCAATGAATCGTCTCCAAA
>Frequency_1_QualityScore_FFHHHHHJJJJJJJJJJJIJJJJJJJJJIIIJJJJHHJJJJIIJJJJJJJJJJHHHGHHFFDFFFFEDDCDDDDDDDDDDDDDCDDDEEEDEEE_Mismatch_0_Sense_+_Library_PoolT
ATTGGTCCTCGCATAGTCGCCTTCCTTTAGATTGAAGGCCCAGAGCCCCTCTGGTCACATGTATTGGGATCTGGCTATGAGCTATGATATGTAC
>Frequency_1_QualityScore_FFHGHHHGJJJIIJIJIJIJIJJJJIJJJIJIJJJIIHIJJJIGHGHIIHGIJJJHGHFCDFFFFCDCECDDCDDDDDDDCCDDDDCCDDDDDC_Mismatch_2_Sense_+_Library_PoolT
CCTAAAGATTGGTCCTCGCATAGTCGCCTTCCTTTAGATTGAAGGCCCAGAGCCCCTCTGGTCACATGTATTGGGATCTGGCTATGAGCTATGA
>Frequency_1_QualityScore_FFFH:FHIIIJIJJIJJIJJIJHIIJJJIJJJJJJJJJIJJJJJJIIHIJIGIEGIIIJIHHHHFFFFEEEEECDCCDDDDEDDBDDDDDDDDD_Mismatch_1_Sense_+_Library_PoolT
TGTATAATGAATTAAAGATTGGTCCTCGCATAGTCGCCTTCCTTTAGATTGAAGGCCCAGAGCCCCTCTGGTCACATGTATTGGGATCTGGCTA
>Frequency_1_QualityScore_FFHHHHHJJJJJHIIJJIJJJIJJIIJJJGGIIJJJJJIJJJJIJJJIJGIJJJHHHEHFFFFFF@DEDEEEDDD@_Mismatch_0_Sense_+_Library_PoolT
GGATTTTAACGGTTAACACCAATGAATCGTCTCTTAAAAAAATTTCTATGAATTTAAATGGCATGTTTGTCTTTTA
>Frequency_1_QualityScore_FFHHHHHJJJJJJJJJIJIDJJJGIIJJGHGI@FHGGGHJJIIIIHGGJGGFEDB;BCDDDBDBBDDDDBCDDDDBD@BBBDB@DCA<<BDDDD_Mismatch_0_Sense_+_Library_PoolT
TCATTCCCTTTTCAAAAGGATTTGTCTAAAAGTGCGACGATATTGCCCCGCGGGGTATACGGAACCGTATGCCCCGCGGGCAAAATCGTCGCAT
>Frequency_1_QualityScore_FFHHHHFHJJIIIIJJJJJJJJJJJJJJJJIJJIHJJIIIJJJJJJJJIIJJJJJIJJJJJJIIIHHHHEFHHFFFFFEEFEEDDDBDDDDDDD_Mismatch_0_Sense_+_Library_PoolT
CTTTAGATTGAAGGCCCAGAGCCCCTCTGGTCACATGTATTGGGATCTGGCTATGAGCTATGATATGTACACTGGATTTTAACGGTTAACACCA
>Frequency_1_QualityScore_FDFHGFHIJJJFIJJGIHHIIGGHIIIIJJGGIIIGIGHJJJJJJJJJHIJJIIJIIGEHJHHHFFDCDACDDDDDDDDDDDCDDDDDACDBBB_Mismatch_0_Sense_+_Library_PoolT
AGGGCTTTTGGTAAAGGTGCAGCGAATTTGTTTCCTGTACAATGAATTAAAGATTGGTCCTCGCATAGTCGCCTTCCTTTAGATTGAAGGCCCA
>Frequency_1_QualityScore_FFHFHHGJJJJJJJIIJJJIIJJJJJGIJJJJJJJJJJJJJJJJJJJJIJJJIJJJIJIIJJJJIIHHHEHHFFBBDEEEDDDDDDDDDDDBBD_Mismatch_0_Sense_+_Library_PoolT
AGGCCCAGAGCCCCTCTGGTCACATGTATTGGGATCTGGCTATGAGCTATGATATGTACACTGGATTTTAACGGTTAACACCAATGAATCGTCT
>Frequency_1_QualityScore_DAHHGGBGCGHIJF:?<@:CF;CFHHHGGDFB@DCEHCG>HEGDF<<FA7@77=@@8=BB3;@A@C>>CCA;@CC@>CDCCCCCDCDDD@>CA>_Mismatch_1_Sense_+_Library_PoolT
AAAATGTGTTGCAGGGGTTTGGTAAATTCATTAGGGCTTTTGTTAAAGGTGCAGCGAATTTGTTTCCTGTACAATGAATTAAAGATTGGTCCTC
>Frequency_1_QualityScore_FFHHHHHJJJJJJJJJJJJJJJIIJJJJJJJJJJIIIJJJJJJJJJJJJJJJIIIJJJJHHHHFFFFFFDDDEDD_Mismatch_2_Sense_+_Library_PoolT
CATGTATTGGGATCTGGCTATGAGCTATGATATGTACACTGGATTTTAACGGTTAACACCAATGAATCGTCTCCA
>Frequency_1_QualityScore_FFHHDFFIJJJJJIJJJJJJJJJJIIJJJJJJJJJJJJJJJJIJIJJJJJIJJJJJIJFHIJJFHHHFFFEFFFDCCDDDDDDDDDDDDDDCCC_Mismatch_1_Sense_+_Library_PoolT
AAGGTGCAGCTAATTTGTTTCCTGTACAATGAATTAAAGATTGGTCCTCGCATAGTCGCCTTCCTTTAGATTGAAGGCCCAGAGCCCCTCTGGT
>Frequency_1_QualityScore_FFHHHFHJJJJGHGIJIJJIJJJIJJJJJIJJJJGIJJJGIJJJIJJJJJJJIJJJIJJJHHHGFFFDDCEEDDDDCCEDDD>CDDDDDDDDDD_Mismatch_0_Sense_+_Library_PoolT
TTTGGTAAAGGTGCAGCGAATTTGTTTCCTGTACAATGAATTAAAGATTGGTCCTCGCATAGTCGCCTTCCTTTAGATTGAAGGCCCAGAGCCC
>Frequency_1_QualityScore_FFHHHHHJHIJJJJJJJGJJJJGGIGIJJIJJJJJJJJJJJJJJIJJJGIJJJJJJJJIDHHEHHDFFFCDDDDDDFCCDDDDDDDDD><CDED_Mismatch_0_Sense_+_Library_PoolT
CAAGAAGGTTGACGATGAGGGGAAGAATTGAACTCATTCCCTTTTCAAAAGGATTTGTCTAAAAGTGCGACGATATTGCCCCGCGGGGTATACG
>Frequency_1_QualityScore_FFFHDBFFFGFEFHIECBFHGIAHHGHIFHHIIIIIIIIIFCHIIBDFIIGE_Mismatch_0_Sense_+_Library_PoolT
CTATGATATGTACACTGGATTTTAACGGTTAACACCAATGAATCGTCTCTTA
>Frequency_1_QualityScore_FFHHHHGJJJFIJJIGHIIJIJJJGHIIHIJJJJJJIJJIIJIJJIHIIIJJJJJJJHHHHFFFDFEECAC@CDECDDDDDDDDDDDDDCDDDD_Mismatch_0_Sense_+_Library_PoolT
TGAATTAAAGATTGGTCCTCGCATAGTCGCCTTCCTTTAGATTGAAGGCCCAGAGCCCCTCTGGTCACATGTATTGGGATCTGGCTATGAGCTA
>Frequency_1_QualityScore_DFHHHHHJIIHJJJJHIJJJGIIGIEDHGHIJJJJIJJIJJJJJJHII@FHIIJHGHHFFFFDECEEEDAAACDDDDDDDDDDDDDDDDDDDDD_Mismatch_0_Sense_+_Library_PoolC
TGAATTAAAGATTGGTCCTCGCATAGTCGCCTTCCTTTAGATTGAAGGCCCAGAGCCCCTCTGGTCACATGTATTGGGATCTGGCTATGAGCTA
>Frequency_1_QualityScore_FFHHHHHJJJJJGHIJJJJIJJJJIGIJIJJJJIIJJJIIIJJFIJICFHHJHHIJJJE_Mismatch_0_Sense_+_Library_PoolT
ACCAATGAATCGTCTCTTAAAAAAATTTCTATGAATTTAAATGGCATGTTTGTCTTTTA
>Frequency_1_QualityScore_?@A::C2<FG@B:<AF<FH+CH<9CG9:::1????F?9D?F??F;9/0\--;5DAF_Mismatch_1_Sense_+_Library_PoolT
CGAATTCGTTTCCTGTACAATGAATTAAAGATTGGTCCTCGCATAGTCGCCTTCCT
>Frequency_1_QualityScore_DFHHHHFJIGHGHHHJIJJHIIIJJJJIJJGIJJJJJIJIIIGGGHHJJJHGIIJIGIIJFGH_Mismatch_0_Sense_+_Library_PoolT
TCTGGTCACATGTATTGGGATCTGGCTATGAGCTATGATATGTACACTGGATTTTAACGGTTA
>Frequency_1_QualityScore_FFHHHHHJHIJIIJJHIJJIJJGJJJJJJJJJIIJJJJJJJIJJJIJIGIJJIIJJJIJIIJJHHIJJIHHHHFFFFFFECCDDDDC_Mismatch_0_Sense_+_Library_PoolT
CCCTCTGGTCACATGTATTGGGATCTGGCTATGAGCTATGATATGTACACTGGATTTTAACGGTTAACACCAATGAATCGTCTCTTA
>Frequency_1_QualityScore_FFHDFDHGHGIGHIJGFCHABHHIEHJAFDFHIIEIGI@GHIIIIJIIHFGHJ@=CHIIGEHHHHFEFDBDEEEC@???@B@DCBDDDDDDDDD_Mismatch_1_Sense_+_Library_PoolT
AGGTGCAGCAAATTTGTTTCCTGTACAATGAATTAAAGATTGGTCCTCGCATAGTCGCCTTCCTTTAGATTGAAGGCCCAGAGCCCCTCTGGTC
>Frequency_1_QualityScore_FFHHFHGJIJJJJJJJJIJJJIJJIJJIJJIIIIJIJJIJIIIJJIJJHIJJJJJJJJHHHFFFFFFEEDEEEEDDDDDDDDDDCDDDBDDCDD_Mismatch_0_Sense_+_Library_PoolT
AAGGTGCAGCGAATTTGTTTCCTGTACAATGAATTAAAGATTGGTCCTCGCATAGTCGCCTTCCTTTAGATTGAAGGCCCAGAGCCCCTCTGGT
>Frequency_1_QualityScore_FFHGHGHJIJJJJJJJIIJJJJJJJJBGHIJJJJJJJJJJJJJHIJJJIJJJJJJIHHHHHFFFFFFFFEECEECECDDCEEDBDDDDDD_Mismatch_0_Sense_+_Library_PoolT
ATGATATGTACACTGGATTTTAACGGTTAACACCAATGAATCGTCTCTTAAAAAAATTTCTATGAATTTAAATGGCATGTTTGTCTTTTA
>Frequency_1_QualityScore_FFDFHHHJHHHJIIJHEGGGIIJGGGFHJIFGGIJFHHIJJJJGGDDGBHIGIJJJJJHHHHHHFEFFFACBDDACDDDDDC@@@@@CACC>CC_Mismatch_1_Sense_+_Library_PoolT
CAAATTTGTTTCCTGTACAATGAATTAAAGATTGGTCCTCGCATAGTCGCCTTCCTTTAGATTGAAGGCCCAGAGCCCCTCTGGTCACATGTAT
>Frequency_1_QualityScore_FFBDFHHIGDHIJIHDHIIGIIF@DAHGHGDEFEHGJIIHIIIIF<FHEFEGIIGC_Mismatch_0_Sense_+_Library_PoolT
TGAGCTATGATATGTACACTGGATTTTAACGGTTAACACCAATGAATCGTCTCTTA
>Frequency_1_QualityScore_FFHHHHHJJJJJJJJJJJJJJJJJJJJJJJHIIIJJIJJJJFGIJJJJIJJJHHHHHHHFFFFEEEDDDDDDDCCDDDDDDDDDDDCDDDDDDD_Mismatch_1_Sense_+_Library_PoolT
CTCATCTATATCCCTTTCCGTTAAAAAATGTGTTGCAGGGGTTTGGTAAATTCATTAGGGCTTTTGGTAAAGGTGCAGCGAATTTGTTTCCTGT
>Frequency_1_QualityScore_DDF<;8;AF?;<+<CFG6;F<?EFEEG?:CDF@FIFFFA@DFIE@EFFGIIIIICEFCCFFEEBEFEACE?C@;(9?=>AABB??@28@BBA<?_Mismatch_1_Sense_+_Library_PoolT
GAAGGCCCAGAGCCCCTCTGGTCACATGTATTGGGATCTGGCTATGAGCTATGATATGTACACTGGATTTTAACGGTTAACACCAAGGAATCGT
>Frequency_1_QualityScore_FFHHHHHIJJJJHHIJIJJIIIGJJJHIJJIJJIJJJGIJJIJJJJJJJIIJJJIJJIJJJIJGGJHHFEFFEEDDDDDDDEDDBDBDA<?_Mismatch_1_Sense_+_Library_PoolT
GAGCCCCTCTGGTCACATGTATTGGGATCTGGCTATGAGCTATGATATGTACACTGGATTTTAACGGTTAACACCAATGAATCGTCTCGTA
>Frequency_1_QualityScore_DFFHGHGJIGGGIIIIEIGIGGGJIAHHGGHCGHIEIICHIBDFGHIJGHGGGCIIIIGHIIIE_Mismatch_1_Sense_+_Library_PoolT
ATCTGGCTATGAGCTATGATATGTACACTGGATTTTAACGGTTAACACCAATGAATCGTCTCTA
>Frequency_1_QualityScore_FFHGHHHHIIIJJJJJJJGHIJJFGIJJJJJJJJJJJJJJJJJJHGHIJJCGIGHHFDCDDEDDDDDDDDCCCDD@CCCDEDDDDDDDDDDDDD_Mismatch_1_Sense_+_Library_PoolT
AAAAATGTGTTGCAGGGGTTTGGTAAATTCATTAGGGCTTTTGGTAAAGGTGCAGCGAATTTTTTTCCTGTACAATGAATTAAAGATTGGTCCT
>Frequency_1_QualityScore_FFHHHHHJHHJJJIJGHHJIJJJJIJIIJJGHIIIHIJJJJJIIIGIJIJIJJJJJJJJJEGIIHFECHFFFFDDEEDDDDDDCCCCCDDDDCD_Mismatch_1_Sense_+_Library_PoolT
AGAATTTGTTTCCTGTACAATGAATTAAAGATTGGTCCTCGCATAGTCGCCTTCCTTTAGATTGAAGGCCCAGAGCCCCTCTGGTCACATGTAT
>Frequency_1_QualityScore_FFHHHHGJGHIAHIIJBEGGIF/=ADEEDDDDDD?AB?CCDDDDD@BBBDDDDDDABB@BBBCDDDEDDCDADDC?>A??CDDBDD@CDDBDCC_Mismatch_0_Sense_+_Library_PoolT
GCGACGATATTGCCCCGCGGGGTATACGGAACCGTATGCCCCGCGGGCAAAATCGTCGCATCTATATCCCTTTCCGTTAAAAAATGTGTTGCAG
>Frequency_1_QualityScore_DDBHGFHEHIIIHCHGHGI@EFFGIIIIIGGGH@HGGCFGCHIFFHG?CHCCHHFEEFD>;ACBCCCCDBDDACC@ACDD<@><@DC@:?C:3>_Mismatch_0_Sense_+_Library_PoolT
GTCGCATCTATATCCCTTTCCGTTAAAAAATGTGTTGCAGGGGTTTGGTAAATTCATTAGGGCTTTTGGTAAAGGTGCAGCGAATTTGTTTCCT
>Frequency_1_QualityScore_FFHHHHHIJIJJJJJJJJHHIIJJIIJJHIIJIJJJJJIJJJJIJJJJJJIIJJJGGJJJHHHFFFFFEECEEDCDDFCCDDDDDDDDDDDDCD_Mismatch_1_Sense_+_Library_PoolT
CAATGAATTAAAGATTGGTCCTCGCATAGTCGCCTTCCTTTAGATTGAAGGCCTAGAGCCCCTCTGGTCACATGTATTGGGATCTGGCTATGAG
>Frequency_1_QualityScore_FFGGHGHJJJIIIIJIIJIIFEIGIIIJJJJJJJIHGHIIJIEGHJIIIGIFHIIAHGFD=DDCHEHHGEBBDEECEEEEDDD@CACC@/=<5@_Mismatch_0_Sense_+_Library_PoolT
TAAAAAAATTTCTATGAATTTAAATGGCATGTTTGTCTTTTAATATGATCTATCAAAATGTAGAGAGGGCCAAATCTTTTTATCAAGCGGCAGC
>Frequency_1_QualityScore_DDBF?:2A??<EC+<AFEBH42<CAHDD99EF>GG>DF):@EF9D??:B6;@CFCE>E_Mismatch_1_Sense_+_Library_PoolT
AATTTGTTTCCTGGACAATGAATTAAAGATTGGTCCTCGCATAGTCGCCTTCCTTTAG
>Frequency_1_QualityScore_FFFHHHHIGIJIJ;FHIJJJJHHHFBFEEEEEDDDDDDDDDDDDDDDDDDDDDDDEEEEEDDDDDDDDDDDDDDDDDDDEDDDDDBDD<@BDBD_Mismatch_1_Sense_+_Library_PoolT
ATGCCCCGCGGGGTATACGGAACCGTATGCCCCGCGGGCAAAATCGTCGCATCTATATCCCTTTCCGTTAAAAAATGTGTTGCAGGGGTTTGGT
>Frequency_1_QualityScore_ADBHHHGIGGGIIGIJJGIHHHIIIDIIJJJEHHHFHDDBEDCBBDEEEDDDCCBDD58@B?<A:AC@>>:@:>:ACDBDDD<BC@:ACDDCD@_Mismatch_0_Sense_+_Library_PoolT
CCGCGGGCAAAATCGTCGCATCTATATCCCTTTCCGTTAAAAAATGTGTTGCAGGGGTTTGGTAAATTCATTAGGGCTTTTGGTAAAGGTGCAG
>Frequency_1_QualityScore_DDFFFFDF>@AFCH@E<3ADHHEDEHIEIDGG?EBBGFIFIFFGFAB@AFF=@@F@CFCEEDBDDB@>@AAA:ADABBEBEA@<?_Mismatch_0_Sense_+_Library_PoolT
TATGAGCTATGATATGTACACTGGATTTTAACGGTTAACACCAATGAATCGTCTCTTAAAAAAATTTCTATGAATTTAAATGGCA
>Frequency_1_QualityScore_FFHHHGDHIJFHGEHHIJIJGIIEIJJIIJJIJJJJIJJIJJJFIJIJJJDHIJJJJEIGIFGAGGCHHHHGFF_Mismatch_0_Sense_+_Library_PoolT
CTCTGGTCACATGTATTGGGATCTGGCTATGAGCTATGATATGTACACTGGATTTTAACGGTTAACACCAATGA
>Frequency_1_QualityScore_FFHHHHHIJJJJJJIJJJJJJJJJJIJJJJJJJJJIJIJIIIJJJHJJIJIIJJJHGIJIJJIJIJJIHEHHHFFFFFDE_Mismatch_2_Sense_+_Library_PoolT
CCACATGTATTGGGATCTGGCTATGAGCTATGATATGTACACTGGATTTTAACGGTTAACACCAATGAATCGTCTCTTAG
>Frequency_1_QualityScore_FFHHHHHJJJJJJJIJIIJJJIGIIJJJJIJIJIGHGIIIJGGIIJJIDGHAHCHIJFIEGIJGHHGHHDD?CFEFFCCEEEDCBCDBDBDDDD_Mismatch_0_Sense_+_Library_PoolT
CTTCCTTTAGATTGAAGGCCCAGAGCCCCTCTGGTCACATGTATTGGGATCTGGCTATGAGCTATGATATGTACACTGGATTTTAACGGTTAAC
>Frequency_1_QualityScore_FFHHHHHJIJJJJIIIGGIIJGGIIJJJJJJJJJIHIIGGJHCHIIJIJJJJJIIJIJJIJJJHHHHFHDFFFFFFFEEDAEDDEDDDDDDDDD_Mismatch_0_Sense_+_Library_PoolC
CTTCCTTTAGATTGAAGGCCCAGAGCCCCTCTGGTCACATGTATTGGGATCTGGCTATGAGCTATGATATGTACACTGGATTTTAACGGTTAAC
>Frequency_1_QualityScore_FFGHHHH?DHIIJJJJIJG@EE?EEFFACBDDDDDDDDDD?B@DDDDDDEEEEEDCCDCDDDDBBCDDD?CCD>CBCCDDDD&5?@D<ACCCDC_Mismatch_0_Sense_+_Library_PoolT
CGCGGGGTATACGGAACCGTATGCCCCGCGGGCAAAATCGTCGCATCTATATCCCTTTCCGTTAAAAAATGTGTTGCAGGGGTTTGGTAAATTC
>Frequency_1_QualityScore_FFHHHHFHIIIIJJJJIIIJJJJJIIIJJJGHEHGHGIGIIJJEGIJGIIIIFHIJJJJJJGGFBDFFFEEEEC_Mismatch_0_Sense_+_Library_PoolT
CTATGAGCTATGATATGTACACTGGATTTTAACGGTTAACACCAATGAATCGTCTCTTAAAAAAATTTCTATGA
>Frequency_1_QualityScore_FFHHHHHJJJJJJJJJJIJJIJJEHIJJJJJJJJJJJJJJJJJIIIJIIJJJJJJJJJIJJJIHHHHHHFFDDEEEDDDDDDDDDDDDCDEDDC_Mismatch_0_Sense_+_Library_PoolT
TTCATTAGGGCTTTTGGTAAAGGTGCAGCGAATTTGTTTCCTGTACAATGAATTAAAGATTGGTCCTCGCATAGTCGCCTTCCTTTAGATTGAA
>Frequency_1_QualityScore_FFHHHHHJJJJJJJJJJJJJJJJJJJJJJJIIJJJJJJJGJJIJJJJJJJIJJJJJJJJJHIJJIJJIJHHHHHFFFFFDEEEEEDDDDBDDDD_Mismatch_0_Sense_+_Library_PoolT
TCTGGTCACATGTATTGGGATCTGGCTATGAGCTATGATATGTACACTGGATTTTAACGGTTAACACCAATGAATCGTCTCTTAAAAAAATTTC
>Frequency_1_QualityScore_FFHHHHHJJJJJJJGHIJJGHIJIJJIJJJJJJIJJJJJJJIIJJJGGIJIJJJIHHHFFFFFFDEEEDEEDDCCDEDDDDDDDDDDDDDDDDD_Mismatch_0_Sense_+_Library_PoolT
ATGTGTTGCAGGGGTTTGGTAAATTCATTAGGGCTTTTGGTAAAGGTGCAGCGAATTTGTTTCCTGTACAATGAATTAAAGATTGGTCCTCGCA
>Frequency_1_QualityScore_FFHHHHHJJJIJIGIFHHIIJJHIIIJJJIIIJJJJJJJJHIJJIJJGHHIJHIJJJJJJHIJJJJJJJHHGFFFFFDD_Mismatch_0_Sense_+_Library_PoolT
CCAGAGCCCCTCTGGTCACATGTATTGGGATCTGGCTATGAGCTATGATATGTACACTGGATTTTAACGGTTAACACCA
>Frequency_1_QualityScore_ADFAHHFE>?E<HEGCG9CHHG@C?FF?DHF9?DGIIECHGEBBBFGGGHG>CFCB=BE@DCED>CADD@>3@ADC@>_Mismatch_1_Sense_+_Library_PoolT
TATGATATGTACACTGGATTTTAACGGTTAACACCAATGAATCTTCTCTTAAAAAAATTTCTATGAATTTAAATGGCA
>Frequency_1_QualityScore_FFHBHHHIJ<CEGGIIJJJJIJIIJHGIJJJIIIJJJJJJJJJJJGIHIGHICHIIJJIJHCEDFBDCECEEDCDDECCCA9<ABBDDDD?BBD_Mismatch_0_Sense_+_Library_PoolT
TGGTAAAGGTGCAGCGAATTTGTTTCCTGTACAATGAATTAAAGATTGGTCCTCGCATAGTCGCCTTCCTTTAGATTGAAGGCCCAGAGCCCCT
>Frequency_1_QualityScore_FFHHHHHJJIJIIJJJJFHGIGGGEHHIJGHIJJJJHFDDBDCEEDDDDDDDDDDDDDDDDDDDBDBD?CCCBBBDD@DDDCDDDEECCCDACD_Mismatch_0_Sense_+_Library_PoolT
AAGGATTTGTCTAAAAGTGCGACGATATTGCCCCGCGGGGTATACGGAACCGTATGCCCCGCGGGCAAAATCGTCGCATCTATATCCCTTTCCG
>Frequency_1_QualityScore_FFHHHHHJJHIJJJJIHJJJJJJGIJJJJJJJJJJJJJIIJJJJJJJJJIJJJJIJIJJJJIJJEGHGHCHHFF_Mismatch_0_Sense_+_Library_PoolT
CCCCTCTGGTCACATGTATTGGGATCTGGCTATGAGCTATGATATGTACACTGGATTTTAACGGTTAACACCAA
>Frequency_1_QualityScore_FFHHGHHJJJIJJJJIJJJJJJGGHIGJG_Mismatch_0_Sense_+_Library_PoolT
AACGGTTAACACCAATGAATCGTCTCTTA
>Frequency_1_QualityScore_FFHHHHHJJGHIJJJBFGIJIJIGHJJJHIJJHHHHHHHFFFFFFECEEEEEDDDCDDDDDDDDDDEEDBDDDDDDDDDDDDEDDCCCDDDDDD_Mismatch_1_Sense_+_Library_PoolT
GGCTTTTGGTAAAGGTGCATCGAATTTGTTTCCTGTACAATGAATTAAAGATTGGTCCTCGCATAGTCGCCTTCCTTTAGATTGAAGGCCCAGA
>Frequency_1_QualityScore_FFGHHGHGEDFHGIJIJIJJJDEHEFHFFDDDCDDDDB?DDDBBDDDBDDDEEEEEDDDDDD>CCC>AACDBDDEDDDDDDDDD><BDDBDA_Mismatch_1_Sense_+_Library_PoolT
CCCGCGGGGTATACGGAACCGTATGCCCCGCGGGCAAAATCGTCGCATCTATATCCCTTTCCTTTAAAAAATGTGTTGCAGGGGTTTGGTAA
>Frequency_1_QualityScore_?DHBHDHIHHIIIIDHIIIEHGECGGIIHIIIIIGIGGDGE>GGFHHIBCAGIIHEHHFC_Mismatch_1_Sense_+_Library_PoolT
GATTTTAACGGTTAACACCAATGAATCGTCTCTTAAAAAAATTTCTATGAATTTAAATGA
>Frequency_1_QualityScore_FFHHHHHJJJIIIJIJIJJGJIJJJJIJJFHIJJJJJJJJJIIJJJIIJJJJJ_Mismatch_0_Sense_+_Library_PoolT
GCTATGATATGTACACTGGATTTTAACGGTTAACACCAATGAATCGTCTCTTA
>Frequency_1_QualityScore_DFHHGFHJJJJJHIIIGE?GHGJJJIIJJJJGIIJJJJJJIIHHIFGHJJIGIDHIIHHFHHHFFDCDCDDDDDDDDDDDDDDCDEDDDAC@DB_Mismatch_0_Sense_+_Library_PoolT
TAGGGCTTTTGGTAAAGGTGCAGCGAATTTGTTTCCTGTACAATGAATTAAAGATTGGTCCTCGCATAGTCGCCTTCCTTTAGATTGAAGGCCC
>Frequency_1_QualityScore_FFGHHHHJJJCIGIJJIJIIIJHIIJGIIIGIIJJIJJIJHHIIJGIJGIIJICHIIHIIJJII_Mismatch_1_Sense_+_Library_PoolT
TCTGGCTATGAGCTATGATATGTACACTGGATTTTAACGGTTAACACCAATGAATCGTCTCTGA
>Frequency_1_QualityScore_FFHHHHHJJJJJJJJIJJJJJJJJJJIJIIIJJJJJJJJJJJJJJDHIJIJJJJIJJEHHHHFDDDDD@9ACDDDDDDDDDBDCCDDBDBDDBB_Mismatch_0_Sense_+_Library_PoolT
GGAAGAATTGAACTCATTCCCTTTTCAAAAGGATTTGTCTAAAAGTGCGACGATATTGCCCCGCGGGGTATACGGAACCGTATGCCCCGCGGGC
>Frequency_1_QualityScore_FFHHHHGJJJJJIJJJJJJIJJJJJJJHHIIJIHHJJGHIJJJJJJJJJJIJJJIJHHHHHHFFFDDDDDDEEEEDEEEDDDDDEDDD_Mismatch_0_Sense_+_Library_PoolT
GGCTATGAGCTATGATATGTACACTGGATTTTAACGGTTAACACCAATGAATCGTCTCTTAAAAAAATTTCTATGAATTTAAATGGCA
>Frequency_1_QualityScore_DDHFHFFE>++1?FFA>FHIIDDADHEG<B?BBFBDHFC=;F2A>CA4===7?CCE7;;726@;A;;3=;>@3;@:A@>:;@BA55;>CCC44>_Mismatch_2_Sense_+_Library_PoolT
CTCGCATAGGCGCCTTCCTTTAGATTGAAGGCCCAGAGCCCCTCTGGTCACATGTATTGGGATCTGGCTATGAGCTATGATATGTACACTGTAT
>Frequency_1_QualityScore_FFHHGHHIJJJJJJJJJJJIJJIJJJJJJJJJJJJJJGIJIJIJJJJJJJIJJJHIIJHHH_Mismatch_0_Sense_+_Library_PoolT
GGCTATGAGCTATGATATGTACACTGGATTTTAACGGTTAACACCAATGAATCGTCTCTTA
>Frequency_1_QualityScore_FFHHGHHJJHIJJJJJJHJJJJJJJJJGGJJJJJJJJJJJJJJJGIIJHJJJIJIJGHGHHHHHFCEFFEFEEEEEEDDDCDEDBDDDCDDDDE_Mismatch_0_Sense_+_Library_PoolT
TATGATATGTACACTGGATTTTAACGGTTAACACCAATGAATCGTCTCTTAAAAAAATTTCTATGAATTTAAATGGCATGTTTGTCTTTTAATA
>Frequency_1_QualityScore_FFHHHHHJIIIIJJ;FHIJJJIIHHFBEFCEEEDDDDDDDDDDDCDDDDDDDDDDCDDDDDCDDDDDDCABDDDDDBCDDBC?C@CBDD09?@B_Mismatch_0_Sense_+_Library_PoolT
ATTGCCCCGCGGGGTATACGGAACCGTATGCCCCGCGGGCAAAATCGTCGCATCTATATCCCTTTCCGTTAAAAAATGTGTTGCAGGGGTTTGG
>Frequency_1_QualityScore_FFHHHHHJJJJJJJJIJIJJGIJJGIJJJJJJIJJJJJJJJJJJIJIJIJGHIIIIJIJJJJJJJJJHHEHFFFFFFFDDDCDDEEEDC_Mismatch_0_Sense_+_Library_PoolT
TGTATTGGGATCTGGCTATGAGCTATGATATGTACACTGGATTTTAACGGTTAACACCAATGAATCGTCTCTTAAAAAAATTTCTATGA
>Frequency_1_QualityScore_DDAAAFD9FBFBIBG<<AEBFE?H@B<FBG??G_Mismatch_0_Sense_+_Library_PoolT
AGCTATGATATGTACACTGGATTTTAACGGTTA
>Frequency_1_QualityScore_FFHHHHGIJJJJJJIIIJJIJGIJJJJIJJJJJJIJIIJDGIIIIJJJJIIIJJJJIJJJJIG@EHEHHADFFCEDDDBBACDDDDDDDDDDDD_Mismatch_0_Sense_+_Library_PoolT
TCGTCTCTTAAAAAAATTTCTATGAATTTAAATGGCATGTTTGTCTTTTAATATGATCTATCAAAATGTAGAGAGGGCCAAATCTTTTTATCAA
>Frequency_1_QualityScore_FDHHHHHJJGIJJJHJJJGIJHGIIIJJGJJJJJJJJJJJIJJJJJJJJJJIJIJJJJJJJJJHHFFEFFBDEEEEDDDCDDDEDDDDDDDDCE_Mismatch_1_Sense_+_Library_PoolT
GAGAGCCCCTCTGGTCACATGTATTGGGATCTGGCTATGAGCTATGATATGTACACTGGATTTTAACGGTTAACACCAATGAATCGTCTCTTAA
>Frequency_1_QualityScore_FFHHHHHJJJIJJJJJJJJJJJJJJJJJJJJJJJJJJJJJIJJIJJJJJJJJJJJIJJGIJJJJJJIJHHHHHHFFFFEEEE_Mismatch_1_Sense_+_Library_PoolT
TGGTCACATGTATTGGGATCTGGCTATGAGCTATTATATGTACACTGGATTTTAACGGTTAACACCAATGAATCGTCTCTTA
>Frequency_1_QualityScore_FFHHHHHIIIIIIJJCHJJJJJJJJGHJJJJJJIIJJJJIJJEHIJJGH_Mismatch_1_Sense_+_Library_PoolT
TGATATGTACACTGGATTTTAACGGTTAACACCAATGAATCGTCTCGTA
>Frequency_1_QualityScore_FFHHHHHJHJJIJIIGIJJJJJIIJJJJJJJIGIJJJJJGIIJJJJJJJJJJJJGGJIJIJIJJHIJHHHHHHHFFFDFFEEEEDDDBBDDDDD_Mismatch_0_Sense_+_Library_PoolT
TCCTTTAGATTGAAGGCCCAGAGCCCCTCTGGTCACATGTATTGGGATCTGGCTATGAGCTATGATATGTACACTGGATTTTAACGGTTAACAC
>Frequency_1_QualityScore_FDFHHDDFBCFEEEFGGBHCHIEHGHGGIHIIIIIIGGIIE9CFGGFIAG@;FHGHGEGHEHEE3A@>BDEDB_Mismatch_1_Sense_+_Library_PoolT
AGGTTAACACCAATGAATCGTCTCTTAAAAAAATTTCTATGAATTTAAATGGCATGTTTGTCTTTTAATATGA
>Frequency_1_QualityScore_FFHHHHHJJJJJJHJJJIJJHGGIJJJIJJJJJJJJJJJJJJJJJIJJJJJJIIJJJJIJIJJJJJIHHCFFFFFDDCEEDCDDDBDDDDDDCC_Mismatch_1_Sense_+_Library_PoolT
AGAGCCCCTCTGGTCACATGTATTGGGATCTGGCTATGAGCTATGATATGTACACTGGATTTTAACGGTTAACACCAATGAATCGTCTCTCAAA
>Frequency_1_QualityScore_FFHHHHFIIJIJJJJJJJJJJ@GIGIJJJJJJJJJJJJJJJJJJGIJJIIJJJJHIJJJIJJJJJHHHHEHDFFFEEEEEEDBDDDDDEEEEDE_Mismatch_0_Sense_+_Library_PoolT
CACATGTATTGGGATCTGGCTATGAGCTATGATATGTACACTGGATTTTAACGGTTAACACCAATGAATCGTCTCTTAAAAAAATTTCTATGAA
>Frequency_1_QualityScore_FFHHHHHJJJJJJJIJJJJJJJJIJIJJJJIIJJJJJJJJJJJJFGHJJJJJFHJIIGIJHHFDDDD95>ADDDDDDDDDDDDCCDDDDDDDBB_Mismatch_0_Sense_+_Library_PoolT
GAAGAATTGAACTCATTCCCTTTTCAAAAGGATTTGTCTAAAAGTGCGACGATATTGCCCCGCGGGGTATACGGAACCGTATGCCCCGCGGGCA
>Frequency_1_QualityScore_FFDFHHGJJJGJJIIIIJIFGGGHJIJJJJIJGGIJJJJJJJIJJJIJIJJJJJHHHHHFFFFFFFEEECEEEDEDEDD_Mismatch_0_Sense_+_Library_PoolT
GGTTAACACCAATGAATCGTCTCTTAAAAAAATTTCTATGAATTTAAATGGCATGTTTGTCTTTTAATATGATCTATCA
>Frequency_1_QualityScore_DBDHHHH):CGHDGGEIIEBGHHBGGECFAB@FFHDCHI=CGFHHEEDCCCCA?CCCCCCACC@CCCCCDCCCCCCCABC>>CCBBBBB@C@@B_Mismatch_1_Sense_+_Library_PoolT
GCAGGGGGTTGGTAAATTCATTAGGGCTTTTGGTAAAGGTGCAGCGAATTTGTTTCCTGTACAATGAATTAAAGATTGGTCCTCGCATAGTCGC
>Frequency_1_QualityScore_DAFFHDDHGCGGGIGIIBFCHIFFH=F:EEFDDBFHHIIFECGIFHGDBFE>FGGA<A>HHE@CD:C_Mismatch_0_Sense_+_Library_PoolT
TATGATATGTACACTGGATTTTAACGGTTAACACCAATGAATCGTCTCTTAAAAAAATTTCTATGAA
>Frequency_1_QualityScore_FFHHH)0AGHHIJJIJIIHEHIJJJIJJJJIJJJJJIJJJIJJJJJJJFHIIJJIJIIJJJHHHHFDDD;ACEDDDDDDDEDDBDDDDE_Mismatch_2_Sense_+_Library_PoolT
AGCCCGTCTGGTCACATGTATTGGGATCTGGCTATGAGCTATGATATGTACACTGGATTTTAACGGTTAACACCAATGAATCGTCTCTA
>Frequency_1_QualityScore_DDHFFFHIJJJIFIJIJIGHIE>BFHIIIIIJIIGIGI@FFHJJIIBCFGHGIJJIIGCHFHBCHFFFFFCCDEEEDEFEDDDDDDDDCCDDDB_Mismatch_1_Sense_+_Library_PoolT
GTCGCCTTCCTTTAGATTGAAGGCCCAGAGCCCCTCTGGTCACATGTATTGGGATCTGGCTATGAGCTATTATATGTACACTGGATTTTAACGG
>Frequency_1_QualityScore_FFHHHHHIJJJJJJJJJJJJJHIJJJJJJJJJJJJJJJHIJJJJJJJJJJJJJJJJHHHHGHHFEFFFFCEEEEEEEDBDDDDDC_Mismatch_0_Sense_+_Library_PoolT
ATGTACACTGGATTTTAACGGTTAACACCAATGAATCGTCTCTTAAAAAAATTTCTATGAATTTAAATGGCATGTTTGTCTTTTA
>Frequency_1_QualityScore_FFHHHGHJJJHIIEHIJIIIIJJIIJHGHHFFEDCDDDCDEEEDDDDDCDDDDD?@C@C@BDDDEDDCC@B79)5?BB8C:ABDC@DACC38<B_Mismatch_0_Sense_+_Library_PoolT
TACGGAACCGTATGCCCCGCGGGCAAAATCGTCGCATCTATATCCCTTTCCGTTAAAAAATGTGTTGCAGGGGTTTGGTAAATTCATTAGGGCT
>Frequency_1_QualityScore_?D?;DFC@E+2<A9CEA9?GGII:??DFFIE9:D*??B9BF9?BFFFD8C8BF>8==FG@@@EB??4?B>DBC=>@5;>@BB@?BBA@_Mismatch_1_Sense_+_Library_PoolT
CCCCTCTGGGCACATGTATTGGGATCTGGCTATGAGCTATGATATGTACACTGGATTTTAACGGTTAACACCAATGAATCGTCTCTTA
>Frequency_1_QualityScore_FFGHHFHIJJIJGGGIJIIJHJJIJJJIJJJIJJJJJIIIEGIJIJIJIJIHFFFFDEEEEEEEEDDEDCDDDDDDADDDBACDDDDD_Mismatch_0_Sense_+_Library_PoolT
ATATGTACACTGGATTTTAACGGTTAACACCAATGAATCGTCTCTTAAAAAAATTTCTATGAATTTAAATGGCATGTTTGTCTTTTAA
>Frequency_1_QualityScore_FFGHHHHIJJEHGJGIGIIJJIJJIGIGDGFHIJIIGFHGHGIHGIHH=BDDDEEEEDEDCDDDCC?CAACCDB?CCDC@:>>ACCDD&0<:@C_Mismatch_1_Sense_+_Library_PoolT
AAATCGTCGCATCTATATCCCTTTCCGTTAAAAAATGTGTTGCAGGGGTTTTGTAAATTCATTAGGGCTTTTGGTAAAGGTGCAGCGAATTTGT
>Frequency_1_QualityScore_FFGGHHHJJJJJJIJJIGIIJIGIIIJJJIIIJJIJHGIJJJJJIJIHIIEIJJIJGIJHIIGIJJHHEEEFDFFFCCDD_Mismatch_1_Sense_+_Library_PoolT
TGAAGGCCCAGAGCCCCTCTGGTCACATGTATTGGGATCTGGCTATGAGCTATGATATGTACACTGGATTTTAACGGTCA
>Frequency_1_QualityScore_FFHHHHHJJJJJJJHIJJJGEHDHGEGFHIHIJGJIJJJIIJIEGIIIIIGGDE@EHHFHHEBDFDECEA@BADDDCC_Mismatch_0_Sense_+_Library_PoolT
CTGGATTTTAACGGTTAACACCAATGAATCGTCTCTTAAAAAAATTTCTATGAATTTAAATGGCATGTTTGTCTTTTA
>Frequency_1_QualityScore_DFHHHHHIIJJIJIIJIJIIGEGIIIJJJJIGIIIJJJIJEIIIIJJJIIFHHHH?CDFFFDEEEECCEBCCDDCDED@@>CDCCDDECCBDBD_Mismatch_0_Sense_+_Library_PoolT
GGTTAACACCAATGAATCGTCTCTTAAAAAAATTTCTATGAATTTAAATGGCATGTTTGTCTTTTAATATGATCTATCAAAATGTAGAGAGGGC
>Frequency_1_QualityScore_FDHHHHHJIJJIJJJJJJJJJJJJJJJJJJJIJIJJJJJIJJIJJIJJJGHIIIJJIIJJJIIJJHHHHCFFD_Mismatch_0_Sense_+_Library_PoolT
GTATTGGGATCTGGCTATGAGCTATGATATGTACACTGGATTTTAACGGTTAACACCAATGAATCGTCTCTTA
>Frequency_1_QualityScore_FFHHHHHJJJJJIJJJJIIIJJJJJJIJJJJJJJJHJIJJJJIIIJJIIHIJJJJJJIJJEIHHGHHHGFFFFFFFFEEECEDDDDDCDDDDDD_Mismatch_0_Sense_+_Library_PoolT
CCTTCCTTTAGATTGAAGGCCCAGAGCCCCTCTGGTCACATGTATTGGGATCTGGCTATGAGCTATGATATGTACACTGGATTTTAACGGTTAA
>Frequency_1_QualityScore_FFHHHHHJJJJJJJJJJJJJFHJJGHHHHHFFFFFFEEEEDDDDDDDDDDDDDDCDDDDDDD8@DBDBDDDEDDDEEEDDBDBDDDDDDDDDDD_Mismatch_1_Sense_+_Library_PoolT
TTGCCCCGCGGGCAAAATCGTCGCATCTATATCCCTTTCCGTTAAAAAATGTGTTGCAGGGGTTTGGTAAATTCATTAGGGCTTTTGGTAAAGG
>Frequency_1_QualityScore_FFHHHHHJJJJJJJIJIIIJJJJJJJJJJJJJJJJJHIIJJJJJJJJJIIJJIIIJJJJJJJJJHFFEDCEEEED_Mismatch_0_Sense_+_Library_PoolT
GCTATGAGCTATGATATGTACACTGGATTTTAACGGTTAACACCAATGAATCGTCTCTTAAAAAAATTTCTATGA
>Frequency_1_QualityScore_FFGHHHHIJIIIJJIJIGEHJIJFJJJJJJJJJJJIJJJHJJHGBCHEHFFFFD_Mismatch_0_Sense_+_Library_PoolT
GGGATCTGGCTATGAGCTATGATATGTACACTGGATTTTAACGGTTAACACCAA
>Frequency_1_QualityScore_FFHHHHHJJJGIIIGIJIGHIIJJHGIJGIIIJJJJJJJIJJIIIIJIJIIJJJIIGJIJJJJJIHHHHHFFFFDEDE_Mismatch_2_Sense_+_Library_PoolT
ACCCCTCTGGTCACATGTATTGGGATCTGGCTATGAGCTATGATATGTACACTGGATTTTAACGGTTAACACCAAGGA
>Frequency_1_QualityScore_BEFHFFCCGHIJIJJIEGAHAFCEFCHGIGGIGJI<FGIJIGGGCGHHJEEGHGIGEHHFFFDBDEEEEC_Mismatch_1_Sense_+_Library_PoolT
TAACGGTTAACACCAATGAATCGTCTCTTAAAAAAATTTCTATGAATTTAAATGGCATGTTTGTCTTTCA
>Frequency_1_QualityScore_DFHHHHHJIJIIIFGCHHGIHIGIJJJGHJIIIFEHIJIJGGJIIIGICGHHHHEECHIJJJEHGIFFHHHDFFDDDCDABDDDBCCCCACDDC_Mismatch_1_Sense_+_Library_PoolT
TAAATTCATTAGGGCTTTTGTTAAAGGTGCAGCGAATTTGTTTCCTGTACAATGAATTAAAGATTGGTCCTCGCATAGTCGCCTTCCTTTAGAT
>Frequency_1_QualityScore_DD?DBDBEBEA+3AAEAC9<9C6@CDD4*:?B@DD9??DD4BBAEEI)8=ACCDD2A;@AD/\9?@;AA<?5;8A>AAAA>5>AAA:4(28<>?_Mismatch_1_Sense_+_Library_PoolT
GGGCTTTTGGTAAAGGTGCAGCGAATTTGTTTCCTGTACAATGAATTGAAGATTGGTCCTCGCATAGTCGCCTTCCTTTAGATTGAAGGCCCAG
>Frequency_1_QualityScore_FDHHHHHJJJJJJJJJJJJIIJIIJJJJJJJIJJJJJIJJIIJJJJJGGHIIJJIJJJJJHHGHHGFFFFFFEEEFEEFEEDDDDCDDDDFCDD_Mismatch_1_Sense_+_Library_PoolT
TGTCGCCTTCCTTTAGATTGAAGGCCCAGAGCCCCTCTGGTCACATGTATTGGGATCTGGCTATGAGCTATGATATGTACACTGGATTTTAACG
>Frequency_1_QualityScore_BD=<CDD@C<CE<FGIIECFGCFD??9?FF:<B90?BCE:A-;;@;@@@EIF>CEAA_Mismatch_0_Sense_+_Library_PoolT
CGCATCTATATCCCTTTCCGTTAAAAAATGTGTTGCAGGGGTTTGGTAAATTCATTA
>Frequency_1_QualityScore_AEDHHHFEGGHEE>CEEGGHCHEIIIGGGG<FFHGIIGIGIJJHIGFGGGEGGCGEHEHECEFFF@A6>6>CAC-;>@5(99ABC@CCCCC@CA_Mismatch_0_Sense_+_Library_PoolT
CAATGAATTAAAGATTGGTCCTCGCATAGTCGCCTTCCTTTAGATTGAAGGCCCAGAGCCCCTCTGGTCACATGTATTGGGATCTGGCTATGAG
>Frequency_1_QualityScore_DDHHH?@EHII-;@@CEHAEEEB;?>;ACCB>@=7BBBBBCC(>9ABB5?BCCDCA@CC:CCAA@>@8?CCCBBCBACCBC@CBBB)0<?B<>A_Mismatch_1_Sense_+_Library_PoolT
GCCCCGCGGGGTATACGGAACCGTATGCCCCGCGGGCAAAATTGTCGCATCTATATCCCTTTCCGTTAAAAAATGTGTTGCAGGGGTTTGGTAA
>Frequency_1_QualityScore_DFHFHHH<EEHHEGIGGHIE4CGA;CDGGGGIIGCGABFHIJDGGI;CGICAHHIGEEFEHEEFBDFB@@;_Mismatch_0_Sense_+_Library_PoolT
TTAACGGTTAACACCAATGAATCGTCTCTTAAAAAAATTTCTATGAATTTAAATGGCATGTTTGTCTTTTA
>Frequency_1_QualityScore_FFHHHHHJJJJJJFHIJJJJIIJJJJJGHJIJJJEHJJJJJJJIJJJJJJJIJJHHHHHFFFFFFEEEEECCDDDDDDBBDDACDDDBBB@BD5_Mismatch_0_Sense_+_Library_PoolC
AGCTCCAAGAAGGTTGACGATGAGGGGAAGAATTGAACTCATTCCCTTTTCAAAAGGATTTGTCTAAAAGTGCGACGATATTGCCCCGCGGGGT
>Frequency_1_QualityScore_DFGHGHHIJIHGHCEGGHIIEGEHEIIJAFADGGIJJ=CDGGGIIGHCCE>??<<ADDDDCC3@DCDDDDDDDDDDDDDDBBBCDDCDAC>CAA_Mismatch_1_Sense_+_Library_PoolC
GGCGAATTTGTTTCCTGTACAATGAATTAAAGATTGGTCCTCGCATAGTCGCCTTCCTTTAGATTGAAGGCCCAGAGCCCCTCTGGTCACATGT
>Frequency_1_QualityScore_FFHHHHGJJJHIIJJJJJHHIJJGHIIJJJJJJHHIFIGIJJJIJJIJIIIIIIIH?EHHHFFFFDDDDCCDDDDDDDD>CDFDDBDDDDDDDD_Mismatch_0_Sense_+_Library_PoolC
CTGTACAATGAATTAAAGATTGGTCCTCGCATAGTCGCCTTCCTTTAGATTGAAGGCCCAGAGCCCCTCTGGTCACATGTATTGGGATCTGGCT
>Frequency_1_QualityScore_FFHHHHHJHJJIGIJHHJJJJJGJJJJIJIJJJJJJJJJJJJJGIHIIJIIIJIIJIDHIJIJBDHGHHEHHFFFDFEEEBDDDDDD_Mismatch_1_Sense_+_Library_PoolC
CCCTCTGGTCACATGTATTGGGATCTGGCTATGAGCTATGATATGTACACTGGATTTTAACGGTTAACACCAATGAATCGTCTCTCA
>Frequency_1_QualityScore_DDDDDDBEEAEDE:2<AEEDD:CCECA;C<@>BD@@DEEABCBBD>>BEE8=BDEEC@@@A@AC;CCCAC@?_Mismatch_0_Sense_+_Library_PoolC
CAGAGCCCCTCTGGTCACATGTATTGGGATCTGGCTATGAGCTATGATATGTACACTGGATTTTAACGGTTA
>Frequency_1_QualityScore_FFHHHHHJGIIJGIJJIIIJJJJJIJJIJGIJJFIHIJJHGGGIAGHFHDEEEFFFEEEECDBDDDDDDDDDDDDCDCCCCDDDDDDDDEDCDD_Mismatch_0_Sense_+_Library_PoolC
CGTCGCATCTATATCCCTTTCCGTTAAAAAATGTGTTGCAGGGGTTTGGTAAATTCATTAGGGCTTTTGGTAAAGGTGCAGCGAATTTGTTTCC
>Frequency_1_QualityScore_FFHHHHHIJJJJJIJIJJIIJJIIJJJJJJJJJJJJJJJHIJJJJJHIJJJJJIHHHHHHFFFFFDEEE_Mismatch_0_Sense_+_Library_PoolC
GTCGCCTTCCTTTAGATTGAAGGCCCAGAGCCCCTCTGGTCACATGTATTGGGATCTGGCTATGAGCTA
>Frequency_1_QualityScore_FFHHHHHJJJJJJHHIIJJIIJJJFHIJJGIJJIJJJJJJJJJJJJJIIJIJJJHHCHHFFFFDDDDDDECDDDDDDDDDDDDCDDEDDDDDDD_Mismatch_0_Sense_+_Library_PoolC
CCGTTAAAAAATGTGTTGCAGGGGTTTGGTAAATTCATTAGGGCTTTTGGTAAAGGTGCAGCGAATTTGTTTCCTGTACAATGAATTAAAGATT
>Frequency_1_QualityScore_FFHHHHHJJJJIJJIJJJJJJJJJJJJJJJJJJJJJJJJHHHHFFFFFCEEDD>?BDDDCDDEEDDEEEDDDDDDDDDDDDDDDDCCDDDDDDB_Mismatch_0_Sense_+_Library_PoolC
GGGCAAAATCGTCGCATCTATATCCCTTTCCGTTAAAAAATGTGTTGCAGGGGTTTGGTAAATTCATTAGGGCTTTTGGTAAAGGTGCAGCGAA
>Frequency_1_QualityScore_DAHHHFFGAG@2AA3CFHIA??FH/;CHFA9B?DBB>19-5;;>CDC>CC:CBCC?@CCCB1:4@4><@@CB5<&5<8?(+4:(4(:>C>::?C_Mismatch_0_Sense_+_Library_PoolC
ATACGGAACCGTATGCCCCGCGGGCAAAATCGTCGCATCTATATCCCTTTCCGTTAAAAAATGTGTTGCAGGGGTTTGGTAAATTCATTAGGGC
>Frequency_1_QualityScore_FFHHHHHIJJJJIJJJJJJJJIJHIJJIJJJIJJJJJJJJJJJJJJJJJJJJJJJIJJJIIJJIJJHHHHGFFFFFFDCDDDDDDDDDDDDDED_Mismatch_0_Sense_+_Library_PoolC
TTGAAGGCCCAGAGCCCCTCTGGTCACATGTATTGGGATCTGGCTATGAGCTATGATATGTACACTGGATTTTAACGGTTAACACCAATGAATC
>Frequency_1_QualityScore_FFHHHHHJIJJJJJIJJJJJJJJJJJHIJJJJJJJJHIIIIIJJJJJJJJIHJJIIIIJIJJHHHFFFF>BDEDDCDDDCDDDDEDCDDDDDDD_Mismatch_0_Sense_+_Library_PoolC
TTCCTGTACAATGAATTAAAGATTGGTCCTCGCATAGTCGCCTTCCTTTAGATTGAAGGCCCAGAGCCCCTCTGGTCACATGTATTGGGATCTG
>Frequency_1_QualityScore_FDFHHHGGHIIJEHHJIGIIJJJJIIJJJJJJIJIIJJHIJJIJGGIJJIJHHFFEDDCEEEEECDDDDCCDDEEDDCDDDDDDCCDCDDDDDB_Mismatch_1_Sense_+_Library_PoolC
GTTTTGCAGGGGTTTGGTAAATTCATTAGGGCTTTTGGTAAAGGTGCAGCGAATTTGTTTCCTGTACAATGAATTAAAGATTGGTCCTCGCATA
>Frequency_1_QualityScore_FFHHHHHJIJIJJJJJJJJJJJJIJJJJJJJJJJJJIJJIIHJIIJJJGGIJJJJJJJJJJEHIJFHHHEHGFFFDDFFEEEDEDDF_Mismatch_0_Sense_+_Library_PoolC
GCCTTCCTTTAGATTGAAGGCCCAGAGCCCCTCTGGTCACATGTATTGGGATCTGGCTATGAGCTATGATATGTACACTGGATTTTA
>Frequency_1_QualityScore_FFHHHHHJJJJJJJJJJJJJJJJJJJJIJJJJJJJJJJJIIJJJJGHIJJJJJJJJJHIIIJGHIJH_Mismatch_1_Sense_+_Library_PoolC
TGGGATCTGGCTATGAGCTATGATATGTACACTGGATTTTAACGGTTAACACCAATGAATCGTCTCA
>Frequency_1_QualityScore_FFHGHHHJJJIIGGIIJJIIIJJGJJJJGIFIDGIHIHIIJJHIIJIIJJIJJHGGIGJIHIJJJIJHHEEHHFFFFFFDECCBB?CDDDDD@:_Mismatch_2_Sense_+_Library_PoolC
TTAGATTGAAGGCCCAGAGCCCCTCTGGTCACATGTATTGGGATCTGGCTATGAGCTATGATATGTACACTGGATTTTAACGGTTAACACCTAA
>Frequency_1_QualityScore_DDHHHHHI@FHBG?FHIIIGGHIFGIIIGIIIGIBFHGII;FHGIGIFBEEECCCCCCCCCCCDCCCACCC>CCCCCCCB@CCCCBBBBBCECB_Mismatch_1_Sense_+_Library_PoolC
GGCAGGGGTTTGGTAAATTCATTAGGGCTTTTGGTAAAGGTGCAGCGAATTTGTTTCCTGTACAATGAATTAAAGATTGGTCCTCGCATAGTCG
>Frequency_1_QualityScore_FFCBFHHIGHIIIGGGIJJIGIIIGGIIFGGCEDHEEIG@BFGIJJJGGIJJIGEGEFCE>6?DDDECDCDDDDDDDCD3><BBB<AACA?<?>_Mismatch_0_Sense_+_Library_PoolC
GGTAAAGGTGCAGCGAATTTGTTTCCTGTACAATGAATTAAAGATTGGTCCTCGCATAGTCGCCTTCCTTTAGATTGAAGGCCCAGAGCCCCTC
>Frequency_1_QualityScore_FFHHHHHGIGEHIJJJJIHIIJGJJIGIJGGJGEIIIJJIGJGHGIGGCEHFHHCEEFFFBCBEDCDDDACCCDDDCDDEEFDCCDDDDDDCDD_Mismatch_1_Sense_+_Library_PoolC
TCGCATAGTCGCCTTCCTTTAGATTGAAGGCCCAGAGCCCCTCTTGTCACATGTATTGGGATCTGGCTATGAGCTATGATATGTACACTGGATT
>Frequency_1_QualityScore_FFHHHHHJJJJJJJJJJJJJJJJJIJIIIJJIJJJJJEIJJIJJJIJJIIJJIJJJHHHHHHHFFFFF_Mismatch_0_Sense_+_Library_PoolC
GATATGTACACTGGATTTTAACGGTTAACACCAATGAATCGTCTCTTAAAAAAATTTCTATGAATTTA
>Frequency_1_QualityScore_FFHHHHHJHIIJIJJGIJJJJJJJJJGIJJJJJIJIJJJJJJJJJJJJJJJJIJJJIGJJJJJJJJJJEHHHHFFFFEAA_Mismatch_1_Sense_+_Library_PoolC
GTCACATGTATTGGGATCTGGCTATGAGCTATGATATGTACACTGGATTTTAACGGTTAACACCAATGAATCGTCTCGTA
>Frequency_2_QualityScore_FFHHHHHJJJJIJIJJIJIJIJJJIIHHJJJJJJJIJIIIIIJJIFGCD;=BDEDDDDDDD=ADDCCCDBDCDDDAAAACCCDDDDDCDCCDDC_Mismatch_0_Sense_+_Library_PoolT
CCTTTTCAAAAGGATTTGTCTAAAAGTGCGACGATATTGCCCCGCGGGGTATACGGACCCGTATGCCCCGCGGGGCAAAATCGTCGCACCTATA
>Frequency_1_QualityScore_FFHHHHHJJJJJHIJJJIGJJJJJJHIJJJJJJJJJJJJJJJJJJFDDBDDEEDDDDDDDDDDDDDDDDBDDDDDDDDDDDDDDDDDDDDDDDD_Mismatch_0_Sense_+_Library_PoolT
CTTTTCAAAAGGATTTGTCTAAAAGTGCGACGATATTGCCCCGCGGGGTATACGGACCCGTATGCCCCGCGGGGCAAAATCGTCGCACCTATAT
>Frequency_1_QualityScore_FDHHGHHIJJJJIJJIIJHIIJIHGIIJJIJGFIJJJJJIJJIJJJJGHHFDDD;<CDEBDBBDDDBBDDDDDBDBBBDDDDBACCDDDDDD@B_Mismatch_2_Sense_+_Library_PoolT
GTTTCCCTTTTCAAAAGGATTTGTCTAAAAGTGCGACGATATTGCCCCGCGGGGTATACGGACCCGTATGCCCCGCGGGGCAAAATCGTCGCAC
>Frequency_1_QualityScore_DDHDHHBEHB<CHCEG<EGIEGHGCGIBDCHIIIGIIIIIIIFDE?<;BFGIIBGHIII@):A?>9@CCAAA>CCDC<AA9<<BBCCCD_Mismatch_0_Sense_+_Library_PoolT
GGTAAAGGTGCAGCGAATTTGTTTCCTGTACAATGAATTAAAGATTGGTCCTCGCATAGTCGCCTTCCTTTAGATTGAAGGCCCTATAT
>Frequency_1_QualityScore_FFHHHHHJJJJJJJJHIJJJJFHIIIJJJIIJJJJJJJJJJJJJIIIJHHHJIIJIIJJJJJJJJHHFFFEEEDDDDDDDDDDCDDDEDDDDDB_Mismatch_0_Sense_+_Library_PoolT
CATTAGGGCTTTTGGTAAAGGTGCAGCGAATTTGTTTCCTGTACAATGAATTAAAGATTGTCCTCGCATAGTCGCCTTCCTTTAGATTGAAGGC
>Frequency_1_QualityScore_FFHHHHHJJJJJIJJJJJJIJJJJJJIIJJJJJJJJJIIJJJJJJJJJJJJJJJJJJIJJIJIGHHG@BDECCEDDDDDDDEDDDEDDE_Mismatch_0_Sense_+_Library_PoolT
GAGCCCCTCTGGTCACATGTATTGGGATCTGGCTATGAGCTATGATATGTACACTGGATTTTAACGGTTAACACCAATGAATCTCTCTA
>Frequency_1_QualityScore_FFGHHHHJJJJJIGIJHIGHIHJIIGHIIIJJJIBGHHIJJGIJHHIIIEEBFEGGHIJIIJJB>>??E=BCDDBCDEED>@@CAB55>>9>AA_Mismatch_0_Sense_+_Library_PoolT
TATGAGCTATGATATGTACACTGGATTTTAACGGTTAACACCAATGAATCGTCTCTTAAAAAATTTCTATGAATTTAAATGGCATGTTTGTCTT
>Frequency_1_QualityScore_FFGHHGFIJJGIJJIIGIIGEHGIEIGJJIJJHGIFIIGGGDGJJGHHFGHHFFFFFFECCC@DDDDDDCCCDDDDDDDDCDDDDDDDDDDDDB_Mismatch_0_Sense_+_Library_PoolT
TCTTTTTATCAAGCGGCAGCGCAAACTTTTTGTTTTGGTATTACATGTGAATTGCAAATCCGTCCATAGACACTACTCCTTGACATCAAATCGA
