# Supplementary material for: Differential Gene Expression Reveals Candidate Genes for Drought Stress Response in Abies alba (Pinaceae)
Source: PLoS One. 2015 Apr 29;10(4):e0124564. doi: 10.1371/journal.pone.0124564 (PMC4414588; doi:10.1371/journal.pone.0124564)
Supplement: S3 File — (GZ) [file pone.0124564.s003.gz › comp19769_c0_seq1.fa]

>comp19769_c0_seq1 len=637 path=[1:0-84 86:85-90 92:91-286 288:287-297 299:298-349 351:350-388 390:389-538 540:539-636]
CCCATTTCAAATTTTCTCATAAATAATTGTGCCATTGGCGGTTGGATCTCACATGAGCCGATTATTCTGGATCCAGCCTTTCGCTTGATATGACACCCTATGCCCAGTGAAACTTTCCGAGAGCTATTTTGATATTGTCTTTACTCTTTTGTCAACAATGGGCTGTCATTAATAAATTTTAGCATTTCCCGCGTCATTTGGCAAGCCAGTACAATCCAACGAATAGACAATAATTTAAATTGTGGAAGGCGCAAGTATATCCTATCGTTAAAAGGGAGCGAATTCTGGGCGAGGCTATGGCGAGGCTATCTTTCATCAACTAAGAGAGAAAATGTGGTTTAGTGTAAGTGAGTTCCCATCCTTACAAACATGCTCGCCAGGCTTGCCAGATGTAACTTTAGGATCATCTTTTTTCTTACAATTTTGTACCTGGGCTCTGTGCTATAAACTTTGTTATTCAGGGTTTCAAGTTGCCTCGTTGAAAATGGTGCGTTATACTTGCACAACTCATGCTTTGATGTGAAATGTAATGTGTGGGGAGTTTATCGAAGTATTCTTCATCCTAATTTTAATGTCAAATCGATTCAATTTAACTATAAGAATAGACTATACCATCTATGGATAGACTTTAAAGCCA

>Frequency_5_QualityScore_FFGHFHGJIHIIJIJGIIIIGIHHHIIIFIHIGHEFHHIGHIJGHIHHFHGHHIIIHHHGFHFDFEDEDBDEDDDDDDDDDCCCDCBCAABACC_Mismatch_0_Sense_+_Library_PoolC
CTATGGCGAGGCTATCTTTCATCAACTAAGAGAGAAAATGTGGTTTAGTGTAAGTGAGTTCCCATCCTTACAAACATGCTCGCCAGGCTTGCCA
>Frequency_4_QualityScore_FFHHHHHJJJJJJJJJJJJJJJJIJJHIJJIIJJJJJJJJJIIIGGFGEEEDCCDDDDDDDEDDDEEDDBCDDDDDDDCDDDDDEDCACCDDCC_Mismatch_0_Sense_+_Library_PoolC
GCAAGTATATCCTATCGTTAAAAGGGAGCGAATTCTGGGCGAGGCTATGGCGAGGCTATCTTTCATCAACTAAGAGAGAAAATGTGGTTTAGTG
>Frequency_4_QualityScore_FFHGHHHIJGIJIIIIIIIJIHIIGHIIFIIGHIHFHIHGHGIIHIIHIGGGGGHGGGGEDDDECEBCDACDCCDCCCDDDDCCC>@CCCDABC_Mismatch_0_Sense_+_Library_PoolC
GCTATGGCGAGGCTATCTTTCATCAACTAAGAGAGAAAATGTGGTTTAGTGTAAGTGAGTTCCCATCCTTACAAACATGCTCGCCAGGCTTGCC
>Frequency_3_QualityScore_FFHHHHHJJJJJJJJJJJJJJJFIHJJJJJJJJJJJJIJJIIHGGGGEDDDDDDDDDFDDDEEDDDDDC@BDCDCDDDDDCDDCCCDDCDDEED_Mismatch_0_Sense_+_Library_PoolC
GTATATCCTATCGTTAAAAGGGAGCGAATTCTGGGCGAGGCTATGGCGAGGCTATCTTTCATCAACTAAGAGAGAAAATGTGGTTTAGTGTAAG
>Frequency_3_QualityScore_FFHHGHHHIIIJIGIJHIFIFHIIGGHHHIJJHIIHHIHFHIIIIFHFFGFFEEEDEEEEDDCCBDCDDABCDDDDDDDDCDDDDDCDDCCCCD_Mismatch_0_Sense_+_Library_PoolC
CGAGGCTATGGCGAGGCTATCTTTCATCAACTAAGAGAGAAAATGTGGTTTAGTGTAAGTGAGTTCCCATCCTTACAAACATGCTCGCCAGGCT
>Frequency_3_QualityScore_FFGHHHGIJJJJJJJIJJJJJJJJJJJHIIJIIJJJJJIIIJGHFEEEDDDCDCDCACBCDCEDDDEECBBCDDDBCCB@CDDDDCDD@BBDDC_Mismatch_0_Sense_+_Library_PoolC
CGCAAGTATATCCTATCGTTAAAAGGGAGCGAATTCTGGGCGAGGCTATGGCGAGGCTATCTTTCATCAACTAAGAGAGAAAATGTGGTTTAGT
>Frequency_2_QualityScore_FFHHHHHJJJJIIJJIJHHIGGHIIIJIIJGIIIIIJJIJJJIJJJJJIJJGHHGEEDDEEEEDDDBCDCCDDDDDDCDDCCCCCDEDCDEDCD_Mismatch_0_Sense_+_Library_PoolC
GACAATAATTTAAATTGTGGAAGGCGCAAGTATATCCTATCGTTAAAAGGGAGCGAATTCTGGGCGAGGCTATGGCGAGGCTATCTTTCATCAA
>Frequency_2_QualityScore_EEHHHGHJJJIIIIIIJJJIIJIIJGIIJJIJJIJJGGFEDEEEDEDDDEECDDDCCDDDCBCCDDDDC@CCCDDDDDEEEDDCCCCDDCCDDC_Mismatch_0_Sense_+_Library_PoolC
GTTAAAAGGGAGCGAATTCTGGGCGAGGCTATGGCGAGGCTATCTTTCATCAACTAAGAGAGAAAATGTGGTTTAGTGTAAGTGAGTTCCCATC
>Frequency_2_QualityScore_CEHGHHHGIIICFIIIJGHHIEIIIIJJJFFHIIHIIIIIIJIIIIIIHGHGFDCDDACCCCDDCCDCCCACDEDCDEECCDCDDDCC?B_Mismatch_0_Sense_+_Library_PoolC
ATTGTGGAAGGCGCAAGTATATCCTATCGTTAAAAGGGAGCGAATTCTGGGCGAGGCTATGGCGAGGCTATCTTTCATCAACTAAGAGAG
>Frequency_2_QualityScore_FFHHHHHJJJJJJGIEGIGIGIGGHHGEGGGFGFCEEDECAADDDCC@@CCDCCCBCCDECEBCCCCCC?BCCACCDCCBCDCCCCCDCD:@?C_Mismatch_0_Sense_+_Library_PoolC
GGCGAGGCTATGGCGAGGCTATCTTTCATCAACTAAGAGAGAAAATGTGGTTTAGTGTAAGTGAGTTCCCATCCTTACAAACATGCTCGCCAGG
>Frequency_2_QualityScore_FFGHGFGIIIIIJJHIEIGIIFFGHEHIIJJIIJIHIIHHEHEHEEEEACDACEEDDDDCCCECDCCEDBBCC=;ACCCDCCCCCCABAABC@B_Mismatch_0_Sense_+_Library_PoolC
GGGCGAGGCTATGGCGAGGCTATCTTTCATCAACTAAGAGAGAAAATGTGGTTTAGTGTAAGTGAGTTCCCATCCTTACAAACATGCTCGCCAG
>Frequency_2_QualityScore_FFGHFHGIIJIGIGHIIIIIGIHGEEIIIIIIIJHGHGGGHFFCEEEEEDACCCBCACCAAACCBCCEC<<BCCACCDDDDCCDCDDCACCCCC_Mismatch_0_Sense_+_Library_PoolC
CGAATTCTGGGCGAGGCTATGGCGAGGCTATCTTTCATCAACTAAGAGAGAAAATGTGGTTTAGTGTAAGTGAGTTCCCATCCTTACAAACATG
>Frequency_2_QualityScore_FFGHHHHIIIIIIIICGGGHGIIIEIIIIHIIIGIIIJJJIIIJJIIIHGEHGHEFDECEC>BCCAC?AAACCCBDBCBC??CCDCCCDDBBCA_Mismatch_0_Sense_+_Library_PoolC
CAATAATTTAAATTGTGGAAGGCGCAAGTATATCCTATCGTTAAAAGGGAGCGAATTCTGGGCGAGGCTATGGCGAGGCTATCTTTCATCAACT
>Frequency_2_QualityScore_CCFGEEGHCGEFDDDEGE?ECCHIGIDHGHHIAEAFFEGHECCEEGGGGAC=>=@A=AACA?CA<9284:?;6=ABABAB???A?BCCCA@_Mismatch_0_Sense_+_Library_PoolC
AATTGTGGAAGGCGCAAGTATATCCTATCGTTAAAAGGGAGCGAATTCTGGGCGAGGCTATGGCGAGGCTATCTTTCATCAACTAAGAGAG
>Frequency_2_QualityScore_ECG@GECHIII@GEGIIIIGIGIGIEAEEIGHCEGGICCC?ACBCCBCCCDDBBCBCCAAA3?AA;@CBDAA;@@ACCCCD?CECCC;??ACC?_Mismatch_0_Sense_+_Library_PoolC
CGTTAAAAGGGAGCGAATTCTGGGCGAGGCTATGGCGAGGCTATCTTTCATCAACTAAGAGAGAAAATGTGGTTTAGTGTAAGTGAGTTCCCAT
>Frequency_2_QualityScore_FFHHGHHJHIIIIFIIIIHDGIGGHIGGIIIIHHCGFIGGFCECG@<ACEECECDDACCCDABCAACCDDCCABCCAACCCCBCBCDDCDCCAA_Mismatch_0_Sense_+_Library_PoolC
TCTGGGCGAGGCTATGGCGAGGCTATCTTTCATCAACTAAGAGAGAAAATGTGGTTTAGTGTAAGTGAGTTCCCATCCTTACAAACATGCTCGC
>Frequency_2_QualityScore_EEGHGGHHIIEGIJIHIGHIIIICEGBFHHIIIJJIGGHHJHIIIIII?C?CEDGDBABACAA?CDECBBABCBDCCCCBAC@@B==@CDABCD_Mismatch_0_Sense_+_Library_PoolC
CGAATAGACAATAATTTAAATTGTGGAAGGCGCAAGTATATCCTATCGTTAAAAGGGAGCGAATTCTGGGCGAGGCTATGGCGAGGCTATCTTT
>Frequency_2_QualityScore_?CDFGF=GIGFIHGGGCFHFIAGHFH9EGGCCGGBCD?CCCDCCCC@A?=ABCC;A<?=CCB<?76<>>;BABCCCA?<?7??<;A?AC;<;;<_Mismatch_0_Sense_+_Library_PoolC
AAAGGGAGCGAATTCTGGGCGAGGCTATGGCGAGGCTATCTTTCATCAACTAAGAGAGAAAATGTGGTTTAGTGTAAGTGAGTTCCCATCCTTA
>Frequency_2_QualityScore_FFHHHHHIJIJJJJJJJJJJJJHIJJJIJJJJIIHGEEEEEEEEDCEEDDDDDDDDDDDADDDDDCEDC?BDDDDEEEDEDDDDEDDDD;@CCD_Mismatch_0_Sense_+_Library_PoolC
AAAAGGGAGCGAATTCTGGGCGAGGCTATGGCGAGGCTATCTTTCATCAACTAAGAGAGAAAATGTGGTTTAGTGTAAGTGAGTTCCCATCCTT
>Frequency_2_QualityScore_FFHHHHHJIIJJJJJJJJJJJIJIJJJJIJJJJJIJHFFFEEEEEEEEECDDDCCDCCCCACCDDDDEDDCDDDDDEEEDEDDDDEDDDCDAAD_Mismatch_0_Sense_+_Library_PoolC
TAAAAGGGAGCGAATTCTGGGCGAGGCTATGGCGAGGCTATCTTTCATCAACTAAGAGAGAAAATGTGGTTTAGTGTAAGTGAGTTCCCATCCT
>Frequency_1_QualityScore_FFHHHHHJJJIJJJJIJIJJFIJJIIJJJJJJJJJJGIJJHGHHFFFFFDDEEDECDDDEEEDDDDEEEDEDDDCDDDDDDCDDDDDDDDDDDD_Mismatch_1_Sense_+_Library_PoolC
TGGGCGAGGCTATGGCGAGGCTATCTTTCATCAACTAAGAGAGAAAATGTGGTTTAGTGTAAGTGATTTCCCATCCTTACAAACATGCTCGCCA
>Frequency_1_QualityScore_FFHHGHHJJHIJIJIJIJIJJJJIIJIIJJJJJJJJJIJJJJJHIJJJJJIIHGHHHFDDDDDDDDCDDD@DBDDDDDEDDDEDDDDDCDDDDC_Mismatch_1_Sense_+_Library_PoolC
TTTAAATTGTGGAAGGCGTAAGTATATCCTATCGTTAAAAGGGAGCGAATTCTGGGCGAGGCTATGGCGAGGCTATCTTTCATCAACTAAGAGA
>Frequency_1_QualityScore_FFHHHHHJJJIIIEHJJJJJJJJJJJJJJHIJJIJGGJJIJJJJJIJJJIIIJJIIIFHGHHFFFDDDDDDDEECCBDDDDDBDDDDDDDDDDD_Mismatch_0_Sense_+_Library_PoolC
ATCCAACGAATAGACAATAATTTAAATTGTGGAAGGCGCAAGTATATCCTATCGTTAAAAGGGAGCGAATTCTGGGCGAGGCTATGGCGAGGCT
>Frequency_1_QualityScore_FFHHHHHJJIJJJJJJIJJJJJIJJJIJJJJJJJJJJJJJJJJHHFDDDDDDDDDDDDDBDDDDEDDDEDDDDDCDDDDCDBCDDCDDDDDD?C_Mismatch_0_Sense_+_Library_PoolC
GGCGCAAGTATATCCTATCGTTAAAAGGGAGCGAATTCTGGGCGAGGCTATGGCGAGGCTATCTTTCATCAACTAAGAGAGAAAATGTGGTTTA
>Frequency_1_QualityScore_FFHHHHHJJJJJJJCHIJJJJJJJJJJJJJIIJJIJJJJHFFDDDDDDDEDDDEEDDDDCCDCDDB@ACCCDCDDCDDDDDDDEEDDDDDCDDD_Mismatch_0_Sense_+_Library_PoolC
TATCGTTAAAAGGGAGCGAATTCTGGGCGAGGCTATGGCGAGGCTATCTTTCATCAACTAAGAGAGAAAATGTGGTTTAGTGTAAGTGAGTTCC
>Frequency_1_QualityScore_FFHHHHHJJJJJJJJJJJJIJJJIJGHGIIJHIJIJIJJJJGIJIJJJJIJIJJJJIHAHHFFFFDCDDDDDDDEDDDDDDDDDDDDDDDDDDD_Mismatch_0_Sense_+_Library_PoolC
CAATCCAACGAATAGACAATAATTTAAATTGTGGAAGGCGCAAGTATATCCTATCGTTAAAAGGGAGCGAATTCTGGGCGAGGCTATGGCGAGG
>Frequency_1_QualityScore_FFHFHFFGHJIIIGJJIJJFIIIJEIJJIIFHIIJJJIIJJJJJJJJJHHHFFCDDDDDDDDD?@DDDDADDDCDDEDCCDCACDCDCB_Mismatch_0_Sense_+_Library_PoolC
TTGTGGAAGGCGCAAGTATATCCTATCGTTAAAAGGGAGCGAATTCTGGGCGAGGCTATGGCGAGGCTATCTTTCATCAACTAAGAGAG
>Frequency_1_QualityScore_DFDHGDHH>@GBHHEHHHGBGGGG9:B:BDF)?FECEDGF8CHAHIGI;CDCC@@@ECEAAE7;CC7;>>>;6;3;A@??BB=A<ACB?CCC14_Mismatch_0_Sense_+_Library_PoolC
TGGCGAGGCTATCTTTCATCAACTAAGAGAGAAAATGTGGTTTAGTGTAAGTGAGTTCCCATCCTTACAAACATGCTCGCCAGGCTTGCCAGAT
>Frequency_1_QualityScore_FFHHHHHJEGIGIJJIIJJJJFGIIEIJJJJIIGHIIJJJJJIGIJJJJHHHHHHFFDDDDDCDCCDBB@BDDDCDDEDDDEDDDDCDCCCC9?_Mismatch_0_Sense_+_Library_PoolC
TTAAATTGTGGAAGGCGCAAGTATATCCTATCGTTAAAAGGGAGCGAATTCTGGGCGAGGCTATGGCGAGGCTATCTTTCATCAACTAAGAGAG
>Frequency_1_QualityScore_FFHHHHHJJJJJJJJJJJJJHIJIIJJJJJJJJHHJJJJJJJJJJJJJGIIJJJJJHHFFDCEEEDDDDDDDDDDDDDDDDDDDDDDDDEDDDE_Mismatch_0_Sense_+_Library_PoolC
ATAGACAATAATTTAAATTGTGGAAGGCGCAAGTATATCCTATCGTTAAAAGGGAGCGAATTCTGGGCGAGGCTATGGCGAGGCTATCTTTCAT
>Frequency_1_QualityScore_=D+@D<1C::E@C@?111?:9?:0?FE98?(/BD;F(@@;EA/6=;;).;3,328((,:A:0055>BBB3::@_Mismatch_2_Sense_+_Library_PoolC
TGGGGAAGGCGCAAGTATATCCTATCGTTAAAAGGGAGCGAATTCTGGGCGAGGCTCTGGCGAGGCTATCTTT
>Frequency_1_QualityScore_FFHHHHHJJJJJJJIJJJJJJIJJJJIJJJJJJJIIHIHIEHHHHFFFFFCEEEEEDFEDFDDDDEDDDCC?BDDDDDDDDDDDDDDDDDDDDC_Mismatch_0_Sense_+_Library_PoolC
GCGAGGCTATGGCGAGGCTATCTTTCATCAACTAAGAGAGAAAATGTGGTTTAGTGTAAGTGAGTTCCCATCCTTACAAACATGCTCGCCAGGC
>Frequency_1_QualityScore_FDHFDFFIGGIGGEEGHDGIII@FBDHHG=DFHIIDGGFEHIFEHHHHFFDDBB?>>C@BD;@DD@CCD>DCACDCCCCDCCCCDDBBDDDCCE_Mismatch_0_Sense_+_Library_PoolC
GTGGAAGGCGCAAGTATATCCTATCGTTAAAAGGGAGCGAATTCTGGGCGAGGCTATGGCGAGGCTATCTTTCATCAACTAAGAGAGAAAATGT
>Frequency_1_QualityScore_FFFHGFHIIGI?F@GDHIIIIII@HCGIIGHIHIHFHIIGIIIIHFHBFEGHI@FHGIIEHIHHHHHGEBBDDFECEEECCC>CCCBCCBBBBB_Mismatch_1_Sense_+_Library_PoolC
CGAGGCTATGGTGAGGCTATCTTTCATCAACTAAGAGAGAAAATGTGGTTTAGTGTAAGTGAGTTCCCATCCTTACAAACATGCTCGCCAGGCT
>Frequency_1_QualityScore_FFHHHHHJJJJJJJJJJJIIJIJJJIJJHIIIHIJJJJHHJHIJJJHIHIJJIIJHHGHHHFFFFFEEEEEEDDDDDDDBDDDDDDDDDDDDDD_Mismatch_0_Sense_+_Library_PoolC
ATGGCGAGGCTATCTTTCATCAACTAAGAGAGAAAATGTGGTTTAGTGTAAGTGAGTTCCCATCCTTACAAACATGCTCGCCAGGCTTGCCAGA
>Frequency_1_QualityScore_EFHHHHGIIJJJHGIIIJJJJJJJGFHIIJIJJJJIJGIGIGEIIJDHEAEHHGHFDECFCDBDBDDDDCDB<BB<BDDDDEDCCECCDDCACD_Mismatch_0_Sense_+_Library_PoolC
TAATTTAAATTGTGGAAGGCGCAAGTATATCCTATCGTTAAAAGGGAGCGAATTCTGGGCGAGGCTATGGCGAGGCTATCTTTCATCAACTAAG
>Frequency_1_QualityScore_7DHHHHHIIIFBHIBFFBGHGAAHGGIIIIIIIFFIDGFCCHGGICFGH>HHF@@B@DBDD@DDDDDDCBD>BD<<@CACDDDDCD3:?C>A@A_Mismatch_0_Sense_+_Library_PoolC
AATTTAAATTGTGGAAGGCGCAAGTATATCCTATCGTTAAAAGGGAGCGAATTCTGGGCGAGGCTATGGCGAGGCTATCTTTCATCAACTAAGA
>Frequency_1_QualityScore_FFFFHHGJIJJJIJIIIIJIIJJJJJIJJJJJJJJJJJJJIJIHHHHFEDDDDDDDDDBDDDDDDDDDECCDEEDDDDDDDDDDDDDDDDDCCC_Mismatch_0_Sense_+_Library_PoolC
GGAAGGCGCAAGTATATCCTATCGTTAAAAGGGAGCGAATTCTGGGCGAGGCTATGGCGAGGCTATCTTTCATCAACTAAGAGAGAAAATGTGG
>Frequency_1_QualityScore_FFHHHHHJJJJJJJJJJJJJJJJGIJJJIJIIJJJJJJJJJJHHHHHFFDDDDBDDDDEDDDEEDDDDDCDDDDD<ADDDDDDDCDDDC@C@CD_Mismatch_0_Sense_+_Library_PoolC
AGTATATCCTATCGTTAAAAGGGAGCGAATTCTGGGCGAGGCTATGGCGAGGCTATCTTTCATCAACTAAGAGAGAAAATGTGGTTTAGTGTAA
>Frequency_1_QualityScore_FFHHHHHJJJJJJJJIJIJJ>GGIIJIJJJJJJJJIIJJJJGHEHFFFFACECDDDDCCDDDDCDCDDDDDDDDDDDDCDDDDDDDDDDDDDDD_Mismatch_0_Sense_+_Library_PoolC
TGGGCGAGGCTATGGCGAGGCTATCTTTCATCAACTAAGAGAGAAAATGTGGTTTAGTGTAAGTGAGTTCCCATCCTTACAAACATGCTCGCCA
>Frequency_1_QualityScore_D;:C?D:<A?:EFIICE;D)8?DD@B@:03987@;44.@;;.=\58=?5>>(,>;5>>(;>?>AAAAA>0<AA?AA>4:(28>A:::>DA_Mismatch_0_Sense_+_Library_PoolC
ATCCTATCGTTAAAAGGGAGCGAATTCTGGGCGAGGCTATGGCGAGGCTATCTTTCATCAACTAAGAGAGAAAATGTGGTTTAGTGTAAG
>Frequency_1_QualityScore_FFHHHGHJJJIJJJIJJJIJJJJJJJJJJJJJJJJJJJIGIIHIIJJIIHGHICGHGEEHGFHFFFFFFCECEDDDDDDDDDDDBDDDDDDDCD_Mismatch_0_Sense_+_Library_PoolC
TATGGCGAGGCTATCTTTCATCAACTAAGAGAGAAAATGTGGTTTAGTGTAAGTGAGTTCCCATCCTTACAAACATGCTCGCCAGGCTTGCCAG
>Frequency_1_QualityScore_FFHHHHHJIIJJIIIHJJEHIHIJJJJJJJJIJJIJJJJJJJJJJJJJJJHHHHFDDDDDDEEDDDDDDBDDDDDDDDDDDDDDDDDEDDDEED_Mismatch_0_Sense_+_Library_PoolC
AGACAATAATTTAAATTGTGGAAGGCGCAAGTATATCCTATCGTTAAAAGGGAGCGAATTCTGGGCGAGGCTATGGCGAGGCTATCTTTCATCA
>Frequency_1_QualityScore_FFGHHHGIJJJJGIJJJGJJIJJGIJJJJIJJJJHHHHHHFFFFFFEEDCDDDDD@DDCBDDDCCDEDDECCDDDDDDDDDDDDDDDDCDDDAC_Mismatch_0_Sense_+_Library_PoolC
GAATTCTGGGCGAGGCTATGGCGAGGCTATCTTTCATCAACTAAGAGAGAAAATGTGGTTTAGTGTAAGTGAGTTCCCATCCTTACAAACATGC
>Frequency_1_QualityScore_FFHHHGHJJJIJJJJJJJJJJIHHIFGIJJJJIJJGIJJJJJJJJJGHHHFDFFFDDDDD@BBDDDACCA@>DDDDDDDDDDDDDD?CCCACDD_Mismatch_0_Sense_+_Library_PoolC
GAATAGACAATAATTTAAATTGTGGAAGGCGCAAGTATATCCTATCGTTAAAAGGGAGCGAATTCTGGGCGAGGCTATGGCGAGGCTATCTTTC
>Frequency_1_QualityScore_FFHHHHHJJJJJJJJGIJJJJJJJJJGIJJJJJHHHHHHHFFFFFEDEEEEDDDDDDDDDDDDDDDDDEDEDEDDDDEDDDDDDDDDDDDA_Mismatch_0_Sense_+_Library_PoolC
AGCGAATTCTGGGCGAGGCTATGGCGAGGCTATCTTTCATCAACTAAGAGAGAAAATGTGGTTTAGTGTAAGTGAGTTCCCATCCTTACAA
>Frequency_1_QualityScore_FFHHHHHIHIJGGGHHGECGFIHDGGIJJEHIIJJJJJIJBGGHHHHHHFDDDDDBDDDDD>>@DBD@@C@BCCACDACCDCDDCDCD0?CDCD_Mismatch_0_Sense_+_Library_PoolC
TGTGGAAGGCGCAAGTATATCCTATCGTTAAAAGGGAGCGAATTCTGGGCGAGGCTATGGCGAGGCTATCTTTCATCAACTAAGAGAGAAAATG
>Frequency_1_QualityScore_FFHHFHGIJFFHHGHEFGIIGGFGGGGAHIJJJIFGIDHEHGHGGGIIEHHHDCFFFD@@BD@CDCDDB@BD@BCDCCDDDDDC>CDDACC@C?_Mismatch_0_Sense_+_Library_PoolC
TTTAAATTGTGGAAGGCGCAAGTATATCCTATCGTTAAAAGGGAGCGAATTCTGGGCGAGGCTATGGCGAGGCTATCTTTCATCAACTAAGAGA
>Frequency_1_QualityScore_A3DAD?FBFGFBAFF<F1@9?1?>4?DF<?B?D))09<(B(;@A8/\67==77;??B:@?@>::9)))&&2(49AB34>A4+4?ABBA_Mismatch_0_Sense_+_Library_PoolC
AAATTGTGGAAGGCGCAAGTATATCCTATCGTTAAAAGGGAGCGAATTCTGGGCGAGGCTATGGCGAGGCTATCTTTCATCAACTAAG
>Frequency_1_QualityScore_FFHHHHGJJJGJGHIIJIJIJJJGGIIIIJJIJJIJHIGIJIJJHIHGHIJJHHGHHHHHFFFFFFEEEEEDDDDDDDDBDDDDDDDDDDDDDD_Mismatch_0_Sense_+_Library_PoolC
GAGGCTATGGCGAGGCTATCTTTCATCAACTAAGAGAGAAAATGTGGTTTAGTGTAAGTGAGTTCCCATCCTTACAAACATGCTCGCCAGGCTT
>Frequency_1_QualityScore_FBF?F;DCGEBFGIGHBHGIAHCGIIIIIIII=DGH>FGIIIIIIGGF><A?C>AC9;BDD3<>CC@@>>A@D@CCC@CD>ACB09ACC>:>39_Mismatch_0_Sense_+_Library_PoolC
GAAGGCGCAAGTATATCCTATCGTTAAAAGGGAGCGAATTCTGGGCGAGGCTATGGCGAGGCTATCTTTCATCAACTAAGAGAGAAAATGTGGT
>Frequency_1_QualityScore_FFHHHHFHJGIJJIHIJJJGGIIJJJJIIJJJIIIJJJIIHIJJJIJHHHHHHFFDDDDDDDDDDDBDD<BCDDDEDDDEEDDDDACCCCAB?C_Mismatch_1_Sense_+_Library_PoolC
AAATTGTGGAATGCGCAAGTATATCCTATCGTTAAAAGGGAGCGAATTCTGGGCGAGGCTATGGCGAGGCTATCTTTCATCAACTAAGAGAGAA
>Frequency_1_QualityScore_FFHHHHHJJJJGIJJJJJJJIJJIGIGJJJJJIJJJIHHFFDEEEEFDDDEEDDDDDDDDDDDDDDDDDDCCDDDDDACDDDDDDDDDDDDDDD_Mismatch_1_Sense_+_Library_PoolC
AGTTAAAAGGGAGCGAATTCTGGGCGAGGCTATGGCGAGGCTATCTTTCATCAACTAAGAGAGAAAATGTGGTTTAGTGTAAGTGAGTTCCCAT
>Frequency_1_QualityScore_FFHHHHHJIIJIIJGIJJJJJJJJJGHHFDDDEEEDDDEEDDDDDDDDDCDBDDDDD@DCABBDDCDDEDDEDDDDEDDDDDDDDDCDDDDDDD_Mismatch_0_Sense_+_Library_PoolC
GCGAATTCTGGGCGAGGCTATGGCGAGGCTATCTTTCATCAACTAAGAGAGAAAATGTGGTTTAGTGTAAGTGAGTTCCCATCCTTACAAACAT
>Frequency_1_QualityScore_?<@DHAHGFEHIGI6@GI@<B?==75AE<=B>>;??>;;6>>CC;;A>C3<??CCCC;@C98?CCCCDC44@(+44>>(:@@?(+(4@:>C?B>_Mismatch_1_Sense_+_Library_PoolC
GCGAATTCTGGGCGAGGCTATGGCGAGGCTATCTTTCATCAACTAAGAGAGAAAATGTGGTTTAGTGTAAGTGAGTTCCCATCATTACAAACAT
>Frequency_1_QualityScore_FFHHHHHJJJJJIIJJJJJJIJJJJJJIJJJJJJIJJJHFFDDDDDDEDDDEEDDDDDDDCDDDDDDDDCCCDCBDDDDDDEEDEDDDCDDDDD_Mismatch_0_Sense_+_Library_PoolC
TCGTTAAAAGGGAGCGAATTCTGGGCGAGGCTATGGCGAGGCTATCTTTCATCAACTAAGAGAGAAAATGTGGTTTAGTGTAAGTGAGTTCCCA
>Frequency_1_QualityScore_FFHHHHHJJJJIGHHHGIIIEIGIIJGIIJDGGGHJIGJJJGICGHJJJJJIJIJJJHHHHFFDDDCBDBBDCDEDDDDDDBDDCCDCBDDD<C_Mismatch_1_Sense_+_Library_PoolC
AATCCAACGAATAGACAATAATTTAAATTGTGGAAGGCGCAAGTATATCCTATCGTTAAAAGGGAGCGAATTCTGGGCGAGGCTATGGCGAGTC
