# Supplementary material for: Differential Gene Expression Reveals Candidate Genes for Drought Stress Response in Abies alba (Pinaceae)
Source: PLoS One. 2015 Apr 29;10(4):e0124564. doi: 10.1371/journal.pone.0124564 (PMC4414588; doi:10.1371/journal.pone.0124564)
Supplement: S3 File — (GZ) [file pone.0124564.s003.gz › comp20228_c1_seq1 #or# comp20228_c1_seq12.fa]

>comp20228_c1_seq1 len=1118 path=[1:0-192 194:193-227 229:228-289 291:290-313 315:314-364 2680:365-376 2692:377-377 391:378-384 398:385-386 400:387-444 2789:445-452 1273:453-503 2812:504-511 557:512-525 571:526-550 2843:551-562 608:563-568 614:569-577 623:578-699 745:700-714 760:715-1117] : tr|A9NLY4|A9NLY4_PICSI Putative uncharacterized protein OS=Picea sitchensis PE=3 SV=1 e-value: 1e-24 blast score:  115
GGAAACTTCACTACACCGTGTATCTCAATTTGTTCATCGTTATATTCATCTGCTTTTCAAACTAGTATTATCATGGCTGGAAATCAGGAGTGCCAGGACCGCGGTTTGTTCGGCAAGAAGGACGGGGGGAGGCAAGATGACGAGATGATGCAGAATCAGGCTGCTCGTCCTAACCCTAATCCTGGACAGAAGGCGGGGATGGTGGACAAAATCAAAGAGAAGCTGCCCGGAGGCCAGACTCAGACTACTCAGACTGCTCAGTGTAATCCAACTCAGAAGACGGGGATGGTGGATAAAATCAAAGAGAAGATCCCCGGAGGCCAGACTCAAACTACTCAGAGTGGTCAGTGTAATCCAACTGAGAATAAGGGGATTGCGGAGAAGATTCCCGGAGGCCAAAGCAAGGAATGATGTGTAGCTTTTCCCTGGAACATCGACCGACAATTATCATAAACATATGAATAGTAATAGAGAATAGAGAATAATTATCATAAACATCCGATGATCCGAGTGTAATATATCGTTTGGATCGGACGAGATTTGCACTTTTGTTGTAACCAGGGATTAAATAGCTCTTTTTCTTTTGTTTTCATATGAATACAAATTAAATACTTGTGAATCGTGACACAAAGTTTATCTTGGTTTTATATGTTAGGTTTTCGTGGCAAGTTCTTTCTTTATTATAGAGGGGATGATCAGTAGAGCTTCTTAGTCCCTGCTGTTTGTAAAGTGGTAGGCCATTTGAATAGTGTTTCATGTATATTAGTGTCTCTGTAAATTGTTACATGTTAGCAATAGGCCATTTGAATAGGGTTACATGTCTTGGCTTTCTTTTTGATGTGACATTTTCTAAATTTTCTAATGTGATATGTTTCGTTTTTTTAAGAAAGGCTTGGCACTTTCACATAAAGTGCGATTTGATATCCCTACTTTTATCATCAGTTTGCATCAAAATATTTGGTCAAATCCAGCAAATTCATAATTCCTTCACATAAATTTTAAGTAGTAATATAATTTTTTAGCTGTTATAGAGTAGTAATTAGTTTTCAAGGAAGGCTTTTCTAATGATCACTCTTATTAATTTACTTCATATGAAATATTATGAGAAAATGTGTTGA
>comp20228_c1_seq12 len=1130 path=[1:0-192 194:193-227 229:228-289 291:290-313 315:314-364 2680:365-376 2692:377-377 379:378-389 391:390-396 398:397-398 400:399-456 2789:457-464 1273:465-515 2812:516-523 557:524-537 571:538-562 2843:563-574 608:575-580 614:581-589 623:590-711 745:712-726 760:727-1129] : tr|A9NLY4|A9NLY4_PICSI Putative uncharacterized protein OS=Picea sitchensis PE=3 SV=1 e-value: 1e-24 blast score:  115
GGAAACTTCACTACACCGTGTATCTCAATTTGTTCATCGTTATATTCATCTGCTTTTCAAACTAGTATTATCATGGCTGGAAATCAGGAGTGCCAGGACCGCGGTTTGTTCGGCAAGAAGGACGGGGGGAGGCAAGATGACGAGATGATGCAGAATCAGGCTGCTCGTCCTAACCCTAATCCTGGACAGAAGGCGGGGATGGTGGACAAAATCAAAGAGAAGCTGCCCGGAGGCCAGACTCAGACTACTCAGACTGCTCAGTGTAATCCAACTCAGAAGACGGGGATGGTGGATAAAATCAAAGAGAAGATCCCCGGAGGCCAGACTCAAACTACTCAGAGTGGTCAGTGTAATCCAACTGAGAATAAGGGGATTGCGGATAAAATCAAAGAGAAGATTCCCGGAGGCCAAAGCAAGGAATGATGTGTAGCTTTTCCCTGGAACATCGACCGACAATTATCATAAACATATGAATAGTAATAGAGAATAGAGAATAATTATCATAAACATCCGATGATCCGAGTGTAATATATCGTTTGGATCGGACGAGATTTGCACTTTTGTTGTAACCAGGGATTAAATAGCTCTTTTTCTTTTGTTTTCATATGAATACAAATTAAATACTTGTGAATCGTGACACAAAGTTTATCTTGGTTTTATATGTTAGGTTTTCGTGGCAAGTTCTTTCTTTATTATAGAGGGGATGATCAGTAGAGCTTCTTAGTCCCTGCTGTTTGTAAAGTGGTAGGCCATTTGAATAGTGTTTCATGTATATTAGTGTCTCTGTAAATTGTTACATGTTAGCAATAGGCCATTTGAATAGGGTTACATGTCTTGGCTTTCTTTTTGATGTGACATTTTCTAAATTTTCTAATGTGATATGTTTCGTTTTTTTAAGAAAGGCTTGGCACTTTCACATAAAGTGCGATTTGATATCCCTACTTTTATCATCAGTTTGCATCAAAATATTTGGTCAAATCCAGCAAATTCATAATTCCTTCACATAAATTTTAAGTAGTAATATAATTTTTTAGCTGTTATAGAGTAGTAATTAGTTTTCAAGGAAGGCTTTTCTAATGATCACTCTTATTAATTTACTTCATATGAAATATTATGAGAAAATGTGTTGA

>Frequency_29_QualityScore_FFGHGGHIJJJIIGIIHIGHHIHIHGHIIIIHIIIIIIIIIGGIIIIIHHGECDDDDCBDDEDDDDDDDCDDDDDDCBCCDDCCCDDDDCDCCD_Mismatch_1_Sense_+_Library_PoolT
CCGGAGGCCAAAGCAAGGAATGATGTGCAGCTTTTCCCTGGAACATCGACCGACAATTATCATAAACATATGAATAGTAATAGAGAATAGAGAA
>Frequency_1_QualityScore_FFHHHHGJJJJJIJJJJIJJJJIJIGIJJJJJJJJJJJJIJJJJJJJGGIJHFDDDDDDEDEEDDDDCDDDEEDEDDDDEDEDDDDDDDDDDDD_Mismatch_1_Sense_+_Library_PoolC
CCGGAGGCCAAAGCAAGGAATGATGTGCAGCTTTTCCCTGGAACATCGACCGACAATTATCATAAACATATGAATAGTAATAGAGAATAGAGAA
>Frequency_27_QualityScore_FFHHGHHJGGIIIIHIIJIIIIIIIIIIJJJJJJJJJJIJJIIIIIIIJJJJHIEGFHIIIIIIIIHHHGGGGFEECCCCCACCCCDDDDDDCD_Mismatch_0_Sense_+_Library_PoolT
ATGAATAGTAATAGAGAATAGAGAATAATTATCATAAACATCCGATGATCCGAGTGTAATATATCGTTTGGATCGGACGAGATTTGCACTTTTG
>Frequency_26_QualityScore_FFHHHHHIJJJIIJIIIIIJJIIIHIIJIIIIJJJIHHEFGHHIIIIIJIHIIIIHIIIHEFEBC@CCCCDDDDDDDCCDDDDDDCCCCCBCDD_Mismatch_2_Sense_+_Library_PoolT
AATAGAGAATAATTATCATAAACATCCGATGATCCGAGTGTAATATATCGTTTGGATCGGACGAGATTTGCACTTTTGCTGTAACCAGGGATTT
>Frequency_24_QualityScore_FFHGHHHIIJJJJJIJJJIJIIGHHIIJIIIIJIJIIIIJJJJJIJJJJJIJJJIJIIIIIHIIIIFHB@CFGGGGGGGFDEEDDDDDCCBCCB_Mismatch_0_Sense_+_Library_PoolT
ATTATCATAAACATATGAATAGTAATAGAGAATAGAGAATAATTATCATAAACATCCGATGATCCGAGTGTAATATATCGTTTGGATCGGACGA
>Frequency_23_QualityScore_FFHHHHHJIIJIJIIIFHHIIIHHIJJJIJJJJJJJJIJIJJJJJIIJIHIIIIIIIIIIFGCFFGHHHFHHHGFFFEEEEDCCBCCCCACDCD_Mismatch_0_Sense_+_Library_PoolT
ATAAACATATGAATAGTAATAGAGAATAGAGAATAATTATCATAAACATCCGATGATCCGAGTGTAATATATCGTTTGGATCGGACGAGATTTG
>Frequency_23_QualityScore_FFHHHHHJJJJJJJJJJJJJJJJJJJIJJJJIJJJJJJJHIEGGHIIIJJJJJIIJJIIIIHHFFECDCBCDDDEDDDDDDDDDDDEDDDDDDB_Mismatch_1_Sense_+_Library_PoolT
GAGAATAGAGAATAATTATCATAAACATCCGATGATCCGAGTGTAATATATCGTTTGGATCGGACGAGATTTGCACTTTTGCTGTAACCAGGGA
>Frequency_1_QualityScore_@D?@@BAEB9<EAGIII@AG4DDFFHID<??GIIC@DDBBE;CCFE@=C;DE7CAHC=77?<853=B=/8>:>@>4:3:>@:>::@DACC<008_Mismatch_1_Sense_+_Library_PoolC
GAGAATAGAGAATAATTATCATAAACATCCGATGATCCGAGTGTAATATATCGTTTGGATCGGACGAGATTTGCACTTTTGCTGTAACCAGGGA
>Frequency_22_QualityScore_FFHHGGGIIIHIIJJIIHIIIHIIIIHIIJIIIIIIJJIJIHJIIJJIFHCFEGHIIIIIIIIIIIHFFEFEDEDCCACCCCCDDDDDDDDDDC_Mismatch_1_Sense_+_Library_PoolT
ATAGTAATAGAGAATAGAGAATAATTATCATAAACATCCGATGATCCGAGTGTAATATATCGTTTGGATCGGACGAGATTTGCACTTTTGCTGT
>Frequency_22_QualityScore_FFHHHHHJJJJJJJGGHIIIHIIJIIIIJJJJJJJJJJJJJJJJJJJJJJIJJJJJJIHIDFFHIHIJIFHHGHGFFFEEDDBCDCD@CDCCCC_Mismatch_0_Sense_+_Library_PoolT
AAACATATGAATAGTAATAGAGAATAGAGAATAATTATCATAAACATCCGATGATCCGAGTGTAATATATCGTTTGGATCGGACGAGATTTGCA
>Frequency_22_QualityScore_FFHHHGHJJIIIIJIIIJIJIIHIIIJJIIGHHIIJIIIIIIJIIIIIIIIIIIHHHHGHHHGGFFEEDDEDDDBC>ABDDEEEEEECCCCCBC_Mismatch_0_Sense_+_Library_PoolT
GACCGACAATTATCATAAACATATGAATAGTAATAGAGAATAGAGAATAATTATCATAAACATCCGATGATCCGAGTGTAATATATCGTTTGGA
>Frequency_21_QualityScore_EFHGHHGIIJIIFHIIIGHIIHHHFHIHIIIIJJJIIJJIHHHIIIIIIHFEDDCDDDECDDDDCDDCCCDDDEEDBDDEEDDCCDDCDCDCCD_Mismatch_1_Sense_+_Library_PoolT
CGGAGGCCAAAGCAAGGAATGATGTGCAGCTTTTCCCTGGAACATCGACCGACAATTATCATAAACATATGAATAGTAATAGAGAATAGAGAAT
>Frequency_21_QualityScore_FFFGHHGIIIIJJJIIIIJIJIJIIIIJJJJJJJJJJJIIJJJJIJGIDGFHIIIIIIJIIHIIIHHGFFDDCACACCCCCDDDDDDDDDCDDD_Mismatch_1_Sense_+_Library_PoolT
AGTAATAGAGAATAGAGAATAATTATCATAAACATCCGATGATCCGAGTGTAATATATCGTTTGGATCGGACGAGATTTGCACTTTTGCTGTAA
>Frequency_20_QualityScore_FFHHHHHJJJJJJJJJJJIJJJJJJJHHIIJJIJJJJJJJJJJJJIJJJJJJJJIJJJJJJJIJIIIHHEFFBDEFFFFEEFFEDDDDDDDDDC_Mismatch_0_Sense_+_Library_PoolT
GACAATTATCATAAACATATGAATAGTAATAGAGAATAGAGAATAATTATCATAAACATCCGATGATCCGAGTGTAATATATCGTTTGGATCGG
>Frequency_20_QualityScore_FFHHHHHIJIJJJJJJJHHIIIIHIIJJJJJIJJJIJJJJJJJJJIIIJJJJJIIIIJJJJHIDGFHHIHHHHGGGGFEEEEEDCCCCBCBCDD_Mismatch_0_Sense_+_Library_PoolT
CATAAACATATGAATAGTAATAGAGAATAGAGAATAATTATCATAAACATCCGATGATCCGAGTGTAATATATCGTTTGGATCGGACGAGATTT
>Frequency_20_QualityScore_EFGGHGGIIJJIIIIIIIJIIJHIIJJIIJJJJJJJIIJJJJJJGHEGFGHIIIIIIIGIIIIHIIGFD?ABCACCCCDCDDDDDDCCCDDDDC_Mismatch_1_Sense_+_Library_PoolT
TAATAGAGAATAGAGAATAATTATCATAAACATCCGATGATCCGAGTGTAATATATCGTTTGGATCGGACGAGATTTGCACTTTTGCTGTAACC
>Frequency_20_QualityScore_FFHHHHHJJJJJJJJJJJJJJJJJJJJJJJIJJJJJJJHIFGFHIIJJIJJJIJJJJJIIIIGGFDDBCACDDEDDDDDDDDDDDEDDDDDCCD_Mismatch_1_Sense_+_Library_PoolT
AGAATAGAGAATAATTATCATAAACATCCGATGATCCGAGTGTAATATATCGTTTGGATCGGACGAGATTTGCACTTTTGCTGTAACCAGGGAT
>Frequency_19_QualityScore_FFGHHHHJJIIHIJJJHIIIIJJGHIIJJJJJJJJJJJJIHIIIJIIIIIGGEDEEDEDEEDDDDDDDEDEEDEDDEDEEDDDDDDDDDDCDDD_Mismatch_1_Sense_+_Library_PoolT
GGAGGCCAAAGCAAGGAATGATGTGCAGCTTTTCCCTGGAACATCGACCGACAATTATCATAAACATATGAATAGTAATAGAGAATAGAGAATA
>Frequency_1_QualityScore_FFHHGGGGIJJJIGIFIIIIIII@DFHJIIJJJJIJIJIIJJJJJGIJEHBHEBEECEDEDCDDDCDCDDDDDEDDDDEEDACCDDDDDDDDDD_Mismatch_1_Sense_+_Library_PoolC
GGAGGCCAAAGCAAGGAATGATGTGCAGCTTTTCCCTGGAACATCGACCGACAATTATCATAAACATATGAATAGTAATAGAGAATAGAGAATA
>Frequency_19_QualityScore_FFHHHHHJJJJJJJJHHIIIIIIIIJJJJJJJJJJJJJJJJJJJJJJJIJJJIIHIIIJGICFGHHIHIHHIGGGGEEEEEDDCCCCC?BCDCD_Mismatch_0_Sense_+_Library_PoolT
TAAACATATGAATAGTAATAGAGAATAGAGAATAATTATCATAAACATCCGATGATCCGAGTGTAATATATCGTTTGGATCGGACGAGATTTGC
>Frequency_18_QualityScore_FFHHHHFGIIIIIIIJIIIIIJJIIJJJJJJJJJJJJJJIIIIIJJJIJIHIDFFGHIIJJIIIGHHHGFFFEDCCCBBACDDCDEDDDCDDCD_Mismatch_1_Sense_+_Library_PoolT
GAATAGTAATAGAGAATAGAGAATAATTATCATAAACATCCGATGATCCGAGTGTAATATATCGTTTGGATCGGACGAGATTTGCACTTTTGCT
>Frequency_18_QualityScore_EEGGHGHIIIIIIJIHIIIJIIIIIIIIIIIIIIIIIFHDGFHIIIIIHIIGIIIIHIHGGEFDACACDACCCCCDDDCBCDBCDCDCCCAACC_Mismatch_1_Sense_+_Library_PoolT
GAATAGAGAATAATTATCATAAACATCCGATGATCCGAGTGTAATATATCGTTTGGATCGGACGAGATTTGCACTTTTGCTGTAACCAGGGATT
>Frequency_17_QualityScore_EFGGHHHIIHIHIHFHHHIGHGHHHHGHHHHIIIJIIIHIGHGIIIIIHHHIHIIIIEGBFFGGHHHIIGGFGFFCEEEDDACCBC@@BCDDCA_Mismatch_0_Sense_+_Library_PoolT
AACATATGAATAGTAATAGAGAATAGAGAATAATTATCATAAACATCCGATGATCCGAGTGTAATATATCGTTTGGATCGGACGAGATTTGCAC
>Frequency_17_QualityScore_EEGGGGHIIIIIIIIIIIIIIHIIIIIIIIIJIIHIIIIIIGIFHEEFGHIHIHIIIHHHHHHHHGEDDAACBCCDCCBCDDDDCDDBBCDDCD_Mismatch_1_Sense_+_Library_PoolT
AATAGAGAATAGAGAATAATTATCATAAACATCCGATGATCCGAGTGTAATATATCGTTTGGATCGGACGAGATTTGCACTTTTGCTGTAACCA
>Frequency_1_QualityScore_FDHBHHFIJJJGIIIIJJJFJJJIEIIJJJJJIJJGIJGJJJJIHBFDGGCHGGIIIJIJIJJJIHH=BABD8?ACDDDCCACDDDDDDDDDCD_Mismatch_1_Sense_+_Library_PoolC
AATAGAGAATAGAGAATAATTATCATAAACATCCGATGATCCGAGTGTAATATATCGTTTGGATCGGACGAGATTTGCACTTTTGCTGTAACCA
>Frequency_17_QualityScore_FEGGGFFIHIIIHIHGIIGGHHHHIIIIIHIEFGHHIHIHHHHGHHGHHHHHHHHGGGFFFFFEEDDCCACDCDBBC<?>BBCCDDEDCBBCCC_Mismatch_0_Sense_+_Library_PoolT
CGACCGACAATTATCATAAACATATGAATAGTAATAGAGAATAGAGAATAATTATCATAAACATCCGATGATCCGAGTGTAATATATCGTTTGG
>Frequency_1_QualityScore_FFHHHHHJIIJJIIJJJJJIJJIIIJJJJJJHGIJJJJJJJJGJJJJJJJJJJHHHHHHHFFFFFFDDDBDEDDDBD?ACDEFEEEEDDCDDDD_Mismatch_0_Sense_+_Library_PoolC
CGACCGACAATTATCATAAACATATGAATAGTAATAGAGAATAGAGAATAATTATCATAAACATCCGATGATCCGAGTGTAATATATCGTTTGG
>Frequency_16_QualityScore_FFHHHHHJJJJIIJJJJIIHHIIIIHIIIJJIIIIJIJIHIJJJJJJJJJIJJIIIIIIIJJHFHCFFHGFHHGGGGFFFEDEEECDBCDBCBC_Mismatch_0_Sense_+_Library_PoolT
ATCATAAACATATGAATAGTAATAGAGAATAGAGAATAATTATCATAAACATCCGATGATCCGAGTGTAATATATCGTTTGGATCGGACGAGAT
>Frequency_16_QualityScore_FFHHGHGFGIIIIIHIIIIIHHIIHIJIIJIJJJIJJJJIIIJIIIIIIIIGIDFFGIIJJIIIIGHIIFGGGFFCCCBCACDCCDDDDDDDCC_Mismatch_1_Sense_+_Library_PoolT
TGAATAGTAATAGAGAATAGAGAATAATTATCATAAACATCCGATGATCCGAGTGTAATATATCGTTTGGATCGGACGAGATTTGCACTTTTGC
>Frequency_16_QualityScore_FFHHHHHJJIIJJJJJJJJJJJJJJGIJJJJJJJIJIIIIIIIIIIIHHHHGGGGGFFFEEDEEEEEDEDDDDDDDDDDDDEEEEDEEDDDDDD_Mismatch_1_Sense_+_Library_PoolT
GGAATGATGTGCAGCTTTTCCCTGGAACATCGACCGACAATTATCATAAACATATGAATAGTAATAGAGAATAGAGAATAATTATCATAAACAT
>Frequency_16_QualityScore_FEHHHGHIJFGHIIIHHIIIHGGHIIIIIIIIIIIIIIIIIIJIIHHIHIIIIEGCFGGHHHIHIIGFGEFEFFFEEABCBC>ACCBCCCCCDC_Mismatch_0_Sense_+_Library_PoolT
TATGAATAGTAATAGAGAATAGAGAATAATTATCATAAACATCCGATGATCCGAGTGTAATATATCGTTTGGATCGGACGAGATTTGCACTTTT
>Frequency_15_QualityScore_FFHHGGHIIIJIJJIIHIIIIIIIFHIJIIIIIIIJIHJIIIIIIJIJJIIIIIIIIIIHGHHIIIIIEDABEFGGFFFFFEDDDCCDDDDCBC_Mismatch_0_Sense_+_Library_PoolT
CAATTATCATAAACATATGAATAGTAATAGAGAATAGAGAATAATTATCATAAACATCCGATGATCCGAGTGTAATATATCGTTTGGATCGGAC
>Frequency_15_QualityScore_FFGGGGGHHHIIIJJJIIIIIIHHIIIIJIIHHHHIIIJIIIIIIHHIHIGHHGGGGFDEDDEFEEEDDDDDDDCDDCEDEDCDECCCBCCBBB_Mismatch_1_Sense_+_Library_PoolT
ATGATGTGCAGCTTTTCCCTGGAACATCGACCGACAATTATCATAAACATATGAATAGTAATAGAGAATAGAGAATAATTATCATAAACATCCG
>Frequency_15_QualityScore_FFHHHHHJJIIJJJIJHIIIIIJIIIJIJIJJJIIGHIJIIIIJJIJJIIIJIIIIHHHGHGGFFEEEEDCCDDDEDDDBC=ABDDDDDEEEDC_Mismatch_0_Sense_+_Library_PoolT
ACATCGACCGACAATTATCATAAACATATGAATAGTAATAGAGAATAGAGAATAATTATCATAAACATCCGATGATCCGAGTGTAATATATCGT
>Frequency_15_QualityScore_FFGGHGHIHHIIIJIJIHIIIIJHHHIFGHIIIHIIIJIIIIIIIJIIJJIJIIIIIIIIIHHHHGGGGDEEE@BBDCDEDDEDCCCCCBCCCC_Mismatch_0_Sense_+_Library_PoolT
CGACAATTATCATAAACATATGAATAGTAATAGAGAATAGAGAATAATTATCATAAACATCCGATGATCCGAGTGTAATATATCGTTTGGATCG
>Frequency_15_QualityScore_EFHFGGGIIIHHIIIIIIHHIHIIIJIIJIIGIIHHIHIIIHHEGFGHHHIHIIIGGHGGHIHGFDFCBAACCCDDDCCDCDDDDCCCDDDDCC_Mismatch_1_Sense_+_Library_PoolT
TAGAGAATAGAGAATAATTATCATAAACATCCGATGATCCGAGTGTAATATATCGTTTGGATCGGACGAGATTTGCACTTTTGCTGTAACCAGG
>Frequency_15_QualityScore_FFHHHHHJJJIJJJJJIIGHIIIIHIHIJJJIJIJJJJJJJJJIJJJJJJJIJJIIIJIIIIFHBEFHHDGHHHHGFFEEEEEECCBCCCCACD_Mismatch_0_Sense_+_Library_PoolT
TCATAAACATATGAATAGTAATAGAGAATAGAGAATAATTATCATAAACATCCGATGATCCGAGTGTAATATATCGTTTGGATCGGACGAGATT
>Frequency_14_QualityScore_FFHGHHHJJIIJIIJJJJIIHIIJJJIIHHHIJJIJJJJIJIJJJIJJJJIIIIJIIIIIIIIIHGGGGDEECD@BADCDEEEEEDCDDDCDCD_Mismatch_0_Sense_+_Library_PoolT
CCGACAATTATCATAAACATATGAATAGTAATAGAGAATAGAGAATAATTATCATAAACATCCGATGATCCGAGTGTAATATATCGTTTGGATC
>Frequency_1_QualityScore_FFHHHHHJJIJIJJJJJJJJJJJEGIIJHHHIIJIJIIIIIJJJJIJJJIIJJJJJJJJJJIJJJJHHHEHFDF?ACCEEFFEEEDDDDDDDDD_Mismatch_0_Sense_+_Library_PoolC
CCGACAATTATCATAAACATATGAATAGTAATAGAGAATAGAGAATAATTATCATAAACATCCGATGATCCGAGTGTAATATATCGTTTGGATC
>Frequency_14_QualityScore_EFFGHHHIJIIIJIJJIJHIIIIIIJIIJJIIIIIIJJIJHIDGFGHIIIIIIIHIIIHHHIHFFFDBDBCDCCDDDCCDCBCDCDBCCDDCDD_Mismatch_1_Sense_+_Library_PoolT
AGAGAATAGAGAATAATTATCATAAACATCCGATGATCCGAGTGTAATATATCGTTTGGATCGGACGAGATTTGCACTTTTGCTGTAACCAGGG
>Frequency_1_QualityScore_FFHHGHHJIJJJJJJJJJIJJJJJJJJJJJJJJJJJJJJJIIGHHIJJJJJJJJIJJIJJJJJHHHFACDBCDDDDDDDDDDDDDDDEDDDBDD_Mismatch_1_Sense_+_Library_PoolC
AGAGAATAGAGAATAATTATCATAAACATCCGATGATCCGAGTGTAATATATCGTTTGGATCGGACGAGATTTGCACTTTTGCTGTAACCAGGG
>Frequency_14_QualityScore_FFHHGGHIJIIIIJIHIIJJIGIIIIJIJJJIIJIJJJJIGGHIIIIIIIIIIHHHGGFGFFFFEFEEEEEEDDCCCCDCEDDDCC>ABCDDDE_Mismatch_0_Sense_+_Library_PoolT
CTGGAACATCGACCGACAATTATCATAAACATATGAATAGTAATAGAGAATAGAGAATAATTATCATAAACATCCGATGATCCGAGTGTAATAT
>Frequency_1_QualityScore_FFHHHHHEHIJJJJIHHGGIIJJIGIIIJJJJIJJJIIGGDGGIGG@HEEHHGHFFFFFFCCEEDEEEDDCDDDDBDDDDDDDBBDDDDEECDE_Mismatch_0_Sense_+_Library_PoolC
CTGGAACATCGACCGACAATTATCATAAACATATGAATAGTAATAGAGAATAGAGAATAATTATCATAAACATCCGATGATCCGAGTGTAATAT
>Frequency_14_QualityScore_FFGHGHHJJIIJJIIIJIIIJGHIHIJIIIIIJJHIIIIIIIIJJIIIIIIIJJIIIHIIIIIIIFHCFGGGHHHHHHFEFFECDEDCCABCAB_Mismatch_0_Sense_+_Library_PoolT
TTATCATAAACATATGAATAGTAATAGAGAATAGAGAATAATTATCATAAACATCCGATGATCCGAGTGTAATATATCGTTTGGATCGGACGAG
>Frequency_14_QualityScore_FFHHHGFIIJJIIJJIIJHHIIIJJJJJIIJJJJIHIIJIIIIIIGHIHGGGGGFFFFEEEEEEEEDEDCCCBDDBCDDDDCCCDDDDDCDDED_Mismatch_1_Sense_+_Library_PoolT
CCAAAGCAAGGAATGATGTGCAGCTTTTCCCTGGAACATCGACCGACAATTATCATAAACATATGAATAGTAATAGAGAATAGAGAATAATTAT
>Frequency_14_QualityScore_FFHHHHHJJIIIIIJJJIIJHIIIIJIJJIIJJJJIJIJIIHIIIGGGIIIHIIGGGGGGFFFEEEEEDCDEDDDCDDDDDCCCDECCCBC>@A_Mismatch_0_Sense_+_Library_PoolT
TTTCCCTGGAACATCGACCGACAATTATCATAAACATATGAATAGTAATAGAGAATAGAGAATAATTATCATAAACATCCGATGATCCGAGTGT
>Frequency_13_QualityScore_EFGGHGGIIHIHIHIIIHIIIFHHIIIHIJIIIHHIIIHIIIHHFGGGEFGFFFFFFGEFECCEDEDDDDCDDDBCBCCCCBA@@BDCCBBC?A_Mismatch_0_Sense_+_Library_PoolT
TTTTCCCTGGAACATCGACCGACAATTATCATAAACATATGAATAGTAATAGAGAATAGAGAATAATTATCATAAACATCCGATGATCCGAGTG
>Frequency_13_QualityScore_FFHGHHHJJJJGHIJIIHIIJJIIHIIJJIJIJJJJJJJJJJJJJJJIJJJJJJIGICFGHIIIJIIIIIHHGGFFFECACCBDBCDDDDDDCD_Mismatch_0_Sense_+_Library_PoolT
CATATGAATAGTAATAGAGAATAGAGAATAATTATCATAAACATCCGATGATCCGAGTGTAATATATCGTTTGGATCGGACGAGATTTGCACTT
>Frequency_13_QualityScore_FFGGGGGHGIIIIGFHIHGHHHGHDGFHIIIIIIIIIHIIIGHHIIHHHIIEDCCCCCCCDCDDCDDDDCCDEEEEDB@ACBDCCACCCDBCCD_Mismatch_1_Sense_+_Library_PoolT
CCCGGAGGCCAAAGCAAGGAATGATGTGCAGCTTTTCCCTGGAACATCGACCGACAATTATCATAAACATATGAATAGTAATAGAGAATAGAGA
>Frequency_13_QualityScore_FFHHHHHIJJJIJJHIJJJJJJJJJJJJJJIIIIJJJJJJJIIIIIIIIHHHHGGFFFFFFEDEDDCEDBDDDDDDDDDDDDDDDDEEEEDEED_Mismatch_1_Sense_+_Library_PoolT
AGCAAGGAATGATGTGCAGCTTTTCCCTGGAACATCGACCGACAATTATCATAAACATATGAATAGTAATAGAGAATAGAGAATAATTATCATA
>Frequency_13_QualityScore_FEFGGGFIGHIIJIIIJIIIIIIIFIIJIJJIIHJIHIIHIIIHHIIHHIHHGGGGEFFFBCCDEEDDBBCCCBCDCCCDEEDDCDDDDCDDDC_Mismatch_1_Sense_+_Library_PoolT
GAATGATGTGCAGCTTTTCCCTGGAACATCGACCGACAATTATCATAAACATATGAATAGTAATAGAGAATAGAGAATAATTATCATAAACATC
>Frequency_13_QualityScore_EEHHGGHJJJJJJJJJIIJIJIIIJFGHIIJHJJIIJJIIIJJJIIJJJIJJJIIIIIJIIIJIIIIIIHHDDDFGFGFFFFEDCCDDDDDCCA_Mismatch_0_Sense_+_Library_PoolT
ACAATTATCATAAACATATGAATAGTAATAGAGAATAGAGAATAATTATCATAAACATCCGATGATCCGAGTGTAATATATCGTTTGGATCGGA
>Frequency_13_QualityScore_EFGHGFGIIIIHGHIIHHIIJIHIIHIHIGHIHIIIIIHGIIIIIHHIGHGGGGFFEFEEDEDDBCDDBBBCDCDDCCCDDCCCDEEEDDE_Mismatch_1_Sense_+_Library_PoolT
CAAGGAATGATGTGCAGCTTTTCCCTGGAACATCGACCGACAATTATCATAAACATATGAATAGTAATAGAGAATAGAGAATAATTATCAT
>Frequency_13_QualityScore_EFHGGGHIIIJIJJJJIIIIIJIJJIIJJJJJJJJIJJHIIJIJJJJHIEFGHIIIJJJJIHIJJIHHHFFDEDBCACCDDDECDDDDDDDDDD_Mismatch_1_Sense_+_Library_PoolT
TAGTAATAGAGAATAGAGAATAATTATCATAAACATCCGATGATCCGAGTGTAATATATCGTTTGGATCGGACGAGATTTGCACTTTTGCTGTA
>Frequency_13_QualityScore_FFHHGHHIIJIIIIIIJJIIJJIIJJIIJJIJIIIIIFGHIHIHIIIIIIIHIIHHGGGGGFFFEEEEECDDCCCDDEDDDBC<@BCDCDEEED_Mismatch_0_Sense_+_Library_PoolT
GAACATCGACCGACAATTATCATAAACATATGAATAGTAATAGAGAATAGAGAATAATTATCATAAACATCCGATGATCCGAGTGTAATATATC
>Frequency_12_QualityScore_FEHGGGHHHIGIIHIIIIJJIIHHGIIIIHHIFGGHHHIHIIIIHIIHIIIIHIHHHGGGGGGFEFEEBAACEDDDAB=@CDCDDDDDDCCDCC_Mismatch_0_Sense_+_Library_PoolT
TCGACCGACAATTATCATAAACATATGAATAGTAATAGAGAATAGAGAATAATTATCATAAACATCCGATGATCCGAGTGTAATATATCGTTTG
>Frequency_1_QualityScore_FFHGFHDGGHIIIHHDBHIIIIHIIIGG<FBC?DFHCCEHIEHGIIGCFHGGIIIEHHHHGHFFF>BA??BDCDAA;;,5:CDCEDADEDDBD?_Mismatch_0_Sense_+_Library_PoolC
TCGACCGACAATTATCATAAACATATGAATAGTAATAGAGAATAGAGAATAATTATCATAAACATCCGATGATCCGAGTGTAATATATCGTTTG
>Frequency_12_QualityScore_FEGGFGGGHIIHHGIHIIEGHHFGGFEHHIGHIIIIIHHIIGHHIIHIHGGECCCCDCCEDDEDCCCACCDDDDEBBBCCDDCCCCCCCCDDCC_Mismatch_2_Sense_+_Library_PoolT
CCGGAGGCCAAAGCAAGGAATGATGTATAGTTTTTCCCTGGAACATCGACCGACAATTATCATAAACATATGAATAGTAATAGAGAATAGAGAA
>Frequency_12_QualityScore_FFHGGFGHIIIHIIIJJJIIIIIJIHJIJIIIIIJJJJIIIIIJIJIJJHIEFFHIIIIIHHGGHGHGFEFFDCCCCCACCDDDEDDDDDDDDD_Mismatch_1_Sense_+_Library_PoolT
AATAGTAATAGAGAATAGAGAATAATTATCATAAACATCCGATGATCCGAGTGTAATATATCGTTTGGATCGGACGAGATTTGCACTTTTGCTG
>Frequency_12_QualityScore_FFHHHHHJJJIJJJJJJJJIIIJIIJJJJGGHIIJIJJIJJJJJJJIJIJJJJJJJIIIIIIIIIGGGGEEEEED=ABDDEEEEEEDCCDDCDD_Mismatch_0_Sense_+_Library_PoolT
ACCGACAATTATCATAAACATATGAATAGTAATAGAGAATAGAGAATAATTATCATAAACATCCGATGATCCGAGTGTAATATATCGTTTGGAT
>Frequency_12_QualityScore_FFHHHHHJIIIJJJIJJJIIJIIIIHIJJJJJIGHHIJJIIIIIIIIIHHIIIIIIHGGGGGGGEEFFDCDDDEDDDBD>ABDDDEEEEEDDCC_Mismatch_0_Sense_+_Library_PoolT
ATCGACCGACAATTATCATAAACATATGAATAGTAATAGAGAATAGAGAATAATTATCATAAACATCCGATGATCCGAGTGTAATATATCGTTT
>Frequency_12_QualityScore_FFHHGHHJJIJJJJJIGIIIIIJJJJIIJJJJIIIJJJJJJJIIJIIHHGGGGGFFFFEEEEEEEEEDC?CDEDDDDDDDDDDDDDDDEEEEDE_Mismatch_1_Sense_+_Library_PoolT
AAAGCAAGGAATGATGTGCAGCTTTTCCCTGGAACATCGACCGACAATTATCATAAACATATGAATAGTAATAGAGAATAGAGAATAATTATCA
>Frequency_12_QualityScore_FFHHHHHJJJJJJJJJJJIIGHIIIJIJJIJJJIJJJJJJJJJJJJJJIJJJJJJJIIIIJJJJGHDFGEHGHHGHGGEFEEDDEEDD@CCCC?_Mismatch_0_Sense_+_Library_PoolT
TATCATAAACATATGAATAGTAATAGAGAATAGAGAATAATTATCATAAACATCCGATGATCCGAGTGTAATATATCGTTTGGATCGGACGAGA
>Frequency_12_QualityScore_FFHHHHHJJJJJJIJJJJJJIIFIIIIHIIJJJJIIJJJJJJJJJIJHIIHGHGGGFFEDDCDDCDDDECDDDDDDDDDEEEDDDDDDDDDDCD_Mismatch_2_Sense_+_Library_PoolT
AGAAGATCCCCGGAGGCCAAAGCAAGGAATGATGTGCAGCTTTTCCCTGGAACATCGACCGACAATTATCATAAACATATGAATAGTAATAGAG
>Frequency_11_QualityScore_FFHHHHHJJJJJJJJJJJJJJJJHHIIJJIJJJJJJJJJJJJJJJIJJJJJJJJJJJJJIIJIJJJJHIHEFHHHHHGGGFFFEDDDEDDDBCD_Mismatch_0_Sense_+_Library_PoolT
AATTATCATAAACATATGAATAGTAATAGAGAATAGAGAATAATTATCATAAACATCCGATGATCCGAGTGTAATATATCGTTTGGATCGGACG
>Frequency_11_QualityScore_FFHHFHGJJIIIGIIIIFIIJGGIGHIJJHIIIJIIIIIJHHIIIIGIIIGCDDCDDDEDCCCCCDCCCBCDCCDACCCDDDDCDDDCACDDDD_Mismatch_2_Sense_+_Library_PoolT
CGGAGGCCAAAGCAAGGAATGATGTATAGTTTTTCCCTGGAACATCGACCGACAATTATCATAAACATATGAATAGTAATAGAGAATAGAGAAT
>Frequency_11_QualityScore_FFGHGHGIJJJIIJJIJJJJIJJIIJJJIIIJJJIJJJJIIJHIEGGHIIIIIJIIGHIIIHIIIHFEDDCABCDDDEDDDDDDDDDCBDDDDD_Mismatch_1_Sense_+_Library_PoolT
ATAGAGAATAGAGAATAATTATCATAAACATCCGATGATCCGAGTGTAATATATCGTTTGGATCGGACGAGATTTGCACTTTTGCTGTAACCAG
>Frequency_11_QualityScore_FFHHHGGJJJJIIIIIIIJJJJIIIJIIIIIIJIIIIJJIIJIIIJIHHHGHFFGGFFFFCEEDDDDEDBCDCEEDCEEDDDDCCDCDCBCDDD_Mismatch_1_Sense_+_Library_PoolT
TGCAGCTTTTCCCTGGAACATCGACCGACAATTATCATAAACATATGAATAGTAATAGAGAATAGAGAATAATTATCATAAACATCCGATGATC
>Frequency_1_QualityScore_EFHGFHHIIJJJJIIGIJGHGHGGHHJIIIJJJJJJJJJJJJJJJIGJI@GHC@?AEHHHGDC@DFECECCCDDEEDDEDDDDDDCCBDD@DDC_Mismatch_1_Sense_+_Library_PoolC
TGCAGCTTTTCCCTGGAACATCGACCGACAATTATCATAAACATATGAATAGTAATAGAGAATAGAGAATAATTATCATAAACATCCGATGATC
>Frequency_11_QualityScore_FFHHHGGHIJIIJJJIJIIIIIIGIIIIJIIIIJJJJIIJIJGHHHHHGHGGGFFFFFFFEEFFEEDEEDEDDDDDCCCCCCEDDDBC=@BDDD_Mismatch_0_Sense_+_Library_PoolT
CCCTGGAACATCGACCGACAATTATCATAAACATATGAATAGTAATAGAGAATAGAGAATAATTATCATAAACATCCGATGATCCGAGTGTAAT
>Frequency_11_QualityScore_FEHGHGHIJJJJJJHIIIIIHIIHHIIIIIIHIIIIIHIGFHHHHGHIIIIIIHHHGGGGGFFFFEEEEDDDCDCCCCDEDDCAB>AADDDDED_Mismatch_0_Sense_+_Library_PoolT
TGGAACATCGACCGACAATTATCATAAACATATGAATAGTAATAGAGAATAGAGAATAATTATCATAAACATCCGATGATCCGAGTGTAATATA
>Frequency_11_QualityScore_FFHHHGHJJJIIIJIIIHIIIIJIJJJIIJJJJHIIJJJJJJJIIIIHHHHGGGGFFFFFEEEEEEEDDEBCEEDDDDDDDDDDDDDDDEEEED_Mismatch_1_Sense_+_Library_PoolT
CAAAGCAAGGAATGATGTGCAGCTTTTCCCTGGAACATCGACCGACAATTATCATAAACATATGAATAGTAATAGAGAATAGAGAATAATTATC
>Frequency_11_QualityScore_FFHGHHHIIJJJHIIIIJJHIJHIIJJJJIIIJJIHIIJJJJJJIIGIHGGFFFFFEEEEEDEDEEEDEDDCDDEEDDDDDDDDDDDDDDDDEE_Mismatch_1_Sense_+_Library_PoolT
GCCAAAGCAAGGAATGATGTGCAGCTTTTCCCTGGAACATCGACCGACAATTATCATAAACATATGAATAGTAATAGAGAATAGAGAATAATTA
>Frequency_10_QualityScore_FEFGFGGHIIIIJHHIHIIIHIIJIIIIIIIIIJIJJIIIIIIIIIJJIIIHHGGEEEGGFEEEEEEEDCDDDDCDEEECDDDCCDDDCCACCC_Mismatch_1_Sense_+_Library_PoolT
ATGTGCAGCTTTTCCCTGGAACATCGACCGACAATTATCATAAACATATGAATAGTAATAGAGAATAGAGAATAATTATCATAAACATCCGATG
>Frequency_10_QualityScore_FDGHHGGIIJJJIJIIIIIJJJJHIIIJJIJIJJIIJIIIHIJJJGHCGFHIIIJIJIIIIIIIIHHFFEBCBCACDDDDEDDCDDDCCDCDDD_Mismatch_1_Sense_+_Library_PoolT
GTAATAGAGAATAGAGAATAATTATCATAAACATCCGATGATCCGAGTGTAATATATCGTTTGGATCGGACGAGATTTGCACTTTTGCTGTAAC
>Frequency_10_QualityScore_FFGHHHHJHIJJJIJIIIJJJJHIIJIIJIIJJIJJJIJJIJJJIIIHIIIHHGFDBCCCDDDEDDDDDCDDDDEEDDDDCCCCDDDDDDDDDD_Mismatch_2_Sense_+_Library_PoolT
ATCCCCGGAGGCCAAAGCAAGGAATGATGTGCAGCTTTTCCCTGGAACATCGACCGACAATTATCATAAACATATGAATAGTAATAGAGAATAG
>Frequency_10_QualityScore_FFHHHHHJJJJJJJJJHIIJJJHIJIIJIIJIIHIIIIIIIGHHIHIHIIIHHIHHGGGFFFFFEEEEEEDEDDDCCCDDDEDDDCD>@ACDDD_Mismatch_0_Sense_+_Library_PoolT
CCTGGAACATCGACCGACAATTATCATAAACATATGAATAGTAATAGAGAATAGAGAATAATTATCATAAACATCCGATGATCCGAGTGTAATA
>Frequency_1_QualityScore_FFHHHHHJJJJJJJJJIIIJIJGJIIJJJJJJJJJJJJJJJHIJJIJIJJJJJJJHHHHHHFFFFFFDCEEEEEDDDDDDDDDDDDDBBCEEEE_Mismatch_0_Sense_+_Library_PoolC
CCTGGAACATCGACCGACAATTATCATAAACATATGAATAGTAATAGAGAATAGAGAATAATTATCATAAACATCCGATGATCCGAGTGTAATA
>Frequency_10_QualityScore_FFGHGGGIIIIHIHIHIIIIJIJIIJIHGIHIJIIIHIGIIHHHHHGHHHGGGGGGGEFEEEEBDEEEEDDCCCBCCDDCCDCDEEECDECCCC_Mismatch_1_Sense_+_Library_PoolT
AAGGAATGATGTGCAGCTTTTCCCTGGAACATCGACCGACAATTATCATAAACATATGAATAGTAATAGAGAATAGAGAATAATTATCATAAAC
>Frequency_10_QualityScore_FFHHHGHJJJHIIJHJJIIIJJIJJJJJJJJJJIIIJJJJJJJJHIIHGGGGGGFFEEEEEEEEEEEEDECDDEDDDDDDDDDDDDDDDEEEED_Mismatch_2_Sense_+_Library_PoolT
CAAAGCAAGGAATGATGTATAGTTTTTCCCTGGAACATCGACCGACAATTATCATAAACATATGAATAGTAATAGAGAATAGAGAATAATTATC
>Frequency_10_QualityScore_FFHHHGGIIIEGIIIIGIIIHIHGHHIIIIJIIIIJIJIJIIIJJJIIIIJIIIGFBEEGHHHIIIIIGFGGGGGFEEBCC@B@CDCCCDDCCD_Mismatch_0_Sense_+_Library_PoolT
ATATGAATAGTAATAGAGAATAGAGAATAATTATCATAAACATCCGATGATCCGAGTGTAATATATCGTTTGGATCGGACGAGATTTGCACTTT
>Frequency_9_QualityScore_FEHHHHHIIIIJJIIIIJJGIHIHIIJJIJJJIIHIIIFGHHIIIIIHIIHGGGGGFFDEFFEEEEDDECDDDCCDDCEDDDCD@ABDDDBDED_Mismatch_0_Sense_+_Library_PoolT
GGAACATCGACCGACAATTATCATAAACATATGAATAGTAATAGAGAATAGAGAATAATTATCATAAACATCCGATGATCCGAGTGTAATATAT
>Frequency_9_QualityScore_FCHHHHHJJJJJIJJJJJIJJJJFHIIJJIJJJJJIJJJJJJJJIIIIDFGHHHGGFGFFFEEEEDDEEDDEDEEDDDDDDDDDCDDDEDDDCD_Mismatch_1_Sense_+_Library_PoolT
GTTTTTCCCTGGAACATCGACCGACAATTATCATAAACATATGAATAGTAATAGAGAATAGAGAATAATTATCATAAACATCCGATGATCCGAG
>Frequency_9_QualityScore_FFHHHHHJJIJJJJJIJJJJJJJJJJJJJJJJJJHHIJJJJJJJJJJJJJIIIIIIIHHGGGGGFFFFECDDDDEDDDDD?BBDDEEEEEEDDD_Mismatch_0_Sense_+_Library_PoolT
CATCGACCGACAATTATCATAAACATATGAATAGTAATAGAGAATAGAGAATAATTATCATAAACATCCGATGATCCGAGTGTAATATATCGTT
>Frequency_9_QualityScore_FFGHGHHHGHIIIHIIIGHGGHGHHGHHIJIIJIIHIIHIIIIIIHGHGFEEEEEDEEDDDDDCCDDEDACC@CDDEDCDDDDDDCCDDDDBCD_Mismatch_1_Sense_+_Library_PoolT
GGCCAAAGCAAGGAATGATGTGCAGCTTTTCCCTGGAACATCGACCGACAATTATCATAAACATATGAATAGTAATAGAGAATAGAGAATAATT
>Frequency_8_QualityScore_FFHHHHGIIIJIIJJJJJIIIIIIIIIJJJJIJJIIIJIJIIIJGGHIIIIIIHHGGHGGFFFFEFEEECDEEDDDDDCCCCCDEDDDCD@ABD_Mismatch_0_Sense_+_Library_PoolT
TTCCCTGGAACATCGACCGACAATTATCATAAACATATGAATAGTAATAGAGAATAGAGAATAATTATCATAAACATCCGATGATCCGAGTGTA
>Frequency_8_QualityScore_EFGHHGHIJHIJIJIJJIIJJJJJJJJJIIJJJJJJJJJIIJIIJIIIIIIHGHHGGFFFFFEEDEDEDCDDDDDCDDDDDDDDEEEEDEE_Mismatch_2_Sense_+_Library_PoolT
CAAGGAATGATGTATAGTTTTTCCCTGGAACATCGACCGACAATTATCATAAACATATGAATAGTAATAGAGAATAGAGAATAATTATCAT
>Frequency_8_QualityScore_FFHHGHHJIJJIJJJIIIJJJJJJIIJHIIIJJJJJJJIJJJIJIIIIJIIHHGHGGFFFFFEDEEEEEDDDDDDDDDDDDDDEEEEDEEDDDD_Mismatch_2_Sense_+_Library_PoolT
AAGGAATGATGTATAGTTTTTCCCTGGAACATCGACCGACAATTATCATAAACATATGAATAGTAATAGAGAATAGAGAATAATTATCATAAAC
>Frequency_7_QualityScore_EFGHHHHIJGIJJJIIHIFIHIIGHHIIIJHIJIJJJJJJJIIIIIHGHGGGFFEECCCBCDDDEDEECCCDDDDEDEDDEDDDEEEDCDDDCD_Mismatch_2_Sense_+_Library_PoolT
GATCCCCGGAGGCCAAAGCAAGGAATGATGTGCAGCTTTTCCCTGGAACATCGACCGACAATTATCATAAACATATGAATAGTAATAGAGAATA
>Frequency_7_QualityScore_FFGGHHHJJJIJJIJJJJJJJJJIIIIIJIJJJJJJJIJJIIJIJIIJIGGGHIHHHHGGFFEEEFEEEDEDEDEDDDDDDDDDCDDDDEDDDC_Mismatch_1_Sense_+_Library_PoolT
AGTTTTTCCCTGGAACATCGACCGACAATTATCATAAACATATGAATAGTAATAGAGAATAGAGAATAATTATCATAAACATCCGATGATCCGA
>Frequency_7_QualityScore_FFHHHHHJIJIIIJJFGIIHIIFHHIJHIIJJJIJJJJIJJJJJJJJJIGFFEEEEEDEEDDDDDDDDEDDDDDDDDEDDDDDDDDDDDDDDDC_Mismatch_2_Sense_+_Library_PoolT
GAGGCCAAAGCAAGGAATGATGTATAGTTTTTCCCTGGAACATCGACCGACAATTATCATAAACATATGAATAGTAATAGAGAATAGAGAATAA
>Frequency_7_QualityScore_FFHHGHGIIIHIJJJIIIJHIIGIIIJJJJIJJIJJJGGIIIJJJJJJIGGFEEEDDDEEDDDDDDDDEDDEEDBDDEEDCDDDDDDCDDDCDC_Mismatch_1_Sense_+_Library_PoolT
GAGGCCAAAGCAAGGAATGATGTGCAGCTTTTCCCTGGAACATCGACCGACAATTATCATAAACATATGAATAGTAATAGAGAATAGAGAATAA
>Frequency_7_QualityScore_FFHGHGHIIJGIIIIIIIIIIJJHIJHHIHIIJIJJIIIJIJIIJIJIIHFGGGGGGFFFEECCDDDDEBDDCDDDDDDDDDEEDDDDDDC_Mismatch_1_Sense_+_Library_PoolT
AGGAATGATGTGCAGCTTTTCCCTGGAACATCGACCGACAATTATCATAAACATATGAATAGTAATAGAGAATAGAGAATAATTATCATAA
>Frequency_7_QualityScore_FFHHHHHJJJJHJJJJJJJJJJIIJJJJJJJIJIJJJJJIJJJJJJJJIJIIIIGGGGGGFFFFEEEEEDEEEEDDDDEEEEDEEDDDDDDDDD_Mismatch_2_Sense_+_Library_PoolT
ATGATGTATAGTTTTTCCCTGGAACATCGACCGACAATTATCATAAACATATGAATAGTAATAGAGAATAGAGAATAATTATCATAAACATCCG
>Frequency_7_QualityScore_FFGGGFEIIIHIHHHHFIHIIIIHIIHHGFHHHIHIJIGIIHGDGHFGFFFEDFFFEDEEEEEEDCEEDDDDDDCDDDCCDDDDCDEEDDEEDC_Mismatch_1_Sense_+_Library_PoolT
GCAAGGAATGATGTGCAGCTTTTCCCTGGAACATCGACCGACAATTATCATAAACATATGAATAGTAATAGAGAATAGAGAATAATTATCATAA
>Frequency_7_QualityScore_FEHGHHHJJJJIJJIJJHGIIJIIJJJJHIIIJJJIIJJJJIIIIHIHIIIHGFGGGFFFFEEEDDDDDDDDDEEEEDEEDDCDDDDDDBCBBE_Mismatch_1_Sense_+_Library_PoolT
GTGCAGCTTTTCCCTGGAACATCGACCGACAATTATCATAAACATATGAATAGTAATAGAGAATAGAGAATAATTATCATAAACATCCGATGAT
>Frequency_6_QualityScore_FFHHGHHJHIIIIHHIIIJGIIIHIIGIIHIGHIJIIIJIIIGIGHIIGGGGEDDDDDDDEDEEDDDDDBCCDEEEEDCCCEEDDDDDDDDCDD_Mismatch_2_Sense_+_Library_PoolT
CCCGGAGGCCAAAGCAAGGAATGATGTATAGTTTTTCCCTGGAACATCGACCGACAATTATCATAAACATATGAATAGTAATAGAGAATAGAGA
>Frequency_6_QualityScore_EFGHHGHIJJIIJJJIJJJJJIIIIIIIJJJIIJIJJJIJIJJIJJJJJIIIIHHHGDFGGFFEFEEEEDEEDDDDDEEEEDEEDDCCDDDDDC_Mismatch_2_Sense_+_Library_PoolT
TGATGTATAGTTTTTCCCTGGAACATCGACCGACAATTATCATAAACATATGAATAGTAATAGAGAATAGAGAATAATTATCATAAACATCCGA
>Frequency_6_QualityScore_FFHHHHHJJJJHHIIJIHIIJJIJHIIJIIIIIIIIIIIIIIIHIHIGDGHIIHHGGGFGFFEFEEEEEDEEEEDDDDDDDDDDDDDEDDDCD=_Mismatch_0_Sense_+_Library_PoolT
CTTTTCCCTGGAACATCGACCGACAATTATCATAAACATATGAATAGTAATAGAGAATAGAGAATAATTATCATAAACATCCGATGATCCGAGT
>Frequency_6_QualityScore_EFGGHHHIIIIIGIIJIJGIIIIHIIIIIJIJIIJJIIIIIIJIIIJIHIIIJJJIHIFHGHIIJJJJIGGGHHFFFFEDCDDBC@BDDDDDDD_Mismatch_0_Sense_+_Library_PoolT
ACATATGAATAGTAATAGAGAATAGAGAATAATTATCATAAACATCCGATGATCCGAGTGTAATATATCGTTTGGATCGGACGAGATTTGCACT
>Frequency_6_QualityScore_FFHHHHHJJIJJIJHIIIJJIIIJJHIIIIJIJIIJIIJIIIIIIIIIFHDEFGGGGGGFEEEEEEDEDDEEEEDEEDDDDDDDDCBBCCDDDC_Mismatch_1_Sense_+_Library_PoolT
CAGCTTTTCCCTGGAACATCGACCGACAATTATCATAAACATATGAATAGTAATAGAGAATAGAGAATAATTATCATAAACATCCGATGATCCG
>Frequency_6_QualityScore_FFHHGHHJJJJJJJJJJJJJIIIIJJJJJJJIJJJJJJJJJJJJJJIIIIIIIHGGGGGGFFEFFFEEEDEEEDDDEEEEDEEDDDDDDDDDDD_Mismatch_1_Sense_+_Library_PoolT
GATGTGCAGCTTTTCCCTGGAACATCGACCGACAATTATCATAAACATATGAATAGTAATAGAGAATAGAGAATAATTATCATAAACATCCGAT
>Frequency_6_QualityScore_FFHHHHHIIJJJJJJJJJIJIJJJIIIJJJIJJJJJJJJIIIJFHIIJJJJJIIHHHHGGFFFFFFFEECEEEDDDDDDDDDDEDDDBC?BCDD_Mismatch_0_Sense_+_Library_PoolT
TCCCTGGAACATCGACCGACAATTATCATAAACATATGAATAGTAATAGAGAATAGAGAATAATTATCATAAACATCCGATGATCCGAGTGTAA
>Frequency_5_QualityScore_FFHGGHHJIJJJJJJHIJJJJJJJJIJJJJJIHIJJJJJJJJIJJIIIIHHHHGGGFFFFEEEDEEDCDEDEDDDDDCDDDDDDDDDEEEEDEE_Mismatch_1_Sense_+_Library_PoolT
AAGCAAGGAATGATGTGCAGCTTTTCCCTGGAACATCGACCGACAATTATCATAAACATATGAATAGTAATAGAGAATAGAGAATAATTATCAT
>Frequency_5_QualityScore_FFHGHHGIJJJJJIIIJIJJJIIHIIJJIJJJIJJGIIIJIIIIIIIIHIGGGGGGFDEDDDCDDDDDCACDDDDDDDDDEEDDDEDCDCDDDC_Mismatch_2_Sense_+_Library_PoolT
GAGAAGATCCCCGGAGGCCAAAGCAAGGAATGATGTGCAGCTTTTCCCTGGAACATCGACCGACAATTATCATAAACATATGAATAGTAATAGA
>Frequency_5_QualityScore_FFHHHHHJJJJJJJJIJJJJJJIJJJHIIIIIIIIIIIIIIHIHIIIIIHHEFFHHGGGGFFFEEEEEECEEEEEDEEDDDDDDDDDDDDDEDD_Mismatch_1_Sense_+_Library_PoolT
GCAGCTTTTCCCTGGAACATCGACCGACAATTATCATAAACATATGAATAGTAATAGAGAATAGAGAATAATTATCATAAACATCCGATGATCC
>Frequency_5_QualityScore_FFHHHHHJJJJJIJJJJJJJIHIIIJHIIIIJIIIIIJJJJJJJJIJIIHGGGGGFEEDDCDDDDDDEDBCCDDDCDDEEEDDEDDDDDDDDDD_Mismatch_2_Sense_+_Library_PoolT
GAAGATCCCCGGAGGCCAAAGCAAGGAATGATGTGCAGCTTTTCCCTGGAACATCGACCGACAATTATCATAAACATATGAATAGTAATAGAGA
>Frequency_5_QualityScore_FFHHHHHHIIJHIJIIIJJIJJJJJJJJJJIJJJJJJJJJJHIIIIHHHHGGGEGFFEEFFEDEEECDDBDDDDDDDDDBDDDDDDEEEEDEED_Mismatch_2_Sense_+_Library_PoolT
AGCAAGGAATGATGTATAGTTTTTCCCTGGAACATCGACCGACAATTATCATAAACATATGAATAGTAATAGAGAATAGAGAATAATTATCATA
>Frequency_5_QualityScore_EDFFGGHIHIHIIHGIEIIEHIGIDFGHIHHIGCGFHHIIIFHHGEFHFDEDGFGDFFCFEEEEECCDCADBBCCDDB?>ABABAAB@CDCABA_Mismatch_0_Sense_+_Library_PoolT
AGCTTTTCCCTGGAACATCGACCGACAATTATCATAAACATATGAATAGTAATAGAGAATAGAGAATAATTATCATAAACATCCGATGATCCGA
>Frequency_5_QualityScore_EFHHHHHIJJJJHIHIHIIHIIIJHIIJJIJJJIIIIIJIIIJIIIHIHGFFFEFFEEEEEEDDDEEDDDCBCDEEDDDDDDDDDDDDDDCEEE_Mismatch_2_Sense_+_Library_PoolT
GCCAAAGCAAGGAATGATGTATAGTTTTTCCCTGGAACATCGACCGACAATTATCATAAACATATGAATAGTAATAGAGAATAGAGAATAATTA
>Frequency_5_QualityScore_FFFFEEGHIJGGIIIFFGHIHGGEFFHIHFHIJHGIHHGCGGHHIEFGGGCECBDBBDDDDDCBCCDBCBCBBDCBCCDDDCBDDDCDDDD@BC_Mismatch_2_Sense_+_Library_PoolT
GGAGGCCAAAGCAAGGAATGATGTATAGTTTTTCCCTGGAACATCGACCGACAATTATCATAAACATATGAATAGTAATAGAGAATAGAGAATA
>Frequency_5_QualityScore_EFHFGGGIJHIHHHIGIIGHIHHHHGHGIGEHIIIEHIIIHHGHHHHGIIIEDCCDBCDEDEDDDDDDDBDDDDEEDDACDDCCCDBBBACACC_Mismatch_1_Sense_+_Library_PoolT
CCGGAGGCCAAAGCAAGGAATGATGTGTAGTTTTTCCCTGGAACATCGACCGACAATTATCATAAACATATGAATAGTAATAGAGAATAGAGAA
>Frequency_5_QualityScore_B?EGGHFGIHHHGFIIIIHFIIJFHIHIJIIHIIIIHIJIHIIIHHHGEFGHIHGGGGEEEEDDEDDDDDDDDDDCCCCDDDC@>ABCDCBCBA_Mismatch_0_Sense_+_Library_PoolT
GCTTTTCCCTGGAACATCGACCGACAATTATCATAAACATATGAATAGTAATAGAGAATAGAGAATAATTATCATAAACATCCGATGATCCGAG
>Frequency_5_QualityScore_FEHHHHGIJJJJJJJJJIIJHIIIIJJJIIIIJJJJJIJIJJIJJJIIHIIIHEDDGGGGFFEEDDDACBCCDEFEEDEEDDCDCDCDDDDDDE_Mismatch_2_Sense_+_Library_PoolT
GTATAGTTTTTCCCTGGAACATCGACCGACAATTATCATAAACATATGAATAGTAATAGAGAATAGAGAATAATTATCATAAACATCCGATGAT
>Frequency_5_QualityScore_DCFFFD<DEGEFHHCGGGGI?@CDCHHGHFEAEBGACBEDCEBEDDFFCBEE@@@BC@@@?=;>BCB?@>AB?>@ACCA>ABCD@BBCBBBB@A_Mismatch_2_Sense_+_Library_PoolT
CCCCGGAGGCCAAAGCAAGGAATGATGTGCAGCTTTTCCCTGGAACATCGACCGACAATTATCATAAACATATGAATAGTAATAGAGAATAGAG
>Frequency_5_QualityScore_FFHHHHHJJJJIIJJJJJJJJJGIIJJJIJJJJJJJJJJJJJIIJJJFGHIIJHHHHHFGFFFFFEEEEDEEEEDCDDDDDDCDDDDEDDCCD>_Mismatch_1_Sense_+_Library_PoolT
TTTTTCCCTGGAACATCGACCGACAATTATCATAAACATATGAATAGTAATAGAGAATAGAGAATAATTATCATAAACATCCGATGATCCGAGT
>Frequency_1_QualityScore_FFHHHHHJIJJJJJJJJJJJJJIJJJJJJJJJJJJJJJJJJJJJJJJHHHHHHHHFFFFFEEEEEEEEEEEDEEDDDDDDDDDDDDDEDDDDD@_Mismatch_1_Sense_+_Library_PoolC
TTTTTCCCTGGAACATCGACCGACAATTATCATAAACATATGAATAGTAATAGAGAATAGAGAATAATTATCATAAACATCCGATGATCCGAGT
>Frequency_4_QualityScore_EEGHHGGIJJJJJJJJJJJJJIIIIJJIJJIJIIJIJJIJJIJJJIIIIIIIIHHGHGHGGFFEEEECECEEEDDDDEEEEDEEDDDDDDDDDC_Mismatch_1_Sense_+_Library_PoolT
TGATGTGCAGCTTTTCCCTGGAACATCGACCGACAATTATCATAAACATATGAATAGTAATAGAGAATAGAGAATAATTATCATAAACATCCGA
>Frequency_4_QualityScore_FFHGHHHJJJJJBHHIIJJJJJJJJHIJIJJJJIIJJJJJJJJJJJJJHIGHHHIHGGGGGFFFFEEEEEEEEEDEEDDDDDDDDDDDDDEDDD_Mismatch_1_Sense_+_Library_PoolT
TAGTTTTTCCCTGGAACATCGACCGACAATTATCATAAACATATGAATAGTAATAGAGAATAGAGAATAATTATCATAAACATCCGATGATCCG
>Frequency_4_QualityScore_EFHHFGGJIIHIIIJJJIIGIIIIIIIIIIIHIJIJJHIIJHIJAGHIIIIIHGGFEDCDDDDDDEDEECDDDDDDEEEDEEDCDDEDDDDDDD_Mismatch_2_Sense_+_Library_PoolT
AGATCCCCGGAGGCCAAAGCAAGGAATGATGTGCAGCTTTTCCCTGGAACATCGACCGACAATTATCATAAACATATGAATAGTAATAGAGAAT
>Frequency_4_QualityScore_EEGHHGHJIJIIIIJJIIIIHIIIIIJIJIJJJJIJJJJHIIIIHGHIIIIIHHFFFFGFGFFFEDEEEEEDDDEEEEDEEDDCDCDDDBCCDD_Mismatch_1_Sense_+_Library_PoolT
TGTGCAGCTTTTCCCTGGAACATCGACCGACAATTATCATAAACATATGAATAGTAATAGAGAATAGAGAATAATTATCATAAACATCCGATGA
>Frequency_4_QualityScore_FFGHHHHJIIIIJJIIJJJJJJJJJHIJJJJJJJJJIJJIIIIIIIIHGHIHHGGGGGGFEEFEFFEEDDEEEDDDDDDDDEEEEDEEDCDDDD_Mismatch_2_Sense_+_Library_PoolT
GGAATGATGTATAGTTTTTCCCTGGAACATCGACCGACAATTATCATAAACATATGAATAGTAATAGAGAATAGAGAATAATTATCATAAACAT
>Frequency_4_QualityScore_FFHHHHHIIIIJJJHIHIIIIGHIIIHIJJJJJJJJJIHIJIJJJIIJHHGGGGEFEEEEEDEEEEEEEEDEDCCEEEDCDDDDDDCDCCCDCE_Mismatch_2_Sense_+_Library_PoolT
AGGCCAAAGCAAGGAATGATGTATAGTTTTTCCCTGGAACATCGACCGACAATTATCATAAACATATGAATAGTAATAGAGAATAGAGAATAAT
>Frequency_4_QualityScore_FFHHHHHJJIJJJIIJHIJJJIJJJJIIJJJJIIIJJJJJJJJJJJJJJIIHHHHHGGEFFFFEEEDEC@CEEDDDDDDDDDDDDDDDEFEEDE_Mismatch_2_Sense_+_Library_PoolT
AAAGCAAGGAATGATGTATAGTTTTTCCCTGGAACATCGACCGACAATTATCATAAACATATGAATAGTAATAGAGAATAGAGAATAATTATCA
>Frequency_4_QualityScore_EEHBFFGFIGEGGIHEHIIJIHIGIIHIIIGIIIIJJIIIJIJHIHIIHIHHFGFGGFEEEEDEEEDDCACCBBCACCDDDDEEDDDEEDD_Mismatch_2_Sense_+_Library_PoolT
AGGAATGATGTATAGTTTTTCCCTGGAACATCGACCGACAATTATCATAAACATATGAATAGTAATAGAGAATAGAGAATAATTATCATAA
>Frequency_4_QualityScore_FFHHHHHJIJJJIJJHIIJJIIJJIIJJJJJIIJIJJJJJJIIIIIIIHHGGGGGGFFFFFFEDEEECEDDEDDDDDDDDDDDDDDDEEEEDEE_Mismatch_2_Sense_+_Library_PoolT
AAGCAAGGAATGATGTATAGTTTTTCCCTGGAACATCGACCGACAATTATCATAAACATATGAATAGTAATAGAGAATAGAGAATAATTATCAT
>Frequency_3_QualityScore_FFHHHHHJJJJIJJJJJIJIJIJJJJJJJJJJJJJJGGIJJJIJJJJJJJJJIIHIHHHGGFGFFFFEEDEDDDDDEDDDDCACBDDDDEEEED_Mismatch_0_Sense_+_Library_PoolT
AACATCGACCGACAATTATCATAAACATATGAATAGTAATAGAGAATAGAGAATAATTATCATAAACATCCGATGATCCGAGTGTAATATATCG
>Frequency_1_QualityScore_FFHHHGHJJJJGIIJJJJJJJJJJIJJJJJJJIIIIFFFHJJJJJJJJJJJJJJJHHHHHHHFFFFFFFEEDDDDDFDDDBD?BCDCFEDEEED_Mismatch_0_Sense_+_Library_PoolC
AACATCGACCGACAATTATCATAAACATATGAATAGTAATAGAGAATAGAGAATAATTATCATAAACATCCGATGATCCGAGTGTAATATATCG
>Frequency_3_QualityScore_FFGGHGGIJJIIIJIHHIHIJIJJJJJJJJIJJJJJJJJJJJJJIIHIHIIGGGGFGFFFFEEEEEEEDBDDCDDDDDDDDDDDDDEEEEDEEC_Mismatch_1_Sense_+_Library_PoolT
AGCAAGGAATGATGTGTAGTTTTTCCCTGGAACATCGACCGACAATTATCATAAACATATGAATAGTAATAGAGAATAGAGAATAATTATCATA
>Frequency_3_QualityScore_FFHHHHHJJJJJJJJJJJJJJHIJIJHJJJJJJJJJIJIJJIJIJJIJGHEFFEFFEEEECEDDDCDEEEDDCDDDEBCBCDCDDCD;@CDCDE_Mismatch_1_Sense_+_Library_PoolT
AGGCCAAAGCAAGGAATGATGTGCAGCTTTTCCCTGGAACATCGACCGACAATTATCATAAACATATGAATAGTAATAGAGAATAGAGAATAAT
>Frequency_3_QualityScore_FFHHHHHJJJJHIIJIJJIIIIJJJJJJJJJJJIJJJJJJIJJJJIJJGHHHHGGFFFFFEEDEEEEEECDCDFFDDDDDDDDDDDDDDDEEEE_Mismatch_2_Sense_+_Library_PoolT
CCAAAGCAAGGAATGATGTATAGTTTTTCCCTGGAACATCGACCGACAATTATCATAAACATATGAATAGTAATAGAGAATAGAGAATAATTAT
>Frequency_3_QualityScore_FFHHHHHJJJJJJJJJIIJJJJJJJIJIJJIIJJJJJJJJJJJJJJIJHIIJGGFGHHHHGFEFFFEEEDEEEFEEDEEDDDDDDDDCCDDDED_Mismatch_2_Sense_+_Library_PoolT
TATAGTTTTTCCCTGGAACATCGACCGACAATTATCATAAACATATGAATAGTAATAGAGAATAGAGAATAATTATCATAAACATCCGATGATC
>Frequency_3_QualityScore_EEHHGHGJHIIJJIIIHIJGGIIJJJGJIIHIGGHIIIGHIIHGIHIIIIEGGHGFGFGEFEFDEEEECACDCDDEFEDDEDCBDDDDCDCCCC_Mismatch_2_Sense_+_Library_PoolT
ATGTATAGTTTTTCCCTGGAACATCGACCGACAATTATCATAAACATATGAATAGTAATAGAGAATAGAGAATAATTATCATAAACATCCGATG
>Frequency_3_QualityScore_EEGGHCFDEGFIEIIGEGHIIGIFHHGEFGIGIHHIHIDFHEGDAFGGHHGEFEC@B:<;ABCCEDDCCACCCDBCCCCCBCDDCACCCD;?>C_Mismatch_2_Sense_+_Library_PoolT
TCCCCGGAGGCCAAAGCAAGGAATGATGTGCAGCTTTTCCCTGGAACATCGACCGACAATTATCATAAACATATGAATAGTAATAGAGAATAGA
>Frequency_3_QualityScore_DEGGGGGHIIIIJJIGGGFHGHIJIJIIIIHGFIIIIJFFIGFFHIEHIFDEEC=BBFFDEDEEFEC;@@B@BAB@@DDECCBACDCCD@BCCD_Mismatch_2_Sense_+_Library_PoolT
TGTATAGTTTTTCCCTGGAACATCGACCGACAATTATCATAAACATATGAATAGTAATAGAGAATAGAGAATAATTATCATAAACATCCGATGA
>Frequency_3_QualityScore_FFHHHHHIJJJJJJJJJJJJJJJJJJJJJIJJJJIJJJJJJJJJJJJJJJJJIIHHGGHDFGFFFFFFECDEEEDDDDDEEEEDEEDDDDDDDD_Mismatch_2_Sense_+_Library_PoolT
AATGATGTATAGTTTTTCCCTGGAACATCGACCGACAATTATCATAAACATATGAATAGTAATAGAGAATAGAGAATAATTATCATAAACATCC
>Frequency_3_QualityScore_FFHHHHHJJHIIJJJJJJJJIJJJJJJJJJJJJJJJJJJJJJJIIIIIIIIIIHHGFFGGGGEFEEEEDDEEEEDDEFEEDEEDDDDDDDDDDC_Mismatch_2_Sense_+_Library_PoolT
GATGTATAGTTTTTCCCTGGAACATCGACCGACAATTATCATAAACATATGAATAGTAATAGAGAATAGAGAATAATTATCATAAACATCCGAT
>Frequency_3_QualityScore_FFHHGHHJJJJJJJJIIJJJJJJJJJHJJJJJJJJJJJJJJJJJJJJJJJJGGGHHGGHHGFFEFFFEEDEEEEEDEEDDDDDDDDDDDDDEDD_Mismatch_2_Sense_+_Library_PoolT
ATAGTTTTTCCCTGGAACATCGACCGACAATTATCATAAACATATGAATAGTAATAGAGAATAGAGAATAATTATCATAAACATCCGATGATCC
>Frequency_3_QualityScore_FFGHHHHJJJJJJJJJJJIJIIJIIJJJJJJJJJJJJIJIJJJJJJIIIHGGEEEEEEDEEDDDDDDDEDDEEEDDE_Mismatch_1_Sense_+_Library_PoolT
GGAGGCCAAAGCAAGGAATGATGTGCAGCTTTTCCCTGGAACATCGACCGACAATTATCATAAACATATGAATAGTA
>Frequency_2_QualityScore_FEEGHHGIIHIJJJIIIEIIIIIJIIIHEII:?EGHIIJI?GHGIIJIIIIGIJI:EHIIIGCFGIIIIH9?98>CEHFFFFFDCACCDCCCCC_Mismatch_1_Sense_+_Library_PoolT
AGACAATTATCATAAACATATGAATAGTAATAGAGAATAGAGAATAATTATCATAAACATCCGATGATCCGAGTGTAATATATCGTTTGGATCG
>Frequency_2_QualityScore_FFHHGGGJIJIHIIIIIIJJJJIJJIJIIJJJJJIJIJJJJJIIIIIIIHGGGGGGEEEEEEECCDEEEEDDDDDDDDDDDDDEEEDDEEDDDD_Mismatch_1_Sense_+_Library_PoolT
AAGGAATGATGTGTAGTTTTTCCCTGGAACATCGACCGACAATTATCATAAACATATGAATAGTAATAGAGAATAGAGAATAATTATCATAAAC
>Frequency_2_QualityScore_FFGEGHEIIFEHIGGGIIJJJJJHIHIIIIIIJJJIIIJIIIIIIGGGGGGGEEEEEEEEDCEEEEDACCCCCCCCC?CCCDDDEDEEDDDDDC_Mismatch_1_Sense_+_Library_PoolT
GGAATGATGTGTAGTTTTTCCCTGGAACATCGACCGACAATTATCATAAACATATGAATAGTAATAGAGAATAGAGAATAATTATCATAAACAT
>Frequency_2_QualityScore_FFHGHHHIHIIIJJJJJJJJJJJJIJJJIJJJIIJJJJJIJJJJJIIIIIIIGGGGGGEDEEEEEEEEEDEEEDDDDDEEEEDEEDDDDDDCDC_Mismatch_1_Sense_+_Library_PoolT
ATGATGTGTAGTTTTTCCCTGGAACATCGACCGACAATTATCATAAACATATGAATAGTAATAGAGAATAGAGAATAATTATCATAAACATCCG
>Frequency_2_QualityScore_FFHHHHHJIIIJIIIGIGHIHEGEIIIIIHHIIFIIJJIJJGIIIIHIIJJHHGDCCDDDDCECEEDDDBCCDDDEEEEDCCCDEDCDDDCCAC_Mismatch_2_Sense_+_Library_PoolT
TCCCCGGAGGCCAAAGCAAGGAATGATGTGTAGTTTTTCCCTGGAACATCGACCGACAATTATCATAAACATATGAATAGTAATAGAGAATAGA
>Frequency_2_QualityScore_FFHHHGHJJJIIJJJJIJIHGIIJJGHHIIIJIJJJIIIJJJIJJJJHIIIIHHFHFFD=ADDCDCEDEDDDDDCDCEEEEEEDCCCEDCCDDD_Mismatch_2_Sense_+_Library_PoolT
AAGATCCCCGGAGGCCAAAGCAAGGAATGATGTGCAGCTTTTCCCTGGAACATCGACCGACAATTATCATAAACATATGAATAGTAATAGAGAA
>Frequency_2_QualityScore_FEFHHHGHFIHIIGHHHHCIBFGHGHHIIIEHIIGHIHHIIIGIIIGFGEDECEEEEEEDEEEEDECDDACCACDBDCCCCCDD@CBCCCDDED_Mismatch_1_Sense_+_Library_PoolT
GGCCAAAGCAAGGAATGATGTGTAGTTTTTCCCTGGAACATCGACCGACAATTATCATAAACATATGAATAGTAATAGAGAATAGAGAATAATT
>Frequency_2_QualityScore_FDGHHHGJJIIIJIIGIHIIGJIIIIJJJJJJJJJJJIJJJJGIAFFIIJIJIIIHGGHHHGGGGFCDDDDACCDDDEDDDDDCDDDDCBCDCD_Mismatch_2_Sense_+_Library_PoolT
GTAGAGAATAGAGAATAATTATCATAAACATCCGATGATCCGAGTGTAATATATCGTTTGGATCGGACGAGATTTGCACTTTTGCTGTAACCAG
>Frequency_2_QualityScore_@C79E=EEGHFECBGHGGC>>EGEIHHGGGIHEHH?BFGGEG?E?EA9F?FCCCGCGC=GGEGG=?@9?A=AACB?CCCAA?=??BACC?B>AC_Mismatch_2_Sense_+_Library_PoolT
AGGGAATAGAGAATAATTATCATAAACATCCGATGATCCGAGTGTAATATATCGTTTGGATCGGACGAGATTTGCACTTTTGCTGTAACCAGGG
>Frequency_2_QualityScore_EFHHHHGJJJIJJJIIIIIHIIGIIHIIJJJIJJJIJIGIIIIIIJIIHFFEDEEEEEEECCDDDDDEEDEEEDCEEEEDCDCCDDDDDDDDDD_Mismatch_1_Sense_+_Library_PoolT
GAGGCCAAAGCAAGGAATGATGTGTAGTTTTTCCCTGGAACATCGACCGACAATTATCATAAACATATGAATAGTAATAGAGAATAGAGAATAA
>Frequency_2_QualityScore_FFHHHGGIIJIJJJJJJJIIIIJIIIJHIIJJJIJJJJJJIJIJIJJJHIGHIIIIIJIGIJHIIGIIGGGFFECCDCCDDDDEDDDDDDDCDE_Mismatch_2_Sense_+_Library_PoolT
ATAGTAATAGAGAATAGAGAATAATTATCATAAACATCCGATGATCCGAGTGTAATATATCGTTTGGATCGGACGAGATTTGCACTTTTTCTGT
>Frequency_2_QualityScore_FFHGGFHIGHHIIEIGIEDGIFGEGHGDGIIIIEGEIIGEGFIII?EGCFGHGHGGFFEEEFEED?BEEDCCCCCCCCCCCCACC?=C@AD@CC_Mismatch_2_Sense_+_Library_PoolT
GCAAGGAATGATGTATAGTTTTTCCCTGGAACATCGACCGACAATTATCATAAACATATGAATAGTAATAGAGAATAGAGAATAATTATCATAA
>Frequency_2_QualityScore_FAGHEGHIGFHIIIIIGIIIIIIIHGIIIIIIIIIIHIIIGEIIHIIECGIIGHGFFGGFCACEEEEBDDBDECDCCCCCCEEECACCCBCCDC_Mismatch_2_Sense_+_Library_PoolT
GAATGATGTATAGTTTTTCCCTGGAACATCGACCGACAATTATCATAAACATATGAATAGTAATAGAGAATAGAGAATAATTATCATAAACATC
>Frequency_2_QualityScore_FFHHHHHJIJJJJIIIJJJIIIIJIIJIIJGIIJJJJJIIJIIIJIIIGIIGGEDCDDDDDEDEEDCCDCCDEEEDEEDDCCEEDCCCCDDDDD_Mismatch_2_Sense_+_Library_PoolT
ACCCGGAGGCCAAAGCAAGGAATGATGTGCAGCTTTTCCCTGGAACATCGACCGACAATTATCATAAACATATGAATAGTAATAGAGAATAGAG
>Frequency_2_QualityScore_FFHGGGHJJJJJJHJJJJIJIIIJJJIHHIIHIIHIIIIHGIIJJJJIIIHGFGGFEEDDDDDDDDDCECDDDCDDDDDEEEEDECCDEDEDDD_Mismatch_2_Sense_+_Library_PoolT
AGAAGATCCCCGGAGGCCAAAGCAAGGAATGATGTGTAGTTTTTCCCTGGAACATCGACCGACAATTATCATAAACATATGAATAGTAATAGAG
>Frequency_2_QualityScore_ECEGEGEGHHCH:FHIIEI;EHGGHIGIHGHCGIHIGHIIGIHHHGGEHHCGFFEGGGDFCHHGGGIHHCEGFECCBAC9@CCC?BACCCCCCC_Mismatch_2_Sense_+_Library_PoolT
AAATAGTAATAGAGAATAGAGAATAATTATCATAAACATCCGATGATCCGAGTGTAATATATCGTTTGGATCGGACGAGATTTGCACTTTTGCT
>Frequency_1_QualityScore_FFHHHHHJJJJJJJJJJJJJJJJJJJJIJJJJJJJJHHIJJJJJJJGIJJHHHHHHHFFFFFFEEDEEEEDEEDDDDDDDDDDDDDEDDDDD?B_Mismatch_1_Sense_+_Library_PoolT
TTTTCCCTGGAACATCGACCGACAATTATCATAAACATATGAATAGTAATATAGAATAGAGAATAATTATCATAAACATCCGATGATCCGAGTG
>Frequency_1_QualityScore_B?FBDBFFFG?FAHFII?F?H@HI>HABFGFCFEGI9BGF@@@DD0?@?DFFFFFCFFAFFFG@CD@15(=??B<@C?B835:AA;@_Mismatch_0_Sense_+_Library_PoolT
TGAATAGTAATAGAGAATAGAGAATAATTATCATAAACATCCGATGATCCGAGTGTAATATATCGTTTGGATCGGACGAGATTTGCA
>Frequency_1_QualityScore_DFHHHHHJJJJJJJIGIJJIJIIJJJJIJJJJJJJJJJIJJJJIJJJJJJJHHFDDDDDDDEDCDDCDDDDDEEEEEEDDEDEEDDDDDDDDDD_Mismatch_1_Sense_+_Library_PoolT
TCCCGGAGGCCAAAGCAAGGAATGATGTGCAGCTTTTCCCTGGAACATCGACCGACAATTATCATAAACATATGAATAGTAATAGAGAATAGAG
>Frequency_1_QualityScore_FFHFHHHJJJJJJI<GHIJJJJIIGGJIIIJIDGIJIIGIIGIIIIJIGIIGIIIIJIJHHHEHHFFF?BDEEDDDDDBDDEEDDFDEEB?BDD_Mismatch_1_Sense_+_Library_PoolT
TCGACCGACAATTACCATAAACATATGAATAGTAATAGAGAATAGAGAATAATTATCATAAACATCCGATGATCCGAGTGTAATATATCGTTTG
>Frequency_1_QualityScore_FFHHHGHJJJJJJJJJJJJJJJJJJJJJJJJJJHHHHHHHFDEFFFFEEEEEEDDDDDDDDEEEEDEEDDDDDDDDDDBDDDDDDDD?BCEEDE_Mismatch_1_Sense_+_Library_PoolT
CCCGGAACATCGACCGACAATTATCATAAACATATGAATAGTAATAGAGAATAGAGAATAATTATCATAAACATCCGATGATCCGAGTGTAATA
>Frequency_1_QualityScore_FFHHHHHJJJJJJJJJGHGIIJIJJJJJHIJJIJJJJJJIJGIGGIHGHHFHFFFFD_Mismatch_1_Sense_+_Library_PoolT
CATCCGATGATCCGAGTGTAATATATCGTTTGGATCGGACGAGATTTGCACTTTTGA
>Frequency_1_QualityScore_FFHHHHGJIIJJJJIJJJJJJGIJJJJJJJJJJIJHIIJJJJJJJJJJIJHHHHHHFFFFDDFFEEDEECCDDDDDDDDDEFEEDEEDDDDCCD_Mismatch_2_Sense_+_Library_PoolT
GAATGATGTGCAGCTTTTCCCTGGAACATCTACCGACAATTATCATAAACATATGAATAGTAATAGAGAATAGAGAATAATTATCATAAACATC
>Frequency_1_QualityScore_DDF@?<A?F><EGEHE>@???DGIBAB05=F8@=7@4)7C=?CEEHHEEC@?BCB>>>CCCCCCCCCCCC>BDA(;@CACCCC3(0?BBCA_Mismatch_1_Sense_+_Library_PoolT
CAGCTTTTCCCTGGAACATCGACCGACAATTATCATAAACATATGAATAGTAATAGAGAATAGAGAATAATTATCATAAACATCCGATGAT
>Frequency_1_QualityScore_FFHHHHHJJJJIIJJJJJIIJIGJJJJJJJJJJJJJJHHIIJJIJJJJJJJJJHHHHHHHFEFFFFFDEEEEEDEDEEDDDDD@BCDDFEEEEE_Mismatch_1_Sense_+_Library_PoolT
GAACATCGACCGACAATTATCATAAACATATGAATAGTAATAGAGAATAGAGAATAATTATCATAAACATCTGATGATCCGAGTGTAATATATC
>Frequency_1_QualityScore_=<2:AD44A2A:,<A+AF3A?C)111?))1:B;0??99BDB/BD_Mismatch_1_Sense_+_Library_PoolT
AATAATTATCATAAACATCCGATGATCGGAGTGTAATATATCGT
>Frequency_1_QualityScore_FFHHHHHJJJJJJIIJIJJIJJIIJJJJIJJIIIJJJJJJJJJJJIJJJIJJJJJIJHHHHHHFFFFDDCEDCDDDDDDDFEEEEEEEDCABDB_Mismatch_1_Sense_+_Library_PoolT
CGACCGACAATTATCATAAACATATGAATAGTAATAGAGAATAGAGAATAATTATCATAAACATCCGATGATCCTAGTGTAATATATCGTTTGG
>Frequency_1_QualityScore_FFHHHHHJJJJIJJJJJJJIIJJJJJJIJJJJJHIGHHIIJJJJJJIGGJJJIJJJJJIHFFACEEEDE_Mismatch_0_Sense_+_Library_PoolT
AGAGAATAATTATCATAAACATCCGATGATCCGAGTGTAATATATCGTTTGGATCGGACGAGATTTGCA
>Frequency_1_QualityScore_:@:DFFFBF++:C<B@@ED0@0(?B*0?8=))...==@.=4@)..7==)777=C7?;@3...;(6@>3;;@A@@@:>(5,58?3@_Mismatch_1_Sense_+_Library_PoolT
TTCCCTGGAACATCGACCGACAATTATCATACACATATGAATAGTAATAGAGAATAGAGAATAATTATCATAAACATCCGATGAT
>Frequency_1_QualityScore_DDDDBDDDEBE><<CC:3A?F<@?C<AF@AEAB@BCDFFIIACDB???BDDBDDIDD<B<BB@5..7)==A7=C1.?D=?AA_Mismatch_0_Sense_+_Library_PoolT
CATAAACATATGAATAGTAATAGAGAATAGAGAATAATTATCATAAACATCCGATGATCCGAGTGTAATATATCGTTTGGAT
>Frequency_1_QualityScore_FFHHHHHJJJJJJJJJJIJJJJIIJIJJJJJJJJJJJJJIJJJJJIJHHGIJJGIIHHHHHHFFFFFFFCDEEEEEDDDDDDDDDDDFDDDDD?_Mismatch_2_Sense_+_Library_PoolT
TATTTCCCTGGAACATCGACCGACAATTATCATAAACATATGAATAGTAATAGAGAATAGAGAATAATTATCATAAACATCCGATGATCCGAGT
>Frequency_1_QualityScore_FFHHHHHJJJJJGJJIJJIIJJJJJIJJJJJJIJGIGIJJHIHJHIJJIIJJIJJJJHHHHHHHFFFFFDDDDDEDDDDD@BCDDDEFEFEDDD_Mismatch_1_Sense_+_Library_PoolT
GATCGACCGACAATTATCATAAACATATGAATAGTAATAGAGAATAGAGAATAATTATCATAAACATCCGATGATCCGAGTGTAATATATCGTT
>Frequency_1_QualityScore_FFHHFHFIJJIIJIJJDEIIEGID?CGIJJJJJJJIIIJGCHG>HGHIHH8BE>CCCDDEDDDDCCCDDCDDEDDBCCDDCDDDDC@CDDDDCC_Mismatch_2_Sense_+_Library_PoolT
GGAGTCCAAAGCAAGGAATGATGTGCAGCTTTTCCCTGGAACATCGACCGACAATTATCATAAACATATGAATAGTAATAGAGAATAGAGAATA
>Frequency_1_QualityScore_FF0<CFHHIJIJJJGIIJJJJJIJHGHGGIJIHHJJJJJJJJIIJJJJJJJJJIIIJJJJIJIGIJJHHEADDDCFEEEEEECBCDDDDDDDDB_Mismatch_1_Sense_+_Library_PoolT
GAAAATTATCATAAACATATGAATAGTAATAGAGAATAGAGAATAATTATCATAAACATCCGATGATCCGAGTGTAATATATCGTTTGGATCGG
>Frequency_1_QualityScore_FFHHHHHJJJJIJJJJJIFIIJIIIJJJJJJJJJJJJJIJJJJJIJJJJJJJIJJJJJJJJJJGHHHGHHFFFFFFDDDDDDDDDDDDDDDDDD_Mismatch_1_Sense_+_Library_PoolT
GATAAACATATGAATAGTAATAGAGAATAGAGAATAATTATCATAAACATCCGATGATCCGAGTGTAATATATCGTTTGGATCGGACGAGATTT
>Frequency_1_QualityScore_FFHHHHHJIJJJJJJJIIJIJJIJJJIJJIJJJJJJJJJJJJJJJJJJHHHHHFFDDDDBDDDEDEEDDDDDDDEEEEEEDCD_Mismatch_2_Sense_+_Library_PoolT
ATCCCCGGAGGCCAAAGCAAGGAATGATGTGCAGCTTTTCCCTGGAACATCGACCGACAATTATCATAAACATATGAATAGTA
>Frequency_1_QualityScore_FFHHHHHJJJJIIIIJJJJJJJJIIJJJJJJJJJJJJJJJJJIJJJJIIHHF?BDDDDDEDEEDDDDDDCDDEEEDDDCBDEDDDDCDCDDDDD_Mismatch_2_Sense_+_Library_PoolT
TCGGAGGCCAAAGCAAGGAATGATGTGCAGCTTTTCCCTGGAACATCGACCGACAATTATCATAAACATATGAATAGTAATAGAGAATAGAGAA
>Frequency_1_QualityScore_FFHHHHFIIGHJIEGGIJJJHIJIICGGIIJJJJJIIJIJJJJJIHI@EHEHFEDFFDEEEEEEDEEED@CC@C@DDDDDDCDCDDDDDCCDED_Mismatch_2_Sense_+_Library_PoolT
GGCCAAAGCAAGGAATGATGTATAGTTTTTCCCTGGAACATCGACCGACAATTATCATAAACATATGAATAGTAATAGAGAATAGAGAATAATT
>Frequency_1_QualityScore_FFHHHHGJJJJIJJJJJJJJIIJJIJIHJJJJJJJJJJJJJIJHIGGGIJJJJJJJJIIIJIIJIHHHFCDDBDDDDDEDDDDDDDDDDDEDDD_Mismatch_2_Sense_+_Library_PoolT
CATAGAGAATAGAGAATAATTATCATAAACATCCGATGATCCGAGTGTAATATATCGTTTGGATCGGACGAGATTTGCACTTTTGCTGTAACCA
>Frequency_1_QualityScore_FFHHHHHJHIJHIJJIJJJJJJJJJJJHHJJJJJJJJJJJJIJJJIJJJJJJJHHHHHHHFFFBDFFFCEEEDCDDDDDDDDDEFE_Mismatch_1_Sense_+_Library_PoolT
AAGGAATGATGTGTAGTTTTTCCCTGGAACATCGACCGACAATTATCATAAACATATGAATAGTAATAGAGAATAGAGAATAATTA
>Frequency_1_QualityScore_B?8C?FA@E?<EF)::DBB?<*09BBGFIECBF@@888F<=B>FFFC=FCF)7==C=?7===77;;).;;6;(3;@85>@:?8;(95;4>>@BB_Mismatch_1_Sense_+_Library_PoolT
GGAACATCGACCGGCAATTATCATAAACATATGAATAGTAATAGAGAATAGAGAATAATTATCATAAACATCCGATGATCCGAGTGTAATATAT
>Frequency_1_QualityScore_FFFFH)<CFHGHJGGIGIIGHGIEEGGHGIGHHGEHHFDDEFEFEEDEEEDDDDDDDDEEDEDEDDCCDC@CCBDDDDEDDDB@?A@DDDDDD@_Mismatch_1_Sense_+_Library_PoolT
GGAACGTCGACCGACAATTATCATAAACATATGAATAGTAATAGAGAATAGAGAATAATTATCATAAACATCCGATGATCCGAGTGTAATATAT
>Frequency_1_QualityScore_<8::FF3+2AB9@GF<9DDF:9?D>:BD@BBF<?<;9@EEBFA;A8==<<?BBA>@>:@33:@BB>@;55(55;@@:AA>((:A:3:@BBA@A>_Mismatch_2_Sense_+_Library_PoolT
GGCCAAAGAAAGGAATGATGTGTAGTTTTTCCCTGGAACATCGACCGACAATTATCATAAACATATGAATAGTAATAGAGAATAGAGAATAATT
>Frequency_1_QualityScore_DDHHHHHIIJJJJJIIJIJJJJJJJJJJJJJJJJJJJJJJJJJJIHGHHHHHFCCFFFFFEEEEDEDDD?CDDEEEEDEEDDDDDDDDDDDDDE_Mismatch_1_Sense_+_Library_PoolT
GTGTAGTTTTTCCCTGGAACATCGACCGACAATTATCATAAACATATGAATAGTAATAGAGAATAGAGAATAATTATCATAAACATCCGATGAT
>Frequency_1_QualityScore_FFGHHHHJJJJJJJJJJJIJJJJJJJIJJJJJJJJJJJJJHIGHHJJJJJJJJIIJJJIIJJJJHHHHFDEEEEEEEDDDDDDDDDDEDDDDDD_Mismatch_2_Sense_+_Library_PoolT
AGAGAATAGAGAATAATTATCATAAACATCCGATGATCCGAGTGTAATATATCGTTTGGATCTGACGAGATTTGCACTTTTGCTGTAACCAGGG
>Frequency_1_QualityScore_FFHHHHHJJJJJJJJJJJIJJJIIJJJJJJJJIJJJJJJJFHFHIIHIJJIJJJJJJJHHGHFFFDDDDDDDDDDEDDDDDDDDDCCDDDCDDD_Mismatch_2_Sense_+_Library_PoolT
GGAGAATAGAGAATAATTATCATAAACATCCGATGATCCGAGTGTAATATATCGTTTGGATCGGACGAGATTTGCACTTTTGCTGTAACCAGGG
>Frequency_1_QualityScore_FFHHHHHJJJJJJJJJJJJJIJJJJJJJJJJJJJJJJJJJJJJIJJJJJJJJJJJJJJGJFFHIJIJJJJJJFHHHFFFFDDDDDDDDBCDDDE_Mismatch_1_Sense_+_Library_PoolT
TAACATATGAATAGTAATAGAGAATAGAGAATAATTATCATAAACATCCGATGATCCGAGTGTAATATATCGTTTGGATCGGACGAGATTTGCA
>Frequency_1_QualityScore_FFHDDFFJJJJJJJEIIHHIJJIIJJJIIJJJJJIJJJJJJJJJJJJGGHHHHFFFFFFFECDEEDEEDDCDFDDDDDDCDDDDDDDDDEEEED_Mismatch_1_Sense_+_Library_PoolT
CAAAGCAAGGAATGATGTGTAGTTTTTCCCTGGAACATCGACCGACAATTATCATAAACATATGAATAGTAATAGAGAATAGAGAATAATTATC
>Frequency_1_QualityScore_FFGHHBHIJJJJJJJGIGIIIGHIJJIIIIIIAGIIHGCGGGGGGIHIIIHGHGIIHGHFHHFFFFFDDCCEEEEDDBBCDDDDDDBBCD:@CC_Mismatch_1_Sense_+_Library_PoolT
CTGGAACATCGACCGACAATTATCATAAACATATGAATATTAATAGAGAATAGAGAATAATTATCATAAACATCCGATGATCCGAGTGTAATAT
>Frequency_1_QualityScore_FFHHHGHJJJIIJJIJJJGGHIJJJJJJJJJJJJJJJJJJJIIBFFHIJJJJJJIIHIJJJHHHBBFDDBBBCDCCDD_Mismatch_2_Sense_+_Library_PoolT
TAGAGAATAGAGAATAATTATCATAAACATCCGATGATCCGAGTGTAATATATCGTTTGGATCGGACGAGATTTGCTA
>Frequency_1_QualityScore_FFHHHHHJJJJJJJJJJJJGCHHIJJJGHIJIJJJJJJJJJIJJJJ_Mismatch_0_Sense_+_Library_PoolT
ATCATAAACATATGAATAGTAATAGAGAATAGAGAATAATTATCAT
>Frequency_1_QualityScore_DDHHHHFGHCE@FA+<IHHGFGBHHHIGIHGGIIEIIIHIGGIGIIEGG@6/=/==B=48@FCFGCHEA7==<1=889??@C:>CCACC>>@@>_Mismatch_2_Sense_+_Library_PoolT
AATAGTAATAGAGACTAGAGAATAATTATCATAAACATCCGATGATCCGAGTGTAATATATCGTTTGGATCGGACGAGATTTGCACTTTTGCTG
>Frequency_1_QualityScore_?B,2AA2ACEEEC+<AE>FEBEF>EBCE<EE*::8D@@DCAD=6???BDE8B:B<;C_Mismatch_0_Sense_+_Library_PoolT
ATAGAGAATAGAGAATAATTATCATAAACATCCGATGATCCGAGTGTAATATATCGT
>Frequency_1_QualityScore_FFHHHGHFHGHIJIJJJJJJJJJIGJJJJJIJGIJJJIJJJIJJJJJJJJJHHHHAHHFCDEFFFEEEECEDDDDDDDDEEEEDEECCDDCDCD_Mismatch_1_Sense_+_Library_PoolT
AATGATGTGTAGTTTTTCCCTGGAACATCGACCGACAATTATCATAAACATATGAATAGTAATAGAGAATAGAGAATAATTATCATAAACATCC
>Frequency_1_QualityScore_FFHHHHHJJJJJJIJJJIJIJJJJJIJJJJIJJIFIIJGFFHIGIJJCDDHGJIHGHHHHHFFFFFFFECEEED?BDCDDDDBDBDCDEDEEEE_Mismatch_1_Sense_+_Library_PoolT
GGAACATCGACCGACAATTATCATAAACATATGAATAGTAATAGAGAATATAGAATAATTATCATAAACATCCGATGATCCGAGTGTAATATAT
>Frequency_1_QualityScore_FFHHHHHJJJJIJJIJJIJJIJHHIJJJJJJJJJJJJIJJJJJJJJJJJJJIJJJJJJJJIIJJJJIJB=CHHHHHFHFFFFDDDEEDDDDDDC_Mismatch_1_Sense_+_Library_PoolT
ATTATCATAAACATATGAATAGTAATAGAGAATAGAGAATAATTATCATAAACATCCGATGATCCGAGTGTAATATATCGTTTGGATCGGATGA
>Frequency_1_QualityScore_FFHH+@FHIJIJJJJJJIJJJJJJJJJJIDGIJJJIJIJJJJIJEIIJHIJJJJJIJJJJJJGIJJIIJEHHHHFBB>CEEEEEFEDCBDB@@C_Mismatch_1_Sense_+_Library_PoolT
ACCGTCAATTATCATAAACATATGAATAGTAATAGAGAATAGAGAATAATTATCATAAACATCCGATGATCCGAGTGTAATATATCGTTTGGAT
>Frequency_1_QualityScore_FFH<DFHIJJJJJJJJJJJJJJJJJJJJJJGIIJJJIJJJJJJJJJJJJJJJJJJJJJJIJJJJJJJIJIJJJIGHCBDFFFFFFEEDEDDDDD_Mismatch_1_Sense_+_Library_PoolT
GACTGACAATTATCATAAACATATGAATAGTAATAGAGAATAGAGAATAATTATCATAAACATCCGATGATCCGAGTGTAATATATCGTTTGGA
>Frequency_1_QualityScore_DDDHHFHCADHG<FBHBHFBBHE4?EFE;FBFG96DG@@/;A@?;7?7A)7;>;3@:;>>;>>@BBD@A>CC>A:3:55:?>5:A:(4>:AC_Mismatch_2_Sense_+_Library_PoolT
CAAGGAATGATGTATAGTTTTTCCCTGGAACATCGACCGACAATTATCATAAACATATGAATAGTAATAGAGAATAGAGAATAATTATCATA
>Frequency_1_QualityScore_FFFHHGHJJJIEHGJIHHIIIJIIJJJJIJJIIHHHGIIEIIJJIIJJIJGIJJJIIHADDDEEEEEEDCCDDDDCDC_Mismatch_1_Sense_+_Library_PoolT
AGAATAATTATCATAAACATCCGATGATCCGAGTGTAATATATCGTTTGGATCGGACGAGATTTGCACTTTTGCTGTA
>Frequency_1_QualityScore_FDFHHBHGGHGHIIGGAHD<FH>H@<CH@FBHIIIII<GBHHCHIE>GBFH>GHI>G>FB@HG:FFACGDA-6.?ECHHEDCB.655;C_Mismatch_0_Sense_+_Library_PoolT
ACAATTATCATAAACATATGAATAGTAATAGAGAATAGAGAATAATTATCATAAACATCCGATGATCCGAGTGTAATATATCGTTTGGA
>Frequency_1_QualityScore_FFHF?HHHAHHIGIIIJIJJJHGDHICIJIFIJJIIJIJJJDGGIJIJJIIHHJJIJJGH;FHGGIICA@=EEHHFHHHFFFFDD<CDD@??BD_Mismatch_1_Sense_+_Library_PoolT
CATTATCATAAACATATGAATAGTAATAGAGAATAGAGAATAATTATCATAAACATCCGATGATCCGAGTGTAATATATCGTTTGGATCGGACG
>Frequency_1_QualityScore_4B+=CFFCFIIIBHAE@<HHAA<BHEAFAFHIBD<?EDB?DBFEC@FGGIGEFB<FFGI@BAFEFEIIG@;A?E=>:77?@B@?@?@BBAB@88_Mismatch_1_Sense_+_Library_PoolT
GAGAATTATCATAAACATATGAATAGTAATAGAGAATAGAGAATAATTATCATAAACATCCGATGATCCGAGTGTAATATATCGTTTGGATCGG
>Frequency_1_QualityScore_FFHHHHHJJJJJJJJJJIJJJJJJJJIJJJJJJJJIJJJIJDFGIIIJJJJJJHIJJIJJJJIEHF>CBBCDCDEDDDDDDDDDDDEDAABDDD_Mismatch_2_Sense_+_Library_PoolT
AAGAATAGAGAATAATTATCATAAACATCCGATGATCCGAGTGTAATATATCGTTTGGATCGGACGAGATTTGCACTTTTGCTGTAACCAGGGA
>Frequency_1_QualityScore_FFHHHFDHGJJEIJEEJBEH@EHI@HGIJIJIGIJJIIJJBFGIIJ@FHJJIGGCGDGGGGGIEED>\5;>CDD@CCCC@CCCCDC_Mismatch_2_Sense_+_Library_PoolT
AGAATAGAGAATAATTATCATAAACATCCGATGATCCGAGTGTAATATATCGTTTGGATCGGACGAGATTTGCACTTTTGCTGTAG
>Frequency_1_QualityScore_FFHHHHHIIJJJJJJJJJJIJJJJJIIJJIJJIJJJJJJJJJJJIJJJIJJIJHHHAEHEFFFFFFDECECEEDDDEDEECDCCCDDDDCD@?B_Mismatch_2_Sense_+_Library_PoolT
GATGTTCAGCTTTTCCCTGGAACATCGACCGACAATTATCATAAACATATGAATAGTAATAGAGAATAGAGAATAATTATCATAAACATCCGAT
>Frequency_1_QualityScore_FFHHHHHJJJJJJJJJJJJIJIIJJJJJJJJJJJJIJJJJJJJJJJJJJHHHHHFFFFFFEEEEEEDEEDDFF_Mismatch_1_Sense_+_Library_PoolT
GCCAAAGCAAGGAATGATGTGCAGCTTTTCCCTGGAACATCGACCGACAATTATCATAAACATATGAATAGTA
>Frequency_1_QualityScore_FFHHHHHJHFHHHIEHFFFHIIIJJJJJJJJJJJJJJGIJIJJJJFGHIIJJIIFHGHGIJJJJGCGHEEHHEFFFCC>?BBDDDDDE_Mismatch_0_Sense_+_Library_PoolT
ATGAATAGTAATAGAGAATAGAGAATAATTATCATAAACATCCGATGATCCGAGTGTAATATATCGTTTGGATCGGACGAGATTTGCA
>Frequency_1_QualityScore_FFHHHHHJJJJJJJJJJHHIIIJJJJJJJJIJJJJJIJJJJJJJJJJJJJIJJJJJJIJJJGI@EHFGHHHFFFFFDDDDDCDDBBBB9BBDDD_Mismatch_1_Sense_+_Library_PoolT
CATAAACATATTAATAGTAATAGAGAATAGAGAATAATTATCATAAACATCCGATGATCCGAGTGTAATATATCGTTTGGATCGGACGAGATTT
>Frequency_1_QualityScore_FFHHHHHJJJJJJJJJJJJJJIJJJJJJJGIJJIJJJJJIJJJJIIJJIIIJJIJJJJJJHHHHHFFFDEEEDDD@BDEEEEEEEEDCDDDDDD_Mismatch_1_Sense_+_Library_PoolT
ACCGACAATTATCATAAACATATGAATAGTAATAGAGAATAGAGAATAATTATCATAAACATCCGATTATCCGAGTGTAATATATCGTTTGGAT
>Frequency_1_QualityScore_ADDB<DC,222A:<+333,<<2<2CE9E4*:C800?0@A@7@87@7@DE;CADC7ADAD@);B@BAA@AAAA;>3>A;>A>(>(;AA_Mismatch_1_Sense_+_Library_PoolT
GAATGATGTGCAGCTTTTCCCTGGAACATCGACCGACAATTATCATAAACATATGAATAGTAATAGAGAATAGAGAATAATTATCAT
>Frequency_1_QualityScore_FFHHHHHJJJJJJJJJJJJJJJJIJJJJJJGIIJJJJHHHHHHHFFFFFFEEEEEEEECDEEDDDDDDDDCCCDDDDEEEEDEEDDDDDDDDDD_Mismatch_2_Sense_+_Library_PoolT
CGATGTGCAGCTTTTCCCTGGAACATCGACCGACAATTATCATAAACATATGAATAGTAATAGAGAATAGAGAATAATTATCATAAACATCCGA
>Frequency_1_QualityScore_=BFHFDHGIGECHGG?EHH<B3A<B,<CF49?GFB?>GBGHGG@BB>FGCHIDEB;?D;FDGEHC@FEDEDEGH>EEAEE=DE?A_Mismatch_0_Sense_+_Library_PoolT
TTATCATAAACATATGAATAGTAATAGAGAATAGAGAATAATTATCATAAACATCCGATGATCCGAGTGTAATATATCGTTTGGA
>Frequency_1_QualityScore_FFHHGHHJIJGIGJJJJJJGGIJDIIIJIGGGHGGIJGGIJIHGIJIGGIJIGIHFHHEFFEFFFFEEECEEDDDDDDDDDACCDDDD<?@CDD_Mismatch_1_Sense_+_Library_PoolT
GCCTGGAACATCGACCGACAATTATCATAAACATATGAATAGTAATAGAGAATAGAGAATAATTATCATAAACATCCGATGATCCGAGTGTAAT
>Frequency_1_QualityScore_FFHHHHHJJJJJJJJJJJJJJJJJJJJJJJJIJJJJJJIJJJGFHJJJIJJIJHHHHHHFFFFFFFEEEDEEEDDDDDDDDDEDDDDDBAADDD_Mismatch_1_Sense_+_Library_PoolC
GCCTGGAACATCGACCGACAATTATCATAAACATATGAATAGTAATAGAGAATAGAGAATAATTATCATAAACATCCGATGATCCGAGTGTAAT
>Frequency_1_QualityScore_FFHHHHHIJJJJIJJJIIJJIJIJJJJJJJJJJJJJJJIJCHIIIJJHHHHHFFFFFFFDEEEEDEEECDCFEED_Mismatch_1_Sense_+_Library_PoolT
CAAAGCAAGGAATGATGTGCAGCTTTTCCCTGGAACATCGACCGACAATTATCATAAACATATGAATAGTAATAG
>Frequency_1_QualityScore_DD>BAFA>GEC?E<CHEEFBEHG?E7@:CFCGGC6)09<BDD>FH8B/?BF?HD:@_Mismatch_0_Sense_+_Library_PoolT
AGAGAATAATTATCATAAACATCCGATGATCCGAGTGTAATATATCGTTTGGATCG
>Frequency_1_QualityScore_FFHHHHHJIJJIJJJIJJJJJJGHIJJIJJJJJJJIJCFGHJJIIFGHHIIIJJIHHHHFGHFFFFFFECEEEEECCDDDDDDDDDDEDDDDD<_Mismatch_1_Sense_+_Library_PoolT
CTTTTCCCTGGAACATCGACCGACAATTATCATAAACATATGAATAGTAATATAGAATAGAGAATAATTATCATAAACATCCGATGATCCGAGT
>Frequency_1_QualityScore_:DADDHDEBHA<@A<<EDHEAHC??9+2<C+:E>EF@*?86D4?D0?1@/BF4BF)B8BG7F=;5(=@)58\,9?6;5:A>(;@@_Mismatch_1_Sense_+_Library_PoolT
TAGTAATAGAGAATAGAGAATAATTATCATAAACATCCGATGATCCGAGTGTAATATATCGTTTGGATCGGCCGAGATTTGCACT
>Frequency_1_QualityScore_FF2=HHHIJJJJJIFGGJIJIJJIIJJJJJJJJJJIJJIJJIJJJGGDHHIJJJJJJJIFHIJJJJJHHFFDDDBBDDDDDDDDDDDDDDDCED_Mismatch_2_Sense_+_Library_PoolT
GTGATAGAGAATAGAGAATAATTATCATAAACATCCGATGATCCGAGTGTAATATATCGTTTGGATCGGACGAGATTTGCACTTTTGCTGTAAC
>Frequency_1_QualityScore_BDFBHFHDBDECCCHBFBC8FDA8D?FIABGFGGEGIIBHAHH@GGEHD7?AAHCHEEEEE?DCCCCCCC>AA>CDCFCCCA@:3??9CDA><@_Mismatch_2_Sense_+_Library_PoolT
AGTTTTTCTCTGGAACATCGACCGACAATTATCATAAACATATGAATAGTAATAGAGAATAGAGAATAATTATCATAAACATCCGATGATCCGA
>Frequency_1_QualityScore_DBFF3CF+2<?A?<<BFEIDGIFHIII@F9?3D>CGFFFEE@AFAEEEEECE;>C>BBD>?B>@>B;;66;>>;A;@BBB:::@BBD3;@B@DA_Mismatch_2_Sense_+_Library_PoolT
AGCAAGGCATGATGTGCAGCTTTTCCCTGGAACATCGACCGACAATTATCATAAACATATGAATAGTAATAGAGAATAGAGAATAATTATCATA
>Frequency_1_QualityScore_FFHHHHHIIJJJJJJJJJJJIJJJJJJJJJJJJJJJJJJJJJJJJJJJIJJGIEHHIJIHHGHHHEFFFDEEEDDDDDDDBDDDDDEDDDDDDD_Mismatch_2_Sense_+_Library_PoolT
CGAATAGTAATAGAGAATAGAGAATAATTATCATAAACATCCGATGATCCGAGTGTAATATATCGTTTGGATCGGACGAGATTTGCACTTTTGC
>Frequency_1_QualityScore_FFHHHHHJJJJJJJJIHJJJHFHIIJJJJFHGIJJJJJJJJJJJJJIJJJJJJJJJJIIJJJJJJJFGEEHHIIGHHHHFFFFEEEDDBDDDDB_Mismatch_1_Sense_+_Library_PoolT
TATCATAAACATATGAATAGTAATAGAGAATATAGAATAATTATCATAAACATCCGATGATCCGAGTGTAATATATCGTTTGGATCGGACGAGA
>Frequency_1_QualityScore_FFHHHHHJJJJJJJIIIJJJHIIJEGJGHGHIHIJJJJJJJJJJEIHHHHHFFDDDDDDDDEDEEDDDDCDDEEEEEEDDDDEEDDDDDDDDDD_Mismatch_2_Sense_+_Library_PoolT
CCCCGGAGGCCAAAGCAAGGAATGATGTGTAGTTTTTCCCTGGAACATCGACCGACAATTATCATAAACATATGAATAGTAATAGAGAATAGAG
>Frequency_1_QualityScore_FF1DHHHHIJGIIJFIJJJJFIJJGJJJJIJJJHHHHHHGFFFFFFEEC@CCEDDDDCADDCDD@CDDDDEDDDEEDDDDDCCCBDDBDEDCB?_Mismatch_1_Sense_+_Library_PoolT
AGGTTTTCCCTGGAACATCGACCGACAATTATCATAAACATATGAATAGTAATAGAGAATAGAGAATAATTATCATAAACATCCGATGATCCGA
>Frequency_1_QualityScore_DBFF??D<<A4?FCAH;CF9FA<<F9<99EB@9EH>DGH9DFG=@DHEHGG1;<888@F78@DFD=C@=EH;35,?8?B_Mismatch_0_Sense_+_Library_PoolT
TGAATAGTAATAGAGAATAGAGAATAATTATCATAAACATCCGATGATCCGAGTGTAATATATCGTTTGGATCGGACGA
>Frequency_1_QualityScore_:?3AA<C+<222A<:,A:?ACC@EE7?:*:?DDD6\-(.77=;377)7A;@).7?7=@_Mismatch_1_Sense_+_Library_PoolT
TGATCCGAGTGTAATATATCGTTTGGATCGGACGAGATTTGCACTTTTGCTGTAACCA
>Frequency_1_QualityScore_FFHHHHHJJJGHIJJJJJIJJJGIJHIJJJGIIJJJJJJIJIJJJJIJJIIJJJGIHHHHHHHHFHFFDBACDEDDDD?DDBDBBDDDDCDDDD_Mismatch_1_Sense_+_Library_PoolT
ATATTAATAGTAATAGAGAATAGAGAATAATTATCATAAACATCCGATGATCCGAGTGTAATATATCGTTTGGATCGGACGAGATTTGCACTTT
>Frequency_1_QualityScore_FD0AFFHJIJJJJJJIIJGHJIEHGGIIJJJJJJIGGIJJJE=CHHJGGIHGHHGHEFFFFFE@CDEEEEDDCDCACBBBBDDCCBDB+84@DD_Mismatch_1_Sense_+_Library_PoolT
CCGTGGAACATCGACCGACAATTATCATAAACATATGAATAGTAATAGAGAATAGAGAATAATTATCATAAACATCCGATGATCCGAGTGTAAT
>Frequency_1_QualityScore_D;DDD3CEEB<,3<<E@FEAEDE9CECB@EACIIEFECCA>AADABDDDDII;BBC4B;CCE:;)615;==?@?_Mismatch_1_Sense_+_Library_PoolT
GAATAGTAATAGTGAATAGAGAATAATTATCATAAACATCCGATGATCCGAGTGTAATATATCGTTTGGATCGG
>Frequency_1_QualityScore_FFHHHHHJJJJJJJJIJJHHIJJJJJJJJJJJJJJJJJJJJJJJJIJJHHHHHFFFFFFFEEEEEEEEDCDDEFEDDDCDDDDDDDD_Mismatch_1_Sense_+_Library_PoolT
CCAAAGCAAGGAATGATGTGCAGCTTTTCCCTGGAACATCGACCGACAATTATCATAAACATATGAATAGTAATAGAGAATAGAGAA
>Frequency_1_QualityScore_FFHHHHHJGJJJJJJJJFGIJIHIIJIJJDHIIJIJJJJJJJIIJIEHIJJHHHFDBDBDDDDDDEEDDCCDDDDED@CDDCB@DDCCDDDDDD_Mismatch_2_Sense_+_Library_PoolT
ATCCCCGGAGGCCAAAGCAAGGAATGATGTGTAGTTTTTCCCTGGAACATCGACCGACAATTATCATAAACATATGAATAGTAATAGAGAATAG
>Frequency_1_QualityScore_FFHHHHHJJJJJJJJJJJJJJJJJJJJJJJJJJJJJJJJJJJJJJGIFHHIJJJJJJJJGIIJJIJJHHHFDDDBDDDDDEDDDDDDDDDDCAC_Mismatch_2_Sense_+_Library_PoolT
GTAATACAGAATAGAGAATAATTATCATAAACATCCGATGATCCGAGTGTAATATATCGTTTGGATCGGACGAGATTTGCACTTTTGCTGTAAC
>Frequency_1_QualityScore_FFHHHHHJIIGHIGIJIIJJJJJJJJJJJJJJJJJJJJJJJJJJJJJJGIFHHGG8BFHJJJJJJJJHHHHFFFDDDBDDDDDEDDDDDDDDDD_Mismatch_2_Sense_+_Library_PoolT
ATAGTAATAGAGAATAGAGAATAATTATCATAAACATCCGATGATCCGAGTGTAAGATATCGTTTGGATCGGACGAGATTTGCACTTTTGCTGT
>Frequency_1_QualityScore_FFHHHHHJJIJIHIHJIIGJJJJJJJJJHIJJJJJJJJIHIJJJJJIJIJIGHHHHFHFFFEDFDEDEDCEEECDCDDDDDDDDEFEEDEE_Mismatch_1_Sense_+_Library_PoolT
CAAGGAATGATGTGTAGTTTTTCCCTGGAACATCGACCGACAATTATCATAAACATATGAATAGTAATAGAGAATAGAGAATAATTATCAT
>Frequency_1_QualityScore_FFHHHHHJJJJJJJJIIJJIIJJJJJJJJJJJJJJJJJJJJIJJJIHHBFFIIIJJJJIJJJJJJJJJJHHHDDDDDDDDDEDDDDDDDDDDDE_Mismatch_2_Sense_+_Library_PoolT
AGTAATAGAGAATAGAGAATAATTATCATAAACATCCGATGATCCGAGTGTAATATATCTTTTGGATCGGACGAGATTTGCACTTTTGCTGTAA
>Frequency_1_QualityScore_FFHHGHHJJJJIJJJJJJJIJJJJJJJGJJJJJJJJJJIJJJGIFHFGIIEIIIJIJJIIJIJJJHHFFEECEDCCEECDCDDDDDDDDECDD@_Mismatch_2_Sense_+_Library_PoolT
ATAGAGAATAGAGAATAATTATCATAAACATCCGATGATCCGAGTGTAATATATCGTTTGGATCGGACTAGATTTGCACTTTTGCTGTAACCAG
>Frequency_1_QualityScore_FFHGGHHIIJJJIJJDFGGGICEGIJJIJIIGIJJJIIIIJJJJIJJJIIIGIHHHHHHBDBAAECFEFDDEDCDBBBCDDDD<@BBBBDDDCD_Mismatch_1_Sense_+_Library_PoolT
GAAACATATGAATAGTAATAGAGAATAGAGAATAATTATCATAAACATCCGATGATCCGAGTGTAATATATCGTTTGGATCGGACGAGATTTGC
>Frequency_1_QualityScore_FFHGDHHJJIJIJJJJGGEHIGIIJJJIJJJJJJJJIJJJJIJGIJGHHHHHFFFFFFDDEEEEEEEDC>CDFCDDDDCDCDDDDDDDDDEECC_Mismatch_1_Sense_+_Library_PoolT
AAAGCAAGGAATGATGTGTAGTTTTTCCCTGGAACATCGACCGACAATTATCATAAACATATGAATAGTAATAGAGAATAGAGAATAATTATCA
>Frequency_1_QualityScore_FFHHHHHJJJJJIIJJJHJJJJIIDGGHIGIJJJIJJJIIJJIJJJJJJJJHFFDEEEEDEEDDDDDDCADDEEEDDFDFEDDDDDDDDDDDDD_Mismatch_1_Sense_+_Library_PoolT
CGGAGGCCAAAGCAAGGAATGATGTGTAGTTTTTCCCTGGAACATCGACCGACAATTATCATAAACATATGAATAGTAATAGAGAATAGAGAAT
>Frequency_1_QualityScore_DD?A<A??F??E<C<A3<FB:3C<9<<??F4:??<?C??FGDDGEIIFIIB<9?9=;F(6@_Mismatch_0_Sense_+_Library_PoolT
ACATATGAATAGTAATAGAGAATAGAGAATAATTATCATAAACATCCGATGATCCGAGTGT
>Frequency_1_QualityScore_DDBCDB2C:CEEBF?CB?F;8F?A?;EA1?1?DBD@D?BB088?(BBB;\;@\:8?_Mismatch_0_Sense_+_Library_PoolT
AATTATCATAAACATCCGATGATCCGAGTGTAATATATCGTTTGGATCGGACGAGA
>Frequency_1_QualityScore_FFHHHGHJGIJJJJJJJJJJJJJJIJJJJJJJJJJIJJGJJJJJJJJHHHHHGFFFFFFFBBCEDCEEDDCDDDDCDDCDEDEDDEEDDCDDDD_Mismatch_2_Sense_+_Library_PoolT
AAATGATGTGCAGCTTTTCCCTGGAACATCGACCGACAATTATCATAAACATATGAATAGTAATAGAGAATAGAGAATAATTATCATAAACATC
>Frequency_1_QualityScore_FFHGHHHJJIJIHIJJIJJJJIJJGIIIIIIJJJJJJJIJHIHJJHJJIJHFDDDDDCEDEECDCDDDAADEDDEDCDDDDDDDDCCCD@CDDC_Mismatch_2_Sense_+_Library_PoolT
CGGAGGCCAAAGCAAGGAATGATGTTCAGCTTTTCCCTGGAACATCGACCGACAATTATCATAAACATATGAATAGTAATAGAGAATAGAGAAT
>Frequency_1_QualityScore_BDDD??DFGHG3CGG@GGFHH>GGGDFHICHGHIFHGGCHGGBCF@FADE/=<A@BC=CCCEECCCCCCCDEECDDC:@@@DAACCCC@_Mismatch_1_Sense_+_Library_PoolT
CCGGAGGCCAAAGCAAGGAATGATGTGCAGCTTTTCCCTGGAACATCGACCGACAATTATCATAAACATATGAATAGTAATAGAGAATA
>Frequency_1_QualityScore_DFHFHHFIIIGIJFHHGFCFCHGGGIIGIJJGIIIJIJIJIIIIDHHHHGCBDDDFFDCEEEDEEDEEECFCCCDD@C:>ACDDCDCCCDEEEE_Mismatch_1_Sense_+_Library_PoolT
CCAAAGCAAGGAATGATGTGTAGTTTTTCCCTGGAACATCGACCGACAATTATCATAAACATATGAATAGTAATAGAGAATAGAGAATAATTAT
>Frequency_1_QualityScore_DDHHF>8GHEGGHCHIIIFEFGCHHIIIGHIGHIIGGHGH?GGIDGGHHFHEEEFFFDEDCCAEECCCDC-;;@@ACDCCCDAC@A?CCAA@AD_Mismatch_2_Sense_+_Library_PoolT
CCAAAGCAAGGAATGATGTGTAGTTTTTCCCTGGAACATCGACCGACAATTATCATAAACACATGAATAGTAATAGAGAATAGAGAATAATTAT
>Frequency_1_QualityScore_ADHHHBBG@EGEHI@FB<FBA?4C?GGG@BFHGII@HGCB7DFEHH>BCFEDHG=CFH1@=@EA(933>8=5>C>;:A>CCCC>>A>CAC>??_Mismatch_1_Sense_+_Library_PoolT
AGAGAATAGAGAATAATTATCATAAACATCCGATGATCCGAGTGTAATATATCGTTTGGATCGGACGAGATTTGCACTTTTGCTGTAACCAGG
>Frequency_1_QualityScore_FFHHHHHJJJJIIJJJJJJJIJJFHIJIJJJJJJJJJJIIIJJJJJJJGGEFFFFEDEEEDEDDEEEEEFDEEEDBBCDFCDDDDDDDDDDDDD_Mismatch_2_Sense_+_Library_PoolT
GGAGGCCAAAGCAAGGAATGATGTGCAGCTTTTCCCTGGAACATCGACCGACAATTATCATAAATATATGAATAGTAATAGAGAATAGAGAATA
>Frequency_1_QualityScore_FFHHHHHJIJJJJJJIJJIIJJJGHGIJJJJJJJJJJJJJJJJJJJJJJJJJIJIJJJJGIGICHGIGIHEEGHHHFFFDEEEDDDDBDDBDDD_Mismatch_1_Sense_+_Library_PoolT
CATAAACACATGAATAGTAATAGAGAATAGAGAATAATTATCATAAACATCCGATGATCCGAGTGTAATATATCGTTTGGATCGGACGAGATTT
>Frequency_1_QualityScore_FFHHHHHJJJJJJJJGJJJJGGIIEHIGHIIIHIJJIJJJJJJFHIJJJJJJJFFDDDDDCEDEEDDDDDCCEEEEEEDEEEEEDCDDDDDDCD_Mismatch_2_Sense_+_Library_PoolT
TCCCGGAGGCCAAAGCAAGGAATGATGTATAGTTTTTCCCTGGAACATCGACCGACAATTATCATAAACATATGAATAGTAATAGAGAATAGAG
>Frequency_1_QualityScore_DFGGHHHJJJJJJJJJJJIGIJEHIJJJJJJJIJIJHFGBGFHIIIIIIJIEHJJJIJJJHHHFDDDDC@CCEDDDDDDDDDDDEDDDDDDDDC_Mismatch_2_Sense_+_Library_PoolT
AAATAGAGAATAATTATCATAAACATCCGATGATCCGAGTGTAATATATCGTTTGGATCGGACGAGATTTGCACTTTTGCTGTAACCAGGGATT
>Frequency_1_QualityScore_FFGHHFHJJJJJJIJJHGJJIJJJJJJIIIJJJJJJIIJJIIJJJGJJIJJJIDCEFGHGHFFFFFCED@CEEFEEDED_Mismatch_2_Sense_+_Library_PoolT
TATAGTTTTTCCCTGGAACATCGACCGACAATTATCATAAACATATGAATAGTAATAGAGAATAGAGAATAATTATCAT
>Frequency_1_QualityScore_FFHHHHHJJJJGIJJJJJJJJJJJJJJJJJJJJJIJJJJJJJJJJJJIIJJHHHHHHFFFFFFDFEEEEEEDDDDDDDDDDDDEFEEDEEDDDD_Mismatch_2_Sense_+_Library_PoolT
CAGGAATGATGTGCAGCTTTTCCCTGGAACATCGACCGACAATTATCATAAACATATGAATAGTAATAGAGAATAGAGAATAATTATCATAAAC
>Frequency_1_QualityScore_FFHFFHFGHGHBHGHICGHGIFIJIGGIJJJEIGGIDIJIJIIIJIJBHEFFDHIGJJIIGFGGIIJHHEEFFCDD:<ACDDDDDDDDDDCCAC_Mismatch_2_Sense_+_Library_PoolT
TAGTAATAGAGAATAGAGAATAATTATCATAAACATCCGATGATCCGAGTGTAATATATCGTTTGGATCGGACGAGATTTTCACTTTTGCTGTA
>Frequency_1_QualityScore_=AFFF<?CB>F>@HHE44C,,A,A99?4FG4CFCCF49C<??*:D<DFA>BBB*.76<=C4=@=F;CD=.7??C=;;;;?@_Mismatch_0_Sense_+_Library_PoolT
ATCATAAACATATGAATAGTAATAGAGAATAGAGAATAATTATCATAAACATCCGATGATCCGAGTGTAATATATCGTTTG
>Frequency_1_QualityScore_FFHHHHHJJJJJJJJJJJJJJIIIJJJJJJJJGIJJJJJJJJJJIJIJJJIJHHHHHHHFFFFFFFEEEEEEDDDDDEEEEDEEDDDDDDDDDB_Mismatch_2_Sense_+_Library_PoolT
AGATGTGCAGCTTTTCCCTGGAACATCGACCGACAATTATCATAAACATATGAATAGTAATAGAGAATAGAGAATAATTATCATAAACATCCGA
>Frequency_1_QualityScore_FFHHHHHJJJIFIIIJIIJJJJIIJJJJJJJJJJJJJJJJJJJJJIJJJIJJJIIIFGGIIIJJJJIJGDHHHHFFFCDCDDDDDDDCEDDDDD_Mismatch_1_Sense_+_Library_PoolT
ATATGAATAGTAATAGAGAATAGAGAATAATTATCATAAACATCCGATGATCCGAGTGTAATATATCGTTTGGATCGGACGAGATTTTCACTTT
>Frequency_1_QualityScore_FFHHGHFIJJJIHIJEIJIIIIIJEGIJIJJJJJJIIJJJIIIJFFFHIJJJJJJJJIIIIGIIDBHFDCBDDDDDDEDDDDDDDDDDCCCDDD_Mismatch_2_Sense_+_Library_PoolT
ATAGAGAATAGAGAATAATTATCATAAACATCCGATGATCCGAGTGTAATATATCTTTTGGATCGGACGAGATTTGCACTTTTGCTGTAACCAG
>Frequency_1_QualityScore_BAFF>DDGDHHIHEGICEHI@F3ABCCFHEFGHEBGGGDBFHIHICFIF@GHEEC3B@B;FDHDHCGG@=CEEEHHEHHFEBDCBEEC?A?B@@_Mismatch_1_Sense_+_Library_PoolT
ATTATCATAAACATATGAATAGTAATAGAGAATAGAGAATAATTATCATAAACATCCGATGATCCGAGTGTAATATATCGTTTGGATCCGACGA
>Frequency_1_QualityScore_DAFFAABGHIGECFHIIICEHH<E@@CC<DF???@GBBDFGI>GH99/9BDGAC=6(@A;@=@ACB;=;7@BBDEBA=AA==;;>A@@B?_Mismatch_0_Sense_+_Library_PoolT
TATCATAAACATATGAATAGTAATAGAGAATAGAGAATAATTATCATAAACATCCGATGATCCGAGTGTAATATATCGTTTGGATCGGAC
>Frequency_1_QualityScore_D?FDDDFGIIGBEHGEIIGGIAFGFHFHGGE9DDBBDGHICDGGHFHH?GGFHFEEDD?D@@DDDDCDDCACDDDD<ACDDDCCC:@CDDCCD>_Mismatch_2_Sense_+_Library_PoolT
GAAGATCCCCGGAGGCCAAAGCAAGGAATGATGTGTAGTTTTTCCCTGGAACATCGACCGACAATTATCATAAACATATGAATAGTAATAGAGA
>Frequency_1_QualityScore_DBFHHDF+<ACFICEC>HGGGHFGHBHHAEHGGDEHGEHGAD@DHEACHG=(;;C=8=C@FGGGC7=;C=>E;<=;<@?=;@CCCC;:4@>ACC_Mismatch_2_Sense_+_Library_PoolT
TGAATAGCAATAGAGAATAGAGAATAATTATCATAAACATCCGATGATCCGAGTGTAATATATCGTTTGGATCGGACGAGATTTGCACTTTTGC
>Frequency_1_QualityScore_FF+AFHHJJJJJJJJJIJJJJJHHIIJJJJJJJJJJJJJJJJJJJJJJJJIJJJJJJJJJJJJJJJIJDBEHHGHGHHHFFFFDDEEDDB=BDD_Mismatch_1_Sense_+_Library_PoolT
ATAATCATAAACATATGAATAGTAATAGAGAATAGAGAATAATTATCATAAACATCCGATGATCCGAGTGTAATATATCGTTTGGATCGGACGA
>Frequency_1_QualityScore_FFHGFHHJJJJJIJJJJIIJJIJJJJJJIJGGDDFGIGGGGJJJJJJJJGIJJGHEFB<9;@CCCD_Mismatch_0_Sense_+_Library_PoolT
GAATAATTATCATAAACATCCGATGATCCGAGTGTAATATATCGTTTGGATCGGACGAGATTTGCA
>Frequency_1_QualityScore_FFHHHHHHIJJJJJJJJJJJJJJJIJJJJJJJJJJJJJIJJJJJJJJIJJJJHGHFHHHDFFFFFFFDECEEEDDDDDDEEEEDEEDDDDDCDD_Mismatch_1_Sense_+_Library_PoolT
AATGATGTGCAGCTTTTCCCTGGAACATCGACCGACAATTATCATAAACATATGAATAGTAATAGAGAATAGAGAATAATTATCATAAACATCC
>Frequency_1_QualityScore_D?FA<DB3EG<:C:<CHIIIB,:C2AFH9FG9E8DFIGI<:D8?0?/*?4D@FF))//8)-=4=4\;:\998?A@BADAABABBAABBBDBBBB_Mismatch_2_Sense_+_Library_PoolT
ATAGAGAATAGAGAATAATTATCATAAACATCCGATGATCCGAGTGTAATATATAGTTTGGATCGGACGAGATTTGCACTTTTGCTGTAACCAG
>Frequency_1_QualityScore_FFHHHHFIJGIJHIJJJJJJJJJIJJJJGIIJJJJJIIJJIJIJJJIJJJHGGHHHFEFFFFFEDEDFCA@CCDDDDDDDDDDDEFEEDEE_Mismatch_2_Sense_+_Library_PoolT
CAAGGAATTATGTGCAGCTTTTCCCTGGAACATCGACCGACAATTATCATAAACATATGAATAGTAATAGAGAATAGAGAATAATTATCAT
>Frequency_1_QualityScore_?:DFD<F<?:EA?:<CE>CGCH@<<<A<?;F<DDFHIBD6@;0;ADEADAHGEACEHEBE@;;;7>(...6;;3;5@>ACCCC@C>A@ACC;>C_Mismatch_2_Sense_+_Library_PoolT
AGTAAGGAATGATGTGCAGCTTTTCCCTGGAACATCGACCGACAATTATCATAAACATATGAATAGTAATAGAGAATAGAGAATAATTATCATA
>Frequency_1_QualityScore_FFHHHHHJJJJJJJJJJJJJJJIJJJJJJJJJJJJJJJJJJJGIFHHIJJJJJJJJJJJJ_Mismatch_1_Sense_+_Library_PoolT
ATAGAGAATAGAGAATAATTATCATAAACATCCGATGATCCGAGTGTAATATATCGTTTA
>Frequency_1_QualityScore_FFHHHHHJ3CGIJJJJJJIJJJJJJJIIJJJJIHIJJJJJJJJJJJJJJJJHHHHHHFFFFFFFEEEEEBDFFDDDDDDDDDDDDDDDEEEEDE_Mismatch_2_Sense_+_Library_PoolT
AAAGCAAGAAATGATGTGCAGCTTTTCCCTGGAACATCGACCGACAATTATCATAAACATATGAATAGTAATAGAGAATAGAGAATAATTATCA
>Frequency_1_QualityScore_FFHHHHGJJJJJJIJJJJJJJJJIJJJJJJJJJJJJJIIJJJFEGIIJHHIHHHHHHHFFFFFFFEEEEEEEDDDDDDDDDDFDDDDD?AACDD_Mismatch_1_Sense_+_Library_PoolT
CCCTGGAACATCGACCGACAATTATCATAAACATATGAATAGTAATAGTGAATAGAGAATAATTATCATAAACATCCGATGATCCGAGTGTAAT
>Frequency_1_QualityScore_FFHHHHHJJJJJJJJJJJJJJJJJJJJJHHIJJIJJJJJJJJJJJIIJJJJJJJJJIJJJIJIJJHHGHHHFDFBCEEEDFEEEEDCDDDDDDD_Mismatch_1_Sense_+_Library_PoolT
TCGACAATTATCATAAACATATGAATAGTAATAGAGAATAGAGAATAATTATCATAAACATCCGATGATCCGAGTGTAATATATCGTTTGGATC
>Frequency_1_QualityScore_FFHHHHHJJJJJJGIJJJJIJJEGJJJJJJJJJJHJJJGIHJJJIJJJJIIHHHGHHFFFFFFFFEEEEEEDDDDDDDFDDDDD?BADDDDEEE_Mismatch_1_Sense_+_Library_PoolT
GGAACATCGACCGACAATTATCATAAACATATGAATAGTATTAGAGAATAGAGAATAATTATCATAAACATCCGATGATCCGAGTGTAATATAT
>Frequency_1_QualityScore_FFHHHHHJJJJHHIJJJJJJJJJIIJIJJJJJJJJJJJJJJJJJJJJJJJJJJJJHIHHHIIJJJJJJJJHHHHFFFFDDDDDDDDDDDDDDDD_Mismatch_1_Sense_+_Library_PoolT
CATATGAATAGTAATAGAGAATAGAGAATAATTATCATAAACATCCGATGATCCGAGTGTAATATATCGTTTGGATCGCACGAGATTTGCACTT
>Frequency_1_QualityScore_FFHHHHHJJJJJJJJJJJJJJJIIIJJJJJJJJJJJJGIDGFIJJJJJJJJIJJJJJJJJJGHFFDCDDCDEDDDDDDDDDDDDEDDDDDDBDD_Mismatch_2_Sense_+_Library_PoolT
GAATAGAGAATAATTATCATAAACATCCGATGATCCGAGTGTAATATATCGTTTGGATCGGACGAGATTTTCACTTTTGCTGTAACCAGGGATT
>Frequency_1_QualityScore_FFHHHHHJJJJJJ<GIIJJJJIJJJJJIJJJJJIJJJJJJJIJJJJJIGIHHHHHHFFFBDFEEEEEEECDEDDDDDDDCDDBDDDEDDDDD<A_Mismatch_2_Sense_+_Library_PoolT
ATTTCCCTGGAACGTCGACCGACAATTATCATAAACATATGAATAGTAATAGAGAATAGAGAATAATTATCATAAACATCCGATGATCCGAGTG
>Frequency_1_QualityScore_DDFDFF?G3E4CBEHE::CE9EBFDF<C?E>FF=DD9BFFG>6B?BB@FEFE@F.=55;C_Mismatch_0_Sense_+_Library_PoolT
AGAGAATAGAGAATAATTATCATAAACATCCGATGATCCGAGTGTAATATATCGTTTGGA
>Frequency_1_QualityScore_DDFF;D?FEEFFHGHGEAFCHHFGG?FAF9:CGBEHGHGIGIGFHHIGGGIGGCFFFF@@5C=@;=CHHC;;??;;A>CCB??B?BBBBCC_Mismatch_0_Sense_+_Library_PoolT
AAACATATGAATAGTAATAGAGAATAGAGAATAATTATCATAAACATCCGATGATCCGAGTGTAATATATCGTTTGGATCGGACGAGATTT
>Frequency_1_QualityScore_FFHHHHGJJJJJJJJFHIIJHIIJJJJJJJJJJJJJJJJJJJJJJJJJJJJJJJJIJJCHFHGIIHIJJGIHHHHFFFFDDCDDDDDCDEDDCE_Mismatch_1_Sense_+_Library_PoolT
AAACATATGAATAGTAATAGAGAATAGAGAATAATTATCATAAACATCCGATGATCCGAGTGTAATATATCGTTTGGATCGGACTAGATTTGCA
>Frequency_1_QualityScore_FFHHHHHJJJJJJJJJJIJJJJJJJHIJJJJIJIJJJJJJGIJJJJJJJJJJJIJJJJIJJIJJJJHHHHDBBCEEEEFEFEDDDDDDDDDDDB_Mismatch_1_Sense_+_Library_PoolT
CCAATTATCATAAACATATGAATAGTAATAGAGAATAGAGAATAATTATCATAAACATCCGATGATCCGAGTGTAATATATCGTTTGGATCGGA
>Frequency_1_QualityScore_?;B2A?DEEDEECB:C4C3AAFFEIIEIIIFA9CBDD>06D00?@ED<DI@CABD<C4=@C8=@@;@ACA<59<8;,,5;>>>AAA:>A>A_Mismatch_1_Sense_+_Library_PoolT
TAGTAATAGAGAATAGAGAATAATTATCATAAACATCCGATGATCCGAGTGTAATATATCGTTTGGATCGGACGAGATTTGCACTTTTGCT
>Frequency_1_QualityScore_FFHHHHHJJEIIJIIGHIIIJJJJIJJJGIJJJJFHIJJJJJJJJJIJJJJIIJJIIHHHHHGHFFFEFDDDDDFDDDDD?ACDEDEEDFDDDD_Mismatch_1_Sense_+_Library_PoolT
CATCGACCGACAATTATCATAAACATATAAATAGTAATAGAGAATAGAGAATAATTATCATAAACATCCGATGATCCGAGTGTAATATATCGTT
>Frequency_1_QualityScore_FFGHHHHJJJJJIJIJJJJJJJJJJJJJJJIFHIIJIIJJIIJJJJJJJIJJJJJJJJJEHHHHHHFDFCEFEEDBDBDCFEFFEEEEDCDDDD_Mismatch_1_Sense_+_Library_PoolT
AGACCGACAATTATCATAAACATATGAATAGTAATAGAGAATAGAGAATAATTATCATAAACATCCGATGATCCGAGTGTAATATATCGTTTGG
>Frequency_1_QualityScore_DDFCDFFGGGIGIIII@CFH@EHGIGIIIIIIGGIJEHGEHH4=?CHEFDDDEFDCCCCAAEDECCCDDCCCDDCC@DDDEE>@@A@ACC@DBB_Mismatch_2_Sense_+_Library_PoolT
CTGTGCAGCTTTTCCCTGGAACATCGACCGACAATTATCATAAACATATGAATAGTAATAGAGAATAGAGAATAATTATCATAAACATCCGATG
>Frequency_1_QualityScore_ADHHHHGJJJJJJJJIJJJHIJJIHJJJJJJIJJJJJJIHHHIGIJJJJJJJJJJJJJJIIGEFDDDDD@CDEDDDDDDDDDDDEDDDDDDDDD_Mismatch_2_Sense_+_Library_PoolT
CAATAGAGAATAATTATCATAAACATCCGATGATCCGAGTGTAATATATCGTTTGGATCGGACGAGATTTGCACTTTTGCTGTAACCAGGGATT
>Frequency_1_QualityScore_DA7FFFFIIEG;FDFDGDF@ADDB@GFIGFBFGFDFEFFIFIIIIDEIAEEDCCCCBDAAABABBBBBD>AADDA@B@BBA(>BBB>ADA@BBB_Mismatch_2_Sense_+_Library_PoolT
GGAGGCCAAAGCAAGGAATGATGTGTAGTTTTTCCCTGGAACATCGACCGACAATTATCATAAACATATGAATAGTAATAGAGAATATAGAATA
>Frequency_1_QualityScore_FFHHHGGIJJJJJEGHGGJJFIJIIIJJJJIJJJIIGGHJIJIIIHIHGHCHHGGFFFFFFEDEEEEDD@DDEDEEDDDDDDDDBBBDDEDDD@_Mismatch_2_Sense_+_Library_PoolT
CGTTTTTCCCTGGAACATCGACCGACAATTATCATAAACATATGAATAGTAATAGAGAATAGAGAATAATTATCATAAACATCCGATGATCCGA
>Frequency_1_QualityScore_FFHDHDFIGIGIJECEHEH>GGGGGGBFDHHFGGJJGGIFGIGGIIJIJHGHD@DBDDDDECEEDDDDDDDDDDEEDDDDEDDDDCDDDDCDDD_Mismatch_1_Sense_+_Library_PoolT
CCCGGAGGCCAAAGCAAGGAATGATGTGTAGTTTTTCCCTGGAACATCGACCGACAATTATCATAAACATATGAATAGTAATAGAGAATAGAGA
>Frequency_1_QualityScore_FFHHHHHJJJJJJJJJJJJJJJJJIJJJIJGHGIJJIJJJJJHIJJJJJIJJJJHHFFFFEEEEEEDDDCDDE_Mismatch_2_Sense_+_Library_PoolT
ATAATTATCATAAACATCCGATGATCCGAGTGTAATATATCGTTTGGATCGGACGAGATTTGCACTTTTGCTA
>Frequency_1_QualityScore_FFHHHHHJJJJJJJJJJJJJIJJJJJJJJJJJJJJJJJIJGHHJJJJJJJJJJJJJJJJJJJCHF9A?D@CCDEDEDEDBDDDDDDDDDDDDBD_Mismatch_2_Sense_+_Library_PoolT
AGAATAGAGAATAATTATCATAAACATCCGATGATCCGAGTGTAATATATCGTTTGGATCGGACGAGATTTGCATTTTTGCTGTAACCAGGGAT
>Frequency_1_QualityScore_=A?FFFBGADHGG@BFHI<CC<?F<EHG@HEF>?@GGIEGIE;@FGHE@EG<FHGHGGIBHG1B8CCGG=;;;A.77=ACEEB?7;=A?CCC@_Mismatch_0_Sense_+_Library_PoolT
GACAATTATCATAAACATATGAATAGTAATAGAGAATAGAGAATAATTATCATAAACATCCGATGATCCGAGTGTAATATATCGTTTGGATCG
>Frequency_1_QualityScore_FFHHHHHJHFHJJJIIIJJJJJJIJJJJJJJJJJJIJJJJJJJIIIJIGIJJFHFGCGIJIIGGIIHIGHHHGFFFFFDDDB@CCDDEDDDDDD_Mismatch_1_Sense_+_Library_PoolT
ATGAATAGTAATAGAGAATAGAGAATAATTATCATAAACATCCGATGATCCGAGTGTAATATATCGTTTGGATCTGACGAGATTTGCACTTTTG
>Frequency_1_QualityScore_FFHHHHHJJJJJJJJIJIIIJJIIJJJJHHIJJJJJJJJJJJJJIJJIJJJIJJJJIJJJJIIJGHHHHFEFDD?BCFEFEFEFEDDDDDDDDD_Mismatch_1_Sense_+_Library_PoolT
CCGACAATTATCATAAACATATGAATAGTAATAGAGAATAGAGAATAATTATCATAAACATCCGATGATCCGAGTGTAATATATCGTTTTGATC
>Frequency_1_QualityScore_FFHHHHHJJJJJJJJJJJJHIIJGGIIIJJJJJJJJJJJJJJJJJGIJJJJJGHIJJJIIIIFIFGEHIEGIHHHHEFFFFEEEDECDDDDDDD_Mismatch_1_Sense_+_Library_PoolT
TCATAAACATATGAATAGTAATAGAGAATAGAGAATAATTATCATAAACATCCGATGATCCGAGTGTAATATATCGTTTGGATCTGACGAGATT
>Frequency_1_QualityScore_FFHHGHHIJJJJIGIJJJJEHIIIJJJJJJIJJIJIJIJJJJJIJJJJJJJJJJJIJIIJHFHHHGHFFFFBDFEFECEEEDDCCDCDDDDEEE_Mismatch_2_Sense_+_Library_PoolT
GCCAAAGCAAGGAATGATGTGCAGCTTTTCCCTGGAACATCTACCGACAATTATCATAAACATATGAATAGTAATAGAGAATAGAGAATAATTA
>Frequency_1_QualityScore_;D??A8+?A+:+3+?@BBCF4CFF+++AEBC_Mismatch_0_Sense_+_Library_PoolT
AGAGAATAGAGAATAATTATCATAAACATCC
>Frequency_1_QualityScore_FFHHHHHJJJJJIJJJJJJJJIIIJJJJIIJJJJJIIJJJJJJJJJJJJJJJJJJIIIEIIIJHIIHHA?CFDDFFFFEDEDDDDDDDDD@BD@_Mismatch_1_Sense_+_Library_PoolT
ATTATCATAAACACATGAATAGTAATAGAGAATAGAGAATAATTATCATAAACATCCGATGATCCGAGTGTAATATATCGTTTGGATCGGACGA
>Frequency_1_QualityScore_=AD<FBB+C<A+3<,AA?CA@4A,3+22+++1*1)00):B9?BFBBFEGGBB_Mismatch_2_Sense_+_Library_PoolT
ATCATAAACATCTGAATAGTAATAGAGAATAGCGAATAATTATCATAAACAT
>Frequency_1_QualityScore_FFHGHHHJJJIJJIJJIGGICHGIIJIJJIJJFJJJJIJJJJJIJJJJJJEHIHIIIIJIIIJJIIBCCBD@HIHHHDABEFF@@CABDDB@?_Mismatch_0_Sense_+_Library_PoolT
TATCATAAACATATGAATAGTAATAGAGAATAGAGAATAATTATCATAAACATCCGATGATCCGAGTGTAATATATCGTTTGGATCGGACGAG
>Frequency_1_QualityScore_DDDDHHGGIIGHIIIGJFIJIGHGIGGHIIIIJIGHIIJJGHGIJI@@=@DHGHE=EHEHFEFEFEDDDCCEE_Mismatch_0_Sense_+_Library_PoolT
TTTTCCCTGGAACATCGACCGACAATTATCATAAACATATGAATAGTAATAGAGAATAGAGAATAATTATCAT
>Frequency_1_QualityScore_FFHHHHHJJJJJJJJJIIGIJJJIIJJIJJGHFHHHIJJJJJJJJJJJJJJJGHHFDDDDBDDDEDEEDDDCDDDEEEDEEDDDCDEDDDDDDC_Mismatch_2_Sense_+_Library_PoolT
GATCCCCGGAGGCCAAAGCAAGGAATGATGTGTAGTTTTTCCCTGGAACATCGACCGACAATTATCATAAACATATGAATAGTAATAGAGAATA
>Frequency_1_QualityScore_FFHHHHHJJJJJJJJJJJJIIIIJJJJJDGIIJJJJIHIJJJJJJJJJJJJJJJJ_Mismatch_0_Sense_+_Library_PoolT
CCGACAATTATCATAAACATATGAATAGTAATAGAGAATAGAGAATAATTATCAT
>Frequency_1_QualityScore_:=1@D?BED@BEE@>93CDCEE9C4E<1??CD94??*:*???4?9/?B<8B4/=B).88CA);;CA:7=?6(,;2;>ABD:@B>;?_Mismatch_0_Sense_+_Library_PoolT
CGACAATTATCATAAACATATGAATAGTAATAGAGAATAGAGAATAATTATCATAAACATCCGATGATCCGAGTGTAATATATCGT
>Frequency_1_QualityScore_DEHHGGHIJIGGHIGDGIJJJIGIIJJJJJIGGJIGJJJJGH?FHCEHEHGEGIIIIIIFIIGH?<ACBBBDDDDCCACDDDDDCACACCDDBB_Mismatch_2_Sense_+_Library_PoolT
AGAGAATAGAGAATAATTATCATGAACATCCGATGATCCGAGTGTAATATATCGTTTGGATCGGACGAGATTTGCACTTTTGCTGTAACCAGGG
>Frequency_1_QualityScore_1AC@?AF>CE+<AFAFFCFFFFF?FBG@F99?9)?DD?GAC6FA44=5@DBBD@;>;.;AC>ADDDA@555@BDA@B>?B3@BABBAB@@B>>B_Mismatch_2_Sense_+_Library_PoolT
CAAAGCAAGGAATTATGTGTAGTTTTTCCCTGGAACATCGACCGACAATTATCATAAACATATGAATAGTAATAGAGAATAGAGAATAATTATC
>Frequency_1_QualityScore_ADHAFAAGGCBFEHHHHIIIICHBFEI>GEHIIGIGIAG)??BDDHGGIGHBFHIIEIGIHGFC//3=C@>@ACCCCCC:AC>AACCCBBBB_Mismatch_1_Sense_+_Library_PoolT
GAATAGAGAATAATTATCATAAACATCCGATGATCCGAGTGTAATATATCGTTTGGATCGGACGAGATTTGCACTTTTGCTGTAACCAGGGA
>Frequency_1_QualityScore_?:?F4;C@:CEECGGCE<?DFFFF>FEB@?<?B<8===8=BFFEDF>CC@C>C=?=?AEB>@BDDDCA:;?B??ADBABB@(95:AABDBDA_Mismatch_0_Sense_+_Library_PoolT
ACATCGACCGACAATTATCATAAACATATGAATAGTAATAGAGAATAGAGAATAATTATCATAAACATCCGATGATCCGAGTGTAATATATC
>Frequency_1_QualityScore_FFHHHHHJJJJJJJJJJJJJJJIJJJJJJJJJJJJJJJJJJJJIJIJJGGHIJHHHHHEHFFFFFFFFEEEEEEDDDDEFEEDEEDDDDDDDDD_Mismatch_2_Sense_+_Library_PoolT
ATGATGTGCAGCTTTTCCCTGGAACATCGACCGACAATTATCATAAACATATGAATAGTAATATAGAATAGAGAATAATTATCATAAACATCCG
>Frequency_1_QualityScore_FFHHHHHJJIJJJJIJIJIJJFGGIJJJJJJJJJJJIJJJJJJIJJJHFFDCDDDEDEEDDDDDDDEE@ADEDF@BCDDDDEDDEDDDDDDDDE_Mismatch_2_Sense_+_Library_PoolT
AGGCCAAAGCAAGGAATGATGTGCAGCTTTTCCCTGGAACATCGACCGACAATTATCATAAACATATGAATAGTAATAGATAATAGAGAATAAT
>Frequency_1_QualityScore_FFHHHHHJJJJJJJJJJJJJJJJJJJJJJJJIHJJJJJJJJJJJJJJJJJHHHHHGHFFFFFFEEEDDCCEDCDDDDDDDDDDDDDEFEEDEED_Mismatch_2_Sense_+_Library_PoolT
AGCAAGGAATGATGTTCAGCTTTTCCCTGGAACATCGACCGACAATTATCATAAACATATGAATAGTAATAGAGAATAGAGAATAATTATCATA
>Frequency_1_QualityScore_ADHH>3AG??BEECEGHHGII@CG<*?B?BFHDHGFEF7C@FDCCD@A>E>?EEEEDBDCEDDD>>C>CC@>A@C??BBCE::A<>2?_Mismatch_0_Sense_+_Library_PoolT
CTGGAACATCGACCGACAATTATCATAAACATATGAATAGTAATAGAGAATAGAGAATAATTATCATAAACATCCGATGATCCGAGTG
>Frequency_1_QualityScore_DDHDDFD9C?FFE>AFBH@HC>HG<??8:?F4?:CF1DBD?F@B@DBDD;?BD1;:7@4@(:<8A\;3>C@5;CAA@3>@:(5>CCC_Mismatch_1_Sense_+_Library_PoolT
AATAGAGAATAATTATCATAAACATCCGATGATCCGAGTGTAATATATCGTTTGGATCGGACGAGATTTGCACTTTTGCTGTAACCA
>Frequency_1_QualityScore_DDHHFHHIIGHHIII>:FFHHEHHHEHGGDFGHIIGEGIIHHGHIGH@GHHGGHGH@FHGGICHEH?CB;;EE@AA>AHEEEEC?A;A;;??_Mismatch_0_Sense_+_Library_PoolT
AATTATCATAAACATATGAATAGTAATAGAGAATAGAGAATAATTATCATAAACATCCGATGATCCGAGTGTAATATATCGTTTGGATCGGA
>Frequency_1_QualityScore_FFHHHHHHIJIJIIJHHJIIJJIJJJJJJJJJIJJJJJJJJJJIJJJJHIJIJJJJJJJCHCFHGIIJJIHHHHHFFFFEEDD@BDBDBDDDDD_Mismatch_1_Sense_+_Library_PoolT
AAAACATATGAATAGTAATAGAGAATAGAGAATAATTATCATAAACATCCGATGATCCGAGTGTAATATATCGTTTGGATCGGACGAGATTTGC
>Frequency_1_QualityScore_FFHHHHHJJIJJJJIJIJHIJEHIIHHIJJJJIJJJJIJJIJJJJJJJJJHHFFFFFFFEEEDEEDEEEECDDCDDFDDDDDDDDDDDDDDCDE_Mismatch_1_Sense_+_Library_PoolT
AGGCCAAAGCAAGGAATGATGTGTAGTTTTTCCCTGGAACATCGACCGACAATTATCATAAACATATGAATAGTAATAGAGAATAGAGAATAAT
>Frequency_1_QualityScore_DDDDFH?@FEHIIIGC>?FGEFEGHGGDHG<FEH:;FHHGGEDCA@?A>CEECBDCBEEDD>>3@>>C;;A>;;@CCACDEC@D>;CCCA>?B7_Mismatch_2_Sense_+_Library_PoolT
TGATGTGCAGCTTTTCCCTGGAACATCGACCGACGATTATCATAAACATATGAATAGTAATAGAGAATAGAGAATAATTATCATAAACATCCGA
>Frequency_1_QualityScore_FFHHHHHJGIIJJJJJJJJJJIJJJIJJHHIJJIBBFHIJJJIIJJJJJJJJJJJJJJJHHHGGHFFFFCDDCEDDDDD?BADEDEEEEEDDDD_Mismatch_1_Sense_+_Library_PoolT
ATCGACCGACAATTATCATAAACATATGAATAGTAATAGATAATAGAGAATAATTATCATAAACATCCGATGATCCGAGTGTAATATATCGTTT
>Frequency_1_QualityScore_FFHHGHHJJJIHIJJJJJJJJHIJJJJIJJJJJJJJJJJJJJJJJJIIIJJJJJJHHHHHHFFFFFFFEEEEEDEDDDDDDDDDDDFDDDBDBB_Mismatch_1_Sense_+_Library_PoolT
ATTTCCCTGGAACATCGACCGACAATTATCATAAACATATGAATAGTAATAGAGAATAGAGAATAATTATCATAAACATCCGATGATCCGAGTG
>Frequency_1_QualityScore_FFHHFHHJJIHIJJJGGEHHGIIEGGHHDEIJJHGHIIJJGIIIJGIIIHFDDDDDCEDEDDDDDCDDDDDCDDDEDDDDD:AACDC@CCDCD@_Mismatch_1_Sense_+_Library_PoolT
GGAGGCCAAAGCAAGGAATGATGTGTAGTTTTTCCCTGGAACATCGACCGACAATTATCATAAACATATGAATAGTAATAGAGAATAGAGAATA
>Frequency_1_QualityScore_FFHHHHHJJJJIJJJJJJJJJIIJJJJIJJJJJJJJJJJJJJJJJJHGGIIJJJIHHHHHHFFFFFFEEEEEEEEDDDDDDDDDDDEDDCDDCD_Mismatch_1_Sense_+_Library_PoolT
TTTTCCCTGGAACATCGACCGACAATTATCATAAACATATGAATAGTAATAGAGAATAGAGAATAATTATCATAAACATCCGATGATCCAAGTG
>Frequency_1_QualityScore_),CFFFDHIBBGBHIGEGHIIIEEEDGIAHGB??DH@BA)=FHCFA=DGGGBHC?3?E;;??DEEC@;;@CCCCCCCCCBDDCC@CCCCCCC>>_Mismatch_2_Sense_+_Library_PoolT
ATGATGTGCAGCTTTTCCCTGGAACATCGACCGACAATTATCATAAACATATGAATAGTAATAGATAATAGAGAATAATTATCATAAACATCCG
>Frequency_1_QualityScore_FFHGHHHIJJJJIIJIJIIIJJBAAHFHGIJDECFHIIIIGIIIJJIJIJJIJJJGIIIIIJJJJJIIICGIIDHHHHHFBDEDDDEEBDBBBD_Mismatch_1_Sense_+_Library_PoolT
ATTATCATAAACATATGAATAGTAATAGAGAATATAGAATAATTATCATAAACATCCGATGATCCGAGTGTAATATATCGTTTGGATCGGACGA
>Frequency_1_QualityScore_FFHHHHHJJJJJJJJJJJJJHEHIJIJJIJJIJJJJJJJJJJIJJJIJIJJHHHHHH=?CHFFFFFFFEEDEEEDDEEEEDEEDDDDDDCDDBD_Mismatch_2_Sense_+_Library_PoolT
GATGTGCAGCTTTTCCCTGGAACATCGACCGACAATTATCATAAACATATGAATAGTAATAGATAATAGAGAATAATTATCATAAACATCCGAT
>Frequency_1_QualityScore_FFHHHHHJJJJJIJJJIJIJGGIIIJIJJJJJJJIIJJJJJJJJJIJJIJJJJJJJJJJJJJJHHH?BEAEFEEEEEDDDDDDDDDDC?BDDB>_Mismatch_1_Sense_+_Library_PoolT
GATCATAAACATATGAATAGTAATAGAGAATAGAGAATAATTATCATAAACATCCGATGATCCGAGTGTAATATATCGTTTGGATCGGACGAGA
>Frequency_1_QualityScore_FFGHHHGGIIJJJJJJJJJJJJJJJJIJIJJIGGIIJJJDIJEIIIJJJJJIIJJJJJJIHJJJIJJJFEHEFFFFDDACCFEDEEEEEDDBDD_Mismatch_1_Sense_+_Library_PoolT
TCTACCGACAATTATCATAAACATATGAATAGTAATAGAGAATAGAGAATAATTATCATAAACATCCGATGATCCGAGTGTAATATATCGTTTG
>Frequency_1_QualityScore_DDHHHHHFHGIIJGGIIIJIGHGIIJJJJJJJJJJJGIJ8DHIBHIJJJJJHI@@CGGIIGIIIJJHHHFDEFD@=@B@DBDDDDDEDDCDDDC_Mismatch_2_Sense_+_Library_PoolT
TGAATAGTAATAGAGAATAGAGAATAATTATCATAAACACCCGATGATCCGAGTGTAATATATCGTTTGGATCGGACGAGATTTGCACTTTTGC
>Frequency_1_QualityScore_FFGHHHHIJJIJIIJJJJJJIJJJJJGIJJIIJIJIJJJJJJJIJHIJJHHHHHHHFB?;CECEEEEEEDDEEDEEDDDDDDDDDBDDCECCDD_Mismatch_1_Sense_+_Library_PoolT
AGCTTTTCCCTGGAACATCGACCGACAATTATCATAAACATATGAATAGTAATAGAGAATAGATAATAATTATCATAAACATCCGATGATCCGA
>Frequency_1_QualityScore_FEHHHHHJIIIDIHIIIIJJIIDIIJJJJJJJJJJJJJJIJJJJIJGHFHIIIIIJJJJJJJJHHHHFFABDD=BDDDDDDDDCDCDDDDDEDD_Mismatch_2_Sense_+_Library_PoolT
TAATAGAGAATTGAGAATAATTATCATAAACATCCGATGATCCGAGTGTAATATATCGTTTGGATCGGACGAGATTTGCACTTTTGCTGTAACC
>Frequency_1_QualityScore_FFGHHHHJJJJIJJJJIJJJIJIGHIIIJJJJJJJJJJJJIIIJJJJJJHFDDDDDDEDEEDDDDDDDEEEDDDDCDEEEDDDDDDDDDDDDDD_Mismatch_2_Sense_+_Library_PoolT
GGAGGCCAAAGCGAGGAATGATGTGCAGCTTTTCCCTGGAACATCGACCGACAATTATCATAAACATATGAATAGTAATAGAGAATAGAGAATA
>Frequency_1_QualityScore_?BFD>1)@CBFFI@DCA>FEF4?FFBD4DD@DF<?BF<DF<B9BC>FF88=CFGEF_Mismatch_0_Sense_+_Library_PoolT
ACCGACAATTATCATAAACATATGAATAGTAATAGAGAATAGAGAATAATTATCAT
>Frequency_1_QualityScore_FFHHHHHJJJJJJJJJJJGGGHFIJJJJJJJJJJIJJJJJHIDGFGIIJIHGIJJJIJJJJJHHHFDDDDBDDDDCDDDDDDDDDDD_Mismatch_1_Sense_+_Library_PoolT
AGAGAATAGAGAATAATTATCATAAACATCCGATGATCCGAGTGTAATATATCGTTTGGATCGGACGAGATTTGCACTTTTGCTGTA
>Frequency_1_QualityScore_@?DFFAB?A?CAFFFAFEE>FHHHIIIIGGBCHIIIIIIEGHEEHHEDEEEEECCCCCEDDC>C>>B;5;;ACCCCCCCCCCCCCDDEECED>A_Mismatch_1_Sense_+_Library_PoolT
GCAAGGAATGATGTGTAGTTTTTCCCTGGAACATCGACCGACAATTATCATAAACATATGAATAGTAATAGAGAATAGAGAATAATTATCATAA
>Frequency_1_QualityScore_DDDC?:DB<<?A:FA+@F992A)1111191:CDGDB9B188B??76B0A@-5?=BDB:;@>AC>B_Mismatch_1_Sense_+_Library_PoolT
ATCATAAACATCCGATGATCCGAGTGTAATATATCGTTTGGATCGGACGAGATTTGCACTTTTGC
>Frequency_37_QualityScore_FFHHHHHJJIIJJJJJIIIIJIIIIIIJJJHIEGFHIIIIJIJIHIIIIIIIIHGHFEEDDDDDDEDDCCCDDDDCDEDDDCCCCDDCDEDDDD_Mismatch_0_Sense_+_Library_PoolT
GAATAATTATCATAAACATCCGATGATCCGAGTGTAATATATCGTTTGGATCGGACGAGATTTGCACTTTTGCTGTAACCAGGGATTTTAGCTC
>Frequency_35_QualityScore_FFHHHHHIIIFHDFFHHIIIHIIIIIIIIIIIIIGHIHIFHHIHHHHHHGGGFFFEEEEEDDDCBCDDDCDDDDDDDDDCCDDDDBCCDDCDDD_Mismatch_0_Sense_+_Library_PoolT
CGATGATCCGAGTGTAATATATCGTTTGGATCGGACGAGATTTGCACTTTTGCTGTAACCAGGGATTTTAGCTCTTCTTCTTTTGTTTTCATAT
>Frequency_34_QualityScore_FFHHHGGIIIIIJFHCFGHIIHIHIIIHIJIHIIIIIGHIHIEHHIGHGGGGGGFFFFFEDDDDCCCACACDEDCDCDDDDDDDDDDDBDDDCD_Mismatch_0_Sense_+_Library_PoolT
ATCCGATGATCCGAGTGTAATATATCGTTTGGATCGGACGAGATTTGCACTTTTGCTGTAACCAGGGATTTTAGCTCTTCTTCTTTTGTTTTCA
>Frequency_34_QualityScore_FFHHHHHJIIIIIIJJIFHCFEHHHIJIIJIIIJJJIIJIIGIIGGEFGGGFFEEEEEEEDEDDDDCDDCCBDCCCECCCCCDCDCCCDDDDBC_Mismatch_0_Sense_+_Library_PoolT
AAACATCCGATGATCCGAGTGTAATATATCGTTTGGATCGGACGAGATTTGCACTTTTGCTGTAACCAGGGATTTTAGCTCTTCTTCTTTTGTT
>Frequency_1_QualityScore_FFBHHHHJJIIJGIIIIEECFFHIIIIJJJJJJJJIIEHEHDFHGHIIGFEHEHFFFFFFECEEEEEDDBDDDDDCDDDDCDDDCDDDDDCDBD_Mismatch_0_Sense_+_Library_PoolC
AAACATCCGATGATCCGAGTGTAATATATCGTTTGGATCGGACGAGATTTGCACTTTTGCTGTAACCAGGGATTTTAGCTCTTCTTCTTTTGTT
>Frequency_30_QualityScore_EFHHHHHJIIIGIDGGHIIHIHIIIHIIIHIIIIIFHIHIGGHHGGGGGGFGFFEEEEEDEDDCCABCCCDCCCCDDDDCDCCDDD@BCDCCDD_Mismatch_0_Sense_+_Library_PoolT
CCGATGATCCGAGTGTAATATATCGTTTGGATCGGACGAGATTTGCACTTTTGCTGTAACCAGGGATTTTAGCTCTTCTTCTTTTGTTTTCATA
>Frequency_29_QualityScore_FEGGGHGJIJIIIIIIIIIIIIIIIIIIIIIIIIJGIDFGHHIIIIIIIHIIIIHHIIHEGFDDBCDDDBDCCCDDDDDDCCDDCDCCCACCDD_Mismatch_0_Sense_+_Library_PoolT
ATAGAGAATAATTATCATAAACATCCGATGATCCGAGTGTAATATATCGTTTGGATCGGACGAGATTTGCACTTTTGCTGTAACCAGGGATTTT
>Frequency_1_QualityScore_FFHHHHHJJJJIGGGHIIJJJJJIJJJIJGIIJJJJJBFBGIIJIIJJGGHIJGIJIIJJJFFDDDEDC@DDDDDDDCDDDDEDDDDDBDDDDD_Mismatch_0_Sense_+_Library_PoolC
ATAGAGAATAATTATCATAAACATCCGATGATCCGAGTGTAATATATCGTTTGGATCGGACGAGATTTGCACTTTTGCTGTAACCAGGGATTTT
>Frequency_29_QualityScore_FFHHHHHJJFIDGGHIIIIIJJJIIJIIIIJIIGHIHIGHIIIIIIIIIIHHGGGGFFFEEEDBDDDDECCDDDDDDDDDDDDDBDDDDDEEED_Mismatch_0_Sense_+_Library_PoolT
GATGATCCGAGTGTAATATATCGTTTGGATCGGACGAGATTTGCACTTTTGCTGTAACCAGGGATTTTAGCTCTTCTTCTTTTGTTTTCATATG
>Frequency_28_QualityScore_FFGFHGGJIIIJHIIIIHHHHIHIIIHICEFHIIIHIIIHGHHIHHHIHHGGGFFDBDEEDDDCCDDCCBCCCDCCDCCCCCCBBDBBCCCCCC_Mismatch_0_Sense_+_Library_PoolT
AATTATCATAAACATCCGATGATCCGAGTGTAATATATCGTTTGGATCGGACGAGATTTGCACTTTTGCTGTAACCAGGGATTTTAGCTCTTCT
>Frequency_27_QualityScore_EEGGHHHHHEFGIIIIJIJIIIIJIJIJIIIHIIIIHIIIIIIIJJJIIIIHHGGGGFFEECDDDDDCDCCCCDDDDDCCDDBCCDDDDDEDDE_Mismatch_1_Sense_+_Library_PoolT
TGATCCGAGTGTAATATATCGTTTGGATCGGACGAGATTTGCACTTTTGCTGTAACCAGGGATTTTAGCTCTTCTTCTTTTGTTTTCATATGAA
>Frequency_27_QualityScore_EFHGHHGIIIIIIIEHCFFHHIHIHIIIHIIIIIIIIHGHHGHFGHHHFFGGFFEDEEEEEDDDDCCCBBCCDDCCCCCCCDDCDDDDDACDDD_Mismatch_0_Sense_+_Library_PoolT
CATCCGATGATCCGAGTGTAATATATCGTTTGGATCGGACGAGATTTGCACTTTTGCTGTAACCAGGGATTTTAGCTCTTCTTCTTTTGTTTTC
>Frequency_26_QualityScore_FFGGGHHIIIIIIIIIDGDFEGHHHIHIIIIHIIIIIIIHGHIGHFGGGFGGFFEEEEDDDDCDDDCCDCBCCCDECCCDCDDDDDCDDCCBCC_Mismatch_0_Sense_+_Library_PoolT
AACATCCGATGATCCGAGTGTAATATATCGTTTGGATCGGACGAGATTTGCACTTTTGCTGTAACCAGGGATTTTAGCTCTTCTTCTTTTGTTT
>Frequency_26_QualityScore_FFHHHHHJJJJIIJIIIJJFHCFFHIIIJIJIIHIIJJIIIIIFHHGHEGGGGGFEEFEEEEEEDDEDDCCCDCDCDDEDCDDDDDDDDDDDDD_Mismatch_0_Sense_+_Library_PoolT
ATAAACATCCGATGATCCGAGTGTAATATATCGTTTGGATCGGACGAGATTTGCACTTTTGCTGTAACCAGGGATTTTAGCTCTTCTTCTTTTG
>Frequency_24_QualityScore_FFHHHHHIIIIIIJIIIIHIIIHIHIIHIGIDFEHIIIIIIIIGHHHHHHHHHFGGEEDDDDDDEDDCCBCCCCCDDCCDCCBBCCCCDCBCCC_Mismatch_0_Sense_+_Library_PoolT
AATAATTATCATAAACATCCGATGATCCGAGTGTAATATATCGTTTGGATCGGACGAGATTTGCACTTTTGCTGTAACCAGGGATTTTAGCTCT
>Frequency_1_QualityScore_FFHHHHHJJJJJJJJJIJJJJJJJIJJJJIJGHGIIJJJJJJIHIIJJJJJJJGIJHHFFFFEEEEEEDCDDDDDDEDDDDDDBDDDDEDCDDD_Mismatch_0_Sense_+_Library_PoolC
AATAATTATCATAAACATCCGATGATCCGAGTGTAATATATCGTTTGGATCGGACGAGATTTGCACTTTTGCTGTAACCAGGGATTTTAGCTCT
>Frequency_23_QualityScore_FFHHHHHJJJIIIIIIIIFHCFFHHIIHHIIIIIIJIIIIIJGHIGHEFGGGGGFFFFEEEEDDDDDDDBCCBCDCDEDCDDDDDDDDDDDDCA_Mismatch_0_Sense_+_Library_PoolT
TAAACATCCGATGATCCGAGTGTAATATATCGTTTGGATCGGACGAGATTTGCACTTTTGCTGTAACCAGGGATTTTAGCTCTTCTTCTTTTGT
>Frequency_23_QualityScore_FFHHGHGIJJJIIIIIJJJJFHCFEHIIIIIJJHIIIJJIIJIIGIJHIEGGGGFFFFEEEDEEDDDDDBCCDDBCDDDEDCCDDDDDDDDDDD_Mismatch_0_Sense_+_Library_PoolT
CATAAACATCCGATGATCCGAGTGTAATATATCGTTTGGATCGGACGAGATTTGCACTTTTGCTGTAACCAGGGATTTTAGCTCTTCTTCTTTT
>Frequency_23_QualityScore_FFGHHHHIJIIIIIHDHCEEGGHGHHIJIHIIIIIIIIIFHHGHFHHHGGFGGGFEEEEEDDDDDCCCCBCCCCECCCCCCDDDDDDDCDACCD_Mismatch_0_Sense_+_Library_PoolT
ACATCCGATGATCCGAGTGTAATATATCGTTTGGATCGGACGAGATTTGCACTTTTGCTGTAACCAGGGATTTTAGCTCTTCTTCTTTTGTTTT
>Frequency_20_QualityScore_FEGGHHFIEFFHHIIIIIIIIIJIIHIIIIGIIHHFGHIIGHIIIIIHHHHGGGGGFFEECCDDDDDCCDCDDDDDDDDDDBDDDDCDDDDDDD_Mismatch_1_Sense_+_Library_PoolT
GATCCGAGTGTAATATATCGTTTGGATCGGACGAGATTTGCACTTTTGCTGTAACCAGGGATTTTAGCTCTTCTTCTTTTGTTTTCATATGAAT
>Frequency_20_QualityScore_FFGHHHHIIIIIJIJIIJIIIIIJIIJGHEGGIIIIJIIJIIIIIIIJIIIFHIEFDEEEEEEEDEDDDCDCCDDDDDCCDACCCDECBCDDDC_Mismatch_0_Sense_+_Library_PoolT
TAATTATCATAAACATCCGATGATCCGAGTGTAATATATCGTTTGGATCGGACGAGATTTGCACTTTTGCTGTAACCAGGGATTTTAGCTCTTC
>Frequency_18_QualityScore_FFHHHHHJHIEGGHIIIJIJIJJJJJJJJJJJIIJIJHIJIIJJJJJJJIIIHHGGHGFFEECEEEDEDDDDDDDDDDDDDDDBDDDDDEEEED_Mismatch_0_Sense_+_Library_PoolT
ATGATCCGAGTGTAATATATCGTTTGGATCGGACGAGATTTGCACTTTTGCTGTAACCAGGGATTTTAGCTCTTCTTCTTTTGTTTTCATATGA
>Frequency_17_QualityScore_FFHHHHHJJJIJIJJJJJJIJJJJIJJIJJJJHHEGGHIIIJIJIIIIIIIIIIIIGHGEDACDDDDDDCCDDDDDDDDDDDDCDDBCDDDECC_Mismatch_0_Sense_+_Library_PoolT
GAGAATAATTATCATAAACATCCGATGATCCGAGTGTAATATATCGTTTGGATCGGACGAGATTTGCACTTTTGCTGTAACCAGGGATTTTAGC
>Frequency_16_QualityScore_FFHHHHHJJJJJHIEGGIIIIIHIJJIIJJJJJJJIHIJHIHIIIIJIIHHHHGGFFFFFEEEDDDCDDCCEDCDDDDDDDDDDDDDBDDDDDE_Mismatch_0_Sense_+_Library_PoolT
TCCGATGATCCGAGTGTAATATATCGTTTGGATCGGACGAGATTTGCACTTTTGCTGTAACCAGGGATTTTAGCTCTTCTTCTTTTGTTTTCAT
>Frequency_1_QualityScore_FFHHHHHJJJJJIIFHHHIJIIIJJJIJJJIJJJJJIJJJJIJJJGJJIHHHHGFFFFFFFEEDDDBDDCCDDDDDDDDDDDDDDDDBDDDDDE_Mismatch_0_Sense_+_Library_PoolC
TCCGATGATCCGAGTGTAATATATCGTTTGGATCGGACGAGATTTGCACTTTTGCTGTAACCAGGGATTTTAGCTCTTCTTCTTTTGTTTTCAT
>Frequency_16_QualityScore_FFHHGHHIIIIJJJIIIIIIJJJFHEGFHIIIJIJJJIIJJIIIJIIGHIHGFGGFEEFEEEDEEEDDCCDDDDCCCCCCCCEDCDDDDDDDDD_Mismatch_0_Sense_+_Library_PoolT
TATCATAAACATCCGATGATCCGAGTGTAATATATCGTTTGGATCGGACGAGATTTGCACTTTTGCTGTAACCAGGGATTTTAGCTCTTCTTCT
>Frequency_14_QualityScore_FFGGHHHJIIJIIIIIIIIIIJJIIFHDGGHIHIIIIJJHIIIIIIIIIHIIFGEEEEEEEEDEEEDDDCCDECCDDCCAACCDEDCCCDCCDD_Mismatch_0_Sense_+_Library_PoolT
ATTATCATAAACATCCGATGATCCGAGTGTAATATATCGTTTGGATCGGACGAGATTTGCACTTTTGCTGTAACCAGGGATTTTAGCTCTTCTT
>Frequency_13_QualityScore_FFHHHGHJJIIJJIIIJIJJJJFHBGFHIIJJJIJJIIJJJJIIIIHHIGGEFFFEEDDDDDEDDDDCCBCCCCCCBCDCDEDDDCDDDDDDDD_Mismatch_0_Sense_+_Library_PoolT
ATCATAAACATCCGATGATCCGAGTGTAATATATCGTTTGGATCGGACGAGATTTGCACTTTTGCTGTAACCAGGGATTTTAGCTCTTCTTCTT
>Frequency_1_QualityScore_FFHHHHHJJJJJJJJJJJJJJJGIFHHIJJJJJJIJIJJJJJJIJJJJJJHHHHFFFFFFEEEEEDDDDCDDDDDCBCDDDEDCDDDDDDDDDD_Mismatch_0_Sense_+_Library_PoolC
ATCATAAACATCCGATGATCCGAGTGTAATATATCGTTTGGATCGGACGAGATTTGCACTTTTGCTGTAACCAGGGATTTTAGCTCTTCTTCTT
>Frequency_13_QualityScore_FFHHHHHJJJJJJJJJJJJJJIJJJJIJJJJJJHIFGGIIIJJJJJJHIJJIIIIIIHHGDECDEEDDECDDDDDDDDDDEDDDDDDCCCDDDC_Mismatch_0_Sense_+_Library_PoolT
AGAGAATAATTATCATAAACATCCGATGATCCGAGTGTAATATATCGTTTGGATCGGACGAGATTTGCACTTTTGCTGTAACCAGGGATTTTAG
>Frequency_12_QualityScore_FFHGHHHJJJJJJJJJJJJJIJJJJJJJGIFGFIIIJJIJJJIIJJJIJJIIGHHGGEEFEEEEEEDDDCDDDDDEDDDDDCBDDDDEDDDDDD_Mismatch_0_Sense_+_Library_PoolT
ATAATTATCATAAACATCCGATGATCCGAGTGTAATATATCGTTTGGATCGGACGAGATTTGCACTTTTGCTGTAACCAGGGATTTTAGCTCTT
>Frequency_12_QualityScore_FFHHHGHIIIIIIIIIIIIIIIIIDHCFGGIIIIIIIJHIIJIIIIIIGHHEFEFEEEEEEEDDEEDDDDCDDDDCCCADDDDEDDDCDDDDDD_Mismatch_0_Sense_+_Library_PoolT
TTATCATAAACATCCGATGATCCGAGTGTAATATATCGTTTGGATCGGACGAGATTTGCACTTTTGCTGTAACCAGGGATTTTAGCTCTTCTTC
>Frequency_12_QualityScore_FFGGGGHHIIIIIHIIIHIHIGH@EEGHHIHIIIHHIIHGGGIIIGGHEGDDFFEEEFEEEEDCDDDCC@ABCBBAACCCEB@BCDCCDDACCC_Mismatch_0_Sense_+_Library_PoolT
TCATAAACATCCGATGATCCGAGTGTAATATATCGTTTGGATCGGACGAGATTTGCACTTTTGCTGTAACCAGGGATTTTAGCTCTTCTTCTTT
>Frequency_11_QualityScore_FFHHHGGIIIJJJIJIIIIIIJIHIHIIJHIGHDGGGIIIIIIJIIIJIIIIIIIDGFDDAADDDDDDCACDDDDCCCDDDCCCDBDDDDDCDC_Mismatch_0_Sense_+_Library_PoolT
AGAATAATTATCATAAACATCCGATGATCCGAGTGTAATATATCGTTTGGATCGGACGAGATTTGCACTTTTGCTGTAACCAGGGATTTTAGCT
>Frequency_9_QualityScore_FFHGHGHJJJJJIJIIJJJJIIIIJJHJJJJJIJHHFGGHHIIIIJJJGIIJJIJIIIGHHDEBDEDDCCCDDDDDDDDDBDDDDDCDBCDDDD_Mismatch_0_Sense_+_Library_PoolT
TAGAGAATAATTATCATAAACATCCGATGATCCGAGTGTAATATATCGTTTGGATCGGACGAGATTTGCACTTTTGCTGTAACCAGGGATTTTA
>Frequency_2_QualityScore_FFHGHHGJJIIJEGGHIIIIJJJJIIIJIJJJIJHIJIJIHIIJJIIIIIIIGGGFGFEEEEEDAEEDDCDDDDDDDDDDDDDDDACDDCDEEE_Mismatch_1_Sense_+_Library_PoolT
AGATGATCCGAGTGTAATATATCGTTTGGATCGGACGAGATTTGCACTTTTGCTGTAACCAGGGATTTTAGCTCTTCTTCTTTTGTTTTCATAT
>Frequency_2_QualityScore_ECHHHHHIEGGEGGHGIHHIIHH=7;EEHGIGHIEECEHIDHIIFACAAEEEECEEEEDDDDDCC?CCDB?CC@AC???ADA?BCBB?ABBBCC_Mismatch_1_Sense_+_Library_PoolT
GCATAAACATCCGATGATCCGAGTGTAATATATCGTTTGGATCGGACGAGATTTGCACTTTTGCTGTAACCAGGGATTTTAGCTCTTCTTCTTT
>Frequency_1_QualityScore_FFHHHHHJJIJGGJJJJGGIJJIHIGIJIGIDG?DGIIHJJJJJJJJJJJIJJIIDHHBEDDEDEDEDDDDDDDDDDCDDDDDDD?CDDDEDDD_Mismatch_1_Sense_+_Library_PoolT
ATAATAATTATCATAAACATCCGATGATCCGAGTGTAATATATCGTTTGGATCGGACGAGATTTGCACTTTTGCTGTAACCAGGGATTTTAGCT
>Frequency_1_QualityScore_FDHHHFDHIIJJIJJJJJIIJHIIIJGHDFFGIIIIJJJJJJJJJJIJIJBHIBFHFFFFEDEEEEECCCDC_Mismatch_0_Sense_+_Library_PoolT
AATTATCATAAACATCCGATGATCCGAGTGTAATATATCGTTTGGATCGGACGAGATTTGCACTTTTGCTCA
>Frequency_1_QualityScore_FFHHHHHJEGGJIFHCFCFGIIGCGBHGHIJJJJJJIIGIGIGHGIJJJIIFHGGHHFFEFDFDDDDBC>CCEDDDDDDC_Mismatch_1_Sense_+_Library_PoolT
ATCCTATGATCCGAGTGTAATATATCGTTTGGATCGGACGAGATTTGCACTTTTGCTGTAACCAGGGATTTTAGCTCTTA
>Frequency_1_QualityScore_FFHHHHHJIJJJJJJJGIFGFIFIEHIJIJIJJJJHJJJJIIJIIIJGHDEEHFFFFFFEEEEEEEDBDDDDDDDEDDDDDDDDDDDDDDDBDD_Mismatch_0_Sense_+_Library_PoolT
AACATCCGATGATCCGAGTGTAATATATCGTTTGGATCGGACGAGATTTGCACTTTTGCTTTAACCAGGGATTTTAGCTCTTCTTCTTTTGTTT
>Frequency_1_QualityScore_FFHHHGHJJHJHGIJJJFIIIJJIHJIIIJJIIHIIHIHIIJ4CGIJJIIJHHHHHHFFFFFDDCEDDEDDDDDDDDDDDDDDC?CDDDDEDDD_Mismatch_1_Sense_+_Library_PoolT
GATGATCCGAGTGTAATATATCGTTTGGATCGGACGAGATTTACACTTTTGCTGTAACCAGGGATTTTAGCTCTTCTTCTTTTGTTTTCATATG
>Frequency_1_QualityScore_FFHHHHHJJJJJJJJJJJJJJIJJJJJJJFHFGGIIIJJJIJJJJGIJJIJIJGHFFCCBDDDDEDDDDCDDDDDDEDDDDDD?CDDDEDDDDD_Mismatch_1_Sense_+_Library_PoolT
TATAATTATCATAAACATCCGATGATCCGAGTGTAATATATCGTTTGGATCGGACGAGATTTGCACTTTTGCTGTAACCAGGGATTTTAGCTCT
>Frequency_1_QualityScore_FFHHHGHJJJJJJJJJJJJJJJHIDHGIJJJJJJJJJJJJJJJJJJIJJGFFFFFFFFEEEEEEDDDDDACDDDDDBCDDDEDDDDDDD_Mismatch_0_Sense_+_Library_PoolT
ATCATAAACATCCGATGATCCGAGTGTAATATATCGTTTGGATCGGACGAGATTTGCACTTTTGCTGTAACCAGGGATTTTAGCTCTAC
>Frequency_1_QualityScore_FFHHH+CGHIJJIIJJIJJJJJJIJIIJJJGHFFBGIIIIIJJJHIJJHEHJIJDGFBC<=CCDDACCDCCDDDDDDEDD@BDDBCCDDEDDDD_Mismatch_1_Sense_+_Library_PoolT
GAATACTTATCATAAACATCCGATGATCCGAGTGTAATATATCGTTTGGATCGGACGAGATTTGCACTTTTGCTGTAACCAGGGATTTTAGCTC
>Frequency_1_QualityScore_FFHHHHHJJJHJJJJJJJGJJJHJJJIJJJJJJJJJIJIJJJGIJJJHHEEHFEFFFFEEDEEEDEDDDBDDBDDDDFDDDDDDDDDDDDDDDD_Mismatch_2_Sense_+_Library_PoolT
GAAACATCCGATGATCCGATTGTAATATATCGTTTGGATCGGACGAGATTTGCACTTTTGCTGTAACCAGGGATTTTAGCTCTTCTTCTTTTGT
>Frequency_1_QualityScore_FFHHHFDEGEG@HHHGEH;EEA>GFGFADGHIGGGAGIIIGF:5541?EEEFFDFFEFCE@AC@ACDB?@1?A>CFDDDCCDDD:CC<:ACB_Mismatch_0_Sense_+_Library_PoolT
AACATCCGATGATCCGAGTGTAATATATCGTTTGGATCGGACGAGATTTGCACTTTTGCTGTAACCAGGGATTTTAGCTCTTCTTCTTTTGT
>Frequency_1_QualityScore_FFHGHHHJJJJJJIJJGIIGIIJJJJFGHGIJJIJJJFFHIIJIIIIGDEHGIAHHHGGFDFFFFDEEEEECCCCDDD@DDDDDC@CDDDDCDD_Mismatch_1_Sense_+_Library_PoolT
TTATCATAAACATCCGATGATCTGAGTGTAATATATCGTTTGGATCGGACGAGATTTGCACTTTTGCTGTAACCAGGGATTTTAGCTCTTCTTC
>Frequency_1_QualityScore_FFGHGHFGICFBCC>BGEIHGGIEHEHIIGIIIGHIGGGIIIIICHGGIIHHHGEHHFFFEDDACEDCFCCCDACCDDDDDDCA?CDDCADAB:_Mismatch_0_Sense_+_Library_PoolT
GATGATCCGAGTGTAATATATCGTTTGGATCGGACGAGATTTGCACTTTTTCTGTAACCAGGGATTTTAGCTCTTCTTCTTTTGTTTTCATATG
>Frequency_1_QualityScore_FFHHHHHJJIJJJJJJIJJJJJIHJGGIJJJJJBFFHHJJJJJJJIJJIJJJJJHHFDDDBDDDACEDDCCDDDDDDCCCDDD@BDCDDDEDDC_Mismatch_1_Sense_+_Library_PoolT
CGAATAATTATCATAAACATCCGATGATCCGAGTGTAATATATCGTTTGGATCGGACGAGATTTGCACTTTTGCTGTAACCAGGGATTTTAGCT
>Frequency_1_QualityScore_BDHGHGFGEGFG<FHH>EHIGDHIGICGCDGG::D7@FHIIHIHIIGIIIFDHAB8BE:?A?(;?CCD?>>CCA(:AACCCCCBC?CCCDDDDD_Mismatch_0_Sense_+_Library_PoolT
ATGATCCGAGTGTAATATATCGTTTGGATCGGACGAGATTTGCACTTTTGCCGTAACCAGGGATTTTAGCTCTTCTTCTTTTGTTTTCATATGA
>Frequency_1_QualityScore_FFHHHHHJJJJJJJJJJJIIIIJJIJJJJJJJJIJDGGIIJJJJJJJIJJJIJJJJJJHHHFFFFFFEEEEEEDDDDDDDEDDDBDDDDDDDED_Mismatch_1_Sense_+_Library_PoolT
GGAGAATAATTATCATAAACATCCGATGATCCGAGTGTAATATATCGTTTGGATCGGACTAGATTTGCACTTTTGCTGTAACCAGGGATTTTAG
>Frequency_1_QualityScore_FFHHHDFGGGGIEGIIIJJJJIIIGIIIJIGIIJJIIJIGIGIIIIGEGH;=@CAEDHIIJHHHHFFFFEDDCDD@BBBDDDCDCDCCCCABDB_Mismatch_0_Sense_+_Library_PoolT
ATAGTAATAGAGAATAGAGAATAATTATCATAAACATCCGATGATCCGAGTGTAATATATCGTTTGGATCGGACGAGATTTGCACTTTTGCGAA
>Frequency_1_QualityScore_FFHHHHHJJJJJJJJJJJJJJJJJJJJJJJJJJGHHIJJJJJJJIHIIIJJJJJJIJHHFEFEEEEEEDCDDDDDDCDEDDDDDDDDDDDEDDD_Mismatch_0_Sense_+_Library_PoolT
AGAATAATTATCATAAACATCCGATGATCCGAGTGTAATATATCGTTTGGATCGGACGAGATTTGCACTTTTGCTGTAACCAGGGATTTTAGCA
>Frequency_1_QualityScore_FFHHHHHJJJJJJJIJJJJJJJHIEGGIJJJJJJJJIJJJIJJJJJJJJJHHHHFFFFFFEEEEEED@CCCCDDDDB?CDDCCDDDDC_Mismatch_0_Sense_+_Library_PoolT
ATCATAAACATCCGATGATCCGAGTGTAATATATCGTTTGGATCGGACGAGATTTGCACTTTTGCTGTAACCAGGGATTTTAGCTCTA
>Frequency_1_QualityScore_FFHHGFHGFGIHIJJGIIIIGIGEIIGGIIGBD?DGIEIJIGHHHJIJJGCHGIJDFCDDDDCC@>ACDCCCCDCDEDCDBDBDDDCADC_Mismatch_0_Sense_+_Library_PoolT
AATAATTATCATAAACATCCGATGATCCGAGTGTAATATATCGTTTGGATCGGACGAGATTTGCACTTTTGCTGTAACCAGGGATTTTAG
>Frequency_1_QualityScore_FFHHHGHEHIIHJIJJIIJJIIIJJJFIIJJGHIHJGIJJIJJJJJJJIJJJJHHHHHHFFFEEDEFEDDDDDDDDDDDDDDDCDDDDEEEEAD_Mismatch_2_Sense_+_Library_PoolT
TGATCCGATTGTAATATATCGTTTGGATCGGACGAGATTTGCACTTTTGCTGTAACCAGGGATTTTAGCTCTTCTTCTTTTGTTTTCATATGAA
>Frequency_1_QualityScore_FFHHHHHJJJJJJJJJGIIIGIIJJJIJJJJGIJIJJJJGIJIJJJJJIJJJJHHHHFFEFFFEEDEEEDEDDDDEDDDACDDDDDDDDD?ACD_Mismatch_2_Sense_+_Library_PoolT
AGGAACATCGACCGACAATTATCATAAACATATGAATAGTAATAGAGAAAAGAGAAGAAACTGACATAGATGCTATGGGTACGATAAGAAATTA
>Frequency_1_QualityScore_FFHHHHHJJJJJJJJJJJJJJJJJJJJJIJGGGIJJJJJJJJJJIJJJJJJJFHHEFFDEEEEEDDDDDCDDDDCDDCDDDDBDDDDEDDDDDD_Mismatch_1_Sense_+_Library_PoolT
ATAATTATCATAAACATCCGATAATCCGAGTGTAATATATCGTTTGGATCGGACGAGATTTGCACTTTTGCTGTAACCAGGGATTTTAGCTCTT
>Frequency_1_QualityScore_EDFHHGHIJIIIIGICHIEFHDG;FCFCGIIIGIIGHGIIJIGHJJIDHIGHB?CDFFCBEDEE:@CC@;>ACDDDB8ACDCBCDDDC>_Mismatch_0_Sense_+_Library_PoolT
TATCATAAACATCCGATGATCCGAGTGTAATATATCGTTTGGATCGGACGAGATTTGCACTTTTGCTGTAACCAGGGATTTTAGCTCTA
>Frequency_1_QualityScore_FFHHHHHJJJJJJJJGIDGFIIHHIIJJJIJJJIJJJJJHIHHFFDDEEEEEDDDDDDDDDDEDDDDDDDDDDDEDDDDDDDDDDDDDDDDDDD_Mismatch_1_Sense_+_Library_PoolT
CCATCCGATGATCCGAGTGTAATATATCGTTTGGATCGGACGAGATTTGCACTTTTGCTGTAACCAGGGATTTTAGCTCTTCTTCTTTTGTTTT
>Frequency_1_QualityScore_FFHHHGGJJJJJHICGHIIJ>GGIJJIIJJJJJJJIHIIHJHHHHHHHFFFFFFEEDEEEDDDDDDDDDCCFDDDDDDDDDDDDDDDDDDDDCD_Mismatch_1_Sense_+_Library_PoolT
CCCGATGATCCGAGTGTAATATATCGTTTGGATCGGACGAGATTTGCACTTTTGCTGTAACCAGGGATTTTAGCTCTTCTTCTTTTGTTTTCAT
>Frequency_1_QualityScore_FFHHHHHGIJJJJJJJJJIIJJJJJJJJJJJJJJJJJJIJJJJJJJJJIJJJJJIHHHHHHHFFFFFFEEEEEDEFEDDEEDDDDDDDDDDDDD_Mismatch_2_Sense_+_Library_PoolT
TGTATAGTTTTTCCCTGGAACATCGACCGACAATTATCATAAACATATGAATAGTAATAGAGAATAGACAATAATTATCATAAACATCCGATGA
>Frequency_1_QualityScore_ADHDFHHGHIIIIHHIIGE?CCFEDGHGHIIGFHIHAGHGB?FEEB5AACAE>CFFFFECCEC>@A>@BB=8<CCCDCC@C@CCDACCDDDDAC_Mismatch_1_Sense_+_Library_PoolT
CAACATCCGATGATCCGAGTGTAATATATCGTTTGGATCGGACGAGATTTGCACTTTTGCTGTAACCAGGGATTTTAGCTCTTCTTCTTTTGTT
>Frequency_1_QualityScore_FFHHHHHJJJJJJJJJJIIEGEHGGJJJJJJJJJIJJJJJIJIJJJIFHHHHHHFFFFFEEEEDEDDDD@BDDDDDECDDDCDDDDDDDDDDDD_Mismatch_0_Sense_+_Library_PoolT
AAACATCCGATGATCCGAGTGTAATATATCGTTTGGATCGGACGAGATTTGCACTTTTGCTTTAACCAGGGATTTTAGCTCTTCTTCTTTTGTT
>Frequency_1_QualityScore_FFHHHGGJJIJJJJJJJJJJJJGIEFDIIJIIIJJJIJJIJGHIJJGGJIEEEFFFFFFEEE@BDDDDCDDACDBDBDDDDEDCCDDDDDCDDD_Mismatch_0_Sense_+_Library_PoolT
ATCATAAACATCCGATGATCCGAGTGTAATATATCGTTTGGATCGGACGAGATTTGCACTTTCGCTGTAACCAGGGATTTTAGCTCTTCTTCTT
>Frequency_1_QualityScore_B;DD<D>A?ECBF,3<A:?F<EE:EEEEEID)80B<?DBDE9BBDA:06;8A4(-:9<8(6(;5>>;;>>>>>AAA_Mismatch_2_Sense_+_Library_PoolT
AATAATTATCATAGACATCCGATGATCCGAGTGTAATATATCGTTCGGATCGGACGAGATTTGCACTTTTGCTGTA
>Frequency_1_QualityScore_FFHHHHHJJJJJJHICGHGIJIIIJJIHJJJJJJJJJHIIIJGIJJJJHHHHHHFFFFFFEEEEDDD?CACDEDDDDDDDDDDDDDDDBDDDDD_Mismatch_1_Sense_+_Library_PoolT
CTCCGATGATCCGAGTGTAATATATCGTTTGGATCGGACGAGATTTGCACTTTTGCTGTAACCAGGGATTTTAGCTCTTCTTCTTTTGTTTTCA
>Frequency_1_QualityScore_FFHHHHHJJJJJJJIJGHIJJJJJJJJJIJJJJIJJJJJJJIJGJHHHHHHFFFFFFDEEDEEDDDDDDDDDDEDDDDDDDDDDDDDDDACDDD_Mismatch_0_Sense_+_Library_PoolT
CATCCGATGATCCGAGTGTAATATATCGTTTGGATCGGACGAGATTTGCACCTTTGCTGTAACCAGGGATTTTAGCTCTTCTTCTTTTGTTTTC
>Frequency_1_QualityScore_FFHHHHHJJIJFFHIJIIJIJJJJJJIHIIIIIGHIIJHJJJJJJJJJJIJJHHHHGHHFFFDCDEEDEDDDDDDDDDDDDDDDDDDDBDDDEE_Mismatch_0_Sense_+_Library_PoolT
GATGATCCGAGTGTAATATATCGTTTGGATCGGACGAGATTTGCACTTTTGCTGTAACCAGGGATTTTAGCTCTTCTTCTTTTGTTTTTATATG
>Frequency_1_QualityScore_DDFHHHBGBEHIIIIIIGDHHEEACEHIIHG)8DEHDHGIGAG8=FDGCHGIBEEFCD@@CCCCDCCC@>ACACDD>CCDD@B?CCACA?@>>>_Mismatch_1_Sense_+_Library_PoolT
AATAATTATCATAAACATCCGATGATCCGAGCGTAATATATCGTTTGGATCGGACGAGATTTGCACTTTTGCTGTAACCAGGGATTTTAGCTCT
>Frequency_1_QualityScore_FFHHHHHJJFHEGHIIGJJJJJJJJJJJJJJJJGIJJJHIJJJJJJJJJJIHHHHHHHFFFFDBEEDDFDDDDDDDDDDDDDDDDCDDDDDDEE_Mismatch_1_Sense_+_Library_PoolT
GATTATCCGAGTGTAATATATCGTTTGGATCGGACGAGATTTGCACTTTTGCTGTAACCAGGGATTTTAGCTCTTCTTCTTTTGTTTTCATATG
>Frequency_1_QualityScore_FFGGHHHIJJJJJJJJIIJJJJIGHFHFIIJJJJJJJHJIJJJJIIJJJIIGGG@GIAEHFEHGFFFFFDEEEDDDBDDDDDEDCDDDDDDDDD_Mismatch_1_Sense_+_Library_PoolT
TATCATAAACATCCGATGATCCGAGTGTAATATATCGTTTGGATCGGACAAGATTTGCACTTTTGCTGTAACCAGGGATTTTAGCTCTTCTTCT
>Frequency_1_QualityScore_DEHFHH;F+AABCHHIGHEB9FCGBBFHIIIIHDH<CFFHIIIIIGHGIIEEEHHEEDF>?CCEECCCCCACACCCCCCCCBCCCC3>CDDDDE_Mismatch_2_Sense_+_Library_PoolT
GATCCGAGTGTAATATATCGTTTGGATCGGACGAGATTTTCACTTTTGCTGTAACCAGGGATTTTAGCTCTTCTTCTTTTGTTTTCATATGAAT
>Frequency_1_QualityScore_BDDDDDD<@)C1<CEE?CEDDDDBCDIE<@<D?;A;\(.=;ACDDC>=@@DAD?DBAA@@???A(5>?AAAAA(55:3>>>A>?>?AAD_Mismatch_2_Sense_+_Library_PoolT
TGATCCGAGCGTAATATATCGTTTGGATCGGACGAGATTTGCACTTTTGCTGTAACCAGGGATTTTAGCTCTTCTTCTTTTGTTTTCAT
>Frequency_1_QualityScore_FFGFHFHFJGIIJJJGGHJHGGGGGGGGCEIDGGGGHHIJJIIEHEGCGIJIBFHEBFEEEEDCCCEDDCACDDDDDDAC?<=BCCDCECCDCD_Mismatch_1_Sense_+_Library_PoolT
AACAATTATCATAAACATCCGATGATCCGAGTGTAATATATCGTTTGGATCGGACGAGATTTGCACTTTTGCTGTAACCAGGGATTTTAGCTCT
>Frequency_1_QualityScore_FFHHHHHJJJJJJJJJJJJJJJJFHDGHIIIJJJIJJIJJJJIJIJJIJJJJEIJHHGGHHFFFFFFEEEEEEDDDDDDDDDEDDDDDDDDDDD_Mismatch_1_Sense_+_Library_PoolT
TATCATAAACATCCGATGATCCGAGTGTAATATATCGTTTGGATCGGACTAGATTTGCACTTTTGCTGTAACCAGGGATTTTAGCTCTTCTTCT
>Frequency_1_QualityScore_FFHHHHHIJJJJJJJJJJIGHFHFIIJJJJJJIHJJJJJJJJJHIIJJEHHHHFFFFFFEEEEEEEDDDDDDDDDDDDDDDCDEDEDDDDDDDD_Mismatch_0_Sense_+_Library_PoolT
ATAAACATCCGATGATCCGAGTGTAATATATCGTTTGGATCGGACGAGATTTGCACTTTTGCTGTAACCAGGGATTTTAGATCTTCTTCTTTTG
>Frequency_1_QualityScore_ADDADF;FHBGHFIAFE3FEGI9E9CE8DHII*?BDHH;DF6A<CC@C47?ACHHHBDD@DEDCC?BBB?CCCCC:>CCA:A>CCCCCC?<?CC_Mismatch_1_Sense_+_Library_PoolT
CATCCGATGATCCGAGTGTAATATATCGTTTGAATCGGACGAGATTTGCACTTTTGCTGTAACCAGGGATTTTAGCTCTTCTTCTTTTGTTTTC
>Frequency_1_QualityScore_FFHHHGHJJJIJJJJJJJGHCGEHIIJJIJJJHJJJJIIJGIGHIHIDEHHGHHFFFFFFEEEEEDE>A@CDDDDDDEDDDDDDDDDDDDDDDA_Mismatch_0_Sense_+_Library_PoolT
TAAACATCCGATGATCCGAGTGTAATATATCGTTTGGATCGGACGAGATTTGCACTTTTGCTGTAACTAGGGATTTTAGCTCTTCTTCTTTTGT
>Frequency_1_QualityScore_FFHGHHGJJJJJJIJJJJBHDFBFHIJJIIJIHIJDAEHIJJIHFBDDDDDACECCDDCCDDD>ADCCDBBBBCDDDECCDDDDCDDCDDDDD?_Mismatch_1_Sense_+_Library_PoolT
GAAACATCCGATGATCCGAGTGTAATATATCGTTTGGATCGGACGAGATTTGCACTTTTGCTGTAACCAGGGATTTTAGCTCTTCTTCTTTTGT
>Frequency_1_QualityScore_ABFFBD>:7A@<HFAGAFFCE?<E<FCFADDEHEA99B:@66@8@;?=CEC>DE;@@C@@A;;3@5>A=6(5?>@><ACCCA@>CCC@@CC<<C_Mismatch_1_Sense_+_Library_PoolT
GACATCCGATGATCCGAGTGTAATATATCGTTTGGATCGGACGAGATTTGCACTTTTGCTGTAACCAGGGATTTTAGCTCTTCTTCTTTTGTTT
>Frequency_1_QualityScore_F@HHFHGJBHCFFHIIIJIIJJJIJJJIJIJJDFHHIGIJJIIIJDHEEEHFFFCCDEEACD@CDDDEDCCCDDDCD@CCCCDA?CDDDE>CDB_Mismatch_0_Sense_+_Library_PoolT
ATGATCCGAGTGTAATATATCGTTTGGATCGGACGAGATTTGCACTTTTGCTGTAACCAGGGATTTTAGCTCTTCTTCTTTTGTTTTCATATTA
>Frequency_1_QualityScore_FFHHHHHEIEGFHJJJJJJJJJJJJJIJJJIGIJIJIJJJJJJJJJHHHHHHFFFFFFDDDACCDDEDDCDDDDDDDDDDDDDDDDDDEEDEEE_Mismatch_2_Sense_+_Library_PoolT
AGATCCGAGTGTAATATATCGTTTGGATCGGACGAGATTTGCACTTTTGCTGTAACCAGGGATTTTAGCTCTTCTTCTTTTGTTTTCATATGAA
>Frequency_1_QualityScore_DD;BDFAE))AC@>EEH>HGGGFIBC?F@ADEFA0@7CF=;C@CE?CF?>??@B3;BB@C@B?5>BB3:5:@A(:>5(5:A<33<ABADDDABD_Mismatch_2_Sense_+_Library_PoolT
GATCCGAGAGTAATATATCGTTTGGATCGGACGAGATTTGCACTTTTGCTGTAACCAGGGATTTTAGCTCTTCTTCTTTTGTTTTCATATGAAT
>Frequency_1_QualityScore_FFGHHHHIFHHI@HGIIJJJJJJJJHIJJJIJJIJHJIJJJJJJJJJHHHHHHFFFFFDDDEDDDFDDDDDDDDDDDDDDDDDDDDDDEEEEEE_Mismatch_2_Sense_+_Library_PoolT
GATCCGAGTGTAATATATCGTTTGGATCGGACGAGATTTGCACTTTTTCTGTAACCAGGGATTTTAGCTCTTCTTCTTTTGTTTTCATATGAAT
>Frequency_1_QualityScore_FFHHGHHIIIIGEGHII@GEEFEGHFFHIIIIIIIIIIIIIFGHAGHHFHHF>DCCEFEEECCEEDD@BBDBDCDDDCDDDDDCCCCDDDDCBC_Mismatch_1_Sense_+_Library_PoolT
AAACATCCGATGATCCGAGTGTGATATATCGTTTGGATCGGACGAGATTTGCACTTTTGCTGTAACCAGGGATTTTAGCTCTTCTTCTTTTGTT
>Frequency_1_QualityScore_DDAHHDDFHAFGI;G+A<EEGAEFFEEGGHHAEHGGGGF@GG<DGAEHCHFDHDDEEEEC>CC@ABB=CCCCD?CCCACACACCCCAC<CCCC@_Mismatch_1_Sense_+_Library_PoolT
ATCCGATGATCCGAGTGTAATATATCGTTTGGATCGGACGAGATTTTCACTTTTGCTGTAACCAGGGATTTTAGCTCTTCTTCTTTTGTTTTCA
>Frequency_1_QualityScore_FFGHHHHIJIJJJJJJJJJJJIIJJJJJJIJIJIJJJJJJJIHIIJJJJJJIJJJJJHHHGHFEFDDDDDDDDDDEACCDDDDDDCDEDDDDDD_Mismatch_0_Sense_+_Library_PoolT
AGAGAATAGAGAATAATTATCATAAACATCCGATGATCCGAGTGTAATATATCGTTTGGATCGGACGAGATTTGCACTTTTGCTGTAACCAGAA
>Frequency_1_QualityScore_FFHHHHHJJJJJJJJJJJJJJJIJFHHIJJJJJJJJIJJJJJJJJJJIJIHHHHFFFFFFEEEEEEDDDCDDDDDDDDDDDEDDDDEDDDDDDD_Mismatch_0_Sense_+_Library_PoolT
ATCATAAACATCCGATGATCCGAGTGTAATATATCGTTTGGATCGGACGAGATTTGCACTTTTGCTGTAACCAGGGATTTTATCTCTTCTTCTT
>Frequency_1_QualityScore_DD>FHBAGIGGHC+<C<AEBFCHIEGGEGGGCIIIEIB;/;=FGHEHGIEECEHEECD@;?A6>(;ACC@C<CA@CCAC>CCCC@5?C?CACCC_Mismatch_1_Sense_+_Library_PoolT
CGATGATCCGAGTTTAATATATCGTTTGGATCGGACGAGATTTGCACTTTTGCTGTAACCAGTGATTTTAGCTCTTCTTCTTTTGTTTTCATAT
>Frequency_1_QualityScore_FFGHHHHJJJJJJJJJJJJJJJJJJJJIJJGHHJJJJJJJJJJJJJJJJJJJJJJHHFFFFFEEEEEEDDDDDDDEDCDD_Mismatch_0_Sense_+_Library_PoolT
ATAATTATCATAAACATCCGATGATCCGAGTGTAATATATCGTTTGGATCGGACGAGATTTGCACTTTTGCTGTAACCGA
>Frequency_1_QualityScore_,AFFHDDHGIGHIGFGFFHBEFHEHFH7DDFFHGIIIIG@FD@GHEIIDGHAFH>EEFFFF@@;3>AC>A>CCC@CC@<@@BCCCCE?:@@@CC_Mismatch_1_Sense_+_Library_PoolT
CAATTATCATAAACATCCGATGATCCGAGTGTAATATATCGTTTGGATCGGACGAGATTTGCACTTTTGCTGTAACCAGGGATTTTAGCTCTTC
>Frequency_1_QualityScore_FFHHHHHIJJGDHEHGEHH)?:BFHGGGEIH3BFHF>GFEFHGHB<<BEACE>A>CCCDD@AA>>@@:A@B?C?CDECCDDC@CDD3>CDCC?C_Mismatch_1_Sense_+_Library_PoolT
AAACATCCGATGATCCGAGGGTAATATATCGTTTGGATCGGACGAGATTTGCACTTTTGCTGTAACCAGGGATTTTAGCTCTTCTTCTTTTGTT
>Frequency_1_QualityScore_D:ABD:DDEBADB@FAAA2<F>ECD@ED??BDIDDEDDDAAAA;A@@77AACADD>7;A;A>@@;=;3;=;>>D?3:>AAAA>:AAAAA29<<:_Mismatch_1_Sense_+_Library_PoolT
CTTCCGATGATCCGAGTGTAATATATCGTTTGGATCGGACGAGATTTGCACTTTTGCTGTAACCAGGGATTTTAGCTCTTCTTCTTTTGTTTTC
>Frequency_1_QualityScore_AD?CFF:GG>GG<DDFGGFHICHGB<DFGEE@=/=))))/)87787).@C)=?H>@@_Mismatch_2_Sense_+_Library_PoolT
ATCGACCGACAATTATCATAAACATATGAATAGTAATAGAAAATAAAGAAAAATTAT
>Frequency_1_QualityScore_FFHHHGHJJJJIJEHHIJJJIJJJJIJJJJJJJJJDHIIJIJJJIJJJIJIJHHHHHFFFFFFDDDEDDCDDCDDDCDDDDDDDDDDDDDDDEE_Mismatch_2_Sense_+_Library_PoolT
ATGATGATCCGAGTGTAATATATCGTTTGGATCGGACGAGATTTGCACTTTTGCTGTAACCAGGGATTTTAGCTCTTCTTCTTTTGTTTTCATA
>Frequency_1_QualityScore_FFHHHHHJIGIIIJJIJJJJJJJIIJIJJJJJJHIJJJGJJIGIHHHHHHFFFFFFEEEEDDDDDDDCFDDDDDDDDDDDDDDDDDDDDDEEEE_Mismatch_1_Sense_+_Library_PoolT
GATGATCCGAGTTTAATATATCGTTTGGATCGGACGAGATTTGCACTTTTGCTGTAACCAGGGATTTTAGCTCTTCTTCTTTTGTTTTCATATG
>Frequency_1_QualityScore_FFHHHHHJJJJJJJGIJIIJIFHEHHIIJJJJJJJJJJJIJJJIIHIIGHHGHFFFFFFEEEEEEEDDECDDDDD@CDDDDDDDDDDDDDDDDD_Mismatch_1_Sense_+_Library_PoolT
ACATAAACATCCGATGATCCGAGTGTAATATATCGTTTGGATCGGACGAGATTTGCACTTTTGCTGTAACCAGGGATTTTAGCTCTTCTTCTTT
>Frequency_1_QualityScore_FFHHHHHJJJFHCGFHIJIJIIJJJJJJJIJJJJJJJIJEHIJIHEIJJHHHHHHDEFFFFDDD@DDDDDDDDDDDDDDDDDDDDBDDDDDDDE_Mismatch_1_Sense_+_Library_PoolT
CGATGATCCGAGTGTAATATATCGTTTGGATCGGACGAGATTTTCACTTTTGCTGTAACCAGGGATTTTAGCTCTTCTTCTTTTGTTTTCATAT
>Frequency_1_QualityScore_DDDHH>FDE=GDHIGCH;EF=F@HGFDC??FHIIIIAFH:F<FAGH/?EHC@D>?;@@6>CAC<CCCC<<,,,5>>C?C@:@>:(<<?B@ACBC_Mismatch_0_Sense_+_Library_PoolT
AAACATCCGATGATCCGAGTGTAATATATCGTTTGGATCGGACGAGATTTGCACTTTTGCTGTAACCAGGGATTTTAGCTCTTCGTCTTTTGTT
>Frequency_1_QualityScore_FFHHHHHJJJJJJJJJJJJJJJIIJJJJJJIIDFHIIIJJJJJJHJJJIJIJJJHHFCDCBDDDDEDDDCDDDDDDEEDDDDDDBDDDDDDDDD_Mismatch_0_Sense_+_Library_PoolT
GAATAATTATCATAAACATCCGATGATCCGAGTGTAATATATCGTTTGGATCGGACGAGATTTGCACTTTTTCTGTAACCAGGGATTTTAGCTC
>Frequency_1_QualityScore_<DAHD<FHBFGB@HEEHIAH<3+?E78D4C@@EG@2DFGEIEGF?<C=B7@A:@ABG68A\91-;>;@(5:(5((5:::@5>A225<(3::@?:_Mismatch_1_Sense_+_Library_PoolT
TAGAATAATTATCATAAACATCCGATGATCCGAGTGTAATATATCGTTTGGATCGGACGAGATTTGCACTTTTGCTGTAACCAGGGATTTTAGA
>Frequency_1_QualityScore_FFHDHHGIIIIJIJIJIGGHGEFIGDHGEHGEGEIIIJGGGIIIIJBEEFAEEHFFFFFFAC@CECCCD=@BCDCDFDDDDCD_Mismatch_0_Sense_+_Library_PoolT
AAACATCCGATGATCCGAGTGTAATATATCGTTTGGATCGGACGAGATTTGCACTTTTGCTGTAACCAGGGATTTTAGCTCTA
>Frequency_1_QualityScore_DFHFHDFGGGGGIIGGCFF)?DB>BBGDHCCHIDHBGG@;@CEFD9<=ACAA;(55:AA:3(5>C>ACD@@7<9CDC3+:3:@AACACCCACB?_Mismatch_0_Sense_+_Library_PoolT
AAACATCCGATGATCCGAGTGTAATATATCGTTTGGATCGGACGAGATTTGCACTTTTGCTGTAACCAGGGATTTTAGATCTTCTTCTTTTGTT
>Frequency_1_QualityScore_FFHHHHHJJJJJJIJJJJJIJGICGHIIJJJJIJJJJJJIJJJJJIIIJJHHHHFFFFFFEEEEEEDCDCCDDDDBDCDDFDDDDDDDDDDDDD_Mismatch_1_Sense_+_Library_PoolT
CCATAAACATCCGATGATCCGAGTGTAATATATCGTTTGGATCGGACGAGATTTGCACTTTTGCTGTAACCAGGGATTTTAGCTCTTCTTCTTT
>Frequency_1_QualityScore_FFHHHHHJJJHIEFHHIIIJIJIJJJJJJJJJJJIIJIJIIJJJJJJJJJJJHHHHHHFFFFFDCCCDDDDDDDDDDDDDDDDDDADDDDDEDE_Mismatch_1_Sense_+_Library_PoolT
CGATGATCCGAGTGTAATATATCTTTTGGATCGGACGAGATTTGCACTTTTGCTGTAACCAGGGATTTTAGCTCTTCTTCTTTTGTTTTCATAT
