# Supplementary material for: Differential Gene Expression Reveals Candidate Genes for Drought Stress Response in Abies alba (Pinaceae)
Source: PLoS One. 2015 Apr 29;10(4):e0124564. doi: 10.1371/journal.pone.0124564 (PMC4414588; doi:10.1371/journal.pone.0124564)
Supplement: S3 File — (GZ) [file pone.0124564.s003.gz › comp36548_c0_seq1.fa]

>comp36548_c0_seq1 len=573 path=[1:0-572] : tr|D5AD37|D5AD37_PICSI Putative uncharacterized protein OS=Picea sitchensis PE=4 SV=1 e-value: 2e-06 blast score: 53.1
AAGTCTAGAGGAGGAATTGCCCTCCTGTTGATAATGATAATTGCTTTTACATCTAAAGCTGCTGCTGATAATACTGAGACAATTTATTCCGCTGATGAGGACATCCCAGTGGGGGATAAACTTCCACCAAGCTGCTATTACGTAGCTACGTGTGGAGACTGTCTTCCCTGCCCTCGTAAGGGAGATGGTTTTCTTTGTTGTGATGGATAAGATCTTTTAGGATGGAGAAATGGTGTGAACCAATTATTGTGAGGATTTTCATGAGCAATGACATGTTTTTCTATTTCTGGACCAATTACTCTTGAGGATTTTCATGAGCTCTGAGGAATATATCACTCTAAGGGATGGATAAAGGACTACTTGGTTACATCCTGTAGAAAACAGATCCTATTTTTAGGTGCTTTTTCCTTACAAATCCAGTAGGATTGACAGAATTTTTAAATTACAAATTTGGATTGTTGAAATTGTAGTATGGAGTCTCTCTAATGAAAATGAGGGCCTAGAAGTCCATCTACAGTCTCATAATTGGTGAAATTGCCATTTTTTATCTTCAAAATCATTATTTTTCATGGA

>Frequency_2_QualityScore_DEHGFHHIIJJIJJHIIIIGIGEGIIIJIJIIIIJGIGGHFGCIHJJJIIGIJIIIGIIIIIGIIIIIGEHHGHGGHFEFFCEDCCD?CCD?AA_Mismatch_0_Sense_+_Library_PoolT
TGAGGATTTTCATGAGCTCTGAGGAATATATCACTCTAAGGGATGGATAAAGGACTACTTGGTTACATCCTGTAGAAAACAGATCCTATTTTTA
>Frequency_1_QualityScore_DFHFHHDDHIEEHGHEHGHIIIAGE9HHCFE@DDECDDGDHEGHIEDGHCGIEGICHGGIGIIEEHGDE@@EEHHHFFF@DF>ACEEEDDFDAC_Mismatch_0_Sense_+_Library_PoolT
GTTGTGATGGATAAGATCTTTTAGGATGGAGAAATGGTGTGAACCAATTATTGTGAGGATTTTCATGAGCAATGACATGTTTTTCTATTTCTGG
>Frequency_1_QualityScore_FFHHHHHJJEHEHIIIGIGJIIGIJJJIDGHJJJJIHIIIIIIIGIGIEEHHFFFFFFCCCCDEDDEDDDDDDDDDDDDDACD>CDDC>BA8>A_Mismatch_0_Sense_+_Library_PoolT
ATTTATTCCGCTGATGAGGACATCCCAGTGGGGGATAAACTTCCACCAAGCTGCTATTACGTAGCTACGTGTGGAGACTGTCTTCCCTGCCCTC
>Frequency_1_QualityScore_FFHHHHHJJJJJJJJJJJHIJJJJFHGIJJDGIJJJJJJHIJHHDHIJCHIJJHIIJJIJJHHHHHFFFFFEEDECA=BCDDDDBCDCDDCDCC_Mismatch_0_Sense_+_Library_PoolT
CTGTCTTCCCTGCCCTCGTAAGGGAGATGGTTTTCTTTGTTGTGATGGATAAGATCTTTTAGGATGGAGAAATGGTGTGAACCAATTATTGTGA
>Frequency_1_QualityScore_8BDDDDDIIDA9?B4BDEIIDEEEAEEADECCCEIDEEEIC@CDIIIDDDDACD>@AAD@>AAAA;A>AABBD;A=??=AAAAAA8<A>>>>AA_Mismatch_0_Sense_+_Library_PoolT
TTGCCCTCCTGTTGATAATGATAATTGCTTTTACATCTAAAGCTGCTGCTGATAATACTGAGACAATTTATTCCGCTGATGAGGACATCCCAGT
>Frequency_1_QualityScore_FFHHHHHJJJJJJJJJIJJJJJJJJFIJJJJJJJJJJJJJJJJJJJJJJJJJJJJJJJJHHIIJJJIJJHHHGHHFFFFFDEDEEEDDDDDCCC_Mismatch_0_Sense_+_Library_PoolT
AAGGGATGGATAAAGGACTACTTGGTTACATCCTGTAGAAAACAGATCCTATTTTTAGGTGCTTTTTCCTTACAAATCCAGTAGGATTGACAGA
>Frequency_1_QualityScore_FFHGGFHJGIJJIIIJJIJJCGGHIIIJJJJJJJIJJIEHGGDGGGHIJIIJFHIJIIJJJIHIJFIJJHGHFFHHHFDFBEEEEEEEEEEDDF_Mismatch_0_Sense_+_Library_PoolT
AAACAGATCCTATTTTTAGGTGCTTTTTCCTTACAAATCCAGTAGGATTGACAGAATTTTTAAATTACAAATTTGGATTGTTGAAATTGTAGTA
>Frequency_1_QualityScore_FFHHHHHJJJJJJJJHHJJJJJJJJJJJJJJJJJJJJIJJIJJJJJJGDHHIIJJJJJJJJJIIJJJJJIIJJHHHHHFFFFFFEEEEFEEEDD_Mismatch_0_Sense_+_Library_PoolT
GATCCTATTTTTAGGTGCTTTTTCCTTACAAATCCAGTAGGATTGACAGAATTTTTAAATTACAAATTTGGATTGTTGAAATTGTAGTATGGAG
>Frequency_1_QualityScore_FFHHHGHJJJJJJJJJJJJJJJJJJJJJJJJJJJJJJJJJJJJJJJIJFHIHIIJJGGIHGJJJJJIHHHHHHFFFFFDDDDDDDDDCCDDEDD_Mismatch_0_Sense_+_Library_PoolT
GTAGGATTGACAGAATTTTTAAATTACAAATTTGGATTGTTGAAATTGTAGTATGGAGTCTCTCTAATGAAAATGAGGGCCTAGAAGTCCATCT
>Frequency_1_QualityScore_FFHFHHHJJJJJJIIJJIJJJJJJJJJIJJJIIJIJJJJIHIJGHIIJHIGHGIIIJIIJJJJIJGIJJJJIHHHGHFF@DFFFEEEEDEDDDD_Mismatch_2_Sense_+_Library_PoolT
GACAGAATTTTTAAATTACAAATTTGGATTGTTGAAATTGTAGTATGGAGTCTCTCTAATGAAAATGAGGGCCTAGAAGTCCATCTACAGTCCA
>Frequency_1_QualityScore_FFHHHHHJJJJJJJIJJJJJJJJJIJJJIJJJJJJJJJJJJJJJJGIJDGIIJJJJIJJJJIIGIIIIICHHHHFFFFFFEEECEEEDDDDDEE_Mismatch_0_Sense_+_Library_PoolT
AAAGGACTACTTGGTTACATCCTGTAGAAAACAGATCCTATTTTTAGGTGCTTTTTCCTTACAAATCCAGTAGGATTGACAGAATTTTTAAATT
>Frequency_1_QualityScore_FFHHHHHJJJJJJJJJJJJIJIJJJJJJJJJJJJJJJJJJJJJJJIIJJJJJJJJJJJHGIHIJJJJJEEHIJHHHHHHHFFFDDDCDDCDDDD_Mismatch_1_Sense_+_Library_PoolT
AGAGGAATTGCCCTCCTGTTGATAATGATAATTGCTTTTACATCTAAAGCTGCTGCTGATAATACTGAGACAATTTATTCCGCTGATGAGGACA
>Frequency_1_QualityScore_FFHHHHHJJJJJJJJJJJJJJJJJJJJJJJJJJIJJ_Mismatch_0_Sense_+_Library_PoolT
TCATGAGCAATGACATGTTTTTCTATTTCTGGACCA
>Frequency_1_QualityScore_BDDDDDD>B<<2+AC>@E3A@?<9A;)1?C<<CCBADD73;B18B9B?CC4BBC@;;=A/@(=A?>(5\..(.;;=AA>3-;????(;AA?_Mismatch_1_Sense_+_Library_PoolT
TAAACTTCCACCAAGCTGCTATTACGTAGCTACGTGTGGAGACTGTCTTCCCTGCCCTCGTAAGGGAGATGGTTTTCTTTGTTGTGCTGGA
>Frequency_1_QualityScore_FFGFHHGJJIIDGHIJJDIGGHHGIHJEHIIGHIIJIIJJJIJJJIIIJJEFFHFFFECABCEDDDDDD=CDDDDDDDBBDDDBBB5ACDCAAB_Mismatch_0_Sense_+_Library_PoolT
GGACATCCCAGTGGGGGATAAACTTCCACCAAGCTGCTATTACGTAGCTACGTGTGGAGACTGTCTTCCCTGCCCTCGTAAGGGAGATGGTTTT
>Frequency_1_QualityScore_FDHHHHHIJIIJJJJJJHJJGIIJGIGIJIJJHIIJJIJJIIJJIJJJHIIJJIJJJJIJJIHGIJJIJHEFHHAEFFFFFDEEEEEEDDDDDD_Mismatch_0_Sense_+_Library_PoolT
GATGGATAAGATCTTTTAGGATGGAGAAATGGTGTGAACCAATTATTGTGAGGATTTTCATGAGCAATGACATGTTTTTCTATTTCTGGACCAA
>Frequency_1_QualityScore_FFHHHHHJJJJJIJJJJJJJJJJJJJIJJJJJJJJJJJJJIJJJIJJJJJIJHIIJIJJJJJJJJJEHGGGGBHHHHFFDDEEECDDDDDDDDD_Mismatch_0_Sense_+_Library_PoolT
ATTGCCCTCCTGTTGATAATGATAATTGCTTTTACATCTAAAGCTGCTGCTGATAATACTGAGACAATTTATTCCGCTGATGAGGACATCCCAG
>Frequency_1_QualityScore_FFGHHFHJJJJJJJJJJJGJJJJIIJJJJJJJJJJJJJJJJJJIJJJJJJJJIIJJJJJJJJJJJHHHHHHFFFFFEACEEEDDDDDDDCD_Mismatch_0_Sense_+_Library_PoolT
TGAGGAATATATCACTCTAAGGGATGGATAAAGGACTACTTGGTTACATCCTGTAGAAAACAGATCCTATTTTTAGGTGCTTTTTCCTTAC
>Frequency_1_QualityScore_FFHHHHHHJIJJJJJJGIIHIIJJEIFHJIJJJJJJJJJJJJJJJJJJIJJIJIJHIJJJJJJJJJHIJGHGHFHHHHHFDFFFEDEEEEEEED_Mismatch_0_Sense_+_Library_PoolT
TGGATTGTTGAAATTGTAGTATGGAGTCTCTCTAATGAAAATGAGGGCCTAGAAGTCCATCTACAGTCTCATAATTGGTGAAATTGCCATTTTT
>Frequency_1_QualityScore_FDHHHHGIJFHGIIIIGJGE?FHDGGEHGIHGAHIIJJIGGIGHIGIFGGEHBAHIGIJHHII>GH@EHEGHIIHGFGGHFFDDB>=\5?CCCC_Mismatch_0_Sense_+_Library_PoolT
CAAATCCAGTAGGATTGACAGAATTTTTAAATTACAAATTTGGATTGTTGAAATTGTAGTATGGAGTCTCTCTAATGAAAATGAGGGCCTAGAA
>Frequency_1_QualityScore_FFHHHHHJJJJJJJJIJJJJJJJJJJJJIJJHIIJJJJJJJJJJJJJIJJJIJHIIJIIIJJIHGGHJJIIJHHHHHFFFFEFDEEEEEEDDDD_Mismatch_0_Sense_+_Library_PoolT
CATCCTGTAGAAAACAGATCCTATTTTTAGGTGCTTTTTCCTTACAAATCCAGTAGGATTGACAGAATTTTTAAATTACAAATTTGGATTGTTG
>Frequency_1_QualityScore_FFHHHGHJJJJJJJJJJIIJJJJJJJJJJJJJJIJJJJJJJJJJJIJJIJJIJJJIJJGIIJJJGJIHHHHHHFFFFFFEEEEEEDDDDCDDDC_Mismatch_0_Sense_+_Library_PoolT
ATCACTCTAAGGGATGGATAAAGGACTACTTGGTTACATCCTGTAGAAAACAGATCCTATTTTTAGGTGCTTTTTCCTTACAAATCCAGTAGGA
>Frequency_1_QualityScore_FFGHHHHJJJJJJJIIIIIJIJIJJJJJHHIHIIJJIIJGGHIIJHIJJJJGHEHJIJJIJJJIJJJHHEHHHFF_Mismatch_0_Sense_+_Library_PoolT
CTCTCTAATGAAAATGAGGGCCTAGAAGTCCATCTACAGTCTCATAATTGGTGAAATTGCCATTTTTTATCTTCA
>Frequency_1_QualityScore_FDHFGHGJIGGIJIIIGCGIGGHIIGJDGIIIJGHEG;@FHHG6=7;?EHHF>?@C>;;@CCED(;;;@B@?A@AB>@CCD(4??CACCCCDDC_Mismatch_1_Sense_+_Library_PoolT
GGTGGGGGATAAACTTCCACCAAGCTGCTATTACGTAGCTACGTGTGGAGACTGTCTTCCCTGCCCTCGTAAGGGAGATGGTTTTCTTTGTTGT
>Frequency_1_QualityScore_FFHHHHHJHGFHIIJJJGGIIIJJGHHIJIIJJJIIIJJJJJIJIHGHHHIGGGGIJCIJDIIIEGCGG_Mismatch_0_Sense_+_Library_PoolT
AGAAATGGTGTGAACCAATTATTGTGAGGATTTTCATGAGCAATGACATGTTTTTCTATTTCTGGACCA
>Frequency_1_QualityScore_FFHHHHHIJHIIGHJJJIJJJJJJJJIJHIIIIJJJJJJIIJJJJJJJJIJJJIIJJJIJGHJJJHFHHCHHFFFFFFECEEEEEDEDDDDDDD_Mismatch_1_Sense_+_Library_PoolT
GTCTAGAGGAGGAATTGCCCTCCTGTTTATAATGATAATTGCTTTTACATCTAAAGCTGCTGCTGATAATACTGAGACAATTTATTCCGCTGAT
>Frequency_1_QualityScore_FFHHHHHIJJJIIJJIJIJJJJIJJJIJJJJJHJJJJJJJJJJJJJIIJJJJIJJJJJJJJJIJGIJIJHIIJIIHHHHHEFEDFDCEDEEEED_Mismatch_0_Sense_+_Library_PoolT
TTATTGTGAGGATTTTCATGAGCAATGACATGTTTTTCTATTTCTGGACCAATTACTCTTGAGGATTTTCATGAGCTCTGAGGAATATATCACT
>Frequency_1_QualityScore_8=C;CFDEEFFIDEFE:@++<FFCHFE<33C<FF<:;DEEBDFFCFA@9B??FF=BFFF3C@==DEE;?>>3A=@?BDD(;;(36>A:_Mismatch_0_Sense_+_Library_PoolT
GACCAATTACTCTTGAGGATTTTCATGAGCTCTGAGGAATATATCACTCTAAGGGATGGATAAAGGACTACTTGGTTACATCCTGTAG
>Frequency_1_QualityScore_FFHFHHHJJJJJJHGGHJIJJJJJIJJJJJJJJJJJJIJJJIJJJJJJJJIJJGIHIJIIHIJJJJJJIHIIJJJHHHHHFFFDEEDDDDCDDE_Mismatch_0_Sense_+_Library_PoolT
CAGTAGGATTGACAGAATTTTTAAATTACAAATTTGGATTGTTGAAATTGTAGTATGGAGTCTCTCTAATGAAAATGAGGGCCTAGAAGTCCAT
>Frequency_1_QualityScore_FDHHHHHJJJJJJJJJJJJEIGIJGJJJJJJ0?FHJJJEIJGIIIIIJJJJJJIJHGHHGHFFFBEDDDDDEC?CBDDCDDDDDDD+8?BC_Mismatch_1_Sense_+_Library_PoolT
GTTGATAATGATAATTGCTTTTACATCTAAAGCTGCTGCTGATAATACTGAGACAATTTATTCCGCTGATGAGGACATCCCAGTGGTGGAT
>Frequency_1_QualityScore_D3DHFHHGIIIIIIGII@HGCGIII;DFDHHIBFHIIIIIIHIIHIEGHIGIGGGGGIIIIICEE>?BDC@?BCCCCC@=?CECBBBCCCEDC@_Mismatch_2_Sense_+_Library_PoolT
GGCTGTCTTCCCTGCCCTCGTAAGGCAGATGGTTTTCTTTGTTGTGATGGATAAGATCTTTTAGGATGGAGAAATGGTGTGAACCAATTATTGT
>Frequency_1_QualityScore_FFHHHHHJGHJHIJIJJJJJJJJJJJJHIJJJGIIJIJIJJIJJJIJJJJJJJIJIJIJIJJFIJJJEHIIEHHHHHHDFFFFCCEFBEDDDDD_Mismatch_0_Sense_+_Library_PoolT
AAGTCTAGAGGAGGAATTGCCCTCCTGTTGATAATGATAATTGCTTTTACATCTAAAGCTGCTGCTGATAATACTGAGACAATTTATTCCGCTG
>Frequency_1_QualityScore_FFHHHHHIJJIJJJJJJJJJJJJJJJIJJIJJJJJJJIJJJJJJJJIJJJJJJJJJJJHHHHHFFFFDCAEEEEDDDDDDEDDDDDDDDDDDDD_Mismatch_0_Sense_+_Library_PoolT
ACTCTTGAGGATTTTCATGAGCTCTGAGGAATATATCACTCTAAGGGATGGATAAAGGACTACTTGGTTACATCCTGTAGAAAACAGATCCTAT
>Frequency_1_QualityScore_FFHHGHHJJJJIJJGIGHIJJJJJJJJJJIJJJJJJJJJJJJJJJJJJBFHIJJJGIJJJJJJIJJJIJIIHHHHHHFFFCDEACEEEEDDCDE_Mismatch_1_Sense_+_Library_PoolT
TAAGGACTACTTGGTTACATCCTGTAGAAAACAGATCCTATTTTTAGGTGCTTTTTCCTTACAAATCCAGTAGGATTGACAGAATTTTTAAATT
>Frequency_1_QualityScore_AADFB>DFG+AF<B<@CFII<EF:9?F??B?FGCGHCHGGDD>FHI9BBGFHGIGAHGGG@C@A=)=>CA>CB@@?;BCCCCC>@CC@?B@;;A_Mismatch_0_Sense_+_Library_PoolT
GTCTAGAGGAGGAATTGCCCTCCTGTTGATAATGATAATTGCTTTTACATCTAAAGCTGCTGCTGATAATACTGAGACAATTTATTCCGCTGAT
>Frequency_1_QualityScore_FFHHHHHJJJJFIJJJJJIGIHIIGIFHIJHIIIIJJJJJJJJJJGHHJJJFGGIJIAEHFEHFFFFFEEBCEEDCC@AC>CDEDDDACCADDD_Mismatch_0_Sense_+_Library_PoolT
CTGCTATTACGTAGCTACGTGTGGAGACTGTCTTCCCTGCCCTCGTAAGGGAGATGGTTTTCTTTGTTGTGATGGATAAGATCTTTTAGGATGG
>Frequency_1_QualityScore_FFHHHHHJHIIJJHHGFGIIIIJJGGIJJJJJIJJIFIIIIJJJBFHGIJGGIGIFHGJIJJJGJHGEHHFDFFDFEC_Mismatch_1_Sense_+_Library_PoolT
CATTGTAGTATGGAGTCTCTCTAATGAAAATGAGGGCCTAGAAGTCCATCTACAGTCTCATAATTGGTGAAATTGCCA
>Frequency_1_QualityScore_FFHGHHHJJJJJJJJJJJIJJJJHHIIHIJIJJJJJIJJIJJJJJJHIJJIIIHIIJJJIJJIIIJIIIEIHGHHHHFFFFFFDEEEEEEEEDD_Mismatch_0_Sense_+_Library_PoolT
GAATTTTTAAATTACAAATTTGGATTGTTGAAATTGTAGTATGGAGTCTCTCTAATGAAAATGAGGGCCTAGAAGTCCATCTACAGTCTCATAA
>Frequency_1_QualityScore_DFHHHHHJJJJJJJJIJIJJJJJJJJJJJJJJJJJJJJJJJJJJHIJJJJGGHFFFFFFEEEEDDDDDDCDDDDEDDDDDDDEDDDDCDDCBDD_Mismatch_0_Sense_+_Library_PoolT
TGATAATACTGAGACAATTTATTCCGCTGATGAGGACATCCCAGTGGGGGATAAACTTCCACCAAGCTGCTATTACGTAGCTACGTGTGGAGAC
>Frequency_1_QualityScore_FFHHHHHJJJJJJJIJJIJJJJJIIJJJJJJJJJJJJJHHHHFFFFFFEECEEEDDDCCDDDDDDDDDDDDDCDDDDDDCCDDDDDDDDDDCDD_Mismatch_0_Sense_+_Library_PoolT
GGGATGGATAAAGGACTACTTGGTTACATCCTGTAGAAAACAGATCCTATTTTTAGGTGCTTTTTCCTTACAAATCCAGTAGGATTGACAGAAT
>Frequency_1_QualityScore_DDHGHHFHIIEFGIIIIIIIIIHHCHIIIIGHIIIIIIIIIGIIIIHIIIIFIGIIIGIEGEIGIIIIIHDDEEEE_Mismatch_2_Sense_+_Library_PoolT
AATTTGGATTGTTGAAATTGTAGTATGGAGTCTCTCTAATGAAAATGAGGGCCTAGAAGTCCATCTACAGTCTCGA
>Frequency_1_QualityScore_FFHDHDDHIGGIJIGCIHEIIJJIGHGGGGGHJEIIIJIIIGGJIHIIJIHIIEDGIJIDGIJIJJJIJHEEHCHHFHGDBEFFECEAAA?CDD_Mismatch_0_Sense_+_Library_PoolT
AATGACATGTTTTTCTATTTCTGGACCAATTACTCTTGAGGATTTTCATGAGCTCTGAGGAATATATCACTCTAAGGGATGGATAAAGGACTAC
>Frequency_1_QualityScore_FFHHHHHJJJJJIJJJJJIJIJJJJIJEIIIIJJJJJIIIJJJIJJJJJJGHIJIIIJGIJIIIDGIIJGAHGJHHHBFFFBCEDECDDDDDCD_Mismatch_0_Sense_+_Library_PoolT
TGCCCTCCTGTTGATAATGATAATTGCTTTTACATCTAAAGCTGCTGCTGATAATACTGAGACAATTTATTCCGCTGATGAGGACATCCCAGTG
>Frequency_1_QualityScore_FFHHHFFHDHGJJIJIJJJJIJJIJJJHHIJJJHIJJJJJJJIIIIIJJIHGDFCHIIIJIJJJJIIII@HAEHFGHHFFFEFFCEEAEEDD@C_Mismatch_0_Sense_+_Library_PoolT
TTGACAGAATTTTTAAATTACAAATTTGGATTGTTGAAATTGTAGTATGGAGTCTCTCTAATGAAAATGAGGGCCTAGAAGTCCATCTACAGTC
>Frequency_1_QualityScore_FFHHHHHJJJJIIIJJEGIJJJJJJJGHIGIIIJJGIIBHIGFGHIH@HIIIJJJJJIJJJJEEGHHHEEEFEEEEEC@CDCDDDDDCDCDDDD_Mismatch_0_Sense_+_Library_PoolT
ACAGAATTTTTAAATTACAAATTTGGATTGTTGAAATTGTAGTATGGAGTCTCTCTAATGAAAATGAGGGCCTAGAAGTCCATCTACAGTCTCA
>Frequency_1_QualityScore_FFGHFGHIJJJJJIIFIFEHJJIJJJJIIJJIJJJJJJJJIJJJEIIJIGJHFDCEEDDDDDDDDDBBDDDDDCCDEDDDDDDCDDDDD?BDDD_Mismatch_0_Sense_+_Library_PoolT
GCTGATAATACTGAGACAATTTATTCCGCTGATGAGGACATCCCAGTGGGGGATAAACTTCCACCAAGCTGCTATTACGTAGCTACGTGTGGAG
>Frequency_1_QualityScore_FFHHHHGIJJGHJGIHIJIJJIJJJJJCEHIJJJIJJJJJJJJJJJJIJJJ_Mismatch_0_Sense_+_Library_PoolT
GAAGTCCATCTACAGTCTCATAATTGGTGAAATTGCCATTTTTTATCTTCA
>Frequency_1_QualityScore_FFHHHHHJJIJJJJIGJIJJJJJIJJJJJIJJJJJJJIIJJGIIIJGJHIFHIJJIJJJJJIGIIJJJJEEHHGFFFFFFFDDE@ACDDDDDDD_Mismatch_0_Sense_+_Library_PoolT
TGAGCTCTGAGGAATATATCACTCTAAGGGATGGATAAAGGACTACTTGGTTACATCCTGTAGAAAACAGATCCTATTTTTAGGTGCTTTTTCC
>Frequency_1_QualityScore_FFHHHHHJJJJJJJJJJJIJJIJJJJIJIJJGIIIJJJIJJJJFHGHIJJGIJEIJJJJJJJJJJIJJJJJJJHHHEHCFFFFFDEEEEED_Mismatch_0_Sense_+_Library_PoolT
ACTACTTGGTTACATCCTGTAGAAAACAGATCCTATTTTTAGGTGCTTTTTCCTTACAAATCCAGTAGGATTGACAGAATTTTTAAATTAC
>Frequency_1_QualityScore_FFHHFHHHJJJJJJJJIJIJJIIJJIJJGIJJJJJIJJJJJJJIIIJGIGJJJJJIJJJJHIJIJJJJIHIIIJGHFHFFFFFFFEEEEEEDCC_Mismatch_0_Sense_+_Library_PoolT
TGTGAGGATTTTCATGAGCAATGACATGTTTTTCTATTTCTGGACCAATTACTCTTGAGGATTTTCATGAGCTCTGAGGAATATATCACTCTAA
>Frequency_1_QualityScore_FFHHFHHIIJJJIIJJIIJJHIIJJEHJJJJJJJIIIIGHJJIHIJJJJJJJJCIIJJJJIHGHFHEIIDGHHHGFHE@DFFFFECECCEDDDD_Mismatch_0_Sense_+_Library_PoolT
ATGGTGTGAACCAATTATTGTGAGGATTTTCATGAGCAATGACATGTTTTTCTATTTCTGGACCAATTACTCTTGAGGATTTTCATGAGCTCTG
>Frequency_1_QualityScore_FFHGHHHJJJJJJJJHIJJJIJJJJJJJJJJJIJJIIJIJJJJJJIIIJJIJGGIJJJHHIHIIJIGIHEHHIJHHHHHHFFFFFFEEDDDDDC_Mismatch_0_Sense_+_Library_PoolT
TACAAATCCAGTAGGATTGACAGAATTTTTAAATTACAAATTTGGATTGTTGAAATTGTAGTATGGAGTCTCTCTAATGAAAATGAGGGCCTAG
>Frequency_1_QualityScore_FFHHHGHJJJJJJJJJJJJJJIIJJJJJJJJJJJJJIJJJIJJJJJJJJJJJJJGIJIIJJJJDHIJJJIEIJHHHGGHFFFFFFEEECEEDDD_Mismatch_0_Sense_+_Library_PoolT
GATTTTCATGAGCAATGACATGTTTTTCTATTTCTGGACCAATTACTCTTGAGGATTTTCATGAGCTCTGAGGAATATATCACTCTAAGGGATG
>Frequency_1_QualityScore_FFHHHHHJJJJJJJHJJJJJIJJIJJJIJJHIJJJJJJJJJJJJJJIIJJJJJGIJIIIJJJEHJJJJJHHHHFFFFFFFEEEECEEDDDDDDD_Mismatch_0_Sense_+_Library_PoolT
AATTACTCTTGAGGATTTTCATGAGCTCTGAGGAATATATCACTCTAAGGGATGGATAAAGGACTACTTGGTTACATCCTGTAGAAAACAGATC
>Frequency_1_QualityScore_FFFCFHHJJJIGIIIGJIJGIIIGHHHIIIHIEGHIHGGIJJIIIGHGHIHIIIGIIJJFGIIGIJHIGBEHGHFEHHEEFFDEECEEEEEEDC_Mismatch_0_Sense_+_Library_PoolT
AGGTGCTTTTTCCTTACAAATCCAGTAGGATTGACAGAATTTTTAAATTACAAATTTGGATTGTTGAAATTGTAGTATGGAGTCTCTCTAATGA
>Frequency_1_QualityScore_DDHDHHHGIIJJEGHGIGIIIJJDEGGIJDDHHIJJJGIHIJIGHIJIHIJJJJJIIIJJGHHHFFFFCA<<CCC;A??@ACCD@CDCDCEDCC_Mismatch_0_Sense_+_Library_PoolT
GGATAAACTTCCACCAAGCTGCTATTACGTAGCTACGTGTGGAGACTGTCTTCCCTGCCCTCGTAAGGGAGATGGTTTTCTTTGTTGTGATGGA
>Frequency_1_QualityScore_FFHHHHHJJJJJJIJJJJJJJHIJIJJJJJJJJJJJJJIJIJJJJJJJIJIJJJGIIHIIIIIIJJHHHHHHGFFFFDDECEDDDDDDCDDDDD_Mismatch_0_Sense_+_Library_PoolT
GACATGTTTTTCTATTTCTGGACCAATTACTCTTGAGGATTTTCATGAGCTCTGAGGAATATATCACTCTAAGGGATGGATAAAGGACTACTTG
>Frequency_1_QualityScore_DFHFHDHIJJJGIJJFHIIEHIIJHGIJJJJJJGIIIIIIJIJJJHHHIJIJJJJIJJJHGHHI_Mismatch_0_Sense_+_Library_PoolT
TGGTGTGAACCAATTATTGTGAGGATTTTCATGAGCAATGACATGTTTTTCTATTTCTGGACCA
>Frequency_1_QualityScore_FFHGHGHJJJJJJJJJJJJJHGGIJEIIJJJJJJIJJJIJJJJIJIHIJJJJJIJJIJIJIIIJJ_Mismatch_0_Sense_+_Library_PoolT
ATGGTGTGAACCAATTATTGTGAGGATTTTCATGAGCAATGACATGTTTTTCTATTTCTGGACCA
>Frequency_1_QualityScore_?DFHHGFGGGFFEGHIGHGGIFIEGEGEBEHGGHJJEFGI_Mismatch_1_Sense_+_Library_PoolT
TCTAATGAAAATGAGGGCCTAGAAGTCCATCTACAGTCTA
>Frequency_1_QualityScore_FFFHFHHIGHJGIJIIJJJHIHIIJIIIEIIJJEEHIIGGGIIJJJJJJJJEJIDHIJIJHGJIIIJHJEHGHHHFEFFFEEDECECDD_Mismatch_0_Sense_+_Library_PoolT
GGACCAATTACTCTTGAGGATTTTCATGAGCTCTGAGGAATATATCACTCTAAGGGATGGATAAAGGACTACTTGGTTACATCCTGTAG
>Frequency_1_QualityScore_FFHFFDHJIJJJHII>FHIEHIJJIJIGIIJIJJJJIJJJJJJGEHIICEHIIJJIGGIJDHHGGGIGIDEHHGGFDDFFFFFCCEED_Mismatch_0_Sense_+_Library_PoolT
ATAAGATCTTTTAGGATGGAGAAATGGTGTGAACCAATTATTGTGAGGATTTTCATGAGCAATGACATGTTTTTCTATTTCTGGACCA
>Frequency_1_QualityScore_FFHGHHHIIIJHGIJJJJIIJJJGIIIJJIHIIJIJJJJJJIGIIIJJIJJDHHHIGIJIJJJJDIJJJDEFCHFFFFFEEDEDCDCDBDDBCD_Mismatch_0_Sense_+_Library_PoolT
TGTTGATAATGATAATTGCTTTTACATCTAAAGCTGCTGCTGATAATACTGAGACAATTTATTCCGCTGATGAGGACATCCCAGTGGGGGATAA
>Frequency_1_QualityScore_FFHHHHHIJJJGJJJJJIJJJIIJJJJJJJJJJJJJJIJJJJJJJJJJJJIJJJJJJIJIIIIIJJJJJHGHHHHGFFFFFFEEEEECCDDDDC_Mismatch_0_Sense_+_Library_PoolT
ATATATCACTCTAAGGGATGGATAAAGGACTACTTGGTTACATCCTGTAGAAAACAGATCCTATTTTTAGGTGCTTTTTCCTTACAAATCCAGT
>Frequency_1_QualityScore_FFHHHGHJJJJJIIJHHIJJJJJJJJJJJJJJJIJJIJJJJJJJJJJIIJJJJJJJJIJJJJJJJJIJJIHHHHHFFFDEFFEEDEEDDDDDDD_Mismatch_0_Sense_+_Library_PoolT
TCATGAGCTCTGAGGAATATATCACTCTAAGGGATGGATAAAGGACTACTTGGTTACATCCTGTAGAAAACAGATCCTATTTTTAGGTGCTTTT
>Frequency_1_QualityScore_FFHHHHHJJJJJJJJJJIJJJHJHIIJHHHJIJHHHGJJJJJIIJJJJJJIJJJJJJIIJIIJJIIJJJGJIJJHHHFHFCEFFFFEEEEEDED_Mismatch_0_Sense_+_Library_PoolT
GTGCTTTTTCCTTACAAATCCAGTAGGATTGACAGAATTTTTAAATTACAAATTTGGATTGTTGAAATTGTAGTATGGAGTCTCTCTAATGAAA
>Frequency_1_QualityScore_FFHHHHHJJJIIJJJJHIIJJJJJJJJJJIIJJJJJJIJJEIJHIJHHHHHFFEFDEDEDDDDDDDDDDDDDDDDDDDDDBDDBB9CCD@CBDD_Mismatch_0_Sense_+_Library_PoolT
GACATCCCAGTGGGGGATAAACTTCCACCAAGCTGCTATTACGTAGCTACGTGTGGAGACTGTCTTCCCTGCCCTCGTAAGGGAGATGGTTTTC
>Frequency_1_QualityScore_FFHHHHHJJJJIJJJJJIJJJIJJJJJJJJJJJJJJJJJJJJJJJJJJJJJHIJIJJJJJJJJJJJIIHHHHHFFEFFFDEEEDEDDDDDDDDD_Mismatch_0_Sense_+_Library_PoolT
AGGAATATATCACTCTAAGGGATGGATAAAGGACTACTTGGTTACATCCTGTAGAAAACAGATCCTATTTTTAGGTGCTTTTTCCTTACAAATC
>Frequency_1_QualityScore_DFHHHHHJJIJIJJJJJJJGIJHIJJGJJJGHGIGHIHIHIGIJJJJIGIICGIJJEHIHHHHBDECC3;A@CCDDCCDB?<ACCDC:@C>A@A_Mismatch_0_Sense_+_Library_PoolT
CTTCCACCAAGCTGCTATTACGTAGCTACGTGTGGAGACTGTCTTCCCTGCCCTCGTAAGGGAGATGGTTTTCTTTGTTGTGATGGATAAGATC
>Frequency_1_QualityScore_FFHGHHHJJJJJJJJJJJJIIJJJJHIGIJJFGIJIJJJJGHJHIIJJJJJJJJJHHHHHHDEFCEFDEACDDDDDDDDDDEDDDBDDCEED:A_Mismatch_0_Sense_+_Library_PoolT
ACTGTCTTCCCTGCCCTCGTAAGGGAGATGGTTTTCTTTGTTGTGATGGATAAGATCTTTTAGGATGGAGAAATGGTGTGAACCAATTATTGTG
>Frequency_1_QualityScore_DFGGHGFGHIJIJJIJJJJJJGHIJJJIJFGJJGIIJJJHJGIJJJJJJIIIICHGIJIFHIEIIGGGJEEHHHHFDC@B=ACCECCCCDDDDD_Mismatch_0_Sense_+_Library_PoolT
GAGCTCTGAGGAATATATCACTCTAAGGGATGGATAAAGGACTACTTGGTTACATCCTGTAGAAAACAGATCCTATTTTTAGGTGCTTTTTCCT
>Frequency_1_QualityScore_DD>DHHFIIIII=BF?C>HHEHGI<EGCCFDHDCHGEDDGH><BG>9BD>F>GDGI;=C<=AEFC?=8<>@<>BBBBB&8@_Mismatch_0_Sense_+_Library_PoolT
GATCCTATTTTTAGGTGCTTTTTCCTTACAAATCCAGTAGGATTGACAGAATTTTTAAAAAAAAAAAAAAAAAAAAAAGAT
>Frequency_1_QualityScore_FFHHHHHJJJJJIJJJJJJIIIJCHIJIJJJGIIJJJJIJJJJEGHHJJJIJJIJJJJJJGIIJJJJFHEHHHFFFFFFFEEDEEED_Mismatch_0_Sense_+_Library_PoolT
TGAAAATGAGGGCCTAGAAGTCCATCTACAGTCTCATAATTGGTGAAATTGCCATTTTTTATCTTCAAAATCATTATTTTTCATGGA
>Frequency_1_QualityScore_FFHHHHHJIJJJJJJJIJJJJJJJIJJJJJJJJJJJJJJJJJJJJJJJHHIIJJJJJIGIJIJJJJJJICHHHHHFFFFFFEEAEEEDDDDDEE_Mismatch_0_Sense_+_Library_PoolC
AAAGGACTACTTGGTTACATCCTGTAGAAAACAGATCCTATTTTTAGGTGCTTTTTCCTTACAAATCCAGTAGGATTGACAGAATTTTTAAATT
