# Supplementary material for: Differential Gene Expression Reveals Candidate Genes for Drought Stress Response in Abies alba (Pinaceae)
Source: PLoS One. 2015 Apr 29;10(4):e0124564. doi: 10.1371/journal.pone.0124564 (PMC4414588; doi:10.1371/journal.pone.0124564)
Supplement: S3 File — (GZ) [file pone.0124564.s003.gz › comp22969_c0_seq1.fa]

>comp22969_c0_seq1 len=465 path=[1:0-464]
GGGCAAGATGGGAGGCGAGGGGACAGGGTACCCCAAAGAAGTAGAACACCTCCAGGGAACAGGGTACCCCAAAAAAGTAGAACACCTCCAGAACACTTCGATGGATGATGTGGGTAACAAGGCTTCCCAGAAGGCGGAGGAAAGTAAAGGCTTTCTGAGATCCATAGTCGATTCTGTGAAGGGAGTTACTACAGGCAATAACTCAAGCGAATAATCTCACGAATAGCTGCAATCGGAGCTGGGAAACATAAATATCTCGTGGTTTTTTTCTTTTCATTATTGTCATAGCATAGCAGTGGCGCGGTTCAAAATATGTTTGTGTGATAGTTGGTGTGGTTTATATGTTATTTCTCAGAGAACAGAACTTTCCCTCCGTCTGTTTTCCTATTAATGTTCATCTGGATTGTTTGTTTGTGTCCCATTTTTTCCTGCCATTTATTCATCATATGCATATGTGTGAGATAC

>Frequency_7_QualityScore_FFHHGHHJJIHIIJIJJHIEHIIIJJJIIJJJIIJJJIJIIJIJIIIIFHHIIHHHGGFFFFEEEDEECBCCDDDCCBCCDDDDDDEEDDDDC?_Mismatch_0_Sense_+_Library_PoolT
GTCGATTCTGTGAAGGGAGTTACTACAGGCAATAACTCAAGCGAATAATCTCACGAATAGCTGCAATCGGAGCTGGGAAACATAAATATCTCGT
>Frequency_4_QualityScore_FEHEFHHJJIIJIIJIIJJIJIJHIJIIIGIIIEHIIIEGHHIIHGGGGFGEEEEEEECCDDDCDCCDDCCCCC@BCDDEDDDDDCDDDDDCDD_Mismatch_0_Sense_+_Library_PoolT
GGGTAACAAGGCTTCCCAGAAGGCGGAGGAAAGTAAAGGCTTTCTGAGATCCATAGTCGATTCTGTGAAGGGAGTTACTACAGGCAATAACTCA
>Frequency_4_QualityScore_FFHHHHGJIIIJIJJJIJIIJJJJJJJJJIGIIIJJIJGGIIIHIHHIIFGGIGHGHEGFHGDHHCDAEABACDCDEEDDDEDEEEDECCBACC_Mismatch_0_Sense_+_Library_PoolT
TTTCTTTTCATTATTGTCATAGCATAGCAGTGGCGCGGTTCAAAATATGTTTGTGTGATAGTTGGTGTGGTTTATATGTTATTTCTCAGAGAAC
>Frequency_3_QualityScore_FFHHHHHJJJJJJIJJIJJIIJJJIJJJJJJJJJHJJJJJJJDHHIHHHGGGGEFFEDEDDDDDDBCDDAA?BCAACDDDEEDEEEDEEEDDBC_Mismatch_0_Sense_+_Library_PoolT
TTTTTTTCTTTTCATTATTGTCATAGCATAGCAGTGGCGCGGTTCAAAATATGTTTGTGTGATAGTTGGTGTGGTTTATATGTTATTTCTCAGA
>Frequency_3_QualityScore_FFHHHFHIJIJJJJJJJJIJJJJJJJIJJJJJJJJJJIJJJJIJJJHIJJJJJIJJJJJJJJJIIIHHHGFCDEEEDDDDDDDDCDDDDDDDDD_Mismatch_0_Sense_+_Library_PoolT
GAAAGTAAAGGCTTTCTGAGATCCATAGTCGATTCTGTGAAGGGAGTTACTACAGGCAATAACTCAAGCGAATAATCTCACGAATAGCTGCAAT
>Frequency_3_QualityScore_FFHHHHHJJJJIIJIIJJHIFHGHGHHHIJFHHHIFHIJJJJJIJJJJJJJJJJIJIIHJJHIIIIHHGGGGEEEEEDCEDDDDDDDDEEEDCC_Mismatch_0_Sense_+_Library_PoolT
CGGTTCAAAATATGTTTGTGTGATAGTTGGTGTGGTTTATATGTTATTTCTCAGAGAACAGAACTTTCCCTCCGTCTGTTTTCCTATTAATGTT
>Frequency_3_QualityScore_FFHHHHHJIIJIIJJJJJJHIIIIJJHIHHGIHIHIIJFHGHIGHJIJIIJHJIHHHHHHGGFFFFEEEEEDDDDDDDDDDDDDDDBCDDDDDD_Mismatch_0_Sense_+_Library_PoolT
CAGTGGCGCGGTTCAAAATATGTTTGTGTGATAGTTGGTGTGGTTTATATGTTATTTCTCAGAGAACAGAACTTTCCCTCCGTCTGTTTTCCTA
>Frequency_3_QualityScore_FEHHHHHHIJHIJJJJJIJJJJIHIJHJJJJJJJJJJJJIJJJJIJIJHJIGDEEEEDEEDEEBCEDBDDABCDDBDDDBCAACBCBCCDEEEE_Mismatch_0_Sense_+_Library_PoolT
TATCTCGTGGTTTTTTTCTTTTCATTATTGTCATAGCATAGCAGTGGCGCGGTTCAAAATATGTTTGTGTGATAGTTGGTGTGGTTTATATGTT
>Frequency_3_QualityScore_EEGGGGGGIJDGDFGEHIHIHIHIIJJJJJJJJJIJIJJIHIIHHIHIGIHIJJGIIIGGHHIIIHHFEFDFFEFEFFFEEDDEEBCDD@CCDA_Mismatch_0_Sense_+_Library_PoolT
TGATAGTTGGTGTGGTTTATATGTTATTTCTCAGAGAACAGAACTTTCCCTCCGTCTGTTTTCCTATTAATGTTCATCTGGATTGTTTGTTTGT
>Frequency_3_QualityScore_FFGEHHHIIIIIIIJHIIIHIHHHIHHHGHHHHHHHGFGGHHHHHHHGGGFHHHGHFGHHHGGFEECDEDEECCDCDDDDDDBCBDCDABDADC_Mismatch_0_Sense_+_Library_PoolT
GGCTTTCTGAGATCCATAGTCGATTCTGTGAAGGGAGTTACTACAGGCAATAACTCAAGCGAATAATCTCACGAATAGCTGCAATCGGAGCTGG
>Frequency_3_QualityScore_EFHHHHHJJJJJJJJJJJJJJJJJHHIIIIIJJJJGHIIIIGIHIIGIJJIIHHFHHIFGHHEECEDBDADDDEFEEEEDEEEDECDCCCDDCC_Mismatch_0_Sense_+_Library_PoolT
CTTTTCATTATTGTCATAGCATAGCAGTGGCGCGGTTCAAAATATGTTTGTGTGATAGTTGGTGTGGTTTATATGTTATTTCTCAGAGAACAGA
>Frequency_3_QualityScore_FFHHHHHJJJJIJJHJJIJJIIIIIJJIJHIJIJJJJJJJJJJJJJJJJJJJIIHGGGGFFFFFEEDDDDDDDDDCDDDDCCCCDDDBCBDDDD_Mismatch_0_Sense_+_Library_PoolT
GAGATCCATAGTCGATTCTGTGAAGGGAGTTACTACAGGCAATAACTCAAGCGAATAATCTCACGAATAGCTGCAATCGGAGCTGGGAAACATA
>Frequency_3_QualityScore_FEGHHGHJJJJJIJJJIHJJHIJJDGHIIJIIIIIHHDFHHHHHHHHHHHGFGGGFEEEECEEDDDDDDCECDB<BCDDCCCCCDDDDDDCDCD_Mismatch_0_Sense_+_Library_PoolT
GTAGAACACCTCCAGGGAACAGGGTACCCCAAAAAAGTAGAACACCTCCAGAACACTTCGATGGATGATGTGGGTAACAAGGCTTCCCAGAAGG
>Frequency_3_QualityScore_ADGEFDHHHIHFHHEHIIIIJFHIIIGHJJIJJHIIIIJIJJJJIIHHFGIHHHGE@BBBACDDDEDCCACDBBBADBB?BCD?ABBC@A@BCD_Mismatch_0_Sense_+_Library_PoolT
TAAATATCTCGTGGTTTTTTTCTTTTCATTATTGTCATAGCATAGCAGTGGCGCGGTTCAAAATATGTTTGTGTGATAGTTGGTGTGGTTTATA
>Frequency_3_QualityScore_FFHGHHGJJJJJHIJHHIIFHIJJJJHJIJJJJIHIJJJJIIHIGIGGGGGFGEDEEEDDCDDDDEDDDDDCDCDDDDDDDDDDDCDBCDDDCC_Mismatch_0_Sense_+_Library_PoolT
CCCAGAAGGCGGAGGAAAGTAAAGGCTTTCTGAGATCCATAGTCGATTCTGTGAAGGGAGTTACTACAGGCAATAACTCAAGCGAATAATCTCA
>Frequency_3_QualityScore_FFHHHHHIJJJJJJJJJJIJJIJJJIHJIJJJJHIJIHIJIHJJFIIIHHHHGIHIHHIIDGFEECCCDBDEEEEDEDEEDCDCDDDDDDBCDD_Mismatch_0_Sense_+_Library_PoolT
TTTCATTATTGTCATAGCATAGCAGTGGCGCGGTTCAAAATATGTTTGTGTGATAGTTGGTGTGGTTTATATGTTATTTCTCAGAGAACAGAAC
>Frequency_3_QualityScore_EEGHFGEHIHJJJJJIHIIGHHHIJHFHIIJJIIHHIIIIHIJJJIIHIIIIIIIIHHGEGFGGGFFEEDCCCCCDEDDDDDCCDCDDDDDDDD_Mismatch_0_Sense_+_Library_PoolT
GGAAAGTAAAGGCTTTCTGAGATCCATAGTCGATTCTGTGAAGGGAGTTACTACAGGCAATAACTCAAGCGAATAATCTCACGAATAGCTGCAA
>Frequency_3_QualityScore_FFHHGHGJFGHJJJJJJJIIJDGHIIJJJHIJJJJHIIIIIIIIGGGGFGGFFFEFEEDDDDDDDCDDDDDDDDDDDDDDD@@CBBDCCDDCDC_Mismatch_0_Sense_+_Library_PoolT
GAACAGGGTACCCCAAAAAAGTAGAACACCTCCAGAACACTTCGATGGATGATGTGGGTAACAAGGCTTCCCAGAAGGCGGAGGAAAGTAAAGG
>Frequency_2_QualityScore_FFHEGGHIIIIJIJIJGHIGGIAFIIIIIIIIIIIHGHHCDGEGGGGEEGCF@ACEEEEEDCCDDCCCCCCCDDDAEEDCCCCECCCCCAAAAC_Mismatch_0_Sense_+_Library_PoolT
GGGTACCCCAAAGAAGTAGAACACCTCCAGGGAACAGGGTACCCCAAAAAAGTAGAACACCTCCAGAACACTTCGATGGATGATGTGGGTAACA
>Frequency_2_QualityScore_FFGHHHGJJIJJIIIJJIIIIIJIIGHIIIJIJIIJHIIJIIGHGIIIGGIIDFCEGBEFFEFFFEEEEEEEEDEDCDCCCDACDDDDDDDDAC_Mismatch_0_Sense_+_Library_PoolT
TTGTCATAGCATAGCAGTGGCGCGGTTCAAAATATGTTTGTGTGATAGTTGGTGTGGTTTATATGTTATTTCTCAGAGAACAGAACTTTCCCTC
>Frequency_2_QualityScore_FFFGHHHJJJJJJJJJIJIIJIJIJEIIFIIIHIIIJIJIJIJJIHHFHHFFFFFEFDDDEDDEEDDDDCDCD=ACDDEDDCDDDDDCDDDDDC_Mismatch_0_Sense_+_Library_PoolT
GGTAACAAGGCTTCCCAGAAGGCGGAGGAAAGTAAAGGCTTTCTGAGATCCATAGTCGATTCTGTGAAGGGAGTTACTACAGGCAATAACTCAA
>Frequency_2_QualityScore_FFHHHHHJJEGIIIJJJJJJJIEGHIIJIJJJIIJJJJIJIIJJJIHIHGEGGEEEDEE@ACECDCCDDCDCDCCCCCCDDDCBCBACCBCCDD_Mismatch_0_Sense_+_Library_PoolT
GGAACAGGGTACCCCAAAAAAGTAGAACACCTCCAGAACACTTCGATGGATGATGTGGGTAACAAGGCTTCCCAGAAGGCGGAGGAAAGTAAAG
>Frequency_2_QualityScore_FFHHHHHJJJJJJJJJJJJJJJJJJJJJIJJJJIJJJIJJJHIIJJIIIIIJEIIHGHGEEEEFCEEEA?@CDCBBDDEEECEEEDEEEDECCC_Mismatch_0_Sense_+_Library_PoolT
TTTTTTCTTTTCATTATTGTCATAGCATAGCAGTGGCGCGGTTCAAAATATGTTTGTGTGATAGTTGGTGTGGTTTATATGTTATTTCTCAGAG
>Frequency_2_QualityScore_FFHHHHHJIJJJJJJJJIJJIIIIIJJJJJJJIIIGHJIIJJJHGIIHHHHGHFDFFFEEEEDEECCCDDBBACDBBBCCEEEEEDEDEEEDEC_Mismatch_0_Sense_+_Library_PoolT
GTTTTTTTCTTTTCATTATTGTCATAGCATAGCAGTGGCGCGGTTCAAAATATGTTTGTGTGATAGTTGGTGTGGTTTATATGTTATTTCTCAG
>Frequency_2_QualityScore_EEFGHFFCFEEECCGCEIGIH8CEAAEHGGEGECGEEEC=8CFHHGEEEGCB?C9A9C@E?C;ACAEFGG_Mismatch_1_Sense_+_Library_PoolT
CTCAGAGAACAGAACTTTCCCTCCGTCTGTTTTCCTATTAATGTTCATCTGGATTGTTTGTTTGTGTCCA
>Frequency_2_QualityScore_FFHHFFGGIICGCEE9EGFEAGGIEGDDGG@9CFEHCHIEG?EGIHIIFEDE@9DFEAFECGG?CECGGDEHHD=?CCEDDB?A??BC?CEACD_Mismatch_0_Sense_+_Library_PoolT
TCAAAATATGTTTGTGTGATAGTTGGTGTGGTTTATATGTTATTTCTCAGAGAACAGAACTTTCCCTCCGTCTGTTTTCCTATTAATGTTCATC
>Frequency_2_QualityScore_FFHHHHHJJJJJJJJJJJJJJJJIJJIJJIJJIIIIIIJJJIIGHEGGGHHIJDGGHHGGFEEEFEEEDCEEEEDEDDDCDDDDDDDDDDDDDC_Mismatch_0_Sense_+_Library_PoolT
ATTGTCATAGCATAGCAGTGGCGCGGTTCAAAATATGTTTGTGTGATAGTTGGTGTGGTTTATATGTTATTTCTCAGAGAACAGAACTTTCCCT
>Frequency_2_QualityScore_FFHHHHHJJJHHJJJJIJJJJIJIJJJJIIIIIIHHHFGGGGGGEEEEEDCBDDDDEDDDDDDDDDDDDCDDDDDDDDDDECDDDDDDCDDDCD_Mismatch_0_Sense_+_Library_PoolT
CGGAGGAAAGTAAAGGCTTTCTGAGATCCATAGTCGATTCTGTGAAGGGAGTTACTACAGGCAATAACTCAAGCGAATAATCTCACGAATAGCT
>Frequency_2_QualityScore_FDFGHHHJJJJJJJHHIIHHHHHHIIIIIIIJIIIIIEHIIDIIIIIIGIIGHCGGGEEACECAAA??A<?AAC;@B9?A@AACBCA?BCDCDC_Mismatch_0_Sense_+_Library_PoolT
GTACCCCAAAAAAGTAGAACACCTCCAGAACACTTCGATGGATGATGTGGGTAACAAGGCTTCCCAGAAGGCGGAGGAAAGTAAAGGCTTTCTG
>Frequency_2_QualityScore_FFGHHHHJIHJJJJJJJJJIJJJJJGIJIIJJJIIJJJJJJIJIHIIIIIIGGHGEGEEGGEEEEECDDDDDCDECDCADECDEDDDCCCDDDC_Mismatch_0_Sense_+_Library_PoolT
GGAGCTGGGAAACATAAATATCTCGTGGTTTTTTTCTTTTCATTATTGTCATAGCATAGCAGTGGCGCGGTTCAAAATATGTTTGTGTGATAGT
>Frequency_2_QualityScore_FFHGGHHIJIIIHIHGIHIHIJEGIJIGEHJIIIJJIJJJJJIIIIIGEFGGGEEEDEEDCDD=<ACDECDCDCDDCDDCCDDDDCDDACCDDC_Mismatch_0_Sense_+_Library_PoolT
CTTCCCAGAAGGCGGAGGAAAGTAAAGGCTTTCTGAGATCCATAGTCGATTCTGTGAAGGGAGTTACTACAGGCAATAACTCAAGCGAATAATC
>Frequency_2_QualityScore_FFHHGHGJIIIIJJGGGGIJIEGHIIIIHIIHHHIIJGGIDGIIIJIHGGGGECEFEEEEEEEEEECDEDDDDDDCCDDDDC?ACABCDCCEED_Mismatch_0_Sense_+_Library_PoolT
ATAGCTGCAATCGGAGCTGGGAAACATAAATATCTCGTGGTTTTTTTCTTTTCATTATTGTCATAGCATAGCAGTGGCGCGGTTCAAAATATGT
>Frequency_2_QualityScore_FFHHHHHJIJJJJJJJJJJJJJJJIJJJJJJJJJJJJJIJJJJIIJJIIJIGIIHHHHHFFEFFFFECDBCCDDDDDDDDDDDDEEEEEDEEEE_Mismatch_0_Sense_+_Library_PoolT
AGGCAATAACTCAAGCGAATAATCTCACGAATAGCTGCAATCGGAGCTGGGAAACATAAATATCTCGTGGTTTTTTTCTTTTCATTATTGTCAT
>Frequency_2_QualityScore_FFHHGHHJJIJGHIIIJJGGIIEGHIIIIJIJIJHIIEGIIIJHGHGGGGFFFEEEEEEEEEEDDECCDCDCDDDCCDD?BCCCCDCCEEDDCD_Mismatch_0_Sense_+_Library_PoolT
GCTGCAATCGGAGCTGGGAAACATAAATATCTCGTGGTTTTTTTCTTTTCATTATTGTCATAGCATAGCAGTGGCGCGGTTCAAAATATGTTTG
>Frequency_2_QualityScore_FFHHHGGFIIGIIIIJIJJJHIJIIIIIIIIIJJIIIIIGHGIGHJIGHCEHDEGGGGEGEFFFFFFEEECCDBCCDC?CCCCDBCCCCDDDDD_Mismatch_0_Sense_+_Library_PoolT
ATAGCATAGCAGTGGCGCGGTTCAAAATATGTTTGTGTGATAGTTGGTGTGGTTTATATGTTATTTCTCAGAGAACAGAACTTTCCCTCCGTCT
>Frequency_2_QualityScore_ECEABEEIIGIIIIIAEDGGEGHGGEGIIGIIIGGHGGFGHEGGGCEEC?CA=CDCEGGACE?B@ADDCC????A@CBAACA?ABCB==A>ACC_Mismatch_0_Sense_+_Library_PoolT
GGTACCCCAAAAAAGTAGAACACCTCCAGAACACTTCGATGGATGATGTGGGTAACAAGGCTTCCCAGAAGGCGGAGGAAAGTAAAGGCTTTCT
>Frequency_2_QualityScore_FFGHHGHJJJIIJIJJIIFIIHIJJGIGIEGGIGEHIEHEGHAGIFIIIIEIGGHHHHHGGFFEFEEDDEEDDDCBCCDCDDDCCBCCDDDDDD_Mismatch_0_Sense_+_Library_PoolT
AGTGGCGCGGTTCAAAATATGTTTGTGTGATAGTTGGTGTGGTTTATATGTTATTTCTCAGAGAACAGAACTTTCCCTCCGTCTGTTTTCCTAT
>Frequency_2_QualityScore_FFHHHHHJJIJIJJJJIFIIGIIJJJJIJJJJJIJJIIJJIJIJIJIJJIJJJJGIIIHHFDDDDDEDDBCEEEEEDACCBCEDDCCCDACCCC_Mismatch_0_Sense_+_Library_PoolT
GAAACATAAATATCTCGTGGTTTTTTTCTTTTCATTATTGTCATAGCATAGCAGTGGCGCGGTTCAAAATATGTTTGTGTGATAGTTGGTGTGG
>Frequency_2_QualityScore_FFHHHHGJHHIJJJJJJJJJJIIIJJJJIJJJJJJJJJJJJJIJIJJJJIIIIJIIIIIHHHGGGGGGEEEEEDDCDDEDDDDDDDDDDDDDDD_Mismatch_0_Sense_+_Library_PoolT
GAGGAAAGTAAAGGCTTTCTGAGATCCATAGTCGATTCTGTGAAGGGAGTTACTACAGGCAATAACTCAAGCGAATAATCTCACGAATAGCTGC
>Frequency_2_QualityScore_EEHGGGHIIJIIIIIIIIFEHEEGDHIIGIIIIFEEGHHGAEGEIEIFIIIDEGH?C7@CEADAEBE;<?=A?9?ABDDEACCE?AB@BDCCDC_Mismatch_0_Sense_+_Library_PoolT
TTTTTCTTTTCATTATTGTCATAGCATAGCAGTGGCGCGGTTCAAAATATGTTTGTGTGATAGTTGGTGTGGTTTATATGTTATTTCTCAGAGA
>Frequency_2_QualityScore_FFHHHHGJJIIIIJJIIIJJIHIIIJIJJHIJIJJJIFHIHIIIIIIIAEFHGIIIGGEGGCEEEECEEEEDDEEEEDEDCCDCCCCCCDDDDD_Mismatch_0_Sense_+_Library_PoolT
ATTATTGTCATAGCATAGCAGTGGCGCGGTTCAAAATATGTTTGTGTGATAGTTGGTGTGGTTTATATGTTATTTCTCAGAGAACAGAACTTTC
>Frequency_2_QualityScore_FFHHHHGIIHIIIIJHIIIIIJJJJHIJJJIIIJIIJJIJJJJIJJIIIJIJIIIIHHFDCCDCDDDDDACACEDCDCBACCCCDDDAACCDAB_Mismatch_0_Sense_+_Library_PoolT
AACATAAATATCTCGTGGTTTTTTTCTTTTCATTATTGTCATAGCATAGCAGTGGCGCGGTTCAAAATATGTTTGTGTGATAGTTGGTGTGGTT
>Frequency_2_QualityScore_FFHHGHFIIGIGHIIGIDEHIIJIJJIJJIDGIIIJHGHEEFFFEDDEDDCCD>BCCDDCCDBDCDACCCCCCDDDDDDDDDDDDDDDDDAD@A_Mismatch_0_Sense_+_Library_PoolT
GAGGCGAGGGGACAGGGTACCCCAAAGAAGTAGAACACCTCCAGGGAACAGGGTACCCCAAAAAAGTAGAACACCTCCAGAACACTTCGATGGA
>Frequency_2_QualityScore_FEHGHHHIIIIFIIJIJJFIIIAAEGGIIFGHIJIIIEIEIIIJJIIIGFIIIFCCEEDDDDEEEEEDCACDCCCDDCDCDCCCCCCDBCACA?_Mismatch_0_Sense_+_Library_PoolT
TCTCACGAATAGCTGCAATCGGAGCTGGGAAACATAAATATCTCGTGGTTTTTTTCTTTTCATTATTGTCATAGCATAGCAGTGGCGCGGTTCA
>Frequency_1_QualityScore_DF:CFFHIJIJJGGFDHCHIGGHIJGGGIIICGII*B<D?09DEIIEHGIIIGID(8CEEADBB/89C?,(,;:ABDDCC>CDDACCCDDDC_Mismatch_0_Sense_+_Library_PoolT
AGTAGAACACCTCCAGAACACTTCGATGGATGATGTGGGTAACAAGGCTTCCCAGAAGGCGGAGGAAAGTAAAGGCTTTCTGAGATCCATAG
>Frequency_1_QualityScore_FFHHHHHJJJJJJJJJIJJJIJJJJJIJIJIJJJJJJJJJJJIJJIHIJJJJHDDD@ADDACDDDDDDDCCDDEDDDDDDDDDDEDDDDDDEED_Mismatch_0_Sense_+_Library_PoolT
CCTCCAGAACACTTCGATGGATGATGTGGGTAACAAGGCTTCCCAGAAGGCGGAGGAAAGTAAAGGCTTTCTGAGATCCATAGTCGATTCTGTG
>Frequency_1_QualityScore_DFHGFHGJJIIJIIIIHIIGEHJGIIJIGIIIGGBGIJJJJIJJIIJJJJJJJIJIJJJIJJJJHIGGIAD@CEF_Mismatch_0_Sense_+_Library_PoolT
ATTAATGTTCATCTGGATTGTTTGTTTGTGTCCCATTTTTTCCTGCCATTTATTCATCATATGCATATGTGTGAG
>Frequency_1_QualityScore_DDFHFHDG@FHBHHIIIIIIGCGAFGGIIIIIIIEHD?F?DFGBFGGGEGIGGIGEHHFEEEBDCBBBBB@CBACCCC>?CCCCCCCCCCCCCC_Mismatch_0_Sense_+_Library_PoolT
AAAAAGTAGAACACCTCCAGAACACTTCGATGGATGATGTGGGTAACAAGGCTTCCCAGAAGGCGGAGGAAAGTAAAGGCTTTCTGAGATCCAT
>Frequency_1_QualityScore_FFHHHHHJJIIJJJJJJJJJJIJDHIJJJJJHHJJIJIJJJJGHIJHIFHFHIIHIJHHHEEFBCEDEEDEDEEEDEEEDECDDCCCCDDDDDD_Mismatch_0_Sense_+_Library_PoolT
TCATTATTGTCATAGCATAGCAGTGGCGCGGTTCAAAATATGTTTGTGTGATAGTTGGTGTGGTTTATATGTTATTTCTCAGAGAACAGAACTT
>Frequency_1_QualityScore_FFHHHFHIJIJIJJJIJJJJIIJJJJJJHJJJIJJGIJIJJJDHIJJJJJJJJJGHIJJJIGHHCDDDDBDDCCCCDDDDDDDDDEDDDDDDDD_Mismatch_0_Sense_+_Library_PoolT
AAAAGTAGAACACCTCCAGAACACTTCGATGGATGATGTGGGTAACAAGGCTTCCCAGAAGGCGGAGGAAAGTAAAGGCTTTCTGAGATCCATA
>Frequency_1_QualityScore_FFHHHHHJJJJJJJJJJJJJJJGJJJJJJJJHIJJJJJJJJJJIJJIJJJJJJJJJJJIHHHHHHHFFFADEEEDDDDDDDBDDDDDDDBD_Mismatch_0_Sense_+_Library_PoolT
CTGAGATCCATAGTCGATTCTGTGAAGGGAGTTACTACAGGCAATAACTCAAGCGAATAATCTCACGAATAGCTGCAATCGGAGCTGGGAA
>Frequency_1_QualityScore_FFHHHHHIGIJIGJJ?FHJJJGHIIIIJ?FHJIJIJJJIJGGIIIJHHHHHFFFFECEDEEFDDD@CCCCDDDDDDDDDDDDDDDDDD>BDBDD_Mismatch_0_Sense_+_Library_PoolT
CTCCAGGGAACAGGGTACCCCAAAAAAGTAGAACACCTCCAGAACACTTCGATGGATGATGTGGGTAACAAGGCTTCCCAGAAGGCGGAGGAAA
>Frequency_1_QualityScore_FFHHHHHJJJIJJJJJJJJJJIJJJJJJJJJJGJJJIJJJJJJIJJJHHHHFGFHHHIJEHEHFDFFFEEFFEEFEDEFEDDDDDDDDCDDDDD_Mismatch_0_Sense_+_Library_PoolT
TTCATTATTGTCATAGCATAGCAGTGGCGCGGTTCAAAATATGTTTGTGTGATAGTTGGTGTGGTTTATATGTTATTTCTCAGAGAACAGAACT
>Frequency_1_QualityScore_?A=A?CC?FE:ACHHIIIC<A@?CCCCEC<GECGGHHEHIEECEFD_Mismatch_0_Sense_+_Library_PoolT
TAATGTTCATCTGGATTGTTTGTTTGTGTCCCATTTTTTCCTGCCA
>Frequency_1_QualityScore_FEHHHHHJJEGGHIFHIGIGJJJJIJJJJJJJJJJJJJJJIHGIIIJJJIJJJJIJIFHIJJJIHGHHHAHHHFFFFFFFEEEEEEDDBCDD@A_Mismatch_2_Sense_+_Library_PoolT
GATAGTTGGTGTGGTTTATATGTTATTTCTCAGAGAACAGAACTTTCCCTCCGTCTGTTTTCCTATTAATGTTCATCTGGATTGTTTGTTTGAA
>Frequency_1_QualityScore_FFHHHHHJJBGIJIJGIJJGGJJ@FHIJGIJJIJJIHJJJJJJJJJIHFBEEECEECCDDACDDDDEDCDDDCDD@ADBDDDDCDCCDEDDDDB_Mismatch_0_Sense_+_Library_PoolT
AACACTTCGATGGATGATGTGGGTAACAAGGCTTCCCAGAAGGCGGAGGAAAGTAAAGGCTTTCTGAGATCCATAGTCGATTCTGTGAAGGGAG
>Frequency_1_QualityScore_DFGDDFDHIBHBCFHB<AC<;;CFF@;?BB>DDDAHGFD9BFFIBGHGH;CHC87=;AB>A=@BCCCCCCD>;;;>5<9?CDEC+:@@8<2<?<_Mismatch_0_Sense_+_Library_PoolT
AAACATAAATATCTCGTGGTTTTTTTCTTTTCATTATTGTCATAGCATAGCAGTGGCGCGGTTCAAAATATGTTTGTGTGATAGTTGGTGTGGT
>Frequency_1_QualityScore_FFHHHHHJJJJJJJJJJJJJJJIJJJJJJJJJJJJJJJJJJJJJJJJIJJJJIDHIHHHGDEFFFECEC@DEFFDDDDDADDDDDDDDDDDDDE_Mismatch_0_Sense_+_Library_PoolT
AGTTACTACAGGCAATAACTCAAGCGAATAATCTCACGAATAGCTGCAATCGGAGCTGGGAAACATAAATATCTCGTGGTTTTTTTCTTTTCAT
>Frequency_1_QualityScore_DFHHFHHEGIJJJJGIJJJIGIJGHJIIJJJJJJJJJJJJJJIJJJJHFBDCEEEEEDEEDEEDBCCBCCDDCCDDBBABDCBBDDEEEDEEED_Mismatch_0_Sense_+_Library_PoolT
CTCGTGGTTTTTTTCTTTTCATTATTGTCATAGCATAGCAGTGGCGCGGTTCAAAATATGTTTGTGTGATAGTTGGTGTGGTTTATATGTTATT
>Frequency_1_QualityScore_FFHHHHHJJJJJJJJIJJJJJJJIIIJJJJJJIJJJJJJJJJJJJJJJJJJJJJJGHHFFFFECDEEDDDDEEEDEDDBDDDDDDDDDCDDDDD_Mismatch_0_Sense_+_Library_PoolT
GGAGTTACTACAGGCAATAACTCAAGCGAATAATCTCACGAATAGCTGCAATCGGAGCTGGGAAACATAAATATCTCGTGGTTTTTTTCTTTTC
>Frequency_1_QualityScore_FFHHHHHIJJJJJJHHIJIJJJJJEHGIGFGIGIIIIIJIJCFHIFHIJDFHGIJGIEG_Mismatch_1_Sense_+_Library_PoolT
GAACTTTCCCTCCGTCTGTTTTCCTATTAATGTTCATCTGGATTGTTTGTTTGTGTCCA
>Frequency_1_QualityScore_FFHHHHHJJJIJIJJJJJJJIJJJIJJHIHIHGHHFHIJGHFHIFHHIJJJJIHGHHHHHHFFCEBEEECEDDDDDDDDDDDDDDDDCDDDDDD_Mismatch_0_Sense_+_Library_PoolT
GCAGTGGCGCGGTTCAAAATATGTTTGTGTGATAGTTGGTGTGGTTTATATGTTATTTCTCAGAGAACAGAACTTTCCCTCCGTCTGTTTTCCT
>Frequency_1_QualityScore_FFHHHHHJJJJJJJJJJJJJJJJJJJJJJJJJJJJJJJJJJHJJJHJJJIJJJHIIIII_Mismatch_2_Sense_+_Library_PoolT
GAACTTTCCCTCCGTCTGTTTTCCTATTAATGTTCACCTGGATTGTTTGTTTGTGTCCA
>Frequency_1_QualityScore_FFHHHHHJJJIJJJJJJJIHJJIIJJJJHIJJIIJIJJJJJJJIJJJJIJJJJJJJJJJJHHHHFFFFE@CEEACDDDDBDDDDDD?CDDDDDD_Mismatch_0_Sense_+_Library_PoolT
AGATCCATAGTCGATTCTGTGAAGGGAGTTACTACAGGCAATAACTCAAGCGAATAATCTCACGAATAGCTGCAATCGGAGCTGGGAAACATAA
>Frequency_1_QualityScore_DFHHHHHJJJJJJIJJJJJJJJJJJJJIJJJHIJJJJJJJJIJJJGIJIJJIJJIJJJHJJJFIIJGJGHHHGGHFFFDEEDDDDDDDEDEDEE_Mismatch_0_Sense_+_Library_PoolT
TTCTCAGAGAACAGAACTTTCCCTCCGTCTGTTTTCCTATTAATGTTCATCTGGATTGTTTGTTTGTGTCCCATTTTTTCCTGCCATTTATTCA
>Frequency_1_QualityScore_DDHAFHFIIIHII>@FCAB?:C@HFHEHIFDFFHCFFB?FGFCF>_Mismatch_0_Sense_+_Library_PoolT
CTGTTTTCCTATTAATGTTCATCTGGATTGTTTGTTTGTGTCCCA
>Frequency_1_QualityScore_FFGHHHHJJJJJJJJJJJJJJJBFHJJJJJJJJJJFFHIJJJJJIJJJJGHHHHHFFFFFEDEEEDEDDACD@CDDDDDDDCDDDDCDACDDDB_Mismatch_0_Sense_+_Library_PoolT
AGAACACCTCCAGGGAACAGGGTACCCCAAAAAAGTAGAACACCTCCAGAACACTTCGATGGATGATGTGGGTAACAAGGCTTCCCAGAAGGCG
>Frequency_1_QualityScore_FFHHHHHJJJJJJJJJJJJJIIJJJJJHIJIJJJJJJJJJJJJJJJJJJHHHHHHHFFFFFFEEEDDDDBDDDDDCECDDDEEDEEDBDCDDED_Mismatch_0_Sense_+_Library_PoolT
TCGGAGCTGGGAAACATAAATATCTCGTGGTTTTTTTCTTTTCATTATTGTCATAGCATAGCAGTGGCGCGGTTCAAAATATGTTTGTGTGATA
>Frequency_1_QualityScore_DFGHHHHJJIIJJJJDGGGHJJJBGHJIDHGIJJJJIJJIJJJIIGDGEHHGHFFEFFDDCDDDBCCCC@CCDCBBDDDDDDDDCCA<@BDDDE_Mismatch_0_Sense_+_Library_PoolT
GCTTCCCAGAAGGCGGAGGAAAGTAAAGGCTTTCTGAGATCCATAGTCGATTCTGTGAAGGGAGTTACTACAGGCAATAACTCAAGCGAATAAT
>Frequency_1_QualityScore_DFHHHHHIJIJJJJGIJIIJJJJIJJDHIIJIIJJJJJJJJJJJJJJIJGIJJIIJJIJJIHEHEHFEDAEDDDDDDDDCDDDEEFEFDDDDDA_Mismatch_1_Sense_+_Library_PoolT
TATTCTGTGAAGGGAGTTACTACAGGCAATAACTCAAGCGAATAATCTCACGAATAGCTGCAATCGGAGCTGGGAAACATAAATATCTCGTGGT
>Frequency_1_QualityScore_FFHHHHHJJJJJJJJJJIIIJJJJJGIJJIJJJJJFHJJFFHIIHHIJIJJJJJJIJJJJHFCDDBBDDDCDDDCDDCDDDDEDDDDDDDCDEE_Mismatch_0_Sense_+_Library_PoolT
AGTAGAACACCTCCAGAACACTTCGATGGATGATGTGGGTAACAAGGCTTCCCAGAAGGCGGAGGAAAGTAAAGGCTTTCTGAGATCCATAGTC
>Frequency_1_QualityScore_FFGHHHHIGHJJJIGIJJIIIJJIIJIJJHHJFHIJJIJHIIJJJJJGHHHHHHHFFFFFFEEEEECCD@BDDB>BBCEDDDCDEDDEDDDCBC_Mismatch_0_Sense_+_Library_PoolT
AATCGGAGCTGGGAAACATAAATATCTCGTGGTTTTTTTCTTTTCATTATTGTCATAGCATAGCAGTGGCGCGGTTCAAAATATGTTTGTGTGA
>Frequency_1_QualityScore_FFHHHHHJJJJIJIIIJJHIGHEHGHFFIJDHDGIBGIIIJJJIJJJJJJIJJJJJHJIJJGHHHHHFFDDFDDDEDDCDDCCDDCDDD_Mismatch_0_Sense_+_Library_PoolT
CGGTTCAAAATATGTTTGTGTGATAGTTGGTGTGGTTTATATGTTATTTCTCAGAGAACAGAACTTTCCCTCCGTCTGTTTTCCTATTA
>Frequency_1_QualityScore_FFHHHHHJBHIJJJJJIJJIJJIGEIIJJIJIJJGIJJIIIJJJGGHHHHFEFFFFEEEEDEEDDDDDCDDCCDDDDDD@CDDDEDDDDDDDDD_Mismatch_0_Sense_+_Library_PoolT
GATGTGGGTAACAAGGCTTCCCAGAAGGCGGAGGAAAGTAAAGGCTTTCTGAGATCCATAGTCGATTCTGTGAAGGGAGTTACTACAGGCAATA
>Frequency_1_QualityScore_DEFHHHHJJIICHHHHIJJJIIJJGIIJHIJJJJJJIFHIHIHHIJJJJJJJIIIIJJIHHHDFDEEDDDDDDDDDDDEEEFEDD@BB8?BBBB_Mismatch_0_Sense_+_Library_PoolT
TGTGAAGGGAGTTACTACAGGCAATAACTCAAGCGAATAATCTCACGAATAGCTGCAATCGGAGCTGGGAAACATAAATATCTCGTGGTTTTTT
>Frequency_1_QualityScore_FFHHHFHGGIIIJJIGIJIGIDAGBHFHJJJJGHJJJIIFHGHBFHIJJIGG@HIJIFIIE_Mismatch_0_Sense_+_Library_PoolT
TTTATATGTTATTTCTCAGAGAACAGAACTTTCCCTCCGTCTGTTTTCCTATTAATGTTCA
>Frequency_1_QualityScore_FFHHHHHJJJJJJJJJJJJJJJJJJJIJJJIJJJHIJJJJJJJJ_Mismatch_1_Sense_+_Library_PoolT
CTGTTTTCCTATTAATGTTCATCTGGATTGTTTGTTTGTGTCCA
>Frequency_1_QualityScore_FFHHHHHJJIJJJJJJJJJJJJJJJHJJJJJJJJJJJJJJJJIJJJJJJJJJIJIICGHIJJJJJIJJJJJJIGHHHGFFFFFF_Mismatch_0_Sense_+_Library_PoolT
TTATATGTTATTTCTCAGAGAACAGAACTTTCCCTCCGTCTGTTTTCCTATTAATGTTCATCTGGATTGTTTGTTTGTGTCCCA
>Frequency_1_QualityScore_ADA8>;F,ADCF<EFHEF4CH<EFC++<?C9?FDG9*CF<DFEA??DFFFFI>:FCGFDC=>AF@CF@47@DEFE@AA@DBD;;;A_Mismatch_2_Sense_+_Library_PoolT
GGTTTATATGTTATTTCTCAGAGAACAGAACTTTCCATCCGTCTGTTTTCCTATTAATGTTCATCTGGATTGTTTGTTTGTGTCCA
>Frequency_1_QualityScore_DFHH4DFGGJIIIJIIFHIGGHIIHGIJIJJJIIJCHIJGC@FHGHGEGGHHHCBDEDDEEDEFFEADCDDDDDDDDCDDCCC:ACCCCCDDDD_Mismatch_1_Sense_+_Library_PoolT
TGTCTTAGCATAGCAGTGGCGCGGTTCAAAATATGTTTGTGTGATAGTTGGTGTGGTTTATATGTTATTTCTCAGAGAACAGAACTTTCCCTCC
>Frequency_1_QualityScore_FFHHHHHJJJJJJJJJJJJJJJJJJIJJJJJIIJJIJJJJJJJJGIJJHIIJHJJJJIH_Mismatch_1_Sense_+_Library_PoolT
ACAGAACTTTCCCTCCGTCTGTTTTCCTATTAATGTTCATCTGGATTGTTTGTTTGTGA
>Frequency_1_QualityScore_FFHHHHHJJIJJJJJIJJJIJJJJJJIJJJJJJJJJJJJJJJJIJJHIJJHIJJIIIJII_Mismatch_1_Sense_+_Library_PoolT
AGAACTTTCCCTCCGTCTGTTTTCCTATTAATGTTCATCTGGATTGTTTGTTTGTGTCCA
>Frequency_1_QualityScore_DECFDFHEGIIJJJJIJJJJJJJJJJJJJJJJJJJJJJJJJJJJJJIIIIHIJJJJJEHJIJJJJJGIICEHHHGFFCEEEBEEEDDDDDC_Mismatch_1_Sense_+_Library_PoolT
GGTGTGGTTTATATGTTATTTCTCAGAGAACAGAACTTTCCCTCCGTCTGTTTTCCTATTAATGTTCATCTGGATTGTTTGTTTGTGTCCA
>Frequency_1_QualityScore_EEHHHHHJJIJJJJIJJJJJJJIIJJEIIJGGIIIHIIIGJIIJJJJHHHGHHFFFFDEDEECDDDDDDDDBDDDDEDDDDDDDCDCCCCCCDD_Mismatch_0_Sense_+_Library_PoolT
TAACAAGGCTTCCCAGAAGGCGGAGGAAAGTAAAGGCTTTCTGAGATCCATAGTCGATTCTGTGAAGGGAGTTACTACAGGCAATAACTCAAGC
>Frequency_1_QualityScore_FFHHHHHHIJEHHHIEHJGIHIJJJJJJJJJJJJJJGIGIJJHIJIJJJJGJJ_Mismatch_1_Sense_+_Library_PoolT
TGATAGTTGGTGTGGTTTATATGTTATTTCTCAGAGAACAGAACTTTCCCTCA
>Frequency_1_QualityScore_FFHHHHHIJGIIIJIJJHJJJJJIIJJIFIIJHIHHHHIJHHJI;EEHHHEFFFFFEFEEEEEEEDECDCDDDDDDDDDDDDDDCDD_Mismatch_1_Sense_+_Library_PoolT
GCATAGCAGTGGCGCGGTTCAAAATATGTTTGTGTGATAGTTGGTGTGGTTTATATGTTATTTCTCAGAGAACAGAACTTTCCCTCA
>Frequency_1_QualityScore_DEHHHHHHIJFGFGIGHIHHHIIIJJJJJJJJJJJJJJJJIIJIJJJJIJJJJJJJJJGIJJJJJFHHHFHHHFFFFFFFFCEEECEDDBDDDD_Mismatch_1_Sense_+_Library_PoolT
TGATAGTTGGTGTGGTTTATATGTTATTTCTCAGAGAACAGAACTTTCCCTCCGTCTGTTTTCCTATTAATGTTCATCTGGATTGTTTGTTTGC
>Frequency_1_QualityScore_FFGHHHHJHJJIIJJJJJJJJJJJIJJJJJJJJIJJJJJJJJJJJGIJJJJHFDDDEEDDDDEEDEEDBCCDDEEDCDDD@BBDDCDDDDEEEC_Mismatch_0_Sense_+_Library_PoolT
ATATCTCGTGGTTTTTTTCTTTTCATTATTGTCATAGCATAGCAGTGGCGCGGTTCAAAATATGTTTGTGTGATAGTTGGTGTGGTTTATATGT
>Frequency_1_QualityScore_FDDABFDHGIBDGHGIIGIIECEH<BGHCHIIGIIGHIIBGEGCHHHEHEB?BDBEEE@AEEC<B=?C>>CCACC?BB?CCCCCACCCBCB<8C_Mismatch_0_Sense_+_Library_PoolT
GGCTTCCCAGAAGGCGGAGGAAAGTAAAGGCTTTCTGAGATCCATAGTCGATTCTGTGAAGGGAGTTACTACAGGCAATAACTCAAGCGAATAA
>Frequency_1_QualityScore_FFHHHHHIJHIJJJJIIJIGHIJJJJJJJJJIJJJJJJJJJJIJHCEEFCEFEEEDECDDDDEACDDDDDDDDEDDDDDDD@@CEDC3AB?CCD_Mismatch_0_Sense_+_Library_PoolT
CTTCGATGGATGATGTGGGTAACAAGGCTTCCCAGAAGGCGGAGGAAAGTAAAGGCTTTCTGAGATCCATAGTCGATTCTGTGAAGGGAGTTAC
>Frequency_1_QualityScore_F:D?FHGGHIICFFGHFFIBHCIIGGIIFIIIJJJFIHIIIIGIIIGHHHIHIGIGHIJGGIEHEHAEEBECF?DDCDEEEEDCDDACCCACDD_Mismatch_0_Sense_+_Library_PoolT
GTGATAGTTGGTGTGGTTTATATGTTATTTCTCAGAGAACAGAACTTTCCCTCCGTCTGTTTTCCTATTAATGTTCATCTGGATTGTTTGTTTG
>Frequency_1_QualityScore_FFHHHHHJJJJJJJJJJJJIJJJIJJJJJJJJIJIJJIJJIJJJJJHJJIHIJJJJJ_Mismatch_1_Sense_+_Library_PoolT
GAACAGAACTTTCCCTCCGTCTGTTTTCCTATTAATGTTCATCTGGATTGTTTGTTA
>Frequency_1_QualityScore_FFHHGHHJJJJJJJJJJJJJJFIJJJJIIJIJJJJJJJJJJJJJJJJJJIJJIJJJJJJJJJHHHHFFEBEDEEEEDDDDDDDDDDDDBDBDDA_Mismatch_0_Sense_+_Library_PoolT
TGAGATCCATAGTCGATTCTGTGAAGGGAGTTACTACAGGCAATAACTCAAGCGAATAATCTCACGAATAGCTGCAATCGGAGCTGGGAAACAT
>Frequency_1_QualityScore_FFFHHHHJJJIJJJJJJJIIJJJJJJJJIJJJJIIJJJJJJJIJIFHIJIIJIJJJHHIHIHHHHHHHFFFDBEEEEEEDDDDDDDDDDEEDDD_Mismatch_0_Sense_+_Library_PoolT
GGTTTATATGTTATTTCTCAGAGAACAGAACTTTCCCTCCGTCTGTTTTCCTATTAATGTTCATCTGGATTGTTTGTTTGTGTCCCATTTTTTC
>Frequency_1_QualityScore_FADHFHHJJJJJJJIJJJJJJIJJIHIJJJJJJJJJJJJJJJJJJJJHJIIJIJIIJIHIJIJJIHHHHHHHFFDFFEEEEDDDD_Mismatch_1_Sense_+_Library_PoolT
GTGGTTTATATGTTATTTCTCAGAGAACAGAACTTTCCCTCCGTCTGTTTTCCTATTAATGTTCATCTGGATTGTTTGTTTGTGA
>Frequency_1_QualityScore_FFHHHHHJJJJJJJJGHIJJJJGIJJJJJJJJJJJJJIGHIGHIJJIJHHHHHHFFFFFFFFEEEEEEECDDDDDDDDDBDDDBBDCDDCDDEE_Mismatch_0_Sense_+_Library_PoolT
AATAGCTGCAATCGGAGCTGGGAAACATAAATATCTCGTGGTTTTTTTCTTTTCATTATTGTCATAGCATAGCAGTGGCGCGGTTCAAAATATG
>Frequency_1_QualityScore_FFHHHHHGHFHIGHIGIIJJIJJJJJIJJJJJJHJIJJJIJJJJJJJJJJJIJJJHJJJJJIGIJIHHHHHHGHHFFFFFFECEEEDDDDDDDD_Mismatch_0_Sense_+_Library_PoolT
TAGTTGGTGTGGTTTATATGTTATTTCTCAGAGAACAGAACTTTCCCTCCGTCTGTTTTCCTATTAATGTTCATCTGGATTGTTTGTTTGTGTC
>Frequency_1_QualityScore_FFHFHHHJJIJJJJJJHIIJIIIJJIJJJJJJJFIIJJJFIJIDGIIJJHHHHFFFFFEEDDEDDDDDDDDDBDDDD@@@ADDDDDACC@>CCC_Mismatch_0_Sense_+_Library_PoolT
GGGTACCCCAAAAAAGTAGAACACCTCCAGAACACTTCGATGGATGATGTGGGTAACAAGGCTTCCCAGAAGGCGGAGGAAAGTAAAGGCTTTC
>Frequency_1_QualityScore_FFHHHDFIJJJJJJJJJJJJJJJJJIIJIIJGJJJGIIJJJIJJHHHHGHFFFFFFEEEEDDDDDDEEDEDDDDDD?CDDDEDDDCBDDDDDDD_Mismatch_0_Sense_+_Library_PoolT
GTGGGTAACAAGGCTTCCCAGAAGGCGGAGGAAAGTAAAGGCTTTCTGAGATCCATAGTCGATTCTGTGAAGGGAGTTACTACAGGCAATAACT
>Frequency_1_QualityScore_FFHFFFHGHIJHHHIGJIHIJJJIIIIIHIDFGIFHIIHGHIJGHIIGJGIHIJJIIIJHHGHHHCCDFBCCD@CECDDD@DBDDDACCCCDCC_Mismatch_1_Sense_+_Library_PoolT
CAGTGTCGCGGTTCAAAATATGTTTGTGTGATAGTTGGTGTGGTTTATATGTTATTTCTCAGAGAACAGAACTTTCCCTCCGTCTGTTTTCCTA
>Frequency_1_QualityScore_FFFHHHHGIJIIGHIJJJJJIHGJJ>HIIIJIJIJDGGIIJJJIJJJJJIJIIIHHFDDBDD9AACDDDDDDDDDDDDEDDDDDDDCCDEDDDD_Mismatch_0_Sense_+_Library_PoolT
GAACACCTCCAGAACACTTCGATGGATGATGTGGGTAACAAGGCTTCCCAGAAGGCGGAGGAAAGTAAAGGCTTTCTGAGATCCATAGTCGATT
>Frequency_1_QualityScore_F?DHAFHHIJJJIJIJJJJJJJIGHIIIJIJJJIJJHHHHHFFFFEDCEEDDDDDDDCDDD@DEEEEDDDCDDDCDDD?CDDDDDDDC_Mismatch_1_Sense_+_Library_PoolT
GTGGTTTATATGTTATTTCTCAGAGAACAGAACTTTCCCTCCGTCTGTTTTCCTATTAATGTTCATCTGGATTGTTTGTTTGTGTCCA
>Frequency_1_QualityScore_FFHHHHHJJJHGIJJJJJJIIIJBFHIJJJJJJIJJJJIJJIIHIIEEHHHFFFECDBD>CCDCCDDDDBDDDDCDDDDDDDADDBDCC@DDCC_Mismatch_0_Sense_+_Library_PoolT
GGGGACAGGGTACCCCAAAGAAGTAGAACACCTCCAGGGAACAGGGTACCCCAAAAAAGTAGAACACCTCCAGAACACTTCGATGGATGATGTG
>Frequency_1_QualityScore_FDHHGHFIJCGCGHFHIIHIIJJIIIJJJJJJJJJIJJJJJJJIJJJJJJJJJHIJJHJJJJJJGJGHHCHHHFFFFEFFEEEE@CCD?CCCBD_Mismatch_1_Sense_+_Library_PoolT
GATAGTTGGTGTGGTTTATATGTTATTTCTCAGAGAACAGAACTTTCCCTCCGTCTGTTTTCCTATTAATTTTCATCTGGATTGTTTGTTTGTG
>Frequency_1_QualityScore_DFDDHDFGGIJIJGIJICE1CGDHIJCGGHGGHIGIGGGIIIGHGFGGHGHFEFFCCECDDEEEDEEEFCCDDECDDDC3>CBBBDDBBBC_Mismatch_0_Sense_+_Library_PoolT
CACGAATAGCTGCAATCGGAGCTGGGAAACATAAATATCTCGTGGTTTTTTTCTTTTCATTATTGTCATAGCATAGCAGTGGCGCGGTTCA
>Frequency_1_QualityScore_FFHHHHHGHIJJJJJJJJJJJIJIIIJJJJJJJGIJJ@GIJJJIHHHHHHFFFFFFEEEEEEDDDDDDEEDEEDDDDD@CDDDEDDDDDDDDDD_Mismatch_0_Sense_+_Library_PoolT
ATGTGGGTAACAAGGCTTCCCAGAAGGCGGAGGAAAGTAAAGGCTTTCTGAGATCCATAGTCGATTCTGTGAAGGGAGTTACTACAGGCAATAA
>Frequency_1_QualityScore_FBHHBHHIIJEGGGGGGHGIIIBHIIEIGGIGIDGHEAHIIGCEFCHIHGIHIGDHGHGFDDCDDACDE>CDDDDDDCFDCDDDDDCD>ACB@D_Mismatch_0_Sense_+_Library_PoolT
GAATAATCTCACGAATAGCTGCAATCGGAGCTGGGAAACATAAATATCTCGTGGTTTTTTTCTTTTCATTATTGTCATAGCATAGCAGTGGCGC
>Frequency_1_QualityScore_FFHHHHHJJJGHJGHGJJJJIGHGHDHIJIJJIJIIIIGIJIIHJJJIEIIIHIJJJJJIGHECEEHHHCEF_Mismatch_1_Sense_+_Library_PoolT
GAGAACAGAACTTTCCCTCCGTCTGTTTTCCTATTAATGTTCATCTGGATTGTTTGTTTGTGTCCCATTTTA
>Frequency_1_QualityScore_FFHHHHHJJJJJIJJIIIIGHFHFIIHGHIJFHGHJHJJIJJJJHIIJJJJIJJIHIIJGHHHHHFFFFEFFEDDDDDDCCDDDDDDDDEFEDE_Mismatch_0_Sense_+_Library_PoolT
GCGGTTCAAAATATGTTTGTGTGATAGTTGGTGTGGTTTATATGTTATTTCTCAGAGAACAGAACTTTCCCTCCGTCTGTTTTCCTATTAATGT
>Frequency_1_QualityScore_FFFDHFADFGGHHIJGDGIJGIJIIJJJGIIHIIJJEGIIJJDIJGI@EFHIJJGECEEFEDACCEE??ACDDDEEDF@C?<AB8?AB<<>CCA_Mismatch_0_Sense_+_Library_PoolT
AAGGGAGTTACTACAGGCAATAACTCAAGCGAATAATCTCACGAATAGCTGCAATCGGAGCTGGGAAACATAAATATCTCGTGGTTTTTTTCTT
>Frequency_1_QualityScore_DB><DCDG@<CFG>BHH<EEEAA<CF?FGDDFHIIIIGIGHIICFGIHECFEDB3CH>@7@@GHICHEEEEEEEB@@_Mismatch_0_Sense_+_Library_PoolT
ATATGTTTGTGTGATAGTTGGTGTGGTTTATATGTTATTTCTCAGAGAACAGAACTTTCCCTCCGTCTGTTTTCCTA
>Frequency_1_QualityScore_DDHHGHHJJIJJIGIIJJJIFGHHIIJJJJGIJIIHFEHFHGIJJHHHHHHFFFFFFFFEEEEECEDEDCDDDACCDDBDDBBDDECDDCCD@C_Mismatch_0_Sense_+_Library_PoolT
TAGCTGCAATCGGAGCTGGGAAACATAAATATCTCGTGGTTTTTTTCTTTTCATTATTGTCATAGCATAGCAGTGGCGCGGTTCAAAATATGTT
>Frequency_1_QualityScore_FFHHFHHIHHJJEGFHIGIJIJIJIIIJJJJJJJJJIJJJJJJJIJJJJJJJJJJJIJJJHIJJJJHFHHHHHFFFFFFFFEECEEECDDDBDC_Mismatch_1_Sense_+_Library_PoolT
AGTGATAGTTGGTGTGGTTTATATGTTATTTCTCAGAGAACAGAACTTTCCCTCCGTCTGTTTTCCTATTAATGTTCATCTGGATTGTTTGTTT
>Frequency_1_QualityScore_FEHHHHHJIIJJIJJGHIFGFIDIGHHIGHGCHBFHIHHIJIJJJJIJJJIIIIGIJIJIJJJJJJJHHEHFFFFDACECEDDCDCDDEDDCDC_Mismatch_0_Sense_+_Library_PoolT
GTTCAAAATATGTTTGTGTGATAGTTGGTGTGGTTTATATGTTATTTCTCAGAGAACAGAACTTTCCCTCCGTCTGTTTTCCTATTAATGTTCA
>Frequency_1_QualityScore_FFHHHGHJFHEIJGGIIEEFHGGEHJGIGEH:?GGIJJJJJIGIFHGJGHGHFHHFFFFDBCCEECDDDC?CDDDDDBC@B=CCCCCC?<AC<>_Mismatch_0_Sense_+_Library_PoolT
CAAAGAAGTAGAACACCTCCAGGGAACAGGGTACCCCAAAAAAGTAGAACACCTCCAGAACACTTCGATGGATGATGTGGGTAACAAGGCTTCC
>Frequency_1_QualityScore_FFHHCFFHIEGIIJIJJJJIJJJJJJJJJJJJJIIIJJJJJJIJJJJJIJJJHIIJJIJJJJIHHHEHHEFFFFFFFEECEEEADDDDDDDDDA_Mismatch_0_Sense_+_Library_PoolT
TTGGTGTGGTTTATATGTTATTTCTCAGAGAACAGAACTTTCCCTCCGTCTGTTTTCCTATTAATGTTCATCTGGATTGTTTGTTTGTGTCCCA
>Frequency_1_QualityScore_FFHHHGHJIHHJIIIJIHJJJJJJIFIJFGIIGGHHEIIIGHGICHDHIEEHGFFFFCDEFDEDEEEDDDDDDDDDDDDDDDDDDDDDBDBD>A_Mismatch_0_Sense_+_Library_PoolT
GCATAGCAGTGGCGCGGTTCAAAATATGTTTGTGTGATAGTTGGTGTGGTTTATATGTTATTTCTCAGAGAACAGAACTTTCCCTCCGTCTGTT
>Frequency_1_QualityScore_FFHHHHHJJJJJJIJJJJJJJJJIJJJJJJJHJJJJJJJIJIIIJJHIJJIIJJGJIHHHHHHHFFEFDADCBBDDDFEDEEEDEEEDDDCCCC_Mismatch_1_Sense_+_Library_PoolT
ATTTCTTTTCATTATTGTCATAGCATAGCAGTGGCGCGGTTCAAAATATGTTTGTGTGATAGTTGGTGTGGTTTATATGTTATTTCTCAGAGAA
>Frequency_1_QualityScore_FFHGHHHJIJJJJJJGIJIJGEHI<FIHIHIIIHJIJGIGJJGIJJIIJHFFFACA@CCEDBDDDADDDCCDCCDDD<?BBD9?BCCDDEEEDD_Mismatch_0_Sense_+_Library_PoolT
TCTCGTGGTTTTTTTCTTTTCATTATTGTCATAGCATAGCAGTGGCGCGGTTCAAAATATGTTTGTGTGATAGTTGGTGTGGTTTATATGTTAT
>Frequency_1_QualityScore_FFHHHHHJJJJJJJJJGJJIJJJIIIIJJJJJJIJJJJJGHJHHIJJHFFFFEEEEEFEEFDEEEFEDDDEDDCDDDDDDDDDD@BBDCCDCDD_Mismatch_0_Sense_+_Library_PoolT
GAATAGCTGCAATCGGAGCTGGGAAACATAAATATCTCGTGGTTTTTTTCTTTTCATTATTGTCATAGCATAGCAGTGGCGCGGTTCAAAATAT
>Frequency_1_QualityScore_FFHHHHHJJJJJIJJJIJJIICGHJJJJJJJJJIFHIJIIIJIJJJJII@EHHHGHFDFFDEEDCEDFCDD>CDCCCDDDDDDCDDDADDBDDB_Mismatch_0_Sense_+_Library_PoolT
GAACACCTCCAGGGAACAGGGTACCCCAAAAAAGTAGAACACCTCCAGAACACTTCGATGGATGATGTGGGTAACAAGGCTTCCCAGAAGGCGG
>Frequency_1_QualityScore_FDHHGHHJJIJJIJJJIJJJJIJJJJJJJIJJJJJJIJIJJJIJJJJIIGIJHGGGHHHCEFFDFEEEEEDEDDDBBD?BDDDDDCDDDDDCDE_Mismatch_0_Sense_+_Library_PoolT
GTTACTACAGGCAATAACTCAAGCGAATAATCTCACGAATAGCTGCAATCGGAGCTGGGAAACATAAATATCTCGTGGTTTTTTTCTTTTCATT
>Frequency_1_QualityScore_DDBFFDFAE<CFI@CCFDFDFDG?FEFEFHGIIIIIIIIGIHBDGICFGGGCHGIIIIIIIIIHHHGHHEBDDCDEFDEDDDEEECCCCC@CCC_Mismatch_0_Sense_+_Library_PoolT
TTGTGTGATAGTTGGTGTGGTTTATATGTTATTTCTCAGAGAACAGAACTTTCCCTCCGTCTGTTTTCCTATTAATGTTCATCTGGATTGTTTG
>Frequency_1_QualityScore_ADHHHHGIIIJJIIJHHGGGIIIIHIJJIHIJGHIFHIIHG@FEHHHCCHEAH?BDDACEEEDDDDFECCCEDEDDDDDDCDDCC@ACCCDDDD_Mismatch_0_Sense_+_Library_PoolT
TGTCATAGCATAGCAGTGGCGCGGTTCAAAATATGTTTGTGTGATAGTTGGTGTGGTTTATATGTTATTTCTCAGAGAACAGAACTTTCCCTCC
>Frequency_1_QualityScore_FFHHHGHJJIJJJJJJJJJJIJJJJJJJGIIJJJJIHIJJJIHJJJJJEHJJJJHHHHGHGFFFFFCAA?BDDDCDDDDDDEEEEEDEEEEEDD_Mismatch_0_Sense_+_Library_PoolT
CAATAACTCAAGCGAATAATCTCACGAATAGCTGCAATCGGAGCTGGGAAACATAAATATCTCGTGGTTTTTTTCTTTTCATTATTGTCATAGC
>Frequency_1_QualityScore_FFHHHHHJJJFIJJJJJJJJIJJJJJJJJJJIJJJJIGIGGICGHGGIJJGIHHFHGIEHGE?AHHADB?BACCCDDFDDCDDDCDDDECDCCC_Mismatch_0_Sense_+_Library_PoolT
TTTTCTTTTCATTATTGTCATAGCATAGCAGTGGCGCGGTTCAAAATATGTTTGTGTGATAGTTGGTGTGGTTTATATGTTATTTCTCAGAGAA
>Frequency_1_QualityScore_DDDFFFFBCF+@FC8C@FGEGFEFEGI>BFCF?F?DCFICCFIDFIFIECFFEEEII@EEFCC@BB>B@DD>ADDACBBBABBBBBB?BBBBBB_Mismatch_2_Sense_+_Library_PoolT
CTAGTTGGTGGGGTTTATATGTTATTTCTCAGAGAACAGAACTTTCCCTCCGTCTGTTTTCCTATTAATGTTCATCTGGATTGTTTGTTTGTGT
>Frequency_1_QualityScore_FFHHG?FIEHGICGGIHHIIIIIIIGHDHIIIIIIHIGGHIGIIIIHGIIHHHFFFFFFECEECBBCCCCCCCCCCBBCCBCECCCCCCBCCCC_Mismatch_0_Sense_+_Library_PoolT
GGCGGAGGAAAGTAAAGGCTTTCTGAGATCCATAGTCGATTCTGTGAAGGGAGTTACTACAGGCAATAACTCAAGCGAATAATCTCACGAATAG
>Frequency_1_QualityScore_FFHHHHHJJJJJIIIIJJJJJJJJJJHIIJJJJJJJJGHJJJJJIJJGIIJIJJJJJJJJGIIIFHIJGHHHGHHFFFF_Mismatch_0_Sense_+_Library_PoolT
TGTTATTTCTCAGAGAACAGAACTTTCCCTCCGTCTGTTTTCCTATTAATGTTCATCTGGATTGTTTGTTTGTGTCCCA
>Frequency_1_QualityScore_FFFFFHFIIE:BHHIJJJJJIII@@GGGHHHFEFFFFF<CCCCDDDBDDBCDDC>A@CCB0>ACDDD@DCCCCDCCBCDBBDB@DB8?C1+>C>_Mismatch_0_Sense_+_Library_PoolT
GGGAACAGGGTACCCCAAAAAAGTAGAACACCTCCAGAACACTTCGATGGATGATGTGGGTAACAAGGCTTCCCAGAAGGCGGAGGAAAGTAAA
>Frequency_1_QualityScore_DDHFHHGGJIJBFHGGAHHIJHHJEIEGCDA?CGGFHJJJAFGHHFDFHGGHCIGGEGHIEHFCAFGCHDH_Mismatch_1_Sense_+_Library_PoolT
TTATTTCTCAGAGAACAGAACTTTCCCTCCGTCTGTTTTCCTATTAATGTTCATCTGGATTGTTTGTTTGA
>Frequency_1_QualityScore_FFHHHHHJJJIJIIJIJIJJHIIFGIJFHGIJIIGIJJJJJJHJJJHHHGHHFFFCCEEEE>CCCD?B@>CCCEDDDDDBDDDDDDDDDDDDDD_Mismatch_0_Sense_+_Library_PoolT
CAAGGCTTCCCAGAAGGCGGAGGAAAGTAAAGGCTTTCTGAGATCCATAGTCGATTCTGTGAAGGGAGTTACTACAGGCAATAACTCAAGCGAA
>Frequency_1_QualityScore_FFHHHHHJJJJJJHIJHIJJJJJHIJJJJJJJJJJJJJJJJIJJJIJIJJJJJJHHFDCDDDDDDDDEEFDDDBDDDDDCC@CCD?BBDDCDAC_Mismatch_0_Sense_+_Library_PoolT
CATAAATATCTCGTGGTTTTTTTCTTTTCATTATTGTCATAGCATAGCAGTGGCGCGGTTCAAAATATGTTTGTGTGATAGTTGGTGTGGTTTA
>Frequency_1_QualityScore_DFHDHHDAGHGHIFDHHH_Mismatch_0_Sense_+_Library_PoolT
TTGTTTGTTTGTGTCCCA
>Frequency_1_QualityScore_DDHHHGHJJGGDHHIJJIGGEHIHGGIFHIJJJJIJGHHIIHIIFGIGHIGIJII_Mismatch_0_Sense_+_Library_PoolT
TTCCCTCCGTCTGTTTTCCTATTAATGTTCATCTGGATTGTTTGTTTGTGTCCCA
>Frequency_1_QualityScore_DDAF?DBE<?ACCHI>B?BCFHIG>HHADFHIG??FDD>_Mismatch_1_Sense_+_Library_PoolT
TTCCTATTAATGTTCATCTGGATTGTTTGTTTGTGTCCA
>Frequency_1_QualityScore_FFHHHHHJJJJJJJJJJJJJJIJJJGIJJJJJIJJJJJJIIJIIJJJJHIIJFIIJHIIFGIJJJHHHHHHFDEEEEDDDDDED_Mismatch_0_Sense_+_Library_PoolT
GAGAACAGAACTTTCCCTCCGTCTGTTTTCCTATTAATGTTCATCTGGATTGTTTGTTTGTGTCCCATTTTTTCCTGCCATTTA
>Frequency_1_QualityScore_DF?HHHDGIFGHHBEFF4F9CFEFHFEGHGBDHGGIGGGEDGIIIIDIHDC;83BCFHEEGIHHGGGEHHBDD7@CEECCACDCDDD>CC_Mismatch_1_Sense_+_Library_PoolT
CAAAATATGTTTGTGTGATAGTTGGTGTGGTTTATATGTTATTTCTCAGAGAACAGAACTTTCCCTCCGTCTGTTTTCCTATTAATGTTA
>Frequency_1_QualityScore_FFHHHHHJJJJJJJJJJHIJIGHGHHIIIHIJJDFFHIFHIIJJJJIJIJJJJJJHHHHHHFFFFFDEECEEDDDDDBDDDCCDDDDDD_Mismatch_0_Sense_+_Library_PoolT
GCGCGGTTCAAAATATGTTTGTGTGATAGTTGGTGTGGTTTATATGTTATTTCTCAGAGAACAGAACTTTCCCTCCGTCTGTTTTCCTA
>Frequency_1_QualityScore_FFHHHHHJIJJJHIJIJGIJJJFHFFFFDEEEEDDDDDDBDCDDDDDDDDCDDDDDDDDDDDDD<CCDCABDBDDDDCCCDDDDDDABBDDACC_Mismatch_0_Sense_+_Library_PoolT
GGGCAAGATGGGAGGCGAGGGGACAGGGTACCCCAAAGAAGTAGAACACCTCCAGGGAACAGGGTACCCCAAAAAAGTAGAACACCTCCAGAAC
>Frequency_1_QualityScore_FFGHHHHJJJJJIJJFHIIJIFFGEGIJJJJJIJIJJJJJIJJJJJIJIJJJJIJJJJGHHHFFDDBDDCD_Mismatch_1_Sense_+_Library_PoolT
CTGGGAAACATAAATATCTCGTGGTTTTTTTCTTTTCATTATTGTCATAGCATAGCAGTGGCGCGGTTCAG
>Frequency_1_QualityScore_DDHFFBHGGBGIIIIIIIAHHEGB?F=DHGICHICHGGDHIHHGDDHIGGEHIIB==;8CFGHIC_Mismatch_1_Sense_+_Library_PoolT
CAGAGAACAGAACTTTCCCTCCGTCTGTTTTCCTATTAATGTTCATCTGGATTGTTTGTTTGTGA
>Frequency_1_QualityScore_FFHHHHHJIIJJJIJJHIJJJIJJIJJGIJJIHFHHIGIGIIJBGCGIGHJJIHHHHHGHHFFFFFFFECEEEDDDDDDDDDDDDDDBDDDCDD_Mismatch_0_Sense_+_Library_PoolT
CATAGCAGTGGCGCGGTTCAAAATATGTTTGTGTGATAGTTGGTGTGGTTTATATGTTATTTCTCAGAGAACAGAACTTTCCCTCCGTCTGTTT
>Frequency_1_QualityScore_DDDHH:CBBGIIIHAHIIIII>:BFDAGGH1DFHGGGGHHFHHF;CEGHHHHHEEFEEEEEED>CC>CC>AC@C@CAC>ACCBBBBBBCCCCCC_Mismatch_1_Sense_+_Library_PoolT
AGCAGTGGCGCGGTTCAAAATATGTTTGTGGGATAGTTGGTGTGGTTTATATGTTATTTCTCAGAGAACAGAACTTTCCCTCCGTCTGTTTTCC
>Frequency_1_QualityScore_DDFDHHHIJGHJIIGHHIJICHFHHIJEEGIJIIIGIEHHE_Mismatch_2_Sense_+_Library_PoolT
TGGTTTATATGTTATTTCTCAGATAACAGAACTTTCCCTCA
>Frequency_1_QualityScore_FFFHHDHFIJJIHIIJIJIJJFGIIJJIIHIJJJJJHHJJFFHJJJJIJJIIGDGHIEGIIJJGGIJFHDHDHHGHFFFFE_Mismatch_1_Sense_+_Library_PoolT
ATATGTTATTTCTCAGAGAACAGAACTTTCCCTCCGTCTGTTTTCCTATTAATGTTCATCTGGATTGTTTGTTTGTGTCCA
>Frequency_1_QualityScore_DDHHHHHJJJJJJJIJJJJJJJJJJJJJGIJJJJJJJJJJJJJJJJJGIHIGHGHHFHHEHHHDDBCDAABDDEFFFEDEDDEEDEDCCACCDD_Mismatch_0_Sense_+_Library_PoolT
TCTTTTCATTATTGTCATAGCATAGCAGTGGCGCGGTTCAAAATATGTTTGTGTGATAGTTGGTGTGGTTTATATGTTATTTCTCAGAGAACAG
>Frequency_1_QualityScore_FFHHHHHJJJJJJJJIIJJJJJJJJJJJJJJHIJIJJJHIGHEHGIIIJJCGCEIEHHHGFFFEFFFEEEDEEEED?CCDDDDDDDDDDDDDDD_Mismatch_0_Sense_+_Library_PoolT
GTCATAGCATAGCAGTGGCGCGGTTCAAAATATGTTTGTGTGATAGTTGGTGTGGTTTATATGTTATTTCTCAGAGAACAGAACTTTCCCTCCG
>Frequency_1_QualityScore_FFHHGHHIIIHIJFGFHIHIJHGGIJHGIIJIJJJJJGJIIIJJHIJIJJIJJJJJJJJJHEFHHFFFFBDDCEEEEEEEEDDDCDDDCDDDBD_Mismatch_1_Sense_+_Library_PoolT
CTGTGATAGTTGGTGTGGTTTATATGTTATTTCTCAGAGAACAGAACTTTCCCTCCGTCTGTTTTCCTATTAATGTTCATCTGGATTGTTTGTT
>Frequency_1_QualityScore_FFGHHHGJJGIIHIJJGHIJJJJJJJJGJJJJJJJJIIJAHHCEFFFFDFCEEEDDDBCCDDEDDDDDBBCDCDDDCCDDDDBDDDDCCDDDDB_Mismatch_0_Sense_+_Library_PoolT
AGAAGGCGGAGGAAAGTAAAGGCTTTCTGAGATCCATAGTCGATTCTGTGAAGGGAGTTACTACAGGCAATAACTCAAGCGAATAATCTCACGA
>Frequency_1_QualityScore_FFHHHHHJJJJJJJJJJJIJJIJJJJJJIJJIJJJJJJJJJJJJIJJJGIJJHJJJHJJJJJJJJIIJHFFFFFFEEEEDEEEDEEDDCDEDEE_Mismatch_0_Sense_+_Library_PoolT
ACAGAACTTTCCCTCCGTCTGTTTTCCTATTAATGTTCATCTGGATTGTTTGTTTGTGTCCCATTTTTTCCTGCCATTTATTCATCATATGCAT
>Frequency_1_QualityScore_FFHHHHHJJIJIIJJJJJJJIIIIJJJJJIIJJJJJJJIHIJJJJIJJJJIJJJIJJJJJJHHHFFFEECEEE?BDDDDDDDDDDDDDDBDDDD_Mismatch_0_Sense_+_Library_PoolT
AGGCTTTCTGAGATCCATAGTCGATTCTGTGAAGGGAGTTACTACAGGCAATAACTCAAGCGAATAATCTCACGAATAGCTGCAATCGGAGCTG
>Frequency_1_QualityScore_=#2<A<AEFFHGGEEGFEFCBDH>DDDFHGHGDEBG@>G?D>BBHFBFHC=CGHEC@EHEE@:BB@B9<C(544:8>?CACC_Mismatch_0_Sense_+_Library_PoolT
ANTAGAACACCTCCAGAACACTTCGATGGATGATGTGGGTAACAAGGCTTCCCAGAAGGCGGAGGAAAGTAAAGGCTTTCTG
>Frequency_1_QualityScore_FFGHHHHJJIIJJFHFHIIIIHIJJFHHHJGIJIJJJJJJJJJJJJJJJJJIIJIJJJJJJJJIJJJHHHFFFBCEEEEEECDEEEDDDEEEED_Mismatch_0_Sense_+_Library_PoolT
CAAAATATGTTTGTGTGATAGTTGGTGTGGTTTATATGTTATTTCTCAGAGAACAGAACTTTCCCTCCGTCTGTTTTCCTATTAATGTTCATCT
>Frequency_1_QualityScore_FFHHHHDHIJFHGHIIJIHGIJEHFHHIJJJJJJJIJJJJJIIJIJJJJIIIJGIJJJJJIJJJIJIIHEAHFFFFFFFEEFEDCEEDEDDDDC_Mismatch_2_Sense_+_Library_PoolT
AATATGTTTGTGTGATAGTTGGTGTGATTTATATGTTATTTCTCAGAGAACAGAACTTTCCGTCCGTCTGTTTTCCTATTAATGTTCATCTGGA
>Frequency_1_QualityScore_FFHHHHHIJJJIIIJJJJJJJJJJJEIIJJJIJJJJJJJIJJJHIJIIJJJJJGHHHHHFFFFFFFCDDDDDDDDDDDDDDCCDEEEEDEDCDC_Mismatch_0_Sense_+_Library_PoolT
GGCAATAACTCAAGCGAATAATCTCACGAATAGCTGCAATCGGAGCTGGGAAACATAAATATCTCGTGGTTTTTTTCTTTTCATTATTGTCATA
>Frequency_1_QualityScore_DFFFHHGIJGHGHIIJIJJIEHIJJJIHGIHIIJHHIIGHGIGHGGGHAHHHFHHFDFFCFFEEEDEEE_Mismatch_2_Sense_+_Library_PoolT
TAGCATAGCAGTGGCGCGGCTCAAAATATGTTTGTGTGATAGTTGGTGTGATTTATATGTTATTTCTCA
>Frequency_1_QualityScore_FFHHHHHJJJJJJJJJJJJIJJJJDHIJJJJGIIJJJJJJJJJJJJJIJJHIJJJFDEEEEDCCDEDEEDEEEEEDDDDDDDEEDDCDDDDDDD_Mismatch_1_Sense_+_Library_PoolT
AATCTCACGAATAGCTGCAATCGGAGCTGGGAAACATAAATATCTCGTGGTTTTTTTCTTTTCATTATTGTCATAGCATATCAGTGGCGCGGTT
>Frequency_1_QualityScore_FFHGHHHJJJJJIJJJHIJGIIGIIJDHIJJJJJJJJJJJIIHIJJJJJHFFCEEEAACDDDBDDDDDDEDDDDDDDDDEEDBBCDDDEDDDDD_Mismatch_0_Sense_+_Library_PoolT
CAGAACACTTCGATGGATGATGTGGGTAACAAGGCTTCCCAGAAGGCGGAGGAAAGTAAAGGCTTTCTGAGATCCATAGTCGATTCTGTGAAGG
>Frequency_1_QualityScore_FFHHHHHJHIJJHIHIHJJIHIIJFHHIJHIJJJJJJIJJJJJJJJJGJJIJJIJGJJIJJJJJJJJHHAHFDFFFEEEEDEEFDCCCDDDEDD_Mismatch_0_Sense_+_Library_PoolT
AAAATATGTTTGTGTGATAGTTGGTGTGGTTTATATGTTATTTCTCAGAGAACAGAACTTTCCCTCCGTCTGTTTTCCTATTAATGTTCATCTG
>Frequency_1_QualityScore_DDDHHFHJJJJJIJJJJHGIIJJIJIIGGIIBHGIFGHIIGHJIIIJIIJGHCHIGFHGGIIEHGFHHGDDFDDDDECDDDDCD@@?8=B9<?B_Mismatch_0_Sense_+_Library_PoolT
CTTTCTGAGATCCATAGTCGATTCTGTGAAGGGAGTTACTACAGGCAATAACTCAAGCGAATAATCTCACGAATAGCTGCAATCGGAGCTGGGA
>Frequency_1_QualityScore_FFHHHHHIGIJJJJIFHIJFHIGIIGIJJFGHJIJJIJJJJJJJJIIJJJJHIIGGFHHC@DFDFDEDEAEDEDCDDDDDDDEEDDDDDDEDDE_Mismatch_1_Sense_+_Library_PoolT
CTCCAGAACACTTCGATGGATGATGTGGGTAACAAGGCTTCCCAGAAGGCGTAGGAAAGTAAAGGCTTTCTGAGATCCATAGTCGATTCTGTGA
>Frequency_1_QualityScore_FFFHHHFIJIJJECGGIJJCGFFGHJIIIIIJIJJJEIJJIJJJEGFHHGHGHFFFFFEEEEEECDDEDDEDDDDECDDCC@@C?@DBB>B@C@_Mismatch_1_Sense_+_Library_PoolT
CTTACGAATAGCTGCAATCGGAGCTGGGAAACATAAATATCTCGTGGTTTTTTTCTTTTCATTATTGTCATAGCATAGCAGTGGCGCGGTTCAA
>Frequency_1_QualityScore_FFHHHHHJJJJJJJJGHJIJJJIJJJJJJJJJJJJJIJJJJJJHHHFFFFFEDFEEEEDDDCDCDDDCFCDBDBBDCBDDDDDEEEEEDEEEDD_Mismatch_0_Sense_+_Library_PoolT
GGTTTTTTTCTTTTCATTATTGTCATAGCATAGCAGTGGCGCGGTTCAAAATATGTTTGTGTGATAGTTGGTGTGGTTTATATGTTATTTCTCA
>Frequency_1_QualityScore_FDFHHGHJIEHIIJJJJIJJIIIJHIGHGGGHBFHIFHDGIFHHEIIIJEHHHHHHHHFFFFFFEEEEECDDDDDDDDBDDDDD>CDCDDDDDD_Mismatch_0_Sense_+_Library_PoolT
GTGGCGCGGTTCAAAATATGTTTGTGTGATAGTTGGTGTGGTTTATATGTTATTTCTCAGAGAACAGAACTTTCCCTCCGTCTGTTTTCCTATT
>Frequency_1_QualityScore_FFHHHHHJJJJJJJJJJJJJJIJIJJIJJJJJJJHHJJJIIJJJJGIJJHHFHFHIIHIJJGHEDFBEEECEFEEDDEDEFEDDCDD?CCDDCC_Mismatch_0_Sense_+_Library_PoolT
TTTTCATTATTGTCATAGCATAGCAGTGGCGCGGTTCAAAATATGTTTGTGTGATAGTTGGTGTGGTTTATATGTTATTTCTCAGAGAACAGAA
>Frequency_1_QualityScore_FFHHHHGIHIJJJIJJJIJJJHIIIJJJJJJJJJJIGJIIJJIIIJJJIJJIIJJJJIJJFHHHHFFFFECEDDDBDDDDB@CDDCDDDDEEEE_Mismatch_1_Sense_+_Library_PoolT
CATAGTCGATTCTGTTAAGGGAGTTACTACAGGCAATAACTCAAGCGAATAATCTCACGAATAGCTGCAATCGGAGCTGGGAAACATAAATATC
>Frequency_1_QualityScore_FFHHHHHJJJJJJJJJJHIJIJJJJJJJJJJJJJJJJJIGIJJJJJJIJGIIIFHIIIJJJJGIJJDHIEHHHHFFC_Mismatch_2_Sense_+_Library_PoolT
TATGTTATTTCTCAGAGAACAGAACTTTCCCTCCGTCTGTTTTCCTATTAATGTTCATCTGGATTGTTTGTTTGCGA
>Frequency_1_QualityScore_FFHHHHHJJJGHJJJJJJJIGHJJIJHIJJJJJJJIJJIIIIJJJIIJHGGFGFD=@@CDCDDDCDCDDCBCABCD:@>BCD?@<??<BDD@DD_Mismatch_0_Sense_+_Library_PoolT
AAATATCTCGTGGTTTTTTTCTTTTCATTATTGTCATAGCATAGCAGTGGCGCGGTTCAAAATATGTTTGTGTGATAGTTGGTGTGGTTTATAT
>Frequency_1_QualityScore_FFHHHHHJIJJJJJJJIJJJJHGIIJJJIJJJJJJJJJIIJJJIEHIHHJIJHFFFFDEEEEEEEEDEEDEEDDDECDDDDACDDDDDD@BDDD_Mismatch_0_Sense_+_Library_PoolT
CTCACGAATAGCTGCAATCGGAGCTGGGAAACATAAATATCTCGTGGTTTTTTTCTTTTCATTATTGTCATAGCATAGCAGTGGCGCGGTTCAA
>Frequency_1_QualityScore_D:CFD:<?2<:??EA<<IAH>G7:<18)8@23B88CFB)=4))-==)=)...=)?;6?;7;@>A;>>B@>>B>B;>,;AA_Mismatch_2_Sense_+_Library_PoolT
TATTGTCATAGCATAGCAGTGGCGCGGATCAAAATATGTTTGAGTGATAGTTGGTGTGGTTTATATGTTATTTCTCAGAG
>Frequency_1_QualityScore_FFHHHHHAHHIJJHIJJHICGEGEHFGIJGGGHIFHIIJJJJIJIIJJJJJJIGJGGIJJIJJJJHHHHEHD_Mismatch_1_Sense_+_Library_PoolT
GGTTCAAAATATGTTTGTGTGATAGTTGGTGTGGTTTATATGTTATTTCTCAGAGAACAGAACTTTCCCTCA
>Frequency_1_QualityScore_FFHHHHHJJJJJJJJIIJJHIIIHIJJJJJJJJGGIJJJJIJJJIIDHIIHIJIIJJIIJJIJHH_Mismatch_0_Sense_+_Library_PoolT
GAACAGAACTTTCCCTCCGTCTGTTTTCCTATTAATGTTCATCTGGATTGTTTGTTTGTGTCCCA
>Frequency_1_QualityScore_DDHHDFDG<EHGHIII:FAFHFHHCHIGIHHIIIIIIIIIDI@DGHIGGIIIIGGIIIGIHIIIHIGEHEEAHCCEEEDEEDEECCCCCCCACC_Mismatch_0_Sense_+_Library_PoolT
TTTGTGTGATAGTTGGTGTGGTTTATATGTTATTTCTCAGAGAACAGAACTTTCCCTCCGTCTGTTTTCCTATTAATGTTCATCTGGATTGTTT
>Frequency_1_QualityScore_FFHGHHFIIIHIIJJJJJIBFGHEGIJJHIJJJJIJIJJJHGHHGHIJGEGGIJJDHGGGIJJHGGIH7@DHHEEHCEFEDCCECEEDDDDA>C_Mismatch_0_Sense_+_Library_PoolT
TATATGTTATTTCTCAGAGAACAGAACTTTCCCTCCGTCTGTTTTCCTATTAATGTTCATCTGGATTGTTTGTTTGTGTCCCATTTTTTCCTGC
>Frequency_1_QualityScore_FFHHHHHJIJJJJJJJJJJJJIJJGIJHIJJJJJIJJJJJJJHHHHHHHHFFFFFFEEEEEEDDDDDDDDBDCDDDDDEEBDDDBCCDADCCAC_Mismatch_0_Sense_+_Library_PoolT
GAGCTGGGAAACATAAATATCTCGTGGTTTTTTTCTTTTCATTATTGTCATAGCATAGCAGTGGCGCGGTTCAAAATATGTTTGTGTGATAGTT
>Frequency_1_QualityScore_FFHHHHHJJJJJHIIIJJJJHIJJJJJJJJJHIIJHIIJIIJJIHIJFHIHIEHHHHHHHDFEFFFFEEEEDECD_Mismatch_0_Sense_+_Library_PoolT
ATAGCATAGCAGTGGCGCGGTTCAAAATATGTTTGTGTGATAGTTGGTGTGGTTTATATGTTATTTCTCAGAGAA
>Frequency_1_QualityScore_FFHHHHDHEGHIEIHHGI?FFHIHIJJJJJJHIJJJJJJJJJJJGIIHIHJIIJIIJJGIIJIJGHEFHBDFFEFDEEEECDEEDEDDDDDDCA_Mismatch_0_Sense_+_Library_PoolT
TGTTTGTGTGATAGTTGGTGTGGTTTATATGTTATTTCTCAGAGAACAGAACTTTCCCTCCGTCTGTTTTCCTATTAATGTTCATCTGGATTGT
>Frequency_1_QualityScore_FFHFHHFGHJHIJJJJJIJJJGIIIIJJJJJIJJIIIJJJJJHGIJIJJJIHEFF@ACEEEEDBDDDDDDCCCDDDDDDEEBDDD>CCCDDDBC_Mismatch_0_Sense_+_Library_PoolT
ACAGGGTACCCCAAAGAAGTAGAACACCTCCAGGGAACAGGGTACCCCAAAAAAGTAGAACACCTCCAGAACACTTCGATGGATGATGTGGGTA
>Frequency_1_QualityScore_DFHHHFHGGIIGGJGIGHEGGGGGGIHJFIGJJIJH_Mismatch_1_Sense_+_Library_PoolT
ATATGTTATTTCTCAGAGAACAGAACTTTCCCTCCA
>Frequency_1_QualityScore_FDFFHHHIJGIEHHHIIIJJJJJGHIJGIJIIIJIJJGHJIIJJJJJJJHGIJIIJJJGGFGIHEHJJJEHHHHHFCDFFECECA_Mismatch_1_Sense_+_Library_PoolT
GTGTGGTTTATATGTTATTTCTCAGAGAACAGAACTTTCCCTCCGTCTGTTTTCCTATTAATGTTCATCTGGATTGTTTGTTTGA
>Frequency_1_QualityScore_FFHHHHHJJJJJJJIJIJJIIJFHJJJJJJDHIJJJIJJJJGHJJHIHIHIFHAAHHBDBCDCCDDDDDCCDFEDDDEDCDCDCDDDDDDDCDD_Mismatch_0_Sense_+_Library_PoolT
CATTATTGTCATAGCATAGCAGTGGCGCGGTTCAAAATATGTTTGTGTGATAGTTGGTGTGGTTTATATGTTATTTCTCAGAGAACAGAACTTT
>Frequency_1_QualityScore_FFHHHHHJJJJJJJJJJJJJJJIJJJIJJJJJJIJJJJJJCGIIJJJJIJHIJJJJHHHEFEFDDDDDDDDDDEFEEEDEEEEEDDDEDDCDDD_Mismatch_0_Sense_+_Library_PoolT
CAAGCGAATAATCTCACGAATAGCTGCAATCGGAGCTGGGAAACATAAATATCTCGTGGTTTTTTTCTTTTCATTATTGTCATAGCATAGCAGT
>Frequency_1_QualityScore_FFHHHHHJIJIJJJJJJJIJGJJJJJIJJIIJJJJJJJJJJJJIJJJJJJHHHHHHHFFFFFFEEEDDDDDDDDCEDDDDEECDDDDDDDDEDC_Mismatch_0_Sense_+_Library_PoolT
CGGAGCTGGGAAACATAAATATCTCGTGGTTTTTTTCTTTTCATTATTGTCATAGCATAGCAGTGGCGCGGTTCAAAATATGTTTGTGTGATAG
>Frequency_1_QualityScore_FFHHHHHJJJJIJJIIJJJIJJIJJJJJIJJJJJJJJIJJJIJJGGIJIIIIIJHHHHHHFFFBDEDDDBDDDDDDDEEEEEDEEEEEDDDEDD_Mismatch_0_Sense_+_Library_PoolT
AACTCAAGCGAATAATCTCACGAATAGCTGCAATCGGAGCTGGGAAACATAAATATCTCGTGGTTTTTTTCTTTTCATTATTGTCATAGCATAG
>Frequency_1_QualityScore_DFGHHHHIJIIJJGHFGFIGIJIIIIIIJGJIIGGIGIGJIIDGGGIJJIIIJGIEHIJGIJJGHIGIIHHFH?BDDDDEEED_Mismatch_1_Sense_+_Library_PoolT
TTATATGTTATTTCTCAGAGAACAGAACTTTCCCTCCGTCTGTTTTCCTATTAATGTTCATCTGGATTGTTTGTTTGTGTCCA
>Frequency_1_QualityScore_BDA?CBFHI?F@HHHCAEB9AFG@CB<BBGCG9?FABG@FG4;.@F@F@CDHIIEAC=?;BDDEB;=6=?;=@(>>@D;C>;>DDDCDC_Mismatch_0_Sense_+_Library_PoolT
TTTCTTTTCATTATTGTCATAGCATAGCAGTGGCGCGGTTCAAAATATGTTTGTGTGATAGTTGGTGTGGTTTATATGTTATTTCTCAG
>Frequency_1_QualityScore_=AC<<ACG43E<FFEIIC@>+8::?0:F4B@**0?8B?/?(8)8(.=C==7@(5.-5)52?DDEB;>(6;@>:5@BBBBA>>9ABBA::A_Mismatch_1_Sense_+_Library_PoolT
TTGTCATAGCATAGCAGTGGCGCGGTTCAAAATATGTTTGTGTGGTAGTTGGTGTGGTTTATATGTTATTTCTCAGAGAACAGAACTTTC
>Frequency_1_QualityScore_FFHHHHHJJJJJJJJJJJJJIJIJJJJIJJJJJJJJHIJJJJIJJJJJJJIJJJJJJJJJJJIHHIIGIGHHHHHFF_Mismatch_1_Sense_+_Library_PoolT
GTTATTTCTCAGAGAACAGAACTTTCCCTCCGTCTGTTTTCCTATTAATGTTCATCTGGATTGTTTGTTTGTGTCCA
>Frequency_1_QualityScore_?ADFFDHGHIFB@<AH<F@<F?F>9E9<91:?86?0.7DHIIGIA=/)/8.8.6DGIG==?A5;.556;6>ADDB>>C>@C@@@CCCCCCCCCC_Mismatch_1_Sense_+_Library_PoolT
CTTTTTATTATTGTCATAGCATAGCAGTGGCGCGGTTCAAAATATGTTTGTGTGATAGTTGGTGTGGTTTATATGTTATTTCTCAGAGAACAGA
>Frequency_1_QualityScore_FFHHHHHJJJJGHHHHJJJIIJJCGGHIGIIJJJJJJJIJJJJJJHIIJIJJJJJJJJIJJIJIJJJJHHHCHFFFFFFEEEEEEFEEEEEDDD_Mismatch_0_Sense_+_Library_PoolT
AAATATGTTTGTGTGATAGTTGGTGTGGTTTATATGTTATTTCTCAGAGAACAGAACTTTCCCTCCGTCTGTTTTCCTATTAATGTTCATCTGG
>Frequency_1_QualityScore_FFHHHHHHIIJJHGIHIJJJJJIGIJJJJJJJJJJJJJFJIJJJJJJJIHGJIJJHFFDDEEEDDDEE>@CDBCCBCDEDCCCC<BBBDABDDD_Mismatch_0_Sense_+_Library_PoolT
ATAAATATCTCGTGGTTTTTTTCTTTTCATTATTGTCATAGCATAGCAGTGGCGCGGTTCAAAATATGTTTGTGTGATAGTTGGTGTGGTTTAT
>Frequency_1_QualityScore_FFHHHFHIJIIJHJFIDGHIJGHIJIJJJEGDGIJJJHDFFFFFCEEDDEEDADCB@CDDCDDDDDDDD>BDBDBDC@CCCDDECDDDBDCD@A_Mismatch_0_Sense_+_Library_PoolT
ATCGGAGCTGGGAAACATAAATATCTCGTGGTTTTTTTCTTTTCATTATTGTCATAGCATAGCAGTGGCGCGGTTCAAAATATGTTTGTGTGAT
>Frequency_1_QualityScore_FFHHHCFGGHIJJJJJII?GGGHEHEGIJIGIGHIIJJJGIEHJJHEFHFFDFFFBEEDEDCDDDDDCDCCBDDDBB>BDD??CD:@ACD><@C_Mismatch_0_Sense_+_Library_PoolT
CAGGGTACCCCAAAAAAGTAGAACACCTCCAGAACACTTCGATGGATGATGTGGGTAACAAGGCTTCCCAGAAGGCGGAGGAAAGTAAAGGCTT
>Frequency_1_QualityScore_FFHHHHGJIIJJJJJJJIJJJHHIHJJJJJJJJJJJJJJJJJJJJJIJJIJJJJJJHHHHGFFDDDBDDDEDDDCDE@CDDBDCDDECDCCDD<_Mismatch_0_Sense_+_Library_PoolT
CTGGGAAACATAAATATCTCGTGGTTTTTTTCTTTTCATTATTGTCATAGCATAGCAGTGGCGCGGTTCAAAATATGTTTGTGTGATAGTTGGT
>Frequency_1_QualityScore_FFHHGFGJHIJIIAHHJJJIJJJJIJJIHIJJJJJCFHIJGJJJE7CHHHHEHFFEFFFFFEEEDDEDD?=CCC##,,<@DDD_Mismatch_0_Sense_+_Library_PoolT
AGCAGTGGCGCGGTTCAAAATATGTTTGTGTGATAGTTGGTGTGGTTTATATGTTATTTCTCAGAGAACAGAACNNTCCCTCA
>Frequency_1_QualityScore_FFHHHHHJJIIJJJJJJJIJJJHJJJHGIJIJJJJJJJJJJJJJJJJJIIJJIIJJJJJJJIIJJJJFGGIFHFHGEHDFF_Mismatch_0_Sense_+_Library_PoolT
CTATTAATGTTCATCTGGATTGTTTGTTTGTGTCCCATTTTTTCCTGCCATTTATTCATCATATGCATATGTGTGAGATAC
>Frequency_1_QualityScore_FFHHHHHJJJJJJJJJIJJJJJJJIIHIJJJJJJJJJIJIJJHIJIJJJDHEHEHHHEEFFBBBDEEEEDFEFEFEEEDEEEDEDDDDDDDDDD_Mismatch_2_Sense_+_Library_PoolT
TTTTCATTGTTGTCATAGCATAGCAGTGGCGCGGCTCAAAATATGTTTGTGTGATAGTTGGTGTGATTTATATGTTATTTCTCAGAGAACAGAA
>Frequency_1_QualityScore_FFGFFHHFHGGIGGGIHGIJHIID@GHGGHEEHH>HGGGIIIGGHFFDFHICGHICEGGGEGIJGHCGGEEHGEEACBB_Mismatch_0_Sense_+_Library_PoolT
ATTAATGTTCATCTGGATTGTTTGTTTGTGTCCCATTTTTTCCTGCCATTTATTCATCATATGCATATGTGTGAGATAC
>Frequency_1_QualityScore_FFHHHHGIJJJHIHGIJJJJIJJCGGHHIJJJJJJJJJJJJJJJJGHIJJJJJJJJJIIJJJJJJJJHHHHHFFFFFFECEEEDDCDEEEEDCD_Mismatch_1_Sense_+_Library_PoolT
AAATATGTTTGTGTGATAGTTGGTGTGATTTATATGTTATTTCTCAGAGAAAAGAACTTTCCGTCCGTCTGTTTTCCTATTAATGTTCATCTGG
>Frequency_1_QualityScore_FFHHDHHJJJJJIJJJJJIJIJJJIIJIJJHJJIHJJJJIHGHHHHFFFEFFEEDEEEEDDDDDDEDDDDCDDDDDDDDDBDDDDDDDDEEEEE_Mismatch_0_Sense_+_Library_PoolT
TGGGTAACAAGGCTTCCCAGAAGGCGGAGGAAAGTAAAGGCTTTCTGAGATCCATAGTCGATTCTGTGAAGGGAGCTGGGAAACATAAATATCT
>Frequency_1_QualityScore_FFHHHHHJJJJJJJJIJJJJJJIIIJJJJJJJJJJJJJJJJJIJJJJIJJIJJJJIEHFFFFDAEDEDDDDDEDEFEDDDBDDDDDDDDDDDDC_Mismatch_0_Sense_+_Library_PoolT
GGGAGTTACTACAGGCAATAACTCAAGCGAATAATCTCACGAATAGCTGCAATCGGAGCTGGGAAACATAAATATCTCGTGGTTTTTTCTTTTC
>Frequency_1_QualityScore_FFHHHHHJJJJJJJJJJJJJJGIJJIJJJJJJJJJIJJJJJJJJIJJFIJJJHHHHHFFFFFFFEEEEEDDDDDEDDDDDDDDDDDDDDDDDCD_Mismatch_2_Sense_+_Library_PoolT
CTCACGAATAGCTGCAATCGGAGCTAGGAAACATAAATATTTCGTGGTTTTTTCTTTTCATTGTTGTCATAGCATAGCAGTGGCGCGGCTCAAA
>Frequency_1_QualityScore_FFHHHHHJJJJIJJIJJJGJIJGHIIJJJJIJIJJGHIIJJJJJIIJJJJJHHGHHFFDFFDCCEDDDDCDDDD9ACCD?BCDDDDDDDBBBDB_Mismatch_0_Sense_+_Library_PoolC
AGAACACCTCCAGGGAACAGGGTACCCCAAAAAAGTAGAACACCTCCAGAACACTTCGATGGATGATGTGGGTAACAAGGCTTCCCTCCGTCTG
