# Supplementary material for: Differential Gene Expression Reveals Candidate Genes for Drought Stress Response in Abies alba (Pinaceae)
Source: PLoS One. 2015 Apr 29;10(4):e0124564. doi: 10.1371/journal.pone.0124564 (PMC4414588; doi:10.1371/journal.pone.0124564)
Supplement: S3 File — (GZ) [file pone.0124564.s003.gz › comp25626_c0_seq1.fa]

>comp25626_c0_seq1 len=471 path=[1:0-470] : sp|Q9LSQ4|GH36_ARATH Indole-3-acetic acid-amido synthetase GH3.6 OS=Arabidopsis thaliana GN=GH3.6 PE=1 SV=1 e-value: 7e-22 blast score: 99.8
AAATTAGGGTAGTTGGAGAGGGAACGTTTGACCAGGTGATGGATTATGCGCTCAGCCGAGGGGCATCCATCAATCAATACAAAGCTCCCCGATGTGTTAAATTCACTCCCATTGTTGAGCTGCTAAACTCCGGGGTCAAGGATTCCTACTTCAGCCCGAAGCCACCGCACTGGGCTCCCGATAGCAGGAAATGGACATTTCAATAAATTTGAATGTGATTACATATATGTTTTGGGCTTCTGATGTCATTGGAGCTACCTGTATGTTATGATTTAGGAATGGTGTTTGCCGTTTCCTTAGCTTAGGAAAGTAGAAGCCGTAGGGAAGTAGAAGCCGTCGCTCAGTGCTTTTGTGATAGAAGAAAGACACGCGTCTATAGAAGGGTCGTTCAGTTTTTTATAATATAAAATTATACGATATGTTTTAAGGCATTTTTCTTTTCTGTCAGAAACTCTCATCCCACGTCTTTCA

>Frequency_3_QualityScore_FFHHGGHJJGIJIIJJIIJHIGIHIJIHIHHIHIIIIGHHGHGGGGGGDFFEEFEEDDDDCEEEBCDCCCCACDDDDCDEDDDCDDDEDE_Mismatch_0_Sense_+_Library_PoolT
GCCGTAGGGAAGTAGAAGCCGTCGCTCAGTGCTTTTGTGATAGAAGAAAGACACGCGTCTATAGAAGGGTCGTTCAGTTTTTTATAATAT
>Frequency_3_QualityScore_EDFBEEFHGED>EAEEFFHFHHGEDGFDCEGBEDGHEHHIEDD<=C=@CED=>@@?@CCC?BACBACAB?ACDB?@BA?B;AAABBBCA?_Mismatch_0_Sense_+_Library_PoolT
CAGTGCTTTTGTGATAGAAGAAAGACACGCGTCTATAGAAGGGTCGTTCAGTTTTTTATAATATAAAATTATACGATATGTTTTAAGGCA
>Frequency_2_QualityScore_FFHHHFHJJJJJIGIIIJIIIJIJJJIJIIJJJHIJIJJHIIJJJCGHEGHGHGGGFFDDEEEEEEDDCCDCDEEDDDDDDDACEDDCDDDDCD_Mismatch_2_Sense_+_Library_PoolT
CTCAGTGCTTTTGTGATAGAAGAAAGACACGCGTCTATAGAAGGGTCGTTCAGTTTTTTATAATATAAAATTATACGATATGTTTTAAGGCAAA
>Frequency_2_QualityScore_FDGHHHHJJJIIJJIJJJJJJJFGIIJJJJJHIJJJJJGIJJJJJIIJJIHIIIIJJJJHIIIIGGGGFDEEEEEDDDDDDDDDDDDEDCDDCD_Mismatch_0_Sense_+_Library_PoolT
GTATGTTATGATTTAGGAATGGTGTTTGCCGTTTCCTTAGCTTAGGAAAGTAGAAGCCGTAGGGAAGTAGAAGCCGTCGCTCAGTGCTTTTGTG
>Frequency_2_QualityScore_EFHHGHHJJIIJJJJIJIIJJJJJJIJIJJIJIJJIIJIJIJIIIIJGGHHHEEEEDACABDDCCCEEDBCDDEEEEEEDEDEDDEEDDDDDDD_Mismatch_0_Sense_+_Library_PoolT
TAGAAGCCGTCGCTCAGTGCTTTTGTGATAGAAGAAAGACACGCGTCTATAGAAGGGTCGTTCAGTTTTTTATAATATAAAATTATACGATATG
>Frequency_2_QualityScore_EDHHGHHJJJJJJJJJJJJIGIIIIJJJJGHIJJHIIIIIIIJJJJIIJJIHHHFGFFFFFEDDEEECDCCCDDDDDACCDD@BCDDEDCCCDD_Mismatch_0_Sense_+_Library_PoolT
GTTTCCTTAGCTTAGGAAAGTAGAAGCCGTAGGGAAGTAGAAGCCGTCGCTCAGTGCTTTTGTGATAGAAGAAAGACACGCGTCTATAGAAGGG
>Frequency_2_QualityScore_EEFGHGCEIIIIIIHIGDGFG@GICIIHEIDHIGIIHIIGGIEIIIEGGGEEHIIGHIGCEGIHIBGHHGGAEDDDGGCCEEEAAC>?;<?ACC_Mismatch_0_Sense_+_Library_PoolT
ATTTCAATAAATTTGAATGTGATTACATATATGTTTTGGGCTTCTGATGTCATTGGAGCTACCTGTATGTTATGATTTAGGAATGGTGTTTGCC
>Frequency_2_QualityScore_CEEFHFGIIIAEAGHIHIEGIIIGIIIIIIEHGIGEIFEGIIIIIGHGFD=CA=AACCCBDCCCCCEEEECEEECDCBA?CCBACCC?BAA?BC_Mismatch_0_Sense_+_Library_PoolT
CGTCGCTCAGTGCTTTTGTGATAGAAGAAAGACACGCGTCTATAGAAGGGTCGTTCAGTTTTTTATAATATAAAATTATACGATATGTTTTAAG
>Frequency_1_QualityScore_FFHHHHHIJAFHHHIJGJEIIJIIJHGGJJIJJJIJDHEHIJGCGGIJGHJIIJFHHHDCDDDDDDDDDDDDDDDDDCEDDCDDDCDDDDDDBB_Mismatch_0_Sense_+_Library_PoolT
AAATTAGGGTAGTTGGAGAGGGAACGTTTGACCAGGTGATGGATTATGCGCTCAGCCGAGGGGCATCCATCAATCAATACAAAGCTCCCCGATG
>Frequency_1_QualityScore_DFDACFHHIIIGGGGHHGIICEHGGGGIIIIIGIIGGIGIIF?BGGHHIIHIHIGHIEEGIICCEGDHACAEDFFEBCAAB?B<?B:A>;AC>A_Mismatch_0_Sense_+_Library_PoolT
GATGTCATTGGAGCTACCTGTATGTTATGATTTAGGAATGGTGTTTGCCGTTTCCTTAGCTTAGGAAAGTAGAAGCCGTAGGGAAGTAGAAGCC
>Frequency_1_QualityScore_FFHFHHHIEHHHIIIEHGJFII@DHG@GDGDGIGHIJJHIJJIIIJJFIII>GHFFBAD=CCD@;>?B<A;B>BCCD>CDDBBDDDEDD_Mismatch_0_Sense_+_Library_PoolT
CCGTAGGGAAGTAGAAGCCGTCGCTCAGTGCTTTTGTGATAGAAGAAAGACACGCGTCTATAGAAGGGTCGTTCAGTTTTTTATAATAT
>Frequency_1_QualityScore_FFHHHHGJIJEHIIJFHIIJJJGIIJJDHHGHIJJFHJJJJJJJHHHHHHHFFFFFFEDDDDDDCDDDCCACCB_Mismatch_0_Sense_+_Library_PoolT
GAAGAAAGACACGCGTCTATAGAAGGGTCGTTCAGTTTTTTATAATATAAAATTATACGATATGTTTTAAGGCA
>Frequency_1_QualityScore_DBFHFFFIC@HHIIIIIIIGIFFFHIDD@?@BDGIHGIGHIGIIIEFEHHHFFFFFFB?BCBC;;AC>(:>CB_Mismatch_0_Sense_+_Library_PoolT
AAGAAAGACACGCGTCTATAGAAGGGTCGTTCAGTTTTTTATAATATAAAATTATACGATATGTTTTAAGGCA
>Frequency_1_QualityScore_FFHHGHHIJJJHIIJJJJJJHIJJJHIJHIJJIIJJJHIJJJJIJHIIJIJJHHHHHFFFFFFEEEEEDCDDDDDDDEEEDDDDDBCDBDDDDC_Mismatch_0_Sense_+_Library_PoolT
GCTTAGGAAAGTAGAAGCCGTAGGGAAGTAGAAGCCGTCGCTCAGTGCTTTTGTGATAGAAGAAAGACACGCGTCTATAGAAGGGTCGTTCAGT
>Frequency_1_QualityScore_D;FFHFFIFGGGGFCA@DFEHGGGGGGBGHGIBGGIFBECF3;6=C8BGEGGHEHB>BE<CCCCEC<@C=?CAC3:@>::9:>?>?B@_Mismatch_0_Sense_+_Library_PoolT
GTTTGCCGTTTCCTTAGCTTAGGAAAGTAGAAGCCGTAGGGAAGTAGAAGCCGTCGCTCAGTGCTTTTGTGATAGAAGAAAGACACGC
>Frequency_1_QualityScore_FFHHHHHJHIIIGIHHIGJJJIIJIJJJJIIIJIJJJJJJIJJJIJHJIHJIJEHIJJFHIIHJIJJJIEGGGHHHHHFDFEEEECEEDDDCDC_Mismatch_0_Sense_+_Library_PoolT
ATGTGATTACATATATGTTTTGGGCTTCTGATGTCATTGGAGCTACCTGTATGTTATGATTTAGGAATGGTGTTTGCCGTTTCCTTAGCTTAGG
>Frequency_1_QualityScore_FFHHHHHJJJJJJJIJJJHIJJJIJJJHIJJJIJJJJJIJJJJJGJJJJJIFEHGGHHFFEFDDEDDEECDDDDDDDDDDDDDDDDEDCDADAC_Mismatch_0_Sense_+_Library_PoolT
TTCCTTAGCTTAGGAAAGTAGAAGCCGTAGGGAAGTAGAAGCCGTCGCTCAGTGCTTTTGTGATAGAAGAAAGACACGCGTCTATAGAAGGGTC
>Frequency_1_QualityScore_FFGHHHGHHGHIIJJJJJJJGBGIIJJGIGIIJICGIJGEHIGJFFFFCD?CCEECAC3;@CDEA>@CDACCCACCCDECCD:ACACD>BDBCD_Mismatch_0_Sense_+_Library_PoolT
AGGATTCCTACTTCAGCCCGAAGCCACCGCACTGGGCTCCCGATAGCAGGAAATGGACATTTCAATAAATTTGAATGTGATTACATATATGTTT
>Frequency_1_QualityScore_FFHHHHHJJJJJIJJJJIJJAFDEIFIJJJJJJIIJJJIJIIIHGIJIIIJJJIJJJGHJJ7CDGIHFHACHGEFFFFFFEEEDECC@C=BCCC_Mismatch_1_Sense_+_Library_PoolT
CATTTCAATAAATTTGAATGTGATTACATATATTTTTTGGGCTTCTGATGTCATTGGAGCTACCTGTATGTTATGATTTAGGAATGGTGTTTGC
>Frequency_1_QualityScore_FFHHHHHJJJJJJJJJJJJJJJJJJJJJJJJJJJJJJJJJJJJJJHFFFFFDDEEDDDDDDDDEEEDEECDEEDDEDDDDEEEEDDDEDDDEEB_Mismatch_0_Sense_+_Library_PoolT
CAAGGATTCCTACTTCAGCCCGAAGCCACCGCACTGGGCTCCCGATAGCAGGAAATGGACATTTCAATAAATTTGAATGTGATTACATATATGT
>Frequency_1_QualityScore_FFHHHHHGJJIJJIJEIHIIFIJJEIJIJJJIIIJJJJJIIJJIJJIJIJJJGHJJJEHIHHHEHHHFFFCDDDDDDCDCDDDDDACC>CCCCD_Mismatch_0_Sense_+_Library_PoolT
ATGATTTAGGAATGGTGTTTGCCGTTTCCTTAGCTTAGGAAAGTAGAAGCCGTAGGGAAGTAGAAGCCGTCGCTCAGTGCTTTTGTGATAGAAG
>Frequency_1_QualityScore_ADFFH1CAEHGEGICGHIIIGFC>EECBCGEGE@EHIIEEH?BC?CDEACCBB5>88?A?C3:>ABBACD@CDCA:::@CCDDCBBBBBCCDCC_Mismatch_1_Sense_+_Library_PoolT
AGCCGACGCTCAGTGCTTTTGTGATAGAAGAAAGACACGCGTCTATAGAAGGGTCGTTCAGTTTTTTATAATATAAAATTATACGATATGTTTT
>Frequency_1_QualityScore_FFHHHHHJJJJJJJJJFIJJJJJJJJIJIIJJJJIIJJIIJJJIJHHFFFFDDCCCCCDDDDEEEDDECCCDDDEDDDCDEEEEDDDEEEDECD_Mismatch_0_Sense_+_Library_PoolT
AAGGATTCCTACTTCAGCCCGAAGCCACCGCACTGGGCTCCCGATAGCAGGAAATGGACATTTCAATAAATTTGAATGTGATTACATATATGTT
>Frequency_1_QualityScore_FFHHHHHJIJJJHIJJJJJJJHIIJJFIJJJJJJJJJJIJJJJJIJJJJIJJJHHHHHHFFFFFFDEEEEDDDDDDDDEDECACDD?CBBDDDD_Mismatch_0_Sense_+_Library_PoolT
AGCTTAGGAAAGTAGAAGCCGTAGGGAAGTAGAAGCCGTCGCTCAGTGCTTTTGTGATAGAAGAAAGACACGCGTCTATAGAAGGGTCGTTCAG
>Frequency_1_QualityScore_FAHFDHHJJIJIIGGHIJJICHI<EHEIBEFGIJJGGGIIIJAHGIJBHIIJIFGGIGIIIIIJDHIIJGIHEEHHHHFFFFFFCECEEE(;=B_Mismatch_0_Sense_+_Library_PoolT
GGACATTTCAATAAATTTGAATGTGATTACATATATGTTTTGGGCTTCTGATGTCATTGGAGCTACCTGTATGTTATGATTTAGGAATGGTGTT
>Frequency_1_QualityScore_;AFDDH?@@>9A9?@FG?DA??8DB00BBF@=BHIG@FHCA>DEGIA?EHHDDDEDDCCC@ACB_Mismatch_0_Sense_+_Library_PoolT
ACGCGTCTATAGAAGGGTCGTTCAGTTTTTTATAATATAAAATTATACGATATGTTTTAAGGCA
>Frequency_1_QualityScore_FFHHHHHJJJHJIIJIIIIJJJIIJJJJJJHIIJJJJJIJJJJIJJJJJJJHHHHFFDCDDDEEEDDDDDBCDDDDDDDEEDDBDDEEEEE_Mismatch_0_Sense_+_Library_PoolT
AGCCGTAGGGAAGTAGAAGCCGTCGCTCAGTGCTTTTGTGATAGAAGAAAGACACGCGTCTATAGAAGGGTCGTTCAGTTTTTTATAATAT
>Frequency_1_QualityScore_FFHHHGGGIFGHGIJJJHIDIJJJJIIIJGIJIJJIJGIHHIJJJIJJJHHBDDFFEBEEEDDDDCDFEBCDECECDDDDB@BDDDCDEDDDCC_Mismatch_0_Sense_+_Library_PoolT
GTCGCTCAGTGCTTTTGTGATAGAAGAAAGACACGCGTCTATAGAAGGGTCGTTCAGTTTTTTATAATATAAAATTATACGATATGTTTTAAGG
>Frequency_1_QualityScore_FFHHHHHJJIJIIIJJJJJHIIJJIIJJJJJGJJJJIJJIIJJJIJJJJHHGHFABDEDCFDDDDDDEECDDDCDDEDDEEDDDDDDDCDEDDD_Mismatch_0_Sense_+_Library_PoolT
CCGTCGCTCAGTGCTTTTGTGATAGAAGAAAGACACGCGTCTATAGAAGGGTCGTTCAGTTTTTTATAATATAAAATTATACGATATGTTTTAA
>Frequency_1_QualityScore_FFHHHHHJJJFHHIJJJJJGIIJJJJGIIJIJIIIJJJIIJJJJJJJHIIJJFHJJJJJJJHHHDFCDDABDCDDDDDDDDCDDECDCDDD_Mismatch_0_Sense_+_Library_PoolT
TTAGGAATGGTGTTTGCCGTTTCCTTAGCTTAGGAAAGTAGAAGCCGTAGGGAAGTAGAAGCCGTCGCTCAGTGCTTTTGTGATAGAAGAA
>Frequency_1_QualityScore_FFHHHHGIJJJJJJIJIJJJJJJJJIJJJJJJJJJJJJJIJJJHGHIJJJIJHGHGHFFFFDFFFFEEEDEEEDDDDDDDDDDEEDCDDDEDDC_Mismatch_0_Sense_+_Library_PoolT
AGCCACCGCACTGGGCTCCCGATAGCAGGAAATGGACATTTCAATAAATTTGAATGTGATTACATATATGTTTTGGGCTTCTGATGTCATTGGA
>Frequency_1_QualityScore_FFHHHHHJJHIJJJJJJJGIIJJGHJIJJJJJJJJIJJJJJJJIIJIJJJJHHHHHGHHFFFFFEDEEDBDDBDDEEEDCDDDACDBBDDDCDE_Mismatch_0_Sense_+_Library_PoolT
TTAGGAAAGTAGAAGCCGTAGGGAAGTAGAAGCCGTCGCTCAGTGCTTTTGTGATAGAAGAAAGACACGCGTCTATAGAAGGGTCGTTCAGTTT
>Frequency_1_QualityScore_;;A<?BF@EH@EHHIEC>BBEC@>BF@GGDG;B@?\;@@FCCA>EBDDDCA@=5=>38==@>ABB@C@C@@>A@>C@ACDECAC@@@C@C@:4>_Mismatch_0_Sense_+_Library_PoolT
AAACTCCGGGGTCAAGGATTCCTACTTCAGCCCGAAGCCACCGCACTGGGCTCCCGATAGCAGGAAATGGACATTTCAATAAATTTGAATGTGA
>Frequency_1_QualityScore_FFHHHFHGIJJJJJIJJJJJJFHIJJJJJJJJJIJJJJJJJJHHHHFDFFEDECEEE@BBDDDDDDDCCCEDDDDDDCCDDCCDCCDDCCDCDD_Mismatch_0_Sense_+_Library_PoolT
AATGGTGTTTGCCGTTTCCTTAGCTTAGGAAAGTAGAAGCCGTAGGGAAGTAGAAGCCGTCGCTCAGTGCTTTTGTGATAGAAGAAAGACACGC
>Frequency_1_QualityScore_FFHHHHHJJJJIHJIJJJJIJJIJIJGHJJIIIIJIIJJJJIIIJJJGHHIJJJJJGGGIJJJJJJIIJGHEHEFDEFFFFEEDDDDDDDDDDD_Mismatch_0_Sense_+_Library_PoolT
GCTTCTGATGTCATTGGAGCTACCTGTATGTTATGATTTAGGAATGGTGTTTGCCGTTTCCTTAGCTTAGGAAAGTAGAAGCCGTAGGGAAGTA
>Frequency_1_QualityScore_FFHHHHHJJJJJJJJJHHHIJJJJJGIJJJJJJJJJJJJJJJJJIJJJJJJJJIIJJJHIJHHHHHHHFDDDDDDDDDDDDEDDDDDDDEEDCC_Mismatch_0_Sense_+_Library_PoolT
TATGATTTAGGAATGGTGTTTGCCGTTTCCTTAGCTTAGGAAAGTAGAAGCCGTAGGGAAGTAGAAGCCGTCGCTCAGTGCTTTTGTGATAGAA
>Frequency_1_QualityScore_FFCFFHHJJJIHIJJJJJIIJJJJJJGHIJHIJIIIJJJHJJJJCGHIJIIJJIIIIHHFFDDDCDDEDCDDDDDEEDDDDDACDDDDDDDDDD_Mismatch_0_Sense_+_Library_PoolT
GGTGTTTGCCGTTTCCTTAGCTTAGGAAAGTAGAAGCCGTAGGGAAGTAGAAGCCGTCGCTCAGTGCTTTTGTGATAGAAGAAAGACACGCGTC
>Frequency_1_QualityScore_FFHHHHHHIJJJJIJGHIJJJJIHIGIJJJJJJIJJJJJJJJJIIHHHGHHFFFF>CB?BDDCDDEDDDDDEEEEEEDEDEDDEEDDDDDDDCC_Mismatch_0_Sense_+_Library_PoolT
GAAGCCGTCGCTCAGTGCTTTTGTGATAGAAGAAAGACACGCGTCTATAGAAGGGTCGTTCAGTTTTTTATAATATAAAATTATACGATATGTT
>Frequency_1_QualityScore_FFHHHGHJJJIJJJJJJIJJJJIIIIJJJHHGIJJJJJJJJJJJJGGHJHIJIJJJJJJJJIIIIHAEACDFFFDBCEDDDCCDDDDDDDADDD_Mismatch_0_Sense_+_Library_PoolT
GATTACATATATGTTTTGGGCTTCTGATGTCATTGGAGCTACCTGTATGTTATGATTTAGGAATGGTGTTTGCCGTTTCCTTAGCTTAGGAAAG
>Frequency_1_QualityScore_FFGHHHHJJJJJJIHJIJHIJJJHIHIIJIIJJJIGGHJIIIIIIJIJJJIGHJIIGIGGHIIHIIJIIGFHHFFDDEEDCDDCCDCDDBDDDD_Mismatch_0_Sense_+_Library_PoolT
ATTGGAGCTACCTGTATGTTATGATTTAGGAATGGTGTTTGCCGTTTCCTTAGCTTAGGAAAGTAGAAGCCGTAGGGAAGTAGAAGCCGTCGCT
>Frequency_1_QualityScore_FFHHHHHJJJJJJJJJJJJIJIJHIJJJJJJJJJJJJHIJJJJJJJJJJJJJHHFFFFEEEEEEEBDDDFCDDDDCDDDCDDDDDDDDBDDE@C_Mismatch_0_Sense_+_Library_PoolT
GCCGTTTCCTTAGCTTAGGAAAGTAGAAGCCGTAGGGAAGTAGAAGCCGTCGCTCAGTGCTTTTGTGATAGAAGAAAGACACGCGTCTATAGAA
>Frequency_1_QualityScore_FFHHHHHJJJJJJJIJIJIIJJIJJIJJJJJJJJJJJJJJJJJIJJHIJJIIJJJJJJJJHGJGHHFFEEEDE_Mismatch_2_Sense_+_Library_PoolT
CTGGGCTCCCGATAGCAGGAAATGGACATTTCAATAAATTTGAATGTGATTACATATATGTTTTGGGCTTCAC
>Frequency_1_QualityScore_FFHHGHHGIJJJJJJJJJJJJIJJJJJIJJJJJJJHIJJJCGIIIIGIIJJJIHGFFDDECCCDDDDDA?CCDDDDDDDDDDDDDBDDBBDBCD_Mismatch_2_Sense_+_Library_PoolT
CTTGCCGTTTCCTTAGCTTAGGAAATTAGAAGCCGTAGGGAAGTAGAAGCCGTCGCTCAGTGCTTTTGTGATAGAAGAAAGACACGCGTCTATA
>Frequency_1_QualityScore_FDHHHHHJGJJIJJIIJHHGGHIIIJIJJIJJJJJJJJDGFHIIJIIFFGJJJJJJIJJJJI@@DHEHHHHHFFFBCDDDABDACCCDDDDDBB_Mismatch_0_Sense_+_Library_PoolT
GTCATTGGAGCTACCTGTATGTTATGATTTAGGAATGGTGTTTGCCGTTTCCTTAGCTTAGGAAAGTAGAAGCCGTAGGGAAGTAGAAGCCGTC
>Frequency_1_QualityScore_FFHHHHHJJJIJJJJIJJJHGIIJFHHHIIIJJJJJJJJJJJJJIJJJJJHHHHHFFFFFFEEEEDDDDDDDDDDDEEECDDDDBDDDDDDDCD_Mismatch_0_Sense_+_Library_PoolT
CTTAGGAAAGTAGAAGCCGTAGGGAAGTAGAAGCCGTCGCTCAGTGCTTTTGTGATAGAAGAAAGACACGCGTCTATAGAAGGGTCGTTCAGTT
>Frequency_1_QualityScore_FFHHHHHJJJJJJJHJJJJJJJJHIJJJHIJHIJJJJJJJIJJJJJJJHIJJHHHHHHFFFFDFEEEEEDDDDDDDDDDDEEECCDDDBDB>BD_Mismatch_0_Sense_+_Library_PoolT
TTAGCTTAGGAAAGTAGAAGCCGTAGGGAAGTAGAAGCCGTCGCTCAGTGCTTTTGTGATAGAAGAAAGACACGCGTCTATAGAAGGGTCGTTC
>Frequency_1_QualityScore_FFHHHHHIIIIJJJJFHIJJJGJDHGJJJJJIJIJJJJJJJJJJJJJJJJJHFFFEEECEECD=CBBBDCC>CDDDDDDEEEEEEEEDEDDEED_Mismatch_0_Sense_+_Library_PoolT
GGGAAGTAGAAGCCGTCGCTCAGTGCTTTTGTGATAGAAGAAAGACACGCGTCTATAGAAGGGTCGTTCAGTTTTTTATAATATAAAATTATAC
>Frequency_1_QualityScore_BD<+=DCCC?GFGG<IF<CFCHIII@FH@?9?9:??:?9?B3?8BB9B<B48DH<=C8/B8=@>)=)77).7=EEE:;899C(;@CCAC_Mismatch_1_Sense_+_Library_PoolT
ATGGGATTACATATATGTTTTGGGCTTCTGATGTCATTGGAGCTACCTGTATGTTATGATTTAGGAATGGTGTTTGCCGTTTCCTTAGC
>Frequency_1_QualityScore_FFFHHFFGIHHIJJJJJJJJJJIJIIJJJJJJJJJJJIJHJJJIJJEIJJJIIDIJJJ_Mismatch_1_Sense_+_Library_PoolT
GGTCGTTCAGTTTTTTATAATATAAAATTATACGATATGTTTTAAGGCATTTTTCTTA
>Frequency_1_QualityScore_FFHHHHHJJJHJJHIIJJJJIIJIJJJJJHIJJIIJJJIJJJJIJJJJJJHHHIJJJJJHHHGFFFFFFFEEEEEEDDCDDDDDDDDBDDDDCD_Mismatch_1_Sense_+_Library_PoolT
CGGGCTTCTGATGTCATTGGAGCTACCTGTATGTTATGATTTAGGAATGGTGTTTGCCGTTTCCTTAGCTTAGGAAAGTAGAAGCCGTAGGGAA
>Frequency_1_QualityScore_FFHHHHHIIIIJIHIJJJJJIHHIJGIIIJHIIIIJJIIJJJDGFHJJGIIGIIJIHIGHGIJIJFGGIDCHHFHFHFFBCCBD?AB@C;>C>C_Mismatch_0_Sense_+_Library_PoolT
TGATGTCATTGGAGCTACCTGTATGTTATGATTTAGGAATGGTGTTTGCCGTTTCCTTAGCTTAGGAAAGTAGAAGCCGTAGGGAAGTAGAAGC
>Frequency_1_QualityScore_D?=FAF>AF:CAFG@4C18?G?E?F*:CGGD@G<DGA9B4DFD>FA7@FFF36@7=??E77@B=B?;??8:>AADBBB:9<4>>A@BABBB399_Mismatch_1_Sense_+_Library_PoolT
CAGGAATGGTGTTTGCCGTTTCCTTAGCTTAGGAAAGTAGAAGCCGTAGGGAAGTAGAAGCCGTCGCTCAGTGCTTTTGTGATAGAAGAAAGAC
>Frequency_1_QualityScore_FFHDFHHIJIJJJIFE?GFGEHGGHGJCHIFHEHHHGHHHIIGCEEGIGHEECDEEEACDA?ACB==BDA@CCDDDDDEEDEEEEACDDDEDDB_Mismatch_0_Sense_+_Library_PoolT
GGAAGTAGAAGCCGTCGCTCAGTGCTTTTGTGATAGAAGAAAGACACGCGTCTATAGAAGGGTCGTTCAGTTTTTTATAATATAAAATTATACG
>Frequency_1_QualityScore_FFHHHHHJJJJJJJJJJJIIJIFFIJIJJJJJJJJJJJGIIGIJIJJJJJJJIGJJIGIIHHF<ACDDDDDDCFDDDDDDDCCCDDDDDDDCDD_Mismatch_0_Sense_+_Library_PoolT
ATCAATACAAAGCTCCCCGATGTGTTAAATTCACTCCCATTGTTGAGCTGCTAAACTCCGGGGTCAAGGATTCCTACTTCAGCCCGAAGCCACC
>Frequency_1_QualityScore_FFGFHHHIGGJJIJJFFHIJHGIHGIEGIGIJJJIJJJIIHIJIIJJI@EHEHCHHHFFFFDEECDDB@@DDDEE@@AB9+>@9@BCC@CDDBB_Mismatch_0_Sense_+_Library_PoolT
GGAAAGTAGAAGCCGTAGGGAAGTAGAAGCCGTCGCTCAGTGCTTTTGTGATAGAAGAAAGACACGCGTCTATAGAAGGGTCGTTCAGTTTTTT
>Frequency_1_QualityScore_FEHHHHHIJHIJJJIJIIIJJGGHBHHJJIHJIJIJGIIJJHHGGHIJJEHHHHFDEEEEEFEEEDEDDCDDDDDDDDDEEDDCDDDB_Mismatch_0_Sense_+_Library_PoolT
GTGCTTTTGTGATAGAAGAAAGACACGCGTCTATAGAAGGGTCGTTCAGTTTTTTATAATATAAAATTATACGATATGTTTTAAGGCA
>Frequency_1_QualityScore_FEHHHHHJHIJIJJJIIJJJIJJJIJIHIJJJJJJJIJJJJJJJIJJJIJJJJHIHHFFFFCCEEEEDDDDDDEDDDDDCDDDDDDDDDDDBDD_Mismatch_0_Sense_+_Library_PoolT
GTTTGCCGTTTCCTTAGCTTAGGAAAGTAGAAGCCGTAGGGAAGTAGAAGCCGTCGCTCAGTGCTTTTGTGATAGAAGAAAGACACGCGTCTAT
>Frequency_1_QualityScore_2AACFFIIHHIJJJHIJJJJGHFHEIIJJJIJHIJJHJJIIJJFGDHIIHHFDDEEECEDDBACBBDBCC>CDDDD8@::>AC:4:A@@:@_Mismatch_0_Sense_+_Library_PoolT
GGAAGTAGAAGCCGTCGCTCAGTGCTTTTGTGATAGAAGAAAGACACGCGTCTATAGAAGGGTCGTTCAGTTTTTTATAATATAAAATTAT
>Frequency_1_QualityScore_D<ADA<<2AD9<22CGFEBCG<::BB4??*?9D9*B<DFIII@4;@E;=EC;>EFFEBB<>88>BBB:>>@BBAA@@BB@>((++(3<32??9B_Mismatch_1_Sense_+_Library_PoolT
AATGGTGTTTGCCGTTTCCTTAGCTTAGGAAAGTAGAAGCCGTAGGGAAGTAGAAGCCGTCGCTCAGTGCTTTTGTGATAGAAGACAGACACGC
>Frequency_1_QualityScore_FFFHHHHJJJJJJJJJJJJJJHHGIJIJJJHIJJJHJJJJJJIIJJJHIIJJJHHHHFFFFFFBEDEFEDDDDDDCDDDDDDDDBDDEEEC@CB_Mismatch_0_Sense_+_Library_PoolT
CGTTTCCTTAGCTTAGGAAAGTAGAAGCCGTAGGGAAGTAGAAGCCGTCGCTCAGTGCTTTTGTGATAGAAGAAAGACACGCGTCTATAGAAGG
>Frequency_1_QualityScore_FFHHHHHFIJJJJJJJIGJJJII<GGIIIIGHGIIJJIIJIJJGJJIGGHHFFFDD@BDC@BDDDDBD89<BCDDBBDDDCCDCDDACDDDEDD_Mismatch_0_Sense_+_Library_PoolT
TGTTGAGCTGCTAAACTCCGGGGTCAAGGATTCCTACTTCAGCCCGAAGCCACCGCACTGGGCTCCCGATAGCAGGAAATGGACATTTCAATAA
>Frequency_1_QualityScore_FFHHHHHJIJJJIJGJIIJJJJJIHHIIJJJJJJJJJJIJIJJJIJHGHHHHFFFFCEDDDDDDBDECDBBDEEEEEEEEDEDDEEDDDDDDDD_Mismatch_0_Sense_+_Library_PoolT
AGAAGCCGTCGCTCAGTGCTTTTGTGATAGAAGAAAGACACGCGTCTATAGAAGGGTCGTTCAGTTTTTTATAATATAAAATTATACGATATGT
>Frequency_1_QualityScore_FFHHHHHJJJJJJJJJJJFHHIJJJJJIJJJJJJJJJJJJJJJJIJIIJJJJJJJJJJHHHHFFFFFFEEDB?>B?BAB?CCDEDDDD_Mismatch_1_Sense_+_Library_PoolT
GTTATGATTTAGGAATGGTGTTTGCCGTTTCCTTAGCTTAGGAAAGTAGAAGCCGTAGGGAAGTAGAAGCCGTCGCTCAGTGCTTTTA
>Frequency_1_QualityScore_FFHHGHFJJJGIIIJJJIJJJJEIHIIJJBGHIJJJIFIIIJGHHDEFFFFFEEEEDDDDDDDDDDDEECCDDDDD_Mismatch_0_Sense_+_Library_PoolT
TAGAAGAAAGACACGCGTCTATAGAAGGGTCGTTCAGTTTTTTATAATATAAAATTATACGATATGTTTTAAGGCA
>Frequency_1_QualityScore_FFHHHDDHIIIJIIIEIIJIJJJIHIIIIIIIJGIFIJJJJJIJIGGHGIJJJJIJJJIJIGGJGIJJIIJHHHHGFFFFFDDDDDDCDDDDCC_Mismatch_0_Sense_+_Library_PoolT
TTCTGATGTCATTGGAGCTACCTGTATGTTATGATTTAGGAATGGTGTTTGCCGTTTCCTTAGCTTAGGAAAGTAGAAGCCGTAGGGAAGTAGA
>Frequency_1_QualityScore_FFHFHHHJCGHHIJJHHIJJJJJJJJJJIJJJJJJJJJJJJJJJJHIJJJ_Mismatch_0_Sense_+_Library_PoolT
TAGAAGGGTCGTTCAGTTTTTTATAATATAAAATTATACGATATGTTTTA
>Frequency_1_QualityScore_FFHHHHHJJJJFHIJJIGJIIGIIJJJJIJIJJJJJHIJIJJJJHIJJJJJJJHHHHHFFFFDDDDDBDEEDDDDDBCD@DDDDDDEDBDDDED_Mismatch_1_Sense_+_Library_PoolT
ATTAGAAGCCGTAGGGAAGTAGAAGCCGTCGCTCAGTGCTTTTGTGATAGAAGAAAGACACGCGTCTATAGAAGGGTCGTTCAGTTTTTTATAA
>Frequency_1_QualityScore_FFHHHHHJJJJJJGIIJJJJJHIJJJJJJHIJJJJJJJJIJJJIJJJJIHFFFFFEEEEECDDDDDDDDCDEDDDDDEEDEEDDEDEDDEEDDD_Mismatch_1_Sense_+_Library_PoolT
GAAGTAGAAGCCGTCGCTCAGTGCTTTTGTGATAGAAGAAAGACACGCGTCTATAGAAGGTTCGTTCAGTTTTTTATAATATAAAATTATACGA
>Frequency_1_QualityScore_DDHF>HFG><CA@FBHEBF:FH@*:1?EH@??F:?DF:DGIIIFIIFHGGIGC@@>EHIIG>E<B>>B?8>@;>;>@>@A?ACCCCCCCC?A?C_Mismatch_0_Sense_+_Library_PoolT
TAGGAATGGTGTTTGCCGTTTCCTTAGCTTAGGAAAGTAGAAGCCGTAGGGAAGTAGAAGCCGTCGCTCAGTGCTTTTGTGATAGAAGAAAGAC
>Frequency_1_QualityScore_FBFHHHGJJGJIJEGEHHGIJFGGHHIGIIIGI9DF@GIII@CGIIHHHFFFFFFFEEDCCEEDBDDD@@;>CDCD@C?B_Mismatch_0_Sense_+_Library_PoolT
GTGATAGAAGAAAGACACGCGTCTATAGAAGGGTCGTTCAGTTTTTTATAATATAAAATTATACGATATGTTTTAAGGCA
>Frequency_1_QualityScore_DDHHHBFGGIGHEGE?GE??CCG0B@?AHEH??DCEHIGGIGHHIIEACEFEHDEEECCCBD>AA;>CCB_Mismatch_0_Sense_+_Library_PoolT
AAAGACACGCGTCTATAGAAGGGTCGTTCAGTTTTTTATAATATAAAATTATACGATATGTTTTAAGGCA
>Frequency_1_QualityScore_FFHHHHHJJJJJJIIJJJJJJJJJJJJIJJIIJJJJJJJJJJJJJJJIJJIJIJJIJJJIIJIJJJJEGHIHGHHFDFEEEEEEEDDCDCDCCD_Mismatch_0_Sense_+_Library_PoolT
TGATTACATATATGTTTTGGGCTTCTGATGTCATTGGAGCTACCTGTATGTTATGATTTAGGAATGGTGTTTGCCGTTTCCTTAGCTTAGGAAA
>Frequency_1_QualityScore_?B7+2C:<4,A3AC@<<E=F:)C?BDDCD:DDD@8B@CDII?;;A/);A65;.(.((-(-->>5;>5(,5;>AA::A,>:3:>>>>BAA:>>AD_Mismatch_2_Sense_+_Library_PoolT
AGGTTTCCTACTTCAGCCCGAAGCCACCGCACTGGGCTCCCGATAGCAGGAAATGCACATTTCAATAAATTTGAATGTGATTACATATATGTTT
>Frequency_1_QualityScore_FFHHHHHJFIJJIIJJJIJJJJIIIJJJJIIIJIGIJJJJIGHHHHHFFFFEEEEDEDEEEDEEDDEEDDEDDDCDEDEDDDEEEEEEB@DD8>_Mismatch_0_Sense_+_Library_PoolT
ATTCCTACTTCAGCCCGAAGCCACCGCACTGGGCTCCCGATAGCAGGAAATGGACATTTCAATAAATTTGAATGTGATTACATATATGTTTTGG
>Frequency_1_QualityScore_DFHBBHHGFGFHI?FHECHGIE>BGDFGGIIIIDFGHIIGIDGCAAGHIIA==?AHACEFCBCBBC>@(5:A@8359519A>BCCBC?CDA:4:_Mismatch_0_Sense_+_Library_PoolT
AGAAGCCGTAGGGAAGTAGAAGCCGTCGCTCAGTGCTTTTGTGATAGAAGAAAGACACGCGTCTATAGAAGGGTCGTTCAGTTTTTTATAATAT
>Frequency_1_QualityScore_FFHHHHHJIJJJIJJJJJJJJJJJIJJIJJJHIJJJJJJJIJJJJGIIFHJJIJJJJEHFFDDDDCDDEDCDDBCCEECDDDDDDCDDDDDDDB_Mismatch_0_Sense_+_Library_PoolT
TGGTGTTTGCCGTTTCCTTAGCTTAGGAAAGTAGAAGCCGTAGGGAAGTAGAAGCCGTCGCTCAGTGCTTTTGTGATAGAAGAAAGACACGCGT
>Frequency_1_QualityScore_FFHHHGHHJJJJJJIJHGIJJHIJIJJJJJIJJIJJJJJJJHHIJJHHHHHFFFFFFFEDEEDDDDDDDDBDDEEECCDBDAC@B>BDDCCDDD_Mismatch_0_Sense_+_Library_PoolT
AGGAAAGTAGAAGCCGTAGGGAAGTAGAAGCCGTCGCTCAGTGCTTTTGTGATAGAAGAAAGACACGCGTCTATAGAAGGGTCGTTCAGTTTTT
>Frequency_1_QualityScore_FFHHHHHJJJJJJHJJJJJJJJIJIJJIJJJJJIJJJJJJJJJIJIJJJJIJJIJJJJJHIJJGIIJIIHIJJIIIJGFHCEEFFFDEDCDDDD_Mismatch_0_Sense_+_Library_PoolT
ATAAATTTGAATGTGATTACATATATGTTTTGGGCTTCTGATGTCATTGGAGCTACCTGTATGTTATGATTTAGGAATGGTGTTTGCCGTTTCC
>Frequency_1_QualityScore_FFHHHHHJJJJJJJJJJJJJHJJJJJJJIJJJJJIIJJJJIJJJJJJJJJJJJJJJJIJJJJJJJJGGIEHGIJJHHHHHHHFFFFFFCCDEDD_Mismatch_0_Sense_+_Library_PoolT
CATTTCAATAAATTTGAATGTGATTACATATATGTTTTGGGCTTCTGATGTCATTGGAGCTACCTGTATGTTATGATTTAGGAATGGTGTTTGC
>Frequency_1_QualityScore_FFHHGHHIIJIIIIIJGIJIEHIIGHIGHGHIIFHIIJGIGGHCIIIGGGBFH?FGCGGAHEIIJJIJGHEEHFEEFF?CCEECC?B@?B@@5A_Mismatch_0_Sense_+_Library_PoolT
TGGGCTTCTGATGTCATTGGAGCTACCTGTATGTTATGATTTAGGAATGGTGTTTGCCGTTTCCTTAGCTTAGGAAAGTAGAAGCCGTAGGGAA
>Frequency_1_QualityScore_FFHHHHHJJJJJJJJJHJJIIIIJJJJJJJJJJJJHGIIIIJJJJJJJJJJIJJJJHHHJJJJJJEHGHEFHHFFFFFFECEEEEDDDDDDDDB_Mismatch_0_Sense_+_Library_PoolT
ATGTTTTGGGCTTCTGATGTCATTGGAGCTACCTGTATGTTATGATTTAGGAATGGTGTTTGCCGTTTCCTTAGCTTAGGAAAGTAGAAGCCGT
>Frequency_1_QualityScore_FFHFHDFHIIIHIJJJJJJJJIJIGHIJJIJGIIIIIJIIHIJJJJJIHIJJJHHHHHGHFF_Mismatch_2_Sense_+_Library_PoolT
GGGTCGTTCAGTTTTTTATAATATAAAATTATACGATATGTTTTAAGGCATTTTTCTTTCCA
>Frequency_1_QualityScore_@<AFFHFDFBHHIEIGFIIGBD9C?6B@FGHIEHDDF3?=8FDHIEHHFGIH>DCC@EAAHAEFFFFDF=CA@=AC?CCC_Mismatch_0_Sense_+_Library_PoolT
GTTTTTTATAATATAAAATTATACGATATGTTTTAAGGCATTTTTCTTTTCTGTCAGAAACTCTCATCCCACGTCTTTCA
>Frequency_1_QualityScore_FFHHHGHIIJJJJIJGIJIJGHJJJJJJIGIJJJHHJIIGIJJJIJIIJIIJIIGGIHHHHF@CFFFEECDBB@ACDDDDDDEDDCDDEDDDCD_Mismatch_2_Sense_+_Library_PoolT
GCATCCATCAATCAATACAAAGCTCCCCGATGCGTTAAATTCACTCCTATTATCGAGCTGCTAAACTCCCGAGTCATCCATTCGTACTTCAGCC
>Frequency_1_QualityScore_FFHHHHHJIIIIIJJJHHIJJJJJHIIJJJJJJJJJJJJJJJJJHHFHHHFFFFFDAED@DDDDCDDDDBDDEEEEEEEEDEDDEEDDDDDDD@_Mismatch_0_Sense_+_Library_PoolC
AGAAGCCGTCGCTCAGTGCTTTTGTGATAGAAGAAAGACACGCGTCTATAGAAGGGTCGTTCAGTTTTTTATAATATAAAATTATACGATATGT
>Frequency_1_QualityScore_FFFHHHHJJJJJJJJJJJJIIIJGIJJIJHIIIIJJJJJJJJIJIJJJIJHHDCBDDDDDDDDDDDDDDDCEDDDCDDDDDDDDBDDDDEDDEC_Mismatch_0_Sense_+_Library_PoolC
GGTAGTTGGAGAGGGAACGTTTGACCAGGTGATGGATTATGCGCTCAGCCGAGGGGCATCCATCAATCAATACAAAGCTCCCCGATGTGTTAAA
>Frequency_1_QualityScore_BDDDC>DDAE<EFBEIHCHGB@FHHIIIIICGIIFGHEHIG>FDHH>8D??FGBGGAGIHGBHA;AA=??7?@;;;>ABBB?:BB2>+:ADC>C_Mismatch_0_Sense_+_Library_PoolC
CCTGTATGTTATGATTTAGGAATGGTGTTTGCCGTTTCCTTAGCTTAGGAAAGTAGAAGCCGTAGGGAAGTAGAAGCCGTCGCTCAGTGCTTTT
>Frequency_1_QualityScore_FFHHHFHJJHHIIIIGGIHJJJGIJJIJJJFHGHJJJJJGHIIJJJJIJJJJJJJJIJIIIGIIJJGHFDFFDECCCECDDCDDDBDDBDDDCC_Mismatch_0_Sense_+_Library_PoolC
AGCTACCTGTATGTTATGATTTAGGAATGGTGTTTGCCGTTTCCTTAGCTTAGGAAAGTAGAAGCCGTAGGGAAGTAGAAGCCGTCGCTCAGTG
