# Supplementary material for: Differential Gene Expression Reveals Candidate Genes for Drought Stress Response in Abies alba (Pinaceae)
Source: PLoS One. 2015 Apr 29;10(4):e0124564. doi: 10.1371/journal.pone.0124564 (PMC4414588; doi:10.1371/journal.pone.0124564)
Supplement: S3 File — (GZ) [file pone.0124564.s003.gz › comp16833_c0_seq1.fa]

>comp16833_c0_seq1 len=635 path=[1:0-426 428:427-429 431:430-501 503:502-526 528:527-543 545:544-567 569:568-634]
AATCGGTGTTGCAGGCTGAAATAAAGACAGCAGTGGAGCGGTCTCACCATCTGGCATGGTGGCAATATCTTCTCATCTTCATTATTGTTCAGGCGCTGGTCCTCCTCATCTACAAGCAATCCTCGCCCCTATTCTCTCGAATGAAATCTTATAATTCAGGCACGATGAGGGCATCTGGACTTTCTCGACTCTTCTCCAGGCTCCCTTCCTTCACTCAACCTAACGATTCCCCTAGGTCAAAAAGATATGAATAAACAATGAATGAATTTCATATCCAAATGGAATGATTTCAGTCAAAATTGTATAGTTCAAGGATTATGATAATTTGATGGATACAGGGTATGTTTGTATGCCTGTGGAAATGAGGAATCGGGGCAGCAGATATCTAAATCTCTTAAAGAACCGTGAGAGAGACAGATTATTTTTTCAAAGGAGAGAGACAGGTTAATATTTGTTTGTGGATATTGATTATAGTACGATTCAGCAGGATTGCTTCCGTAGCCTTTCCATTTATCATTATGGATTTAGTTATTTCTGTGTAATACTTTCCATTTATCTTTATGGATTTAGTTATCTCTGTGTAATACAAATAAAGACTTGTCTATTGCATGATTTGTATTTTCTTTGAACTGTGT

>Frequency_4_QualityScore_EEGHHHHJJHIIIJIIJIFIIIIIHIGIIIIIIIIHIIGIIIGHIIFGIIIIGFEHBDEDCEDDDCCACDCCCCBCCCDDEDDDCDCCBCBCCE_Mismatch_0_Sense_+_Library_PoolT
GGCATCTGGACTTTCTCGACTCTTCTCCAGGCTCCCTTCCTTCACTCAACCTAACGATTCCCCTAGGTCAAAAAGATATGAATAAACAATGAAT
>Frequency_3_QualityScore_FFHFGHHJJJJJIIIJIHHJFIHHIHGIIJJJJIJJJJJJJJJJJJJJJJJJJJJJJIIJJIIIIHHEHFGFGGFFFFFEEEEDEDDDDEEDEF_Mismatch_0_Sense_+_Library_PoolT
AGGTTAATATTTGTTTGTGGATATTGATTATAGTACGATTCAGCAGGATTGCTTCCGTAGCCTTTCCATTTATCATTATGGATTTAGTTATTTC
>Frequency_3_QualityScore_EDGFFFEHIIIHIHECGICH?GHHBGFHIGIHHIIHIIIHHIHHHGHIIHHIHHIGHIBGHIIHHCEFHABEADEDEEDBCEEBDBDCD>BDCD_Mismatch_0_Sense_+_Library_PoolT
GTTAATATTTGTTTGTGGATATTGATTATAGTACGATTCAGCAGGATTGCTTCCGTAGCCTTTCCATTTATCATTATGGATTTAGTTATTTCTG
>Frequency_2_QualityScore_FDHFGDFHIIIIJIFIIJJIIIIIIIIJJJJJIJIIJJIIIJIIJIJJJIIIIIJIHIIHIIGIGGFFGGCEEEEEEEECEEEECCCECEDDDD_Mismatch_0_Sense_+_Library_PoolT
GTTTGTGGATATTGATTATAGTACGATTCAGCAGGATTGCTTCCGTAGCCTTTCCATTTATCATTATGGATTTAGTTATTTCTGTGTAATACTT
>Frequency_2_QualityScore_FFHHHHHJJIIIIIIIIIIJGHIJJIJJJJIIJJIJJIIJJJJIJJIJIJIIIJJJJIJJJJJIIIIHGGGGFEEEDDEEEDDDEFEEEFDEEE_Mismatch_0_Sense_+_Library_PoolT
TTTCAAAGGAGAGAGACAGGTTAATATTTGTTTGTGGATATTGATTATAGTACGATTCAGCAGGATTGCTTCCGTAGCCTTTCCATTTATCATT
>Frequency_2_QualityScore_EEHHHGHJJIJJIJJIIJJIIJJJJIHIIJJJJIGIHIGGIIJJJJIIJJJJJIJIIJIIIHIIIIIIIIIIJJJJIIGHEIGGFGIGHGEHGF_Mismatch_0_Sense_+_Library_PoolT
TTTCCATTTATCATTATGGATTTAGTTATTTCTGTGTAATACTTTCCATTTATCTTTATGGATTTAGTTATCTCTGTGTAATACAAATAAAGAC
>Frequency_2_QualityScore_EEHHHGHJJJJJHIIIIJIIIJIJJIJJJJJJIIJJIIJJJEHIJIGIIIGIHHHHHGGGGDDEEEFEEEEEEEEEEEDDDDCCDDBEDDCDED_Mismatch_0_Sense_+_Library_PoolT
TGGACTTTCTCGACTCTTCTCCAGGCTCCCTTCCTTCACTCAACCTAACGATTCCCCTAGGTCAAAAAGATATGAATAAACAATGAATGAATTT
>Frequency_2_QualityScore_FFFHGGHJJJIJIIIIIIIJIIIGIGIIIIIIIIIIIHHIIIIIGIFIGHCIGIIIIHIIIHIJJHIIJGHGHGIIIGACGHEEACDEEEEDDE_Mismatch_0_Sense_+_Library_PoolT
TCAAAAAGATATGAATAAACAATGAATGAATTTCATATCCAAATGGAATGATTTCAGTCAAAATTGTATAGTTCAAGGATTATGATAATTTGAT
>Frequency_2_QualityScore_FFHHHHHJIIJJJGIHIIIGHHIIJIIIIIJJJJJIJJJJJIIGIGIIIJIJDHHGHEHHHHDFFFDEDEDEDEEDEDEDEDCCDDBCDDDCDC_Mismatch_0_Sense_+_Library_PoolT
TCTTAAAGAACCGTGAGAGAGACAGATTATTTTTTCAAAGGAGAGAGACAGGTTAATATTTGTTTGTGGATATTGATTATAGTACGATTCAGCA
>Frequency_2_QualityScore_FFGHHHHIIHEIIIIIIGIIIIIIIIIGIIIIIIIGIIHIIIIIIGIGIIIIGGIIDIIIIEEGIGHIIFGFHHIHIGFHGHGHFFEEFFFDDE_Mismatch_0_Sense_+_Library_PoolT
AAAGATATGAATAAACAATGAATGAATTTCATATCCAAATGGAATGATTTCAGTCAAAATTGTATAGTTCAAGGATTATGATAATTTGATGGAT
>Frequency_2_QualityScore_EFGHGHGIJIIHIIIGIJIJIGHIIIIJJIIJJIIHIJIJIJJJJIIJIIIJHIIIIIIDHIJIICGGHFHIHHHGGHHGFFEEFFEEEEECEE_Mismatch_0_Sense_+_Library_PoolT
ATTGATTATAGTACGATTCAGCAGGATTGCTTCCGTAGCCTTTCCATTTATCATTATGGATTTAGTTATTTCTGTGTAATACTTTCCATTTATC
>Frequency_2_QualityScore_CEHGCGEHIIGIGGEIIIIIIIHHIGIIGIGHIIIIIEIIHIIIIIIIIIIIFIIGGIIIIIIIIIIIIGHHIIIFEIG_Mismatch_0_Sense_+_Library_PoolT
ATTTATCATTATGGATTTAGTTATTTCTGTGTAATACTTTCCATTTATCTTTATGGATTTAGTTATCTCTGTGTAATAC
>Frequency_2_QualityScore_FFHHHHHJJJJJJJJJJIJJHIIIIJJJJJJJIHIIIIJGIIIJJIIJJIIJIJIJFIIIHHFFFEEEEEEECAACDCDDDDDCECDEEEECCC_Mismatch_0_Sense_+_Library_PoolT
ATCTTCTCATCTTCATTATTGTTCAGGCGCTGGTCCTCCTCATCTACAAGCAATCCTCGCCCCTATTCTCTCGAATGAAATCTTATAATTCAGG
>Frequency_2_QualityScore_FEHEHHHJJIIJIJJJJJJIIJJJJHIGIGIIHIIIGGGIIIIJJJIIJJIIIEGGIIIFIIHHHGHHGCEFDDEEEEEDDDDDDDDCDDCDCC_Mismatch_0_Sense_+_Library_PoolT
GAGAGACAGATTATTTTTTCAAAGGAGAGAGACAGGTTAATATTTGTTTGTGGATATTGATTATAGTACGATTCAGCAGGATTGCTTCCGTAGC
>Frequency_2_QualityScore_FFHHHGHJJJJJJJJGIIGIIJJJJJIIIHGHIIIIJJJIIJIIJIGIIJIJIIIIIIJJJJJIIIJHHHHHHGFEFFFEEEEEEEFDCCCCAC_Mismatch_0_Sense_+_Library_PoolT
CCTTCACTCAACCTAACGATTCCCCTAGGTCAAAAAGATATGAATAAACAATGAATGAATTTCATATCCAAATGGAATGATTTCAGTCAAAATT
>Frequency_2_QualityScore_EFHHHHHIIIIJJIIII?EGIIIIIGGIJJJJJHIIHHGIJIJIHIJIIJJJJIIGHHGGFFFFFEEEDCCEEEEDDDDDDD?ABDCCBDCDDD_Mismatch_0_Sense_+_Library_PoolT
ATTTGATGGATACAGGGTATGTTTGTATGCCTGTGGAAATGAGGAATCGGGGCAGCAGATATCTAAATCTCTTAAAGAACCGTGAGAGAGACAG
>Frequency_2_QualityScore_FFHHHHHJJJJJIIJJJJJHIJJIIJIJJJJJJJJJIJJJJJIIJJJJIJJGGIJJJIGHHFCCEFFEDBDEDEDEEEEDDDDDDDDDEDDDEE_Mismatch_0_Sense_+_Library_PoolT
CTGGACTTTCTCGACTCTTCTCCAGGCTCCCTTCCTTCACTCAACCTAACGATTCCCCTAGGTCAAAAAGATATGAATAAACAATGAATGAATT
>Frequency_2_QualityScore_FFHGHGEHIJJJIIJHIIIGIIIJIJGIIIJJIJJJJJJJJJIIJJJJHIIIJIGIIIGGHIIIIIGGGCACFFGFCBEGEEEGEEEEEEEEEE_Mismatch_0_Sense_+_Library_PoolT
GATATGAATAAACAATGAATGAATTTCATATCCAAATGGAATGATTTCAGTCAAAATTGTATAGTTCAAGGATTATGATAATTTGATGGATACA
>Frequency_2_QualityScore_FFGHGHHIIGGEGEIIIEFHIIEGHGIDGFGIHIGGGIIIIIIIHIIIIIIIIIGIIIFGIIHIIIIIIEFIGIGIHFCGEFGIGGHGGGHFFE_Mismatch_0_Sense_+_Library_PoolT
TCCATTTATCATTATGGATTTAGTTATTTCTGTGTAATACTTTCCATTTATCTTTATGGATTTAGTTATCTCTGTGTAATACAAATAAAGACTT
>Frequency_2_QualityScore_FFHHHHHJJJJJIJJJJJJJJJGIJJIJJJJJJJJJHIJIJJIIIJJJJJJIIIJJJJJJJJJJJJIIJHIIJJIIIIGHHGGGGFFFEEEEEE_Mismatch_0_Sense_+_Library_PoolT
GGATTGCTTCCGTAGCCTTTCCATTTATCATTATGGATTTAGTTATTTCTGTGTAATACTTTCCATTTATCTTTATGGATTTAGTTATCTCTGT
>Frequency_1_QualityScore_FFGGHHHJJJJJIIIJHIJJIJJJJIJIHIIIJIJIJJJJIGIGGHIJHIIHIJHIJJJJGGGIII@EH?ACHHHHFFBDDFCCECCEDDCDCD_Mismatch_0_Sense_+_Library_PoolT
CCAAATGGAATGATTTCAGTCAAAATTGTATAGTTCAAGGATTATGATAATTTGATGGATACAGGGTATGTTTGTATGCCTGTGGAAATGAGGA
>Frequency_1_QualityScore_FFHHHHHJJJJJIJJJJJIIJIJJJJJJJJJJJIJJJJJJIJIJJJJJJJJGGHJJIIJJIJIGIJIJJIGJJJJJJJJIHHHHHHFFF;CCEE_Mismatch_0_Sense_+_Library_PoolT
TAAACAATGAATGAATTTCATATCCAAATGGAATGATTTCAGTCAAAATTGTATAGTTCAAGGATTATGATAATTTGATGGATACAGGGTATGT
>Frequency_1_QualityScore_FFHHHHHJJJJJJJGHEFG>ECHH@HIIJJJJJJJJJJJJJJJJJJJJJJJHJJJJJJJHHHHHFEFDDEEDDDDDDDDDDDEEEDDDDDDDDB_Mismatch_0_Sense_+_Library_PoolT
TATGTTTGTATGCCTGTGGAAATGAGGAATCGGGGCAGCAGATATCTAAATCTCTTAAAGAACCGTGAGAGAGACAGATTATTTTTTCAAAGGA
>Frequency_1_QualityScore_FFGHHHHJJJHIJIIJIJJJJJJJJJJIIJJIIIIJHGIIIIJJIJJJJJJJJIJGEIJJJIIIJIJJJHHFDDDEDCDDEDEECDDDCDEDCC_Mismatch_0_Sense_+_Library_PoolT
TAGTTCAAGGATTATGATAATTTGATGGATACAGGGTATGTTTGTATGCCTGTGGAAATGAGGAATCGGGGCAGCAGATATCTAAATCTCTTAA
>Frequency_1_QualityScore_DFDHHHHHIGEGGEEBHGHEF>?FB@GHGIBDBBFB@GGCBDAF?BFH@CGIFHIDHGIIIJJFHDE=A??@DDFFCA@;BCEC>;>CCCCA>A_Mismatch_0_Sense_+_Library_PoolT
CTCCAGGCTCCCTTCCTTCACTCAACCTAACGATTCCCCTAGGTCAAAAAGATATGAATAAACAATGAATGAATTTCATATCCAAATGGAATGA
>Frequency_1_QualityScore_FFHHHHGJJJJJJJJJJJIJJJJIJJJJJJIJJJJJHIJJJJJJJIIGIJJJJJJJIJJJJJJJJJJJJGIHFGHHHFFFFFFFEEDCEEEEED_Mismatch_0_Sense_+_Library_PoolT
CTTCCGTAGCCTTTCCATTTATCATTATGGATTTAGTTATTTCTGTGTAATACTTTCCATTTATCTTTATGGATTTAGTTATCTCTGTGTAATA
>Frequency_1_QualityScore_FFHHHHHJIJJJFHFHDHEHFHHJHIJJJJJJJJJIJJJJJIIIHJIIHJJDHJHGHHHHHHFFFFED@@CCFDCDDDDDCDEEDDDDDDDDAA_Mismatch_0_Sense_+_Library_PoolT
CTTAAAGAACCGTGAGAGAGACAGATTATTTTTTCAAAGGAGAGAGACAGGTTAATATTTGTTTGTGGATATTGATTATAGTACGATTCAGCAG
>Frequency_1_QualityScore_FFHHHHHIJEHHIIJJIJJJJAEGGHIJJJJJIJJJJIJJIIIJJJJJJJJJJJJJJJJHHHHFFFFFFEEEEEEEECDDDDDDDDDD@?AC@B_Mismatch_0_Sense_+_Library_PoolT
GATAATTTGATGGATACAGGGTATGTTTGTATGCCTGTGGAAATGAGGAATCGGGGCAGCAGATATCTAAATCTCTTAAAGAACCGTGAGAGAG
>Frequency_1_QualityScore_FFHHHHHJJJJIJJJJJJJJJIJJIJJJJJJJJJJJJJJJJJJJJJIJJJJJJHIJJJIJJJGHFHJIIFGGIJJJJIIJJJHHHHHHHFFFFF_Mismatch_1_Sense_+_Library_PoolT
TATGGATTTAGTTATTTCTTTGTAATACTTTCCATTTATCTTTATGGATTTAGTTATCTCTGTGTAATACAAATAAAGACTTGTCTATTGCATG
>Frequency_1_QualityScore_FFHHHHHJIJJJJJJJJJJJJJIJJJJJJJJJJJJJJJJJJJJJJJJJJJJIJJJJIJJIIIJJJJJJJJJJJJJJJJIHHHHHFFFFFAE_Mismatch_1_Sense_+_Library_PoolT
AAAACAATGAATGAATTTCATATCCAAATGGAATGATTTCAGTCAAAATTGTATAGTTCAAGGATTATGATAATTTGATGGATACAGGGTA
>Frequency_1_QualityScore_FFHHHHHJJJJJJJJJJJJJJJGHIJJJJJJJJJJIHJJJJJIJJJJJJJJJJJJJJJJJJJJJJJJJJHFHFHHFFFFFFEEEEEEECEDEED_Mismatch_0_Sense_+_Library_PoolT
TCAACCTAACGATTCCCCTAGGTCAAAAAGATATGAATAAACAATGAATGAATTTCATATCCAAATGGAATGATTTCAGTCAAAATTGTATAGT
>Frequency_1_QualityScore_FFHHHHHJIJJJHIJFHGJIJHIIHIHIHIJJIJJJJJJIJIIJJJJJIJJJGIJJJIJJJJJIJJJEHGHHHHHHFFFFFFEEEDEEEEDCDC_Mismatch_0_Sense_+_Library_PoolT
AATATTTGTTTGTGGATATTGATTATAGTACGATTCAGCAGGATTGCTTCCGTAGCCTTTCCATTTATCATTATGGATTTAGTTATTTCTGTGT
>Frequency_1_QualityScore_FFHGDFHIJIJJIIIJJJJHHIIJJJJJJIHIIJIJJJJJJJIJJHJJIJJJJJIJJIIIGHGHIIGGIHHHGHIGGG_Mismatch_0_Sense_+_Library_PoolT
TTTATCATTATGGATTTAGTTATTTCTGTGTAATACTTTCCATTTATCTTTATGGATTTAGTTATCTCTGTGTAATAC
>Frequency_1_QualityScore_FFHHHHHJJJJJJJJIJJJJJJJJIJJJJJJJJJJJJJJJJJIJJJJJJFIJJJIJHHHHHFFFFFFEECEDDDDDDDDDDDDDDDDDDDCDDD_Mismatch_0_Sense_+_Library_PoolT
GCAATCCTCGCCCCTATTCTCTCGAATGAAATCTTATAATTCAGGCACGATGAGGGCATCTGGACTTTCTCGACTCTTCTCCAGGCTCCCTTCC
>Frequency_1_QualityScore_FFHHHHHJJJJJJJJJJJJJJJJJGIIJJJHJJJJIJJIJJJJJJJJJJJJJJJIJGHHGHFF@DFEEEFFFEEDDDDDDCDEDEEDECECDDD_Mismatch_0_Sense_+_Library_PoolT
ATATCTAAATCTCTTAAAGAACCGTGAGAGAGACAGATTATTTTTTCAAAGGAGAGAGACAGGTTAATATTTGTTTGTGGATATTGATTATAGT
>Frequency_1_QualityScore_FFHHHHHJJJJGJJIJJFJJGIIJCHIJJJHGJJJJJJJIIIJJIJJJJJJIJJJJJJIIIJJJJJJIJGIIJIIJJIJJIIJJHHFGE_Mismatch_0_Sense_+_Library_PoolT
TAGCCTTTCCATTTATCATTATGGATTTAGTTATTTCTGTGTAATACTTTCCATTTATCTTTATGGATTTAGTTATCTCTGTGTAATAC
>Frequency_1_QualityScore_FFHHHHHJJJJJJJJHIJIIJJJJJJJJJIJJJIJJJJJJJJIJJJJJJJJJJJJIJJIJJJGIIIJJADEHHGHHGEHBE_Mismatch_0_Sense_+_Library_PoolT
GATATTGATTATAGTACGATTCAGCAGGATTGCTTCCGTAGCCTTTCCATTTATCATTATGGATTTAGTTATTTCTGTGTA
>Frequency_1_QualityScore_FFHHHHHGIIIGIJJHIJGIIJJJIIIGIIIJIJJIJIHIJJFHJJJJJJJJGHIIHHHEFHEDEEFFF@CEDEEDDDDCDDDCBBDCCCDDDD_Mismatch_1_Sense_+_Library_PoolT
CCGTGAGAGAGACAGATTATTTTTTCAAAGGATAGAGACAGGTTAATATTTGTTTGTGGATATTGATTATAGTACGATTCAGCAGGATTGCTTC
>Frequency_1_QualityScore_FFHGHHHJJJJJJJJJIJJJJJJJJJJIIJJJJJJJJJJJJJJJJJJJIJJJCHHIIJJIIJJJIJGIJGEHIHHII_Mismatch_1_Sense_+_Library_PoolT
GTTATTTCTGTTTAATACTTTCCATTTATCTTTATGGATTTAGTTATCTCTGTGTAATACAAATAAAGACTTGTCTA
>Frequency_1_QualityScore_FDHHHHHJHJJJJJJJJJJJJJIJJIJJJJJJIIJJJJJJJIGIJJJJJJJJJJJJJJJJJJHHFHHHHEFFFFFFFEEEEEEEEEFEEEDDFD_Mismatch_0_Sense_+_Library_PoolT
GATTATAGTACGATTCAGCAGGATTGCTTCCGTAGCCTTTCCATTTATCATTATGGATTTAGTTATTTCTGTGTAATACTTTCCATTTATCTTT
>Frequency_1_QualityScore_FFGHHHHIIJJJJJGHHJJIJJJJJIJIJJJJJJJJJJJJJIIJJJIHGIIJIJJJIJHIJGGGIIIIJJJIJJJIJGHHHHHG_Mismatch_2_Sense_+_Library_PoolT
TTTAGTTATTTCTGTGTAATACTTTCCATTTATCTTTATGGATTTAGTTATCTCTGTGTAATACAAATAAAGACTTGTCTATGA
>Frequency_1_QualityScore_FFHHHHHJJJJIJJJJJJJJIIJJIJJIJJJJJJJHHIIJJJJJJIIJJIGJIJJJJIJIGIJJHHHHHHHDEFFFEFEEECEEDDDEEDEDFD_Mismatch_0_Sense_+_Library_PoolT
TCCCTTCCTTCACTCAACCTAACGATTCCCCTAGGTCAAAAAGATATGAATAAACAATGAATGAATTTCATATCCAAATGGAATGATTTCAGTC
>Frequency_1_QualityScore_FFHHHHHIJIJJJJJIJJIJJJHIJJGGJJJJJJJJJJJJJJJJJJJJJJJJJJJJJJJJJJJJJJJJIIGHHHHGEEEFFFFFEDEEFEEEDD_Mismatch_0_Sense_+_Library_PoolT
TGTTTGTGGATATTGATTATAGTACGATTCAGCAGGATTGCTTCCGTAGCCTTTCCATTTATCATTATGGATTTAGTTATTTCTGTGTAATACT
>Frequency_1_QualityScore_FFHHGHHFGIJJIJJJJIJJJFHIFGIJJJGJIJIJJIJJJJJJJIJJJJJGIIJJIJJJJHIJJJJJHHHEHEHFFFFFFFEDDCEEDDDDDE_Mismatch_0_Sense_+_Library_PoolT
AGACAGGTTAATATTTGTTTGTGGATATTGATTATAGTACGATTCAGCAGGATTGCTTCCGTAGCCTTTCCATTTATCATTATGGATTTAGTTA
>Frequency_1_QualityScore_FFHHHHHJJJIJJJJIJJJJIJJJGIJJJJJIJJJJJJJIHHHGHIHIGGIHHHGGFFFFFDEDDDDDDA???@BCDDDDCDDEEEEEEDDDDD_Mismatch_0_Sense_+_Library_PoolT
GGAATCGGGGCAGCAGATATCTAAATCTCTTAAAGAACCGTGAGAGAGACAGATTATTTTTTCAAAGGAGAGAGACAGGTTAATATTTGTTTGT
>Frequency_1_QualityScore_FFFFFHHGEHIGIFH@HGBHIIGGHIHCDG<GIIJIJIJGHJEBDHGIGIGGIGEHGEHIJJIJIGHHEBDCFAECEADEEACDDDCC;>CA@C_Mismatch_0_Sense_+_Library_PoolT
GGAGAGAGACAGGTTAATATTTGTTTGTGGATATTGATTATAGTACGATTCAGCAGGATTGCTTCCGTAGCCTTTCCATTTATCATTATGGATT
>Frequency_1_QualityScore_D?<)CD?;BFAEH?FFE@FFIAGFEGF;;6BFGC8?F*?=C@CDBFFF@FF@3=CAAFCEFFFD;ADD@@@BAABABBBBBBBBB>AB:2<@BB_Mismatch_1_Sense_+_Library_PoolT
GAGACAGATTATTTTTTCAAAGGAGAGAGACAGGTTAATATTTGTTTGTGGATATTGATTATAGTACGATTCAGCAGGATTGCTTCCGTAGCCA
>Frequency_1_QualityScore_FFHHHHHJJJJIJJJJJJIIJJIIJIJIJJJJJIJJJJJJJJJJJJJJJJJJJJJJJJJJIJJJJJJJJHIJIHHHHHHHFEFFFFFFEEEEEE_Mismatch_0_Sense_+_Library_PoolT
TGTGGATATTGATTATAGTACGATTCAGCAGGATTGCTTCCGTAGCCTTTCCATTTATCATTATGGATTTAGTTATTTCTGTGTAATACTTTCC
>Frequency_1_QualityScore_FFHHHHGJIJIIIGGHHIJJJJGIIIIJJJJIIJIJHIJIJJJJFGGIIHIJHGIJGHIJJIHHHHDFFDDECEEDDDDDDDDDDDDDEECDCC_Mismatch_0_Sense_+_Library_PoolT
TTTTTCAAAGGAGAGAGACAGGTTAATATTTGTTTGTGGATATTGATTATAGTACGATTCAGCAGGATTGCTTCCGTAGCCTTTCCATTTATCA
>Frequency_1_QualityScore_BDFHHBFII;ACHIII?CEB+2:??<CDGH>DEH<:BF>G?BDHB*?BGBGGGHGHHFIII:CEA@D@A;?CEHHEEBB?7;@A;;6;@DCCCD_Mismatch_0_Sense_+_Library_PoolT
AACCTAACGATTCCCCTAGGTCAAAAAGATATGAATAAACAATGAATGAATTTCATATCCAAATGGAATGATTTCAGTCAAAATTGTATAGTTC
>Frequency_1_QualityScore_FFHGHHHJJJJJIJJIJIJJJJJJJJJHIHIJJJJIIJJHJJJJJIFIJJJ_Mismatch_0_Sense_+_Library_PoolT
TTATCATTATGGATTTAGTTATTTCTGTGTAATACTTTCCATTTATCTTTA
>Frequency_1_QualityScore_FFHHHHHJJJJJJHJJJJJJJJJGIJJJJJJJJJJJJJJJJJJHIJJJJJJJIJJJIJJJIJIJJJIEIEIIIJIIHFFHHHFFFDFFFCEEEE_Mismatch_0_Sense_+_Library_PoolT
AGGATTGCTTCCGTAGCCTTTCCATTTATCATTATGGATTTAGTTATTTCTGTGTAATACTTTCCATTTATCTTTATGGATTTAGTTATCTCTG
>Frequency_1_QualityScore_FFHHFHHJIJJIJJIHHIGIIIJIIJJIIIJJFHIJJIIIIJIGIIGIIJJJJGGFHHJJJIJHIIJJJHIIIEEIHHGIJIEII_Mismatch_0_Sense_+_Library_PoolT
TTAGTTATTTCTGTGTAATACTTTCCATTTATCTTTATGGATTTAGTTATCTCTGTGTAATACAAATAAAGACTTGTCTATTGCA
>Frequency_1_QualityScore_DDDDD?HHIHEFH>D>FGIIGGHIIIIEGHIIGHIIICHICGBGGBH>@GGIFHIIIEHGCGGCGIGIICGGGGGIGEGEEHHHEECDBCEEEC_Mismatch_1_Sense_+_Library_PoolT
TTGGATTTAGTTATTTCTGTGTAATACTTTCCATTTATCTTTATGGATTTAGTTATCTCTGTGTAATACAAATAAAGACTTGTCTATTGCATGA
>Frequency_1_QualityScore_FFHAFHHIJJJGJJJJJJJHHJFHIJJIJJJJJJJJJJJJJJJJIIIGJJJGIJIHHHHHHHFFFFFDC?@BCC?BBDDCCADCDDEEDDDDDD_Mismatch_0_Sense_+_Library_PoolT
GGGTATGTTTGTATGCCTGTGGAAATGAGGAATCGGGGCAGCAGATATCTAAATCTCTTAAAGAACCGTGAGAGAGACAGATTATTTTTTCAAA
>Frequency_1_QualityScore_FFFFHHHJJIIJJJJJJJJEJJJEHHIIJFHFHIHIIJIIIIGIIIEFGII@DGIJJIIGGE@FGIIJJFHIJI_Mismatch_2_Sense_+_Library_PoolT
ATACTTTCCATTTATCTTTATGGATTTAGTTATCTCTGTGTAATACAAATAAAGACTTGTCTATTGCATGCTTA
>Frequency_1_QualityScore_FFHHHHHJJJJIIIJJJJIGIJIIDHFHIIJJJJIDHIJJJJJJJHIJJHHJJIJJJJHHHHHHHDFFFFDDEEEDDDDDDDDDDDDDDCDDDD_Mismatch_0_Sense_+_Library_PoolT
AGAGACAGATTATTTTTTCAAAGGAGAGAGACAGGTTAATATTTGTTTGTGGATATTGATTATAGTACGATTCAGCAGGATTGCTTCCGTAGCC
>Frequency_1_QualityScore_FDHHHHHIJJJJJJJHHJHHJIJIIJIJJJJJIJJJIJJIJJJJJJJGIJJJJJIJJJJHHHHFDFADEABBDCDDDDDCDEEEDDDDDDDDDD_Mismatch_1_Sense_+_Library_PoolT
GTGTTTGTATGCCTGTGGAAATGAGGAATCGGGGCAGCAGATATCTAAATCTCTTAAAGAACCGTGAGAGAGACAGATTATTTTTTCAAAGGAG
>Frequency_1_QualityScore_?DDDD<D43<C4E<FE71CA1:?DDCE@DADEEEDC9B*9?DBA<2=.=@<ADA\;?AA(66>B>;;;A;>;A>A_Mismatch_2_Sense_+_Library_PoolT
ATTTGATGGATACAGGGGATGTTTGTATGCCTGTGGAAGTGAGGAATCGGGGCAGCAGATATCTAAATCTCTTAA
>Frequency_1_QualityScore_FFGHHHHJJJIJJHIJIIJJJJJIJJJJJJJJJJJJJIIIJJJJIJJJJJJJJIJIIJJJJIHIJIJJIGHHHGHHFF_Mismatch_2_Sense_+_Library_PoolT
CGTTATTTCTGTGTAATACTTTCCATTTATCTTTATGGATTTAGTTATCTCTGTGTAATACAAATAAAGACTTGTCCA
>Frequency_1_QualityScore_FFHHHHHIIJJJJJJJJIJJJIJJJJJJJJJIIJJJJJJJJIJJJJJJIJJHIJIIJJJJJIIJJJJJIHHJJHHHHHHHFFFFFFFFEEEFEE_Mismatch_0_Sense_+_Library_PoolT
ATTATAGTACGATTCAGCAGGATTGCTTCCGTAGCCTTTCCATTTATCATTATGGATTTAGTTATTTCTGTGTAATACTTTCCATTTATCTTTA
>Frequency_1_QualityScore_DDD??DDBEEDEED4CFD3CF<DFIC?1?EE94?D>D>DADB?DCB_Mismatch_0_Sense_+_Library_PoolT
ATTATGATAATTTGATGGATACAGGGTATGTTTGTATGCCTGTGGA
>Frequency_1_QualityScore_EFHHHHHJJJJJJGIJJJJJJJJJJIJJJJIJJJJIJJJJJJJJJJJJJJJJJJJHIJIHIGHJJJJJJIIGHI_Mismatch_0_Sense_+_Library_PoolT
TTTATCATTATGGATTTAGTTATTTCTGTGTAATACTTTCCATTTATCTTTATGGATTTAGTTATCTCTGTGTA
>Frequency_1_QualityScore_FFHHGHHJJIJJJJJIJJIJJJJJJJJIJIJIJJJDHIJIJJJIJJJJJJJIIIGFHHIIJJJIJJIIHEFFDDEEDDDEDEEDDDDCDECDDC_Mismatch_0_Sense_+_Library_PoolT
AGTTCAAGGATTATGATAATTTGATGGATACAGGGTATGTTTGTATGCCTGTGGAAATGAGGAATCGGGGCAGCAGATATCTAAATCTCTTAAA
>Frequency_1_QualityScore_FFHHHHHJJJGHJIJIIJJHIJIJJJGIJJJJJJJJJJJJIJJJJJJJIJHIJJJJJJJJIJJIIJJJJHHHHHEHFFFFFFEEEEEEEDCCDE_Mismatch_0_Sense_+_Library_PoolT
TATTTGTTTGTGGATATTGATTATAGTACGATTCAGCAGGATTGCTTCCGTAGCCTTTCCATTTATCATTATGGATTTAGTTATTTCTGTGTAA
>Frequency_1_QualityScore_FFHHHHHJJJJJJJJJJJJJJJJJJJJJJJJJJJJJJJJJJJJJJIIJJJJJIJJJJIJJEHHEEFFFFEE@CEEDCDDDDDEDEDEEDDDDDD_Mismatch_0_Sense_+_Library_PoolT
TGAGGGCATCTGGACTTTCTCGACTCTTCTCCAGGCTCCCTTCCTTCACTCAACCTAACGATTCCCCTAGGTCAAAAAGATATGAATAAACAAT
>Frequency_1_QualityScore_FFHGHDHIGIJJJJJJGIJIJJGHGIIIIJIIGEIJGHGHJJJIIJIIJJIIGHHHHFHHFFFFFFFEEEEECEEEEEEEDDFCCCCCCDDDDC_Mismatch_0_Sense_+_Library_PoolT
CGATTCAGCAGGATTGCTTCCGTAGCCTTTCCATTTATCATTATGGATTTAGTTATTTCTGTGTAATACTTTCCATTTATCTTTATGGATTTAG
>Frequency_1_QualityScore_FFHHHHHIJJJJJJJIJJJJJGIJJJJJJJJJJJJJJJJJJJJJJJJJJIJJJJIJJJJJJJJI_Mismatch_0_Sense_+_Library_PoolT
ATTATAGTACGATTCAGCAGGATTGCTTCCGTAGCCTTTCCATTTATCATTATGGATTTAGTTA
>Frequency_1_QualityScore_FDFHFHGGJJJIJIIJJIIGIGIIFIJJJJJJJJJJJIJJJJIJIJGJJEEHGHCHEEBFEEEEEEEDEDDBCDDCDDBDDDDDDDCDDACDDE_Mismatch_0_Sense_+_Library_PoolT
GTGGAAATGAGGAATCGGGGCAGCAGATATCTAAATCTCTTAAAGAACCGTGAGAGAGACAGATTATTTTTTCAAAGGAGAGAGACAGGTTAAT
>Frequency_1_QualityScore_FFHHHHHJJJJJJJJJJJJJIJIJIJJJJJJJJJJJJJJJIJJJIGIJIJJJJJJJJIIJJJJJJIIJIIIIIJIJJJ@DHHHHHHDFFFFFEC_Mismatch_0_Sense_+_Library_PoolT
TGAATTTCATATCCAAATGGAATGATTTCAGTCAAAATTGTATAGTTCAAGGATTATGATAATTTGATGGATACAGGGTATGTTTGTATGCCTG
>Frequency_1_QualityScore_FFHFFHHJIIJJCHJIIIJJJJIJAEHHJIJJJGGIJJIGIIJJFIIIHI?DHGBGIHHIEHIIJIFGGGIJIIGIEEEHHFFBABDDDDDDCC_Mismatch_0_Sense_+_Library_PoolT
CAGTCAAAATTGTATAGTTCAAGGATTATGATAATTTGATGGATACAGGGTATGTTTGTATGCCTGTGGAAATGAGGAATCGGGGCAGCAGATA
>Frequency_1_QualityScore_FFHHHHFHIJJJJJJJJJJJJJJIJJJJJJJJJIJJJHHIJJJJJJIIIIIJJJHIJJIIJJJJJJJHIGGIJJJI_Mismatch_0_Sense_+_Library_PoolT
TCTGTGTAATACTTTCCATTTATCTTTATGGATTTAGTTATCTCTGTGTAATACAAATAAAGACTTGTCTATTGCA
>Frequency_1_QualityScore_FFHHHHHJJJJCGHIIIJJIIIJJJJJIJJHIJJJJJJJJJJJJJIJJJJJJIJJHHHHHGHFFFFFFFCEEEEDDBDDDCD@BBDDDCDDCDE_Mismatch_0_Sense_+_Library_PoolT
TGGATACAGGGTATGTTTGTATGCCTGTGGAAATGAGGAATCGGGGCAGCAGATATCTAAATCTCTTAAAGAACCGTGAGAGAGACAGATTATT
>Frequency_1_QualityScore_FFHDHHHJJJJJJJJJIJJJJJJJJJIEIJJJJIJJJJJJIJJJIJJJJJIJJJIJIJIJJJJJJIJJJ_Mismatch_0_Sense_+_Library_PoolT
AGTACGATTCAGCAGGATTGCTTCCGTAGCCTTTCCATTTATCATTATGGATTTAGTTATTTCTGTGTA
>Frequency_1_QualityScore_FFHHHHFIJIJJJJJJIIJIJJGIIJIIJJIIJGHIJJGJJJJFHIJIIJGIIJJJJJJJJJJHEHGEFDFFFFEEDDDDDDDDDDDDDDBDDD_Mismatch_0_Sense_+_Library_PoolT
AGACAGATTATTTTTTCAAAGGAGAGAGACAGGTTAATATTTGTTTGTGGATATTGATTATAGTACGATTCAGCAGGATTGCTTCCGTAGCCTT
>Frequency_1_QualityScore_FFGHHHHIIJIJJJJJJJGJIJIFH@GGGIIGGIEGBFHIGGHIJJIGAFHGGIFHIJGEECEEFFFCDCEFCCEEBCBCADDEECDDDCACCD_Mismatch_1_Sense_+_Library_PoolT
TATCTAAATCTCTTAAATAACCGTGAGAGAGACAGATTATTTTTTCAAAGGAGAGAGACAGGTTAATATTTGTTTGTGGATATTGATTATAGTA
>Frequency_1_QualityScore_FDHDHHGIGHGIJHHIJJIIIIFCCDFEHIIEIJIJJJIIIIIJIGGHHIJJIIIIDIIDGEEHHFFFFBEEDFEC>@CCDDEEACDDDCCDCD_Mismatch_0_Sense_+_Library_PoolT
GAGACAGGTTAATATTTGTTTGTGGATATTGATTATAGTACGATTCAGCAGGATTGCTTCCGTAGCCTTTCCATTTATCATTATGGATTTAGTT
>Frequency_1_QualityScore_FFHHHHHJJJJJJJJJJJJJJGJJJJJHIJJJJJJJIJHIJIJJJJJJJJJJJJJJJJJJJJJJJJIJJJIEHIIJJIGIIJJGGFCEEDFFFF_Mismatch_0_Sense_+_Library_PoolT
CCTTTCCATTTATCATTATGGATTTAGTTATTTCTGTGTAATACTTTCCATTTATCTTTATGGATTTAGTTATCTCTGTGTAATACAAATAAAG
>Frequency_1_QualityScore_FFHHHHHJJJHIJIJJJJJJJJJJIJJJJJJJJIJJJJJJJJJJJJJJJJJGHHHFHGFFFFDCCECEDAB?ADCFDDDBDDCDCDCDDDDDAD_Mismatch_0_Sense_+_Library_PoolT
TTCAGGCACGATGAGGGCATCTGGACTTTCTCGACTCTTCTCCAGGCTCCCTTCCTTCACTCAACCTAACGATTCCCCTAGGTCAAAAAGATAT
>Frequency_1_QualityScore_FFHHHHHHJJJJJJJJJJJJJJJJJJJJJIIJJJJJJJJJJIJJJJJJJJJJJJJJJJJJHIJJJIJJJJGIJJGHHGHHHFFFFBEFEEFDEE_Mismatch_0_Sense_+_Library_PoolT
TTATAGTACGATTCAGCAGGATTGCTTCCGTAGCCTTTCCATTTATCATTATGGATTTAGTTATTTCTGTGTAATACTTTCCATTTATCTTTAT
>Frequency_1_QualityScore_FFGHHGBHBGIJGEGFGGGIGGIGIHGHDHIIGHGGJGJIIHGHHGBB?=BDEDDDBDCCDACCCDDCD5ACDC@?BDDDDBDDDD?:@CCDDC_Mismatch_0_Sense_+_Library_PoolT
GGAAATGAGGAATCGGGGCAGCAGATATCTAAATCTCTTAAAGAACCGTGAGAGAGACAGATTATTTTTTCAAAGGAGAGAGACAGGTTAATAT
>Frequency_1_QualityScore_DFHHFHGIIJJJJJJJJJIJJJIJIIIJJJDGHHGIJJHIIJJJJJGHIJ_Mismatch_0_Sense_+_Library_PoolT
AAGGATTATGATAATTTGATGGATACAGGGTATGTTTGTATGCCTGTGGA
>Frequency_1_QualityScore_DFGFFHGGB@@GGDHGHGFHIIEFGHIIJGIJCD@BDFHGIDEH@FHGHJJGA;DEECAE>;?DF@;>>;;CCAACC:539<?18<A9?CA@34_Mismatch_0_Sense_+_Library_PoolT
CCTCGCCCCTATTCTCTCGAATGAAATCTTATAATTCAGGCACGATGAGGGCATCTGGACTTTCTCGACTCTTCTCCAGGCTCCCTTCCTTCAC
>Frequency_1_QualityScore_FFHHHGHIJJEGJIJJJIJIJJCICIJJIIIHGHHIIJGGGIJIGIIIJJJHGHGDHBHHIIIFHGFHGHGHHIHBEFHHHFFFFFFDECED=C_Mismatch_0_Sense_+_Library_PoolT
GAATAAACAATGAATGAATTTCATATCCAAATGGAATGATTTCAGTCAAAATTGTATAGTTCAAGGATTATGATAATTTGATGGATACAGGGTA
>Frequency_1_QualityScore_FFHHHHHJJJJJJJJJJJJJJJJJJJGFIJJJJJJIJJJJJJJIJJIIIGIJJJJJIJJJIJHHHHHEEDDFFFEDEEEEEEEFDEDDDDDDCC_Mismatch_0_Sense_+_Library_PoolT
CTTCTCCAGGCTCCCTTCCTTCACTCAACCTAACGATTCCCCTAGGTCAAAAAGATATGAATAAACAATGAATGAATTTCATATCCAAATGGAA
>Frequency_1_QualityScore_FFHHHHHJJJJJJJJJJJIJJJJJJJJJJJJJJJJIJJJJJJJJJJJJJJHIIIJHIJIIIIHIGIJJIGHHHIJHHHHHHFFFFFFD;CEDCD_Mismatch_0_Sense_+_Library_PoolT
AAACAATGAATGAATTTCATATCCAAATGGAATGATTTCAGTCAAAATTGTATAGTTCAAGGATTATGATAATTTGATGGATACAGGGTATGTT
>Frequency_1_QualityScore_FFHHHHHJJIJJGIJJJJJJGIIIJJJJJJJJJIHIIIJJJJGJJIGIIIIJJJJJJHFEHFFFFFFDDECEDDDCCCDCDD@CDCCDDDCCDD_Mismatch_0_Sense_+_Library_PoolT
ATTCTCTCGAATGAAATCTTATAATTCAGGCACGATGAGGGCATCTGGACTTTCTCGACTCTTCTCCAGGCTCCCTTCCTTCACTCAACCTAAC
>Frequency_1_QualityScore_FFHHHHHJJJJJIJJJJJJJGIJHIJJJJJJJIJJJJJJJJJJJIIJIIBGHHIIJJHIIIIJIJHGIHGGHHGHGHFHFHDFDDDDDDDDDCE_Mismatch_1_Sense_+_Library_PoolT
TGTCAAAATTGTATAGTTCAAGGATTATGATAATTTGATGGATACAGGGTATGTTTGTATGCCTGTGGAAATGAGGAATCGGGGCAGCAGATAT
>Frequency_1_QualityScore_FFHHHHGJJJJJJJJJJJJJJJJJHJGIIIIHJJJJIJJJJJJJJJJJJJJJIJJJJIIJHAEHFHFFFCFEFEEEEDCCDDFEDEDEDEDDDE_Mismatch_1_Sense_+_Library_PoolT
ATCTAAATCTCTTAAAGAACCTTGAGAGAGACAGATTATTTTTTCAAAGGAGAGAGACAGGTTAATATTTGTTTGTGGATATTGATTATAGTAC
>Frequency_1_QualityScore_FFHHHHHJJIJJJIIJJJJJJJJJJJJJIJIJJJJJJJJJJJJJJJJJJJJJJJJJJJJJJIJIJIJJJHGHIJJGIGEGHGHHGHFHHHFFFF_Mismatch_0_Sense_+_Library_PoolT
TTTATCATTATGGATTTAGTTATTTCTGTGTAATACTTTCCATTTATCTTTATGGATTTAGTTATCTCTGTGTAATACAAATAAAGACTTGTCT
>Frequency_1_QualityScore_FFHHHHHJJJJJJJJJJJJJHIHIGHHHIIJFHHJJIJJJJJJJIHHJ@FHHJJIJJJJJIHIJHHHFFDFFFDDDEDDDDDDDDDBDDDDDCD_Mismatch_0_Sense_+_Library_PoolT
ACAGATTATTTTTTCAAAGGAGAGAGACAGGTTAATATTTGTTTGTGGATATTGATTATAGTACGATTCAGCAGGATTGCTTCCGTAGCCTTTC
>Frequency_1_QualityScore_FFHFFHFHJJJGIIIIJGGI@AHIIIJIIJJJJIIGIEIIJJJIJFIIIIIGGIIIIEHIJJJIIIHIC@GGGGHFGHGHHHFFFFFFFEEECC_Mismatch_0_Sense_+_Library_PoolT
TAGTACGATTCAGCAGGATTGCTTCCGTAGCCTTTCCATTTATCATTATGGATTTAGTTATTTCTGTGTAATACTTTCCATTTATCTTTATGGA
>Frequency_1_QualityScore_FFHHHHHFJFGIHIIIIIGHIGGJJIIJJJGJJJJJJJJJIIIJJJJIIGGIJJJHHEHHHFFFFFDCEACDDDDDDDDDBDDEEDCC@>ACD@_Mismatch_0_Sense_+_Library_PoolT
CTGGCATGGTGGCAATATCTTCTCATCTTCATTATTGTTCAGGCGCTGGTCCTCCTCATCTACAAGCAATCCTCGCCCCTATTCTCTCGAATGA
>Frequency_1_QualityScore_FFHHHHHJJJJJJJHIJJIJJEIIIIIJIJJJJJJJJJJJJJJJJJJJGIJJIJJIJJIGIHEGHHHFDCFFFFFEEEEEE_Mismatch_1_Sense_+_Library_PoolT
AATATTGATTATAGTACGATTCAGCAGGATTGCTTCCGTAGCCTTTCCATTTATCATTATGGATTTAGTTATTTCTGTGTA
>Frequency_1_QualityScore_FFHHHHHJJJJJJJJJJJJJJJGIIIIJHJIHJJIJJIJJJJJJJJJIJJJJIIIIIHHHHADFFFEFFCD;@CCBDDDDEDEEDEDEDEDFEE_Mismatch_0_Sense_+_Library_PoolT
ATCTAAATCTCTTAAAGAACCGTGAGAGAGACAGATTATTTTTTCAAAGGAGAGAGACAGGTTAATATTTGTTTGTGGATATTGATTATAGTAC
>Frequency_1_QualityScore_FFHHHGHIJJJJJJIJIIJJJJIJJJJJIJIJJJJIJJJJJJIIJJIJJGGIIJGIIJGGIIIIFHIHIGGIGIJJIIJGHGHHCDFFDF3?AE_Mismatch_1_Sense_+_Library_PoolT
AATGAATGAATTTCATATCCAAATGGAATGATTTCAGTCAAAATTGTATAGTTCAAGGATTATGATAATTTGATGGATACAGGGTATGTTCGTA
>Frequency_1_QualityScore_FFHHHHHIHIHIGHHHJJHIJJJJJJJJJJJIJJIGHIHIIIIJJFHIHGHGIJJHHHHEFFEFFEFECACEEEDDEEDDDDDDDDDDDDDDDC_Mismatch_0_Sense_+_Library_PoolT
GAACCGTGAGAGAGACAGATTATTTTTTCAAAGGAGAGAGACAGGTTAATATTTGTTTGTGGATATTGATTATAGTACGATTCAGCAGGATTGC
>Frequency_1_QualityScore_FFHHHHHJJJJJIIJJJIJJJJIJJJEHHJIJHIIGIJIJJIIJJJJJJJJJJJIJIJFHHHFFFCEEECEEEFFEDDDBDDCDEDEEDEDEDE_Mismatch_0_Sense_+_Library_PoolT
AGATATCTAAATCTCTTAAAGAACCGTGAGAGAGACAGATTATTTTTTCAAAGGAGAGAGACAGGTTAATATTTGTTTGTGGATATTGATTATA
>Frequency_1_QualityScore_FFHHHGDGIHIIJJJJJJJJJJHHIJJJJJIJJJJJJJJJIJJJJJIJJJJJJJIJJIJJJJJIJJJJIHIHHHHHHFFFFFFFEEEECE_Mismatch_1_Sense_+_Library_PoolT
TGTTTGTGGATATTGATTATAGTACGATTCAGCAGGATTGCTTCCGTAGCCTTTCCATTTATCATTATGGATTTAGTTATTTCTGTGTTA
>Frequency_1_QualityScore_FFHHHHHJJJJJJJJJJGIJJJJJIJJJJJJJJJJJJJJJJJJJJJJIJJJJJGIJJJJJJJIGHHHEHDDFFFFFEDEEEEDCDEEEEEEEED_Mismatch_0_Sense_+_Library_PoolT
CTAACGATTCCCCTAGGTCAAAAAGATATGAATAAACAATGAATGAATTTCATATCCAAATGGAATGATTTCAGTCAAAATTGTATAGTTCAAG
>Frequency_1_QualityScore_DDHHFHFGJJI>HIIJJJFHIGIEHDDGIIGHIEHEHGIJJJJGHIEGIHGGIHIIH@?=AEE3?CFEEECB?ABCCDCDDBCCA>C>>?9?CD_Mismatch_0_Sense_+_Library_PoolT
ATTCAGGCACGATGAGGGCATCTGGACTTTCTCGACTCTTCTCCAGGCTCCCTTCCTTCACTCAACCTAACGATTCCCCTAGGTCAAAAAGATA
>Frequency_1_QualityScore_FFHHGHHIHIJJJJJJIJJJJJJIJJJJJJJJJJJJJJJHIIJJJJJJGIHIIIJICGDHIJJJJJIJJJHGIIJJJG_Mismatch_0_Sense_+_Library_PoolT
TTTCTGTGTAATACTTTCCATTTATCTTTATGGATTTAGTTATCTCTGTGTAATACAAATAAAGACTTGTCTATTGCA
>Frequency_1_QualityScore_FFHHHHHJJJJJJJJJJJJJJJJIJJJJJJJJIJIGIJJJJJJIJGIIGIIIIJJJIJJHHHFFFFFFEDEECDDCDDDDDDDEDCDEEC_Mismatch_0_Sense_+_Library_PoolT
ATGAGGGCATCTGGACTTTCTCGACTCTTCTCCAGGCTCCCTTCCTTCACTCAACCTAACGATTCCCCTAGGTCAAAAAGATATGAATAA
>Frequency_1_QualityScore_FFHHHHHJIJJJIJJ,CFCHIHIGIIJIIJIIJJJJGHIHIIIIJJJJHIJIIJJIIJIJIJIEI@FHGGHHIHHHFHHFFCDFDFEEDCCEDD_Mismatch_0_Sense_+_Library_PoolT
CAAATGGAATGATTTCAGTCAAAATTGTATAGTTCAAGGATTATGATAATTTGATGGATACAGGGTATGTTTGTATGCCTGTGGAAATGAGGAA
>Frequency_1_QualityScore_D8DFFFH@HGEHHIJDHEHFHHHIIJIE@GGCEHGGCHIJGHIIJIDHGGFFGGEGIGGGGIG>EEDDDEDEEFCCC@CDCDCCCCCC?CBDBB_Mismatch_0_Sense_+_Library_PoolT
GATTATGATAATTTGATGGATACAGGGTATGTTTGTATGCCTGTGGAAATGAGGAATCGGGGCAGCAGATATCTAAATCTCTTAAAGAACCGTG
>Frequency_1_QualityScore_FDHFHHHIIGIIIHIIGJJJJIHJIGGGIIIIJJIIJIHDGHIJGGHHIGH?FHHHGIJFHIGEIIIFFFH_Mismatch_0_Sense_+_Library_PoolT
TCAGTCAAAATTGTATAGTTCAAGGATTATGATAATTTGATGGATACAGGGTATGTTTGTATGCCTGTGGA
>Frequency_1_QualityScore_FFHHHHHJJIJJIJJJJIJJJJJIJJJJJJJIIJJJJJJJJJJJJJJJJJIJJJIJIGHHHHHHFFFFEDDDDDEDDCBDD>ACCCDDDDDDED_Mismatch_0_Sense_+_Library_PoolT
TCAGGCACGATGAGGGCATCTGGACTTTCTCGACTCTTCTCCAGGCTCCCTTCCTTCACTCAACCTAACGATTCCCCTAGGTCAAAAAGATATG
>Frequency_1_QualityScore_FFHHHHHJJJJJJJJJJGIJIJJIJJJJJJJJJJJJJIJJJIJJJJIIIJIJJJJJGJHHHHHDFFCDCEEEDDDCCDDECDEDDDDDDDDDED_Mismatch_0_Sense_+_Library_PoolT
GCATCTGGACTTTCTCGACTCTTCTCCAGGCTCCCTTCCTTCACTCAACCTAACGATTCCCCTAGGTCAAAAAGATATGAATAAACAATGAATG
>Frequency_1_QualityScore_DDADH>FGGGBE+AE>HHIIFHGHII@GHGIBHAHIGGIIIGHIIIFEHBHIIIGGHHEFEC@DEEEDDECCCBCBB;=@BAC@B<99A9>C@C_Mismatch_0_Sense_+_Library_PoolT
ATGGATACAGGGTATGTTTGTATGCCTGTGGAAATGAGGAATCGGGGCAGCAGATATCTAAATCTCTTAAAGAACCGTGAGAGAGACAGATTAT
>Frequency_1_QualityScore_FDGHGHHJJJJFHIIIIJJIHEHIHIIJIJJIHIFIIIIJIIHIIJJJJHGJJIEEGI9BFGBFGIHIIC:FFGAGIIHHHFHGEFDFFEBCDD_Mismatch_0_Sense_+_Library_PoolT
AATGATTTCAGTCAAAATTGTATAGTTCAAGGATTATGATAATTTGATGGATACAGGGTATGTTTGTATGCCTGTGGAAATGAGGAATCGGGGC
>Frequency_1_QualityScore_FFFDFHHJIIIIIJIHIIJGHIIIGHGIIIJEIIJIF@FIJIIEGHIJJJJIIJJJIJIGGIGGJIIIEFCGGDGGIEHHDHHGFCFFF_Mismatch_0_Sense_+_Library_PoolT
TATCCAAATGGAATGATTTCAGTCAAAATTGTATAGTTCAAGGATTATGATAATTTGATGGATACAGGGTATGTTTGTATGCCTGTGGA
>Frequency_1_QualityScore_DFGFGHF@HHGGHHIEGICEEHEEBHGDHEGIIGD6DEEFCCGGGGGCEG@GA@BAAAE@BD@@=@AA??@CACCCDD@C:ACB?CDD<?8<::_Mismatch_0_Sense_+_Library_PoolT
TCGAATGAAATCTTATAATTCAGGCACGATGAGGGCATCTGGACTTTCTCGACTCTTCTCCAGGCTCCCTTCCTTCACTCAACCTAACGATTCC
>Frequency_1_QualityScore_FFHHHHHIIJJJJGHJJJJJJJJJJJJJJJCFHIHIJIHFGGIJJJIJIFGIHJGHHIJIJJIJJHHFFFEEECEEFFDDDDDDEDDECDDDDD_Mismatch_0_Sense_+_Library_PoolT
AAGGATTATGATAATTTGATGGATACAGGGTATGTTTGTATGCCTGTGGAAATGAGGAATCGGGGCAGCAGATATCTAAATCTCTTAAAGAACC
>Frequency_1_QualityScore_DFHHHHHIJGHGHGHIJICHGGDHIJJJJICDGGFIGGGIIJJJJJIJJHHIIJJJJEIJGIIJGHEFDEEEEDEDEEDCCDDDC@@CCDCBCB_Mismatch_0_Sense_+_Library_PoolC
AAGGATTATGATAATTTGATGGATACAGGGTATGTTTGTATGCCTGTGGAAATGAGGAATCGGGGCAGCAGATATCTAAATCTCTTAAAGAACC
>Frequency_1_QualityScore_ADBF?FHBFBH@ACEHID@;1:1?)1?;91099F>G>>A8/?9;8=6F7CCF7@@CH;=7)7=;C_Mismatch_0_Sense_+_Library_PoolT
CAGATTATTTTTTCAAAGGAGAGAGACAGGTTAATATTTGTTTGTGGATATTGATTATAGTACGA
>Frequency_1_QualityScore_FFHHFFHIIJIJIIJJJJJJJIGGIJJIJJJJJJJIJHIGIIJIJJHIIIIIIIJIGJIJIIIJJJIGJGHHIIIIIIHIIJJHHHGHHGHFFF_Mismatch_0_Sense_+_Library_PoolT
TCTGTGTAATACTTTCCATTTATCTTTATGGATTTAGTTATCTCTGTGTAATACAAATAAAGACTTGTCTATTGCATGATTTGTATTTTCTTTG
>Frequency_1_QualityScore_EFFHHHHJJJJJJIJJGHJHIIIIJIJJJJJJHIJJIJJJJJJJJJJJJJJJJJJJIJGIIIIIJJAHIAHHHHHHFFFFFFEEDDCEDDDDEE_Mismatch_0_Sense_+_Library_PoolT
GGTTAATATTTGTTTGTGGATATTGATTATAGTACGATTCAGCAGGATTGCTTCCGTAGCCTTTCCATTTATCATTATGGATTTAGTTATTTCT
>Frequency_1_QualityScore_FFHDFHHJJIIIJIIIJJJEGGIGHDGIIIGIJJDGGGIJJIJJIJJJJIHHHIGIEEHHEHFDEFFF?>ACACBACC>@ACEDCCDCCDDD?B_Mismatch_0_Sense_+_Library_PoolT
TAAATCTCTTAAAGAACCGTGAGAGAGACAGATTATTTTTTCAAAGGAGAGAGACAGGTTAATATTTGTTTGTGGATATTGATTATAGTACGAT
>Frequency_1_QualityScore_EFHGHHHIJJJJJIJJJJJIJGJJJJJJJJJJJEHHJGIIJIJJJJJJJHIJIJJJJIIJJJJJJJJHFFFDEECDDEDEEDDDDDDEDDE_Mismatch_0_Sense_+_Library_PoolT
TTCAAGGATTATGATAATTTGATGGATACAGGGTATGTTTGTATGCCTGTGGAAATGAGGAATCGGGGCAGCAGATATCTAAATCTCTTAA
>Frequency_1_QualityScore_FFHHHHHIJHHIIJFHHIJIIIJJIJJJHIJGHHIJJGIJJJJJHJIIDHHHHHFFFFDEEEEEEDDDDBBDDDDDDDDEFEFEDEEEDEDDDD_Mismatch_0_Sense_+_Library_PoolT
AGGAGAGAGACAGGTTAATATTTGTTTGTGGATATTGATTATAGTACGATTCAGCAGGATTGCTTCCGTAGCCTTTCCATTTATCATTATGGAT
>Frequency_1_QualityScore_FFHHHHHGJJJJJJJJJJIIJFJIEIJJJJJJJJJJJJJJJJJJBHGIIIJJJJJJJJJJHIIGGGEIJFHIIIJHGHFDDDDDDDDDEDEEDD_Mismatch_0_Sense_+_Library_PoolT
AAATTGTATAGTTCAAGGATTATGATAATTTGATGGATACAGGGTATGTTTGTATGCCTGTGGAAATGAGGAATCGGGGCAGCAGATATCTAAA
>Frequency_1_QualityScore_DDHDH>+A::<2CHH>HCFGHAHH>B9<??FHE1*:D:DHIIIGGE@FGHIIGIEHH@HCFBFF.88B>873=@>CHE@@4=?=?EEHDDEDEB_Mismatch_2_Sense_+_Library_PoolT
TATGGAGTTAGTTATTTCTTTGTAATACTTTCCATTTATCTTTATGGATTTAGTTATCTCTGTGTAATACAAATAAAGACTTGTCTATTGCATG
>Frequency_1_QualityScore_DDFDHFHB@FHIDFC99CD@)?))00?@D)0B=CBF<CHHGF@E76@A7..7)=)7?;@CB>BC_Mismatch_1_Sense_+_Library_PoolT
ACAGATTATTTTTTCAAAGGAGGGAGACAGGTTAATATTTGTTTGTGGATATTGATTATAGTAC
>Frequency_1_QualityScore_FFHHDH?DHIJJIJJFJJGIJIIJJJEIGGIEGDGGGIIIJGHIJJIGEFGHHFFDFFC>CCA?CDCDDCCDACCEDDDECDEDEEDDCCCCCC_Mismatch_0_Sense_+_Library_PoolT
AATCGGTGTTGCAGGCTGAAATAAAGACAGCAGTGGAGCGGTCTCACCATCTGGCATGGTGGCAATATCTTCTCATCTTCATTATTGTTCAGGC
>Frequency_1_QualityScore_FFHHHGHJGHJJJJJJIJJJJJIIIIJJJJJJJJJJJJJJJJIJJJJJJJJJJJJGIJJJGIJJJJJJIGHHHHHHFFFFFFFEEEEEECDDDE_Mismatch_0_Sense_+_Library_PoolT
CCCCTAGGTCAAAAAGATATGAATAAACAATGAATGAATTTCATATCCAAATGGAATGATTTCAGTCAAAATTGTATAGTTCAAGGATTATGAT
>Frequency_1_QualityScore_FFHHHFHJJJJJJHIJJIJJIJJJJJJJJJJJJJJJJJJJJJJJJJJJJJJJJJJJJJJJJIJJIJGHFHHGHFFFFFFFEEEEEDEEDEEFEF_Mismatch_0_Sense_+_Library_PoolT
ATATTGATTATAGTACGATTCAGCAGGATTGCTTCCGTAGCCTTTCCATTTATCATTATGGATTTAGTTATTTCTGTGTAATACTTTCCATTTA
>Frequency_1_QualityScore_FFHHHHHJJJJJJJJJJJJJJIJJJJJJJJJHIJJJIJJJJJHJJIJIGIJIJJJJJJIJJJIJJJJJJ_Mismatch_1_Sense_+_Library_PoolT
TAATACTTTCCATTTATCTTTATGGATTTAGTTATCTCTGTGTAATACAAATAAAGACTTGTCTATTGA
>Frequency_1_QualityScore_FFHHHHHJJJJJJJJJIJJIJIHHIIJJJJJJJJJJIJJIJJJJIIIJIHHJJJJIIIIJJJJIIJIIJCHEGFEGHHIIHHGHHHFFFFFDCE_Mismatch_2_Sense_+_Library_PoolT
ATTATGGATTTAGTTATTTCTGTGTAATACTTTCCATTTATCTTTATGGATTTAGTTATCTCTGTGTAATACAAATAAAGACTTGTCTATTAAA
>Frequency_1_QualityScore_FFHHHHHJJJJJJJJJJJJJJJJJJJJJJJJJJJJJJJJJJJJIIJJGIJJJJHII_Mismatch_0_Sense_+_Library_PoolT
TATGGATTTAGTTATTTCTGTGTAATACTTTCCATTTATCTTTATGGATTTAGTTA
>Frequency_1_QualityScore_FFHHHHHJJJJJJJIIJJJJJJJJJJJJJJJJJJJJJJJJJJJJJJJJJJJJJJIIIJHIIJJGIJIIIHGIJJJJIIIGIHHHHHHFFFFFDE_Mismatch_0_Sense_+_Library_PoolT
ATATGAATAAACAATGAATGAATTTCATATCCAAATGGAATGATTTCAGTCAAAATTGTATAGTTCAAGGATTATGATAATTTGATGGATACAG
>Frequency_1_QualityScore_FFHHHHHJJGHIJJIIJJIIIJJGHIFHIJJJJJJJJJJIJJJIJJJIJJJJJGJJJJJJJJJIGIHGHHHHFFFFFFFFEEECEEECDDDDDC_Mismatch_0_Sense_+_Library_PoolT
AGAGACAGGTTAATATTTGTTTGTGGATATTGATTATAGTACGATTCAGCAGGATTGCTTCCGTAGCCTTTCCATTTATCATTATGGATTTAGT
>Frequency_1_QualityScore_FFHHHHHJHHGIJJJJJJJJHIIGIJIJJJJJJJJJJJJJJJJJJJDHIIIJJJJJJJJJJJJJJIJJJIIJJHHHHGFFDDDDDDDDDDEDEF_Mismatch_0_Sense_+_Library_PoolT
CAAAATTGTATAGTTCAAGGATTATGATAATTTGATGGATACAGGGTATGTTTGTATGCCTGTGGAAATGAGGAATCGGGGCAGCAGATATCTA
>Frequency_1_QualityScore_EFHHHHHJJIIHIJJJJJGJEIIJGGJJIJGGHFGIGGIJEDGGIDIIIJIGIIICGHEIGCC>AEH@C>CBB?CEEEE@@CD@CACCCDDDDC_Mismatch_0_Sense_+_Library_PoolT
CCAGGCTCCCTTCCTTCACTCAACCTAACGATTCCCCTAGGTCAAAAAGATATGAATAAACAATGAATGAATTTCATATCCAAATGGAATGATT
>Frequency_1_QualityScore_FFHHHHHJJJJJJJIJJJJJJJJIGIJJIIJJIJJJHIIIGIHIJJHJJJJJJJJIJJIJJJ=CGIIIJHHHHHHFFFEFEEEEDEEDDCDDDD_Mismatch_0_Sense_+_Library_PoolT
ATGGAATGATTTCAGTCAAAATTGTATAGTTCAAGGATTATGATAATTTGATGGATACAGGGTATGTTTGTATGCCTGTGGAAATGAGGAATCG
>Frequency_1_QualityScore_FFHHHHHJJJJJJJIIIJJJJJIGIGIJJJJJJJJJJJJIJJJJJJJJJJJJJIJJGJJJIJJJJGIIJIHIGGHFHIEHIIJIGHHHHHGFFF_Mismatch_1_Sense_+_Library_PoolT
CATTATGGATTTAGTTATTTCTGTGTAATACTTTCCATTTATCTTTATGGATTTAGTTATCTCTGTGTAATACAAATAAAGACTTGTCTATTGA
>Frequency_1_QualityScore_FFFFHFHIIIIJGHIHJGIEGHIGCCHHGIJJJJIHIEIJHGIIJIJGIHGGIGIJJJIJJHIJJJGII@FHI=@GFEHHEEEFDFFFFCDECE_Mismatch_0_Sense_+_Library_PoolT
TTCATATCCAAATGGAATGATTTCAGTCAAAATTGTATAGTTCAAGGATTATGATAATTTGATGGATACAGGGTATGTTTGTATGCCTGTGGAA
>Frequency_1_QualityScore_FFHHHHGJJJJJJJJIJJJJJJJ<FHIGIJJIIJJJJJJIIJIIJJIJJJGIJIJIGJJHHHFFFFFFEDEDDEEDDEDDCCDDDDBBBDDDDD_Mismatch_0_Sense_+_Library_PoolT
ATGATAATTTGATGGATACAGGGTATGTTTGTATGCCTGTGGAAATGAGGAATCGGGGCAGCAGATATCTAAATCTCTTAAAGAACCGTGAGAG
>Frequency_1_QualityScore_FFHDHHHJJJJJJJJJIIJIJHJJJJJJJ?GHJGIJJIJJJJJJJJJJGHIJJIIJJJJJJIJHFDDDEBDDDEDEFDDDDDDEDDEDDDDDDD_Mismatch_0_Sense_+_Library_PoolT
AGGATTATGATAATTTGATGGATACAGGGTATGTTTGTATGCCTGTGGAAATGAGGAATCGGGGCAGCAGATATCTAAATCTCTTAAAGAACCG
>Frequency_1_QualityScore_FFHHHHHIJGJIJJJIIJJJJJJJIJGIIJJJJJJJJJIJHIJJJJJGHHIGIIJJJJJIJFGHGGGGECHGHIIIGHHHHHHFFFFFFECEED_Mismatch_0_Sense_+_Library_PoolT
ATGAATAAACAATGAATGAATTTCATATCCAAATGGAATGATTTCAGTCAAAATTGTATAGTTCAAGGATTATGATAATTTGATGGATACAGGG
>Frequency_1_QualityScore_FFHHHFHIGGEEHGJJIIJGIIHGIGGHIIIIJJIIGIIIIIJIGD?BGGFGGBFIIGJED?/?BFHHIF_Mismatch_0_Sense_+_Library_PoolT
TATGGATTTAGTTATTTCTGTGTAATACTTTCCATTTATCTTTATGGATTTAGTTATCTCTGTGTAATAC
>Frequency_1_QualityScore_FFHHHHHJJJJJJJIJJHIJJJJJJJJJJJJJJJJJJJJJJJJJJJJJJJIJJJIIJJIHHHFFFBCCCDBDDDDCDDCDFEEDDCDDDDDBDB_Mismatch_0_Sense_+_Library_PoolT
TGTTTGTATGCCTGTGGAAATGAGGAATCGGGGCAGCAGATATCTAAATCTCTTAAAGAACCGTGAGAGAGACAGATTATTTTTTCAAAGGAGA
>Frequency_1_QualityScore_FFHDHHDEBGGIFGJEHGIHIJJIJJHIIJJJJIJJIIJJJJJIJJJIJJJIJIIJJIJJIJJJIJIEIDHFFHHHHHFFFFEFCD_Mismatch_0_Sense_+_Library_PoolT
TTGTGGATATTGATTATAGTACGATTCAGCAGGATTGCTTCCGTAGCCTTTCCATTTATCATTATGGATTTAGTTATTTCTGTGTA
>Frequency_1_QualityScore_FFHHHHHJIIJJIJIHIJJJJJJJJJJJJJJJJJJJIJIIJJJJJJJJJIJJJJJJJJJJJJJIIJJJHHEHFHHFFFFFEF_Mismatch_0_Sense_+_Library_PoolT
GGATATTGATTATAGTACGATTCAGCAGGATTGCTTCCGTAGCCTTTCCATTTATCATTATGGATTTAGTTATTTCTGTGTA
>Frequency_1_QualityScore_@@DFFA?G>C;EH@HFFCHCHH@9?BE?C4D*C4CFFCD4BD**9BDFGBFBFFGGE4.88BFFGGGGE4@C@:EE37=7?<2_Mismatch_2_Sense_+_Library_PoolT
GATTTCGTTATTTCTGTGTAATACTTTCCATTTATCTTTATGGATTTAGTTATCTCTGTGTAATACAAATAAAGACTTGTCGA
>Frequency_1_QualityScore_EDHGGHHIJFHIIIJCHHGHI>FHI>FHIIGCGGJJGGHIIIBFIDEGHJIEGIIIIHIGHGBHIJJJGCFGGHEHFGEGGHIIC@EHEE_Mismatch_0_Sense_+_Library_PoolT
GTAGCCTTTCCATTTATCATTATGGATTTAGTTATTTCTGTGTAATACTTTCCATTTATCTTTATGGATTTAGTTATCTCTGTGTAATAC
>Frequency_1_QualityScore_FFHHHHHGHIJJJIJIIJIJIIJJJJIJJJJJJJJJJJJJIJJJIJJJJJJJJJIJIHIIJJIIIJJJJHHIJIJHHHHGHGECFEEFEEEEEE_Mismatch_0_Sense_+_Library_PoolT
CCCTAGGTCAAAAAGATATGAATAAACAATGAATGAATTTCATATCCAAATGGAATGATTTCAGTCAAAATTGTATAGTTCAAGGATTATGATA
>Frequency_1_QualityScore_FFDFFAFIGHIGJJIGHHGHJJJJGI>GGEHGGGIJJJJIJJFIIJJJJAEGHGHHJGGGHHEIJIIIEEEHEHHFFFFFF@BEFDECECCACC_Mismatch_0_Sense_+_Library_PoolT
GTACGATTCAGCAGGATTGCTTCCGTAGCCTTTCCATTTATCATTATGGATTTAGTTATTTCTGTGTAATACTTTCCATTTATCTTTATGGATT
>Frequency_1_QualityScore_FFHHHHHJJJJJJJJJJJHIJJJIJJJJJJJJIIIJHJJJJJJJIJJJJIIIIHIJCHIJJJJIIJJJJHIJGIHEHHHFFFFFFEEECDDDDD_Mismatch_0_Sense_+_Library_PoolT
TGATTTCAGTCAAAATTGTATAGTTCAAGGATTATGATAATTTGATGGATACAGGGTATGTTTGTATGCCTGTGGAAATGAGGAATCGGGGCAG
>Frequency_1_QualityScore_DDDDFFFFIIDG<C3AFC?@BGFIIIIIEGFGBCDG>GFDGFFIEFEFIEIIGEFIIICGIEF;@FGFIICAEFEFFFF>>BB?BDD_Mismatch_2_Sense_+_Library_PoolT
GCCTTTCCATTTATCTTTATGGATTTCGTTATTTCTGTGTAATACTTTCCATTTATCTTTATGGATTTAGTTATCTCTGTGTAATAC
>Frequency_1_QualityScore_FFHHHHHJJJJJIJJJGJIJJJJJJJJJJJJIIFIJJJJIJJIIJJJJIIJJIJJJJIIJJJJJHIJIJFGGGGIIJIHGBAAEFHCHEFFFFE_Mismatch_2_Sense_+_Library_PoolT
CCATTTATCTTTATGGATTTCGTTATTTCTGTGTAATACTTTCCATTTATCTTTATGGATTTAGTTATCTCTGTGTAATACAAATAAAGACTTG
>Frequency_1_QualityScore_FFHHHHFIJGIIIIJJIGIIIIIIIGHIIGJJIJJJJIIJJJJJJIJIJJJJJIJJJJJHHHHFFFFECCCDCC@CCDDDDDDDDEDDDEDDDD_Mismatch_1_Sense_+_Library_PoolT
GGATGAGGGCATCTGGACTTTCTCGACTCTTCTCCAGGCTCCCTTCCTTCACTCAACCTAACGATTCCCCTAGGTCAAAAAGATATGAATAAAC
>Frequency_1_QualityScore_FFHHHHHJJJIJJJJJIJJJJJJJJJJJJJJJHGHIHHGHHIJJGJJJJJIIJIJJJHHHHGFFFDDEEED@CDDEEFFFEEDDCDDDCCDDDE_Mismatch_0_Sense_+_Library_PoolT
GGCAGCAGATATCTAAATCTCTTAAAGAACCGTGAGAGAGACAGATTATTTTTTCAAAGGAGAGAGACAGGTTAATATTTGTTTGTGGATATTG
>Frequency_1_QualityScore_DDHHH>D@D?GGE@FGFHIIBHBGHEEGGAHIGIFDFFHHHGFHII<GHHGHHAE3;1?=A@C>ACCCDEECBCCC@CCBC<?8?<?ACBCCC>_Mismatch_0_Sense_+_Library_PoolT
TGTGGAAATGAGGAATCGGGGCAGCAGATATCTAAATCTCTTAAAGAACCGTGAGAGAGACAGATTATTTTTTCAAAGGAGAGAGACAGGTTAA
>Frequency_1_QualityScore_FFHHGHHJJJJJIJJIJJJIJJGIJEIJIIIJJIJJIIJJIJJIHGIGIIJJJGGGHIHIIGIIJJGHIGIECF_Mismatch_1_Sense_+_Library_PoolT
CTGTGTAATACTTTCCATTTATCTTTATGGATTTAGTTATCTCTGTGTAATACAAATAAAGACTTGTCTATTGA
>Frequency_1_QualityScore_FFFHHHHHHIE@FGIGIIIJFHGIHIJDHHI@GGHGGJIEGIIJIEEHGHIEHHHGHFEEFFFFFEFEECCEECDDDDDCDCC@CDDDED@@CC_Mismatch_0_Sense_+_Library_PoolT
ATATTTGTTTGTGGATATTGATTATAGTACGATTCAGCAGGATTGCTTCCGTAGCCTTTCCATTTATCATTATGGATTTAGTTATTTCTGTGTA
>Frequency_1_QualityScore_8+ACAC??CEHG?EH>ICH?DBAFCG<HH<C@DGGBCFDC<DD*:DF<*:BB9?9DFCHG_Mismatch_1_Sense_+_Library_PoolT
GCTATTTCTGTGTAATACTTTCCATTTATCTTTATGGATTTAGTTATCTCTGTGTAATAC
>Frequency_1_QualityScore_FFGHFFHIIIJJJJJJJJJGJJJFGHGIJIIGIEEHIIIHIIJJJIJIJIHHHHGFF>CFEEDEEDDDFDDDEEDDDEEEEEEECDDDEA@?BD_Mismatch_0_Sense_+_Library_PoolT
TCGGTGTTGCAGGCTGAAATAAAGACAGCAGTGGAGCGGTCTCACCATCTGGCATGGTGGCAATATCTTCTCATCTTCATTATTGTTCAGGCGC
>Frequency_1_QualityScore_FFHHHHHJJJJJIIIJIJJGJJJJGIJGHIIJJJJJJJJJJIJJJIJJHIJIJJJJJJJIJIJIJJHEHFEHFFFFFFEFEEEDFDDDDDDDDC_Mismatch_0_Sense_+_Library_PoolT
TTCACTCAACCTAACGATTCCCCTAGGTCAAAAAGATATGAATAAACAATGAATGAATTTCATATCCAAATGGAATGATTTCAGTCAAAATTGT
>Frequency_1_QualityScore_FFHHHHHJGHJJJJJJJJJJJJJJJIJIJJJJJJJJJHHBFFFFFEED@CDDDDDDDDDEDDCFDEDCDABDDDDDDCDDDDDDDDDDDCDDDC_Mismatch_0_Sense_+_Library_PoolT
GGCGCTGGTCCTCCTCATCTACAAGCAATCCTCGCCCCTATTCTCTCGAATGAAATCTTATAATTCAGGCACGATGAGGGCATCTGGACTTTCT
>Frequency_1_QualityScore_FFHHHHHIIJJJJJJHIJHHJJIIIJJJJJJJJJJJJJJJJIJJJJJJIJJJJIJIIJHHHHHFDDDDCCBBBCCDCDDCDFEEDDDDCCDDDB_Mismatch_0_Sense_+_Library_PoolT
ATGTTTGTATGCCTGTGGAAATGAGGAATCGGGGCAGCAGATATCTAAATCTCTTAAAGAACCGTGAGAGAGACAGATTATTTTTTTCACAGGA
>Frequency_1_QualityScore_FFHGHHHJIJJIIJJIJJJIIIIGIEGIJJJJJIJIJJJJIIIJIJJJIIIEHEH@B?DEEAEEEDFEEDDDDDDDCDDDBD?BBCDDDCCDDE_Mismatch_0_Sense_+_Library_PoolT
TGGAAATGAGGAATCGGGGCAGCAGATATCTAAATCTCTTAAAGAACCGTGAGAGAGACAGATTATTTTTTTCACAGGAGAGAGACAGGTTAAT
>Frequency_1_QualityScore_FFHHHHHJJJJJJJJJJIJIIJJJFHIJJJJIIJIIJJGHIIIIJIJJJJJJJJGHHGHFFFEEEEEDDDDDDDDDDDCDDDDCDDDDDEEEEE_Mismatch_2_Sense_+_Library_PoolT
TTTTTTTCACAGGAGAGAGACAGGTTAATATTTGTTTGTGGATATTGATTATAGTACGATACAGCAGGATTGCTTCCGTAGCCTTTCCATTTAT
>Frequency_1_QualityScore_FFHHFHHJJIIIJJJJGIJIJJIJIJJJJJJJJJJJJJJJJJDGIIIJJJJJJJIJJJGGGGIIJIGHFDDDBDDDDDDDDDB-2::<5?_Mismatch_0_Sense_+_Library_PoolT
ATTGTATAGTTCAAGGATTATGATAATTTGATGGATACAGGGTATGTTTGTATGCCTGTGGAAAAAAAAAAAAAAAAAAAAAAGATCGGA
>Frequency_1_QualityScore_FFHHGHGJJJJJIJJJJJJJJJIIJJJJJJJGIIJIIEHHGJJIJJJIIJJJHFFEFEDDEDBDBDBDDDD@ACDEEEDEE>ACCBCDCCDCDE_Mismatch_0_Sense_+_Library_PoolT
GCAGCAGATATCTAAATCTCTTAAAGAACCGTGAGAGAGACAGATTATTTTTTTCACAGGAGAGAGACAGGTTAATATTTGTTTGTGGATATTG
>Frequency_1_QualityScore_FFHHHHDHIJJIIJIJJJJJJJDGGEGIIJJJJJJJIIJJJJIFIIJIJJJJHHHHDFFEAEEE?CDDDDDDDDDDDDDDDDDDDBDDCCDB:A_Mismatch_0_Sense_+_Library_PoolT
CTGTGGAAATGAGGAATCGGGGCAGCAGATATCTAAATCTCTTAAAGAACCGTGAGAGAGACAGATTATTTTTTTCACAGGAGAGAGACAGGTT
>Frequency_1_QualityScore_FDHHHFHIJIIJJHHGCHGIIFHGCHGIIJJJJJJIIICHGHHHHEHHFFFFFFFEEEEEDDBB?BAC88<CCDDDDCDEEEDD&9>@CDDBBB_Mismatch_0_Sense_+_Library_PoolT
GTTTGTATGCCTGTGGAAATGAGGAATCGGGGCAGCAGATATCTAAATCTCTTAAAGAACCGTGAGAGAGACAGATTATTTTTTTCACAGGAGA
>Frequency_1_QualityScore_DFHHHHHJJJJJJJJJJJJJJJJJJJJJJIJJJJHIFHFIFHHIJJJJJIJJJJJFDEDEEDDDDBD@DDCCDDCCDDEEEEEEEDDDBDDDDE_Mismatch_0_Sense_+_Library_PoolT
GGGGCAGCAGATATCTAAATCTCTTAAAGAACCGTGAGAGAGACAGATTATTTTTTTCACAGGAGAGAGACAGGTTAATATTTGTTTGTGGATA
>Frequency_1_QualityScore_FFHHHHHJJJJJIIIIJJHIJJJIIJJJHIJJHIJHIJIIJHJJJJJJIJJJJJJJJJJIJJJHHHHHHFFFFDDDDEDDDDDDEEFEDDFDDD_Mismatch_1_Sense_+_Library_PoolT
TCACAGGAGAGAGACAGGTTAATATTTGTTTGTGGATATTGATTATAGTACGATACAGCAGGATTGCTTCCGTAGCCTTTCCATTTATCTTTAT
>Frequency_1_QualityScore_D;FFA>DEG@+<FFEDHD>FD,ABF9+CA4C3*?911:?C?B?F><*:DBDGGF@?9D_Mismatch_0_Sense_+_Library_PoolT
TAAACAATGAATGAATTTCATATCCAAATGGAATGATTTCAGTCAAAATTGTATAACA
>Frequency_1_QualityScore_DD<<??D?D<AFGII11?83;3*:BBG>FF@<FBFF9BE*?CBBB;F5C7@;?53?>7;@?@DADCBB((;3:?288?<2+(39<039?34:4>_Mismatch_0_Sense_+_Library_PoolT
AATGAGGAATCGGGGCAGCAGATATCTAAATCTCTTAAAGAACCGTGAGAGAGACAGATTATTTTTTTCACAGGAGAGAGACAGGGTAATATTT
>Frequency_1_QualityScore_FFHHHHHJJJJJJJJJJJJJJJJIJJJIJJJJJJJJJJJJJJJJJIEGFHIIIJJJJJJJJJIJJIJJJHIJJJJHIJJJIJJJJHHHHHHEFF_Mismatch_0_Sense_+_Library_PoolT
ATACTTTCCATTTATCTTTATGGATTTAGTTATCTCTGTGTAATACAAATAAAGACTTGTCTATTGCATGATTTGTATTTTCTTTGAACTGTGT
>Frequency_1_QualityScore_FFHHHHHJJJJJIJJJJJJJJJJIJJJJJIJJJJJJJJJJJJJJIJIIJJIJIJJFJIJHHFFFFEEDDDCDDDDDDDEEEDDDDCDDDBDDBD_Mismatch_0_Sense_+_Library_PoolT
TTTGTATGCCTGTGGAAATGAGGAATCGGGGCAGCAGATATCTAAATCTCTTAAAGAACCGTGAGAGAGACAGATTATTTTTTTCACAGGAGAG
>Frequency_1_QualityScore_FFHHHHHJJJHIIJIJJJIIJJIJJGIIJJJJJJJJJJJJJJIJJJJJIJIJGGIIIJHHGIJJJJJEHGIIHIJI_Mismatch_2_Sense_+_Library_PoolT
ATCTTTATGGATTTCGTTATTTCTGTGTAATACTTTCCATTTATCTTTATGGATTTAGTTATCTCTGTGTAATGCA
>Frequency_1_QualityScore_FFHHHHHJJJJJIJJJJJJJJJIJJJJJJJJJJIJJJJJJJJHIIJHHEEHHFFFFFFEFEEEDDDDDDDDDDABBDBCCDD@CCDEEEEEEAC_Mismatch_0_Sense_+_Library_PoolT
GAGGAATCGGGGCAGCAGATATCTAAATCTCTTAAAGAACCGTGAGAGAGACAGATTATTTTTTTCACAGGAGAGAGACAGGTTAATATTTGTT
>Frequency_1_QualityScore_DFDFHHHIJIHIJJJJJJHIIHIIJJJJJJJJJJJJJJJJJJJIJJJJJJJHHHHHHFFFFFFEEDDBDDDDDDDDDDDDDDCDEEEDDDDDDD_Mismatch_0_Sense_+_Library_PoolT
GGTATGTTTGTATGCCTGTGGAAATGAGGAATCGGGGCAGCAGATATCTAAATCTCTTAAAGAACCGTGAGAGAGACAGATTATTTTTTTCACA
>Frequency_1_QualityScore_FDHHGHFIJGIIJIJJJGEGGEGHGGGHHGHHHHHFFFDFFFEEEDDBD@BCD<@<CD?9@CCDDEEDDDCDDCDDB?ABBDDDDDD:AAC@>@_Mismatch_0_Sense_+_Library_PoolT
GAAATGAGGAATCGGGGCAGCAGATATCTAAATCTCTTAAAGAACCGTGAGAGAGACAGATTATTTTTTTCACAGGAGAGAGACAGGTTAATAT
