# Supplementary material for: Differential Gene Expression Reveals Candidate Genes for Drought Stress Response in Abies alba (Pinaceae)
Source: PLoS One. 2015 Apr 29;10(4):e0124564. doi: 10.1371/journal.pone.0124564 (PMC4414588; doi:10.1371/journal.pone.0124564)
Supplement: S3 File — (GZ) [file pone.0124564.s003.gz › comp11063_c0_seq1.fa]

>comp11063_c0_seq1 len=572 path=[1:0-571] : tr|A9NTJ8|A9NTJ8_PICSI Putative uncharacterized protein OS=Picea sitchensis PE=2 SV=1 e-value: 5e-26 blast score:  118
TATTGTGCCTAGAGATGAGTTGAAGGAGGATCAGGCCGTTATCAATCTTGGAAACCCTACATCTTCTCTCTCAGTTGGAAGCAACAGTTCTAACGCTGCTGGTGCTACTACTTCTTTCCCTTTTTATTATTTACCCAACCAGCATTCTGGGCCTCATGGAGTGATTGTTGGGAAGCCCATGGATCCCGCTATTTACATGCAGCAGCCACGGTCTCCTGTGGCCTATATGCATAATATGTTGCAGCTGGGACACGTGCACACAGACCAATCAATTAGGTCACCCAACTCTGATTAAGTAGAGAGTGAGTACCAGATCATGAGTTGGTTCATGGCTGCATGTTCATTTTTATCTGCCTACCAGTTGTCTTTTTCTTTTCTTTCTGTTCCCAAGATTAGCGTGCAATTTTGTATTTTATGAATTCTATATGGTTTCCAAGGGGGAGACAGTAGTAACTTTGAAGTTCAATATTGCTTTTTGGCAGGTTTTCCATATTATTTCTGTAATGAAAGAAAAATGAATAGATTTACTACGTTATATGAATGAAAAACATATTTCTATGGCTTTCACTCGA

>Frequency_4_QualityScore_EFHHHHHIHIJJJJJIIJJJJJIHEGGHIIIJJJJJIJJJJJJIIIIIAEGGGGGFEEEEEFEFEEEEECDDDDDDDDDCCDCBEDDDEEDDED_Mismatch_0_Sense_+_Library_PoolT
AGGGGGAGACAGTAGTAACTTTGAAGTTCAATATTGCTTTTTGGCAGGTTTTCCATATTATTTCTGTAATGAAAGAAAAATGAATAGATTTACT
>Frequency_3_QualityScore_EAFGGGGIIIHHIIIIIIIIJJIIHIJHIIHIFHIIJJJIJJIJJIHIIIFGGGHIIHHGFDDEFEFFFBDEEEDDEEEDDCDDCD:ACDDDEE_Mismatch_0_Sense_+_Library_PoolT
GTGCAATTTTGTATTTTATGAATTCTATATGGTTTCCAAGGGGGAGACAGTAGTAACTTTGAAGTTCAATATTGCTTTTTGGCAGGTTTTCCAT
>Frequency_3_QualityScore_FFHHHHHJHIJJJJJJJJFHIIJJHIJGGIIJJIJJJJJFHIJJIIHJIJIFIHHGGGGGFFFFFFEEABBDCEDEEEDEEDDDDDDDACCCC6_Mismatch_0_Sense_+_Library_PoolT
GATTAGCGTGCAATTTTGTATTTTATGAATTCTATATGGTTTCCAAGGGGGAGACAGTAGTAACTTTGAAGTTCAATATTGCTTTTTGGCAGGT
>Frequency_3_QualityScore_EFGHHHHHIHHJJIJHIJJJJJJJHIIIJJJJJIJJJJJJJJJJJJJIIDGGGGGGGFFEEFFEFEDEFEDDDDDDDDDDDDDDDEEDDEEDDE_Mismatch_0_Sense_+_Library_PoolT
AAGGGGGAGACAGTAGTAACTTTGAAGTTCAATATTGCTTTTTGGCAGGTTTTCCATATTATTTCTGTAATGAAAGAAAAATGAATAGATTTAC
>Frequency_3_QualityScore_FFHGHHHJJJJJIIIIIJJJIJJJGHIJJIIJJJJJJJIIJJIIJIJJJJJJJFAEEGHHHHHHHGGGFEFFDDEDDD>BCCCCEEDDEEEEEE_Mismatch_0_Sense_+_Library_PoolT
TTGTATTTTATGAATTCTATATGGTTTCCAAGGGGGAGACAGTAGTAACTTTGAAGTTCAATATTGCTTTTTGGCAGGTTTTCCATATTATTTC
>Frequency_3_QualityScore_EFHGHGHJIJIIJJJJJIJIJJIIIIJJJJJJIIIJJJJJJJIJJJJIIIIGDHHIIIIHIJJEHIIIHHHHHHECD@CCDDEDFDDDCEDDCB_Mismatch_0_Sense_+_Library_PoolT
TTTTTCTTTTCTTTCTGTTCCCAAGATTAGCGTGCAATTTTGTATTTTATGAATTCTATATGGTTTCCAAGGGGGAGACAGTAGTAACTTTGAA
>Frequency_3_QualityScore_CDFGHHHJJIGHHIIHIIHIHIIIHHJIIJIFGIIIHIHGHIJIJIJJGEFGGHHFFHHFDDDDFFFCECEEECDEEDECCDDDC<BCBCCECB_Mismatch_0_Sense_+_Library_PoolT
TGCAATTTTGTATTTTATGAATTCTATATGGTTTCCAAGGGGGAGACAGTAGTAACTTTGAAGTTCAATATTGCTTTTTGGCAGGTTTTCCATA
>Frequency_3_QualityScore_EFHHHGHJJJIIJJJJJGIEHIJIIJHIJJJJJJFDGGHIIJIJJIJIJJJJJHIHHFG?CEECEEEEEBDDEEEEDDDDEDACBCDADDCDDC_Mismatch_0_Sense_+_Library_PoolT
TATGGTTTCCAAGGGGGAGACAGTAGTAACTTTGAAGTTCAATATTGCTTTTTGGCAGGTTTTCCATATTATTTCTGTAATGAAAGAAAAATGA
>Frequency_2_QualityScore_FFHGCGHJJJIJJJJJHIHIIJHIHGIJJJJJIHDGGHIIJJIJJJJJJJIJIIIHHG=AEEEEEEEEEEEEEEEDEEEEDCDDDCCCDDDCCC_Mismatch_0_Sense_+_Library_PoolT
ATGGTTTCCAAGGGGGAGACAGTAGTAACTTTGAAGTTCAATATTGCTTTTTGGCAGGTTTTCCATATTATTTCTGTAATGAAAGAAAAATGAA
>Frequency_2_QualityScore_FFGGGGEHIJJJJJIIGIGGHGIFIIGEHIIIIIIIJIIHHIIIJHIIIHIGHHHGGFFFEEDEEDCDBBCDCECCCCCCDCCDBCCDDDACCD_Mismatch_0_Sense_+_Library_PoolT
TTGTTGGGAAGCCCATGGATCCCGCTATTTACATGCAGCAGCCACGGTCTCCTGTGGCCTATATGCATAATATGTTGCAGCTGGGACACGTGCA
>Frequency_2_QualityScore_FFHHGHHJJJIJJJIGIJJJJIJJJJJIIHIIIIIIIJIIJJJJIEHGHIIJJIJJJIIJJGHHFFFFDEEDDDDEEDDEEEFEEEDEDEEDDD_Mismatch_0_Sense_+_Library_PoolT
ATGAATTCTATATGGTTTCCAAGGGGGAGACAGTAGTAACTTTGAAGTTCAATATTGCTTTTTGGCAGGTTTTCCATATTATTTCTGTAATGAA
>Frequency_2_QualityScore_EEHHHHHJJJIGIIIJIJIJJJHIJJJIIJJJJJIJIJJJIIIIIJJJJJJGEHHIIIIIJHHHHGHHFDFDEEDD=BCCCCDEDDEEEEEEED_Mismatch_0_Sense_+_Library_PoolT
GTATTTTATGAATTCTATATGGTTTCCAAGGGGGAGACAGTAGTAACTTTGAAGTTCAATATTGCTTTTTGGCAGGTTTTCCATATTATTTCTG
>Frequency_2_QualityScore_EFGHHHGFIIIJIIEIGHHIIIIIIIHIIJIIIIIIIIIIJJJJJJIIJIIJJIIIIJJIJIIIJIIHIGGGDGHEGFFFEEEEEEEDEEDDDD_Mismatch_0_Sense_+_Library_PoolT
GATTAAGTAGAGAGTGAGTACCAGATCATGAGTTGGTTCATGGCTGCATGTTCATTTTTATCTGCCTACCAGTTGTCTTTTTCTTTTCTTTCTG
>Frequency_2_QualityScore_FFHHHHHJIJIIIIJJJJJJJGHGIIFIIIIIHHGGG>EGGGGGGGGGGFGEEFEGGFGGGFEGFGFFECDEEEDACEECCDDDDDDDDDDDDC_Mismatch_0_Sense_+_Library_PoolT
GCATAATATGTTGCAGCTGGGACACGTGCACACAGACCAATCAATTAGGTCACCCAACTCTGATTAAGTAGAGAGTGAGTACCAGATCATGAGT
>Frequency_2_QualityScore_FFGHHGHIIIIIIIJJIGJGIIIIIIIGIIIIGHGHGIIIIIIIHIIIHHHIIIIIIGIJIIHIGHHGHDEFEFEFEBDDCACACCDCDCCCDC_Mismatch_0_Sense_+_Library_PoolT
CTATATGCATAATATGTTGCAGCTGGGACACGTGCACACAGACCAATCAATTAGGTCACCCAACTCTGATTAAGTAGAGAGTGAGTACCAGATC
>Frequency_2_QualityScore_FFGHHGHJJJJIGGIIJJIIGEFHIIIIGIIJJGIIJJIIIGIIIIIIIIIIIIIIIGHHGGCADCEDACDEEEECEEDDDDCDCCCACCDCDE_Mismatch_0_Sense_+_Library_PoolT
CGTGCAATTTTGTATTTTATGAATTCTATATGGTTTCCAAGGGGGAGACAGTAGTAACTTTGAAGTTCAATATTGCTTTTTGGCAGGTTTTCCA
>Frequency_2_QualityScore_FFHHHHGIIIJJGIJJIJIIIJIHIJGIIGIJJJJJIJJIJJIIIIGIHIIIIJJIJIIJIJIIIIIIIIGGHGEFFDEEEEECDDDDDACDDD_Mismatch_0_Sense_+_Library_PoolT
ATCATGAGTTGGTTCATGGCTGCATGTTCATTTTTATCTGCCTACCAGTTGTCTTTTTCTTTTCTTTCTGTTCCCAAGATTAGCGTGCAATTTT
>Frequency_2_QualityScore_EFHHHHHIJJJJJJIJJIJJIIIJJJJGIIIJIIJIJIJGIHHIJFIIIJJIIIGHIGEGIIJJHHIIIEFHHHGHGGFFEFFFECDEECEDDD_Mismatch_0_Sense_+_Library_PoolT
TTTTATCTGCCTACCAGTTGTCTTTTTCTTTTCTTTCTGTTCCCAAGATTAGCGTGCAATTTTGTATTTTATGAATTCTATATGGTTTCCAAGG
>Frequency_2_QualityScore_FFHHHHEEHGGIJJIIJJIJJJIIJIIJJJJEEGIIIIIGJJIJHIIJGIIIJIIIJJJJJJJIGECCGDGAEHHHHGFFCEDCEECEEECCDD_Mismatch_0_Sense_+_Library_PoolT
ACTTTGAAGTTCAATATTGCTTTTTGGCAGGTTTTCCATATTATTTCTGTAATGAAAGAAAAATGAATAGATTTACTACGTTATATGAATGAAA
>Frequency_2_QualityScore_FFFGHGGGIIII?IHGGGIIIIHFHIGI?EGGFEHHGIIIGIIAFGDFGIIIICHCGIIIGGIIHIIIGB>BGECEEE@CCCCEDECCD_Mismatch_1_Sense_+_Library_PoolT
TTGAAGTTCAATATTGCTTTTTGGCAGGTTTTCCATATTATTTCTGTAATGAAAGAAAAATGAATAGATTTACTACGGTATATGAATGA
>Frequency_2_QualityScore_FDHHGHGJJJIJGIIIJIIIIJIJCHGHIJHIIHIIJJJIIIGHIIIGIIIJJJIIGIIIGGGEEE=BCACCEEDDEEEEEEEDEEDECCC_Mismatch_0_Sense_+_Library_PoolT
AATTCTATATGGTTTCCAAGGGGGAGACAGTAGTAACTTTGAAGTTCAATATTGCTTTTTGGCAGGTTTTCCATATTATTTCTGTAATGAA
>Frequency_2_QualityScore_FFGGHGGIIGHEEEIIGGIHIIHIHGGIIGHIIJJIJIJJIHIGGEGGGEGGEEC=CCC@AAAACCCDAA@CCCC?CD?CDECCCE???ABCCC_Mismatch_0_Sense_+_Library_PoolT
GCCTCATGGAGTGATTGTTGGGAAGCCCATGGATCCCGCTATTTACATGCAGCAGCCACGGTCTCCTGTGGCCTATATGCATAATATGTTGCAG
>Frequency_2_QualityScore_FFHHHGHJJIJJIJJJJJJJIIIIIIJJJJJJJJJJJJJJJJJJJBGIJIJJJJJJJJJJJJJIIJIIHIIHHHHFFFFEEEEEEEEEDEDECD_Mismatch_0_Sense_+_Library_PoolT
GGGAGACAGTAGTAACTTTGAAGTTCAATATTGCTTTTTGGCAGGTTTTCCATATTATTTCTGTAATGAAAGAAAAATGAATAGATTTACTACG
>Frequency_2_QualityScore_FFGHHGHJJJIIIIJJJHIIIIIIJJJGEIIJIIJIIGHIJJIJIJJIDGHIJHIIIIJIHFEEEEEEEEEEDEEDDBACCCEEEEEDEEDDDD_Mismatch_0_Sense_+_Library_PoolT
TGTTCCCAAGATTAGCGTGCAATTTTGTATTTTATGAATTCTATATGGTTTCCAAGGGGGAGACAGTAGTAACTTTGAAGTTCAATATTGCTTT
>Frequency_2_QualityScore_FFHHHGHIIJIIIIGFHGIIIIIIHGFGGIIIJJIGIGGIIIGIGIGHHIIIHIIIJIIFHHIHIGIIGDEDEEEEEFEECDCDCDCCEEECCA_Mismatch_0_Sense_+_Library_PoolT
GTTCATGGCTGCATGTTCATTTTTATCTGCCTACCAGTTGTCTTTTTCTTTTCTTTCTGTTCCCAAGATTAGCGTGCAATTTTGTATTTTATGA
>Frequency_2_QualityScore_FFGHHHHJJJIIIJIIJJJJIIJJJJJIJIJIJIIEGHIIJJIIJJJJIIJJIIJJJIIIJGIJIJJIIHIIIHHHHHHHFFFFEDCCEEEADE_Mismatch_1_Sense_+_Library_PoolT
AGTAACTTTGAAGTTCAATATTGCTTTTTGGCAGGTTTTCCATATTATTTCTGTAATGAAAGAAAAATGAATAGATTTACTACGGTATATGAAT
>Frequency_2_QualityScore_FEGHGHGIGGIGIHIHHIIIIGHIJIIIIIIIGHIHHHIIIEHIIJIGGGHIIIJGIIGGGHIIIIICABAEBFEGFEB=@CEEDDECAAABDB_Mismatch_0_Sense_+_Library_PoolT
CTGCCTACCAGTTGTCTTTTTCTTTTCTTTCTGTTCCCAAGATTAGCGTGCAATTTTGTATTTTATGAATTCTATATGGTTTCCAAGGGGGAGA
>Frequency_2_QualityScore_FFHGHHHIIIJJIJIIJJGIIIJJIIJIIIIJIIIIHIIJJJJJIJJGGGIHIIIJJIJIIGGHHGFFEDCD?CCDBCEEDDEEEEECDCDCEE_Mismatch_0_Sense_+_Library_PoolT
TTTATGAATTCTATATGGTTTCCAAGGGGGAGACAGTAGTAACTTTGAAGTTCAATATTGCTTTTTGGCAGGTTTTCCATATTATTTCTGTAAT
>Frequency_2_QualityScore_EEGCAFEEFGHHGHGGGIGGHCE=FGEEHGIADEGIGGIHGCGCGFDHGGEGDB=CGC9A?CEDAB=ABCCCBCEDCEECC?=A<<A??CA?AC_Mismatch_0_Sense_+_Library_PoolT
TTTCTGTTCCCAAGATTAGCGTGCAATTTTGTATTTTATGAATTCTATATGGTTTCCAAGGGGGAGACAGTAGTAACTTTGAAGTTCAATATTG
>Frequency_2_QualityScore_EFEGHHHJJJIIJIDGIIHGEHDGHGHIJGIIGHIJGIHIJJIIJGHIFHHHIHIJIGEECGIGIIIHHFFGFAEEEEE?CACCEEDEDEEDDC_Mismatch_0_Sense_+_Library_PoolT
TGCTTTTTGGCAGGTTTTCCATATTATTTCTGTAATGAAAGAAAAATGAATAGATTTACTACGTTATATGAATGAAAAACATATTTCTATGGCT
>Frequency_2_QualityScore_EC=BFEGEIIIGICHIFGIIGIGGGIIIGGHIIIIEBG5CG9EGGHFEIIIHEDFCFAEGIDEFIGHEGEGHGEEGHGEEEEECEDCCCDCEBD_Mismatch_0_Sense_+_Library_PoolT
AGTAGTAACTTTGAAGTTCAATATTGCTTTTTGGCAGGTTTTCCATATTATTTCTGTAATGAAAGAAAAATGAATAGATTTACTACGTTATATG
>Frequency_2_QualityScore_FFGHHHHJJJJJJJJIJJJHIJIIJIGIIJIJIGIIJIJIIIIJJJJIIIJIIGHIIIIGHHGFDFEEDECDDCDBCCCCCCCCDDDDECCCCD_Mismatch_0_Sense_+_Library_PoolT
CCGCTATTTACATGCAGCAGCCACGGTCTCCTGTGGCCTATATGCATAATATGTTGCAGCTGGGACACGTGCACACAGACCAATCAATTAGGTC
>Frequency_2_QualityScore_FEHHHHHJGIJJJJJIJJJJIIJIJJJIIIIJJJJIIJJJJJJJJIJIJJIIIJJJIIIHGGGGCEEEDCEEEEEDCDDDDDDCDDDCEDECDC_Mismatch_0_Sense_+_Library_PoolT
AGCCACGGTCTCCTGTGGCCTATATGCATAATATGTTGCAGCTGGGACACGTGCACACAGACCAATCAATTAGGTCACCCAACTCTGATTAAGT
>Frequency_2_QualityScore_FFHHHHHJJJJJIJHIJJJJJJJIGIIJJJIIJHIIIJJIIIIJJGIIIJJIJJIJJIHFFFFEEEEEEEEEDD??AAC@CEEEDEEDDDDDDD_Mismatch_0_Sense_+_Library_PoolT
TCCCAAGATTAGCGTGCAATTTTGTATTTTATGAATTCTATATGGTTTCCAAGGGGGAGACAGTAGTAACTTTGAAGTTCAATATTGCTTTTTG
>Frequency_2_QualityScore_FFHHHHHJJJJJIJJJJJJJJIJJJJIGHIJIIJIJJGHIJJIIJJIIIJIIIJIJJJAFHJJIIIIIHCCCDDDDCEDEEEDEEDDCCCCCCD_Mismatch_0_Sense_+_Library_PoolT
CTTTTCTTTCTGTTCCCAAGATTAGCGTGCAATTTTGTATTTTATGAATTCTATATGGTTTCCAAGGGGGAGACAGTAGTAACTTTGAAGTTCA
>Frequency_2_QualityScore_FFHHHFEIIJJGIIIJJHHIIJIIIJJIIIIGHGIIIIGIIIIIJJECECDGIJIGIIIJJGHHHFEEFCCACCCBCDEDDDEEEEEEDCCDEC_Mismatch_0_Sense_+_Library_PoolT
TTATGAATTCTATATGGTTTCCAAGGGGGAGACAGTAGTAACTTTGAAGTTCAATATTGCTTTTTGGCAGGTTTTCCATATTATTTCTGTAATG
>Frequency_2_QualityScore_EFFHGHFGGEEGGIIIIIEIGHIIEFGCECEDEGGHIGIGIIIIIIIIIIIEFFAEDGGCGHHIHFEEDHACEHEEECEDACEEEA=CCCEECC_Mismatch_0_Sense_+_Library_PoolT
CTGCATGTTCATTTTTATCTGCCTACCAGTTGTCTTTTTCTTTTCTTTCTGTTCCCAAGATTAGCGTGCAATTTTGTATTTTATGAATTCTATA
>Frequency_2_QualityScore_FFHHHHHJJJJIIIIJJJJJJJIGGIJJHIJEEGIIJIJIJIJGIIIJIGIJIJHGFFEEEBCDDEEEEEEDBACBCEEEEDDEEDDCDDDC@C_Mismatch_0_Sense_+_Library_PoolT
CCAAGATTAGCGTGCAATTTTGTATTTTATGAATTCTATATGGTTTCCAAGGGGGAGACAGTAGTAACTTTGAAGTTCAATATTGCTTTTTGGC
>Frequency_2_QualityScore_EFGHGGHIHIGIHIIJIIJJGGFEHGIIJIIHIIIIIJJJIIIIHH@DFFGGGGGGGGGGGGGFGGEFFDEEEEEEEEEEBADEDDEEDDEDED_Mismatch_0_Sense_+_Library_PoolT
GGGGAGACAGTAGTAACTTTGAAGTTCAATATTGCTTTTTGGCAGGTTTTCCATATTATTTCTGTAATGAAAGAAAAATGAATAGATTTACTAC
>Frequency_2_QualityScore_FFGHHHHJJJJJIJIJJJIIJIJJJJIIIJIJIIIJIJIJJJJIJIJJIIJIJJJIIIIIHGHGGFFFFEEEEEEEDDDDDDDDCEDEDDDEDC_Mismatch_0_Sense_+_Library_PoolT
CACGGTCTCCTGTGGCCTATATGCATAATATGTTGCAGCTGGGACACGTGCACACAGACCAATCAATTAGGTCACCCAACTCTGATTAAGTAGA
>Frequency_2_QualityScore_FFHHGHHJJJJJJIJJIIJJIGGGIIIIJJJJJJIJJIIGIIIJIJCGGIFIIIJIIJJJIIFIEHIJC@EHGGFFFEDCEECEDCEEFEDACC_Mismatch_0_Sense_+_Library_PoolT
ACACAGACCAATCAATTAGGTCACCCAACTCTGATTAAGTAGAGAGTGAGTACCAGATCATGAGTTGGTTCATGGCTGCATGTTCATTTTTATC
>Frequency_2_QualityScore_FFHHGHHJJJJGGDGIIGIFEHIIIIJJGCGDGIIIIIIIJIIIIIIIHIIIHCEGGCEFFFFFEEEEE@CCDEECCCDDCCDDDCDDCEEDCD_Mismatch_0_Sense_+_Library_PoolT
TTCCAAGGGGGAGACAGTAGTAACTTTGAAGTTCAATATTGCTTTTTGGCAGGTTTTCCATATTATTTCTGTAATGAAAGAAAAATGAATAGAT
>Frequency_2_QualityScore_EFHEEGGIIGEGIIIAGBFHIHIIGFHIGIIIA9ECGHIIIIIIIIGIEIFFIFGGE6?CEAACEDDEACCDEDCA?CACCCCCCCCCCACCCC_Mismatch_0_Sense_+_Library_PoolT
TGGTTTCCAAGGGGGAGACAGTAGTAACTTTGAAGTTCAATATTGCTTTTTGGCAGGTTTTCCATATTATTTCTGTAATGAAAGAAAAATGAAT
>Frequency_2_QualityScore_FFHHHHHJJJIJJJJJEHIJHIIGGIJFIIJJJIIIJJJIJIJIJJJJIIFEHIIIJJJHIIIJJGIJIEHGHHHGGFFFFDDEEEEEEEEEED_Mismatch_0_Sense_+_Library_PoolT
ATTGCTTTTTGGCAGGTTTTCCATATTATTTCTGTAATGAAAGAAAAATGAATAGATTTACTACGTTATATGAATGAAAAACATATTTCTATGG
>Frequency_2_QualityScore_EEHEGGEIIIIGHIGIFGHGHHIIHFGGIGIIIIIIIIEHIIIGIGFHCGGIGHGG@EIHGGIGGEGHGGECEEFFBC7=ADCDDCCDDCDDCD_Mismatch_0_Sense_+_Library_PoolT
TATGCATAATATGTTGCAGCTGGGACACGTGCACACAGACCAATCAATTAGGTCACCCAACTCTGATTAAGTAGAGAGTGAGTACCAGATCATG
>Frequency_2_QualityScore_FFHHHHHGIIIIIJJJJGIIIJJFIGGFHIJJIIIIJJEHIIJIIIIJIIIIHIHHHHGGFFFFFFEDC?ADEEEEEDEEDCDDDDDDDAC@;A_Mismatch_0_Sense_+_Library_PoolT
ATTAGCGTGCAATTTTGTATTTTATGAATTCTATATGGTTTCCAAGGGGGAGACAGTAGTAACTTTGAAGTTCAATATTGCTTTTTGGCAGGTT
>Frequency_1_QualityScore_FFHHHHHJJIJJJJJJJJEIAECIIJGIJJJJIJFHJGGJIIJGHJIIIEHIJGHHHHHFHFFFFDEEDB?@DDDDDACCBBC?CCEDDECC@C_Mismatch_0_Sense_+_Library_PoolT
GCATTCTGGGCCTCATGGAGTGATTGTTGGGAAGCCCATGGATCCCGCTATTTACATGCAGCAGCCACGGTCTCCTGTGGCCTATATGCATAAT
>Frequency_1_QualityScore_FDHHHHHJJJJHJJJJJIJJIIJJJJJJJJJJIIJJJHIJIJJJJJJJJJHHHHHHHHHFFFFFDEEDEDEEEEDDDDDDDDDDDD<CDDDDEE_Mismatch_1_Sense_+_Library_PoolT
GTGCAATTTTGTATTTTATGAATTCTATATTGTTTCCAAGGGGGAGACAGTAGTAACTTTGAAGTTCAATATTGCTTTTTGGCAGGTTTTCCAT
>Frequency_1_QualityScore_DFHHHHHJJIJJIJJJIJJJJJJHIJJIJJJJJJJJIJJIJJHIJJJIIDGIJJIJJJJJJJJJJGIEHHGHFFFFFFEEDDDDDCDDDEDDED_Mismatch_1_Sense_+_Library_PoolT
TGCACACAGACCAATCAATTAGGTCACCCAACTCTGATTAAGTAGAGAGTGAGTACCAGATCATGAGTTGGTTCATGGCTGCCTGTTCATTTTT
>Frequency_1_QualityScore_FFHHHHHHJJJGIJIIIJJHJIIGIIIJJGIJIJJJJJIGIJJJJIJIDADHIJJJGIII;FHGHHEIHIHFAB@DDDCDDDEECEEDCCCDAC_Mismatch_0_Sense_+_Library_PoolT
TTCTTTTCTTTCTGTTCCCAAGATTAGCGTGCAATTTTGTATTTTATGAATTCTATATGGTTTCCAAGGGGGAGACAGTAGTAACTTTGAAGTT
>Frequency_1_QualityScore_FFHHHHHGIIJIJJJJJJJIGIFIHIJJJJJJJJJJIJJJJJJJJJJJIHJJJJIJJJJJHFHHHGHFFFFFFCEEDEEDCDDDDDDDDDDDEC_Mismatch_0_Sense_+_Library_PoolT
ATAATATGTTGCAGCTGGGACACGTGCACACAGACCAATCAATTAGGTCACCCAACTCTGATTAAGTAGAGAGTGAGTACCAGATCATGAGTTG
>Frequency_1_QualityScore_FDFHHHHIIBGFJCHHHCFIICHHIJHFHIIJJFEFHIIJJJIGHIIJGIG=CGGIA@CEEHEHHHHHFFDCACD;ACD;ADE@CD:>BDCDCD_Mismatch_0_Sense_+_Library_PoolT
TATTTTATGAATTCTATATGGTTTCCAAGGGGGAGACAGTAGTAACTTTGAAGTTCAATATTGCTTTTTGGCAGGTTTTCCATATTATTTCTGT
>Frequency_1_QualityScore_FFHHHHHJIJIIIIIHEJJJJJCHGIIJJJIIIHIIJIIJIJJJJIJJJJIJJJIJJHIGGIHGHFHGIEGHHGFFDCFFEEEEEFEEEDDACD_Mismatch_0_Sense_+_Library_PoolT
TCATGGCTGCATGTTCATTTTTATCTGCCTACCAGTTGTCTTTTTCTTTTCTTTCTGTTCCCAAGATTAGCGTGCAATTTTGTATTTTATGAAT
>Frequency_1_QualityScore_FFHHHGHJIEHIJIGHGGCFJIJBHIGJJCHHIIIGIJJJJJJEGIEFHGCCFGGGGIE=?7ACAEEBBABBEFEDECDDDDD<CCB@C@@CDE_Mismatch_0_Sense_+_Library_PoolT
CAATTTTGTATTTTATGAATTCTATATGGTTTCCAAGGGGGAGACAGTAGTAACTTTGAAGTTCAATATTGCTTTTTGGCAGGTTTTCCATATT
>Frequency_1_QualityScore_FFHHHHHJIJJJJJGJJJJJJJJJJJIJHIGGHIJJJIIJJJIJJIJJIIHIIIHHHJJJHJJJHHHHHHFFFFB_Mismatch_2_Sense_+_Library_PoolT
AGATCATGAGTTGGTTCATGGCTGCCTGTTCATTTTTATCTGCCTACCAGTTGTCTTTTTCTTTTCTTTCTGTTA
>Frequency_1_QualityScore_FFHHHHHJIJJJJJIJJJJJHIGHIJIJJJJJJIJJJJIJIIJJJJJJJJJJJJJJJGHHHF>CDDCEECEEEEEFEEEDEDEEDCD_Mismatch_0_Sense_+_Library_PoolT
CTATATGGTTTCCAAGGGGGAGACAGTAGTAACTTTGAAGTTCAATATTGCTTTTTGGCAGGTTTTCCATATTATTTCTGTAATGAA
>Frequency_1_QualityScore_FFGHHGHJJJJJJJJJGJHIJJJJJJJJJHIJJJJGIIJJJJFHJJJIJJJJJJJJJJGIFHJJHHJHHFHHHFFFFECDEEEFEEDDDDDDDD_Mismatch_0_Sense_+_Library_PoolT
AGACCAATCAATTAGGTCACCCAACTCTGATTAAGTAGAGAGTGAGTACCAGATCATGAGTTGGTTCATGGCTGCATGTTCATTTTTATCTGCC
>Frequency_1_QualityScore_DDHHHHHHHGIGGIJGIGDHHDDEDGGIIEGGJG<?FGHGIFJIIHHEGGF4BFHIIJCHIGIJIIHCAECEFBEDECCEED>C<ABDAACD3?_Mismatch_0_Sense_+_Library_PoolT
CTCTCAGTTGGAAGCAACAGTTCTAACGCTGCTGGTGCTACTACTTCTTTCCCTTTTTATTATTTACCCAACCAGCATTCTGGGCCTCATGGAG
>Frequency_1_QualityScore_FFHHHHHJJJIJJJJJJJJJJIJJJIIJJJJJJJJGIJJJJJJJGIJJJJJJJJJJFHGJJGIJJJJHFAA@DDCEDEEEDEEDDDCCDDEEEE_Mismatch_0_Sense_+_Library_PoolT
TTTCTTTCTGTTCCCAAGATTAGCGTGCAATTTTGTATTTTATGAATTCTATATGGTTTCCAAGGGGGAGACAGTAGTAACTTTGAAGTTCAAT
>Frequency_1_QualityScore_FFHHHHHJJJJGJIJIJJJIGGJGIJJIIGIIJJIJJGIIGJJJGHJJJIIHIIHHHHFEFFFDFCCCDDEFEDDDDDDDCDBBDDDDDDDDCD_Mismatch_0_Sense_+_Library_PoolT
TTGGGAAGCCCATGGATCCCGCTATTTACATGCAGCAGCCACGGTCTCCTGTGGCCTATATGCATAATATGTTGCAGCTGGGACACGTGCACAC
>Frequency_1_QualityScore_FFHHHHHJHIJJJJJJJJJJJJJJJIJIJJJJJJJJEGIIJIHIIIJIJFHJJJIJJJJJJIIJJHHHHHHFFFFFEEEEDDDDDDDEDEDEED_Mismatch_0_Sense_+_Library_PoolT
TGCACACAGACCAATCAATTAGGTCACCCAACTCTGATTAAGTAGAGAGTGAGTACCAGATCATGAGTTGGTTCATGGCTGCATGTTCATTTTT
>Frequency_1_QualityScore_FFHHHHHJJJJJJJJIJIJJJIIHIJJJJJJJJJJIJJJJHIJJIJJJJHFGHIJIJJJJJHIFJIHFGHHFDDDBDDDDEDDDEDEEDDCCCC_Mismatch_2_Sense_+_Library_PoolT
TTTTCTTTCTTTCTGTTCCCAAGATTAGCGTGCAATTTTGTATTTTATGAATTCTATATGGTTTCCAAGGGGGAGACAGTAGTAACTTTGAAGT
>Frequency_1_QualityScore_FFHHHHHJIJJJJJJJJJJJJEHIJIJIJJJJIJJJJJIIJJIJIIJJJJJJJJIHIJJJJJIJJJJJJEHEHHHHFFFFFFEEEEDDDDEEFF_Mismatch_1_Sense_+_Library_PoolT
TCAATATTGCTTTTTGGCAGGTTTTCCATATTATTTCTGTAATGAAAGAAAAATGAATAGATTTACTACGGTATATGAATGAAAAACATATTTC
>Frequency_1_QualityScore_FFFHDHFHIEHGIDHIJJIIGIHGIJIIEHIGHIIIGIJJJJIIIEFHIJIJE@GEHHIJFHHHHGFFFFFFEEEEFECACDDDDDDDCDCEED_Mismatch_0_Sense_+_Library_PoolT
CTACATCTTCTCTCTCAGTTGGAAGCAACAGTTCTAACGCTGCTGGTGCTACTACTTCTTTCCCTTTTTATTATTTACCCAACCAGCATTCTGG
>Frequency_1_QualityScore_FFHHGDDFGIIJJJIJJJIJJICEHIIJIJIJJJJIJIJJJIJJJGIGIIIJJJI_Mismatch_0_Sense_+_Library_PoolT
AAATGAATAGATTTACTACGTTATATGAATGAAAAACATATTTCTATGGCTTTCA
>Frequency_1_QualityScore_FFHHHHHJIJIJHHCGFIIIGGIJJGHIJJJIJJJGGHIIJJJHIJJJIJIJJJIJIJIJJHGGBEFEEEEECDDDDCCCEEDDDCCD@DEDDC_Mismatch_1_Sense_+_Library_PoolT
TGGGCCTCATGGAGTGATTGTTGGGAAGCCCATGGATCCCTCTATTTACATGCAGCAGCCACGGTCTCCTGTGGCCTATATGCATAATATGTTG
>Frequency_1_QualityScore_FFHHHHHJJJJJJJJJJGJJIJJJIJJJJJIJJJJJIJJJJGIGHJJJJJJIJJJJIJJGIIIJJGIJHEHHHHFFDFEEEEEEEFEDDDDDED_Mismatch_0_Sense_+_Library_PoolT
CAGACCAATCAATTAGGTCACCCAACTCTGATTAAGTAGAGAGTGAGTACCAGATCATGAGTTGGTTCATGGCTGCATGTTCATTTTTATCTGC
>Frequency_1_QualityScore_DFHHHHHJJIEHIIJIHHFIIIGIJJJJEIIJJIJJIIHIIJJJJJJJJJJJJJIJCFBGHIJIJJIIJHIDHEHHHHHFDFBCEFCCEDCDCA_Mismatch_0_Sense_+_Library_PoolT
TGAGTACCAGATCATGAGTTGGTTCATGGCTGCATGTTCATTTTTATCTGCCTACCAGTTGTCTTTTTCTTTTCTTTCTGTTCCCAAGATTAGC
>Frequency_1_QualityScore_FFDFDHFIHIGIIIIIJJIGIJF@FGIIIJJIJJJJJIIJGGEIIJJIGIIGHHIJEDGIG_Mismatch_2_Sense_+_Library_PoolT
AAAAATGAATAGATTTACTACGGTATATGAATGAAAAACATATTTCTATGGCTTTCACTCA
>Frequency_1_QualityScore_ADFHHHGJGGGFIIHAF@EHGHICHHIJIIJJJHIGGIIJJEIEGHIJEHJIJIJIJJJJJJIFGIIGIHC@H@DD@DFFEEE>CCCDDDDDDD_Mismatch_0_Sense_+_Library_PoolT
TGATTAAGTAGAGAGTGAGTACCAGATCATGAGTTGGTTCATGGCTGCATGTTCATTTTTATCTGCCTACCAGTTGTCTTTTTCTTTTCTTTCT
>Frequency_1_QualityScore_FEFHHHHJJJJJJHIJJJJJJJJJJHIFHJJJJJJJJJJJJJJHHHIJJJJJJJJJJJJJHHFFFFD@C@BCDEEDDEFEEEEEDEEEEDDDDD_Mismatch_0_Sense_+_Library_PoolT
GAATTCTATATGGTTTCCAAGGGGGAGACAGTAGTAACTTTGAAGTTCAATATTGCTTTTTGGCAGGTTTTCCATATTATTTCTGTAATGAAAG
>Frequency_1_QualityScore_FFHHGHHIIJJJJJIJJJJJJJJIJJGJJIIJGIJJJJJJJHIJIIIJIJJIHIIJJIJJHHHIHHHHCAHF@DFFFDDEDDDDDDBDDDCDDE_Mismatch_0_Sense_+_Library_PoolT
CCAGTTGTCTTTTTCTTTTCTTTCTGTTCCCAAGATTAGCGTGCAATTTTGTATTTTATGAATTCTATATGGTTTCCAAGGGGGAGACAGTAGT
>Frequency_1_QualityScore_FFHHHHHJJJJJIJJJIJJIIJJJJJJJJJJJJJIJJJJJJJJJJJGIJJIGBCGIJJHJJJGIEHHHEEFFFCCEEEDDD=@CCDDDEDDDDC_Mismatch_0_Sense_+_Library_PoolT
ACTTCTTTCCCTTTTTATTATTTACCCAACCAGCATTCTGGGCCTCATGGAGTGATTGTTGGGAAGCCCATGGATCCCGCTATTTACATGCAGC
>Frequency_1_QualityScore_FFHHHHHJJJJJJJJJIJIJJJFHIJHIJJIJJJJJJJJJIIIJJIIJJJJJJJIJFGHIIJIJJJJJIHIHHHHHFFFFFFFEDEEDDDDEEF_Mismatch_0_Sense_+_Library_PoolT
TTCAATATTGCTTTTTGGCAGGTTTTCCATATTATTTCTGTAATGAAAGAAAAATGAATAGATTTACTACGTTATATGAATGAAAAACATATTT
>Frequency_1_QualityScore_FFHHHHHFHIJJJJJJJJIJJJJJJIIJJJJJJJJJJJJJJJJJJJJJJJJJJJJJIIJJJJJIJJJIHHHHFFFFFFEEEEEECDDDCDCDDD_Mismatch_0_Sense_+_Library_PoolT
TGGCAGGTTTTCCATATTATTTCTGTAATGAAAGAAAAATGAATAGATTTACTACGTTATATGAATGAAAAACATATTTCTATGGCTTTCACTC
>Frequency_1_QualityScore_DD<CDD:CE@EEFEAEAA0?DDDIIIIBDADEIE>**/===<=BCEII<AA>AC6ACA5=6;A=A@@@;;>3>>ADDAD>;5>:>::(,5<<<A_Mismatch_0_Sense_+_Library_PoolT
ATATGGTTTCCAAGGGGGAGACAGTAGTAACTTTGAAGTTCAATATTGCTTTTTGGCAGGTTTTCCATATTATTTCTGTAATGAAAGAAAAATG
>Frequency_1_QualityScore_FFHHHHHJJJJJJJJJJJJJJJJJJJJJJJJJJJIIJJJJJJJJJJJJJJJJJJJJHGIIJJJJJJIJIEHHHFFDFFFEEADEDFEEDCCDEE_Mismatch_0_Sense_+_Library_PoolT
CATGGCTGCATGTTCATTTTTATCTGCCTACCAGTTGTCTTTTTCTTTTCTTTCTGTTCCCAAGATTAGCGTGCAATTTTGTATTTTATGAATT
>Frequency_1_QualityScore_FFHHHHHIIBGHIJJJGHIJJHIJJIJGIIJJJIGIIIJIJJJHIIIIIJJJJJIJJJJHJJHGHGIIHDHHHGHEHFFD;BDDDB?@=?CCAD_Mismatch_0_Sense_+_Library_PoolT
TACCAGTTGTCTTTTTCTTTTCTTTCTGTTCCCAAGATTAGCGTGCAATTTTGTATTTTATGAATTCTATATGGTTTCCAAGGGGGAGACAGTA
>Frequency_1_QualityScore_FFHHHHHIJJJJJJJJJJJJEIJGIIIJJJJJJJJHHJJJJJJJJJIJJJJJJJJJJIJIJJJIJIHIJIHHHHHHHFFFFFCFEEEEEDEED>_Mismatch_0_Sense_+_Library_PoolT
ATGTTCATTTTTATCTGCCTACCAGTTGTCTTTTTCTTTTCTTTCTGTTCCCAAGATTAGCGTGCAATTTTGTATTTTATGAATTCTATATGGT
>Frequency_1_QualityScore_FFHHHHHJJJJIJJIJIJJJJJIJJJJJIJJJJJJHIJJJIIIJIJJJIJIIIJJJJJJJJJIHHHHFFFFDFEDEEEEEDDDDCDDCCDDDDD_Mismatch_0_Sense_+_Library_PoolT
GGCCTATATGCATAATATGTTGCAGCTGGGACACGTGCACACAGACCAATCAATTAGGTCACCCAACTCTGATTAAGTAGAGAGTGAGTACCAG
>Frequency_1_QualityScore_FFHHHHHJJJJJJJJJJJJIJJJJJJJJJJJJJJJJIJJJJJJIJJJJJJJJJJIJJJHIJJIJJJIJGCHFHHGHHHCEFFFFFEEDE@CBDD_Mismatch_0_Sense_+_Library_PoolT
TCATTTTTATCTGCCTACCAGTTGTCTTTTTCTTTTCTTTCTGTTCCCAAGATTAGCGTGCAATTTTGTATTTTATGAATTCTATATGGTTTCC
>Frequency_1_QualityScore_FFHHHHFJGGGIHIJJIIIIIIJIFHGIJJHIJJJIIJIJJJJJIJGIJJJJJFIIJJIJIIJIGGGHHHFHHFFFFFFEEDEEEEDDECCAA>_Mismatch_0_Sense_+_Library_PoolT
GTAGAGAGTGAGTACCAGATCATGAGTTGGTTCATGGCTGCATGTTCATTTTTATCTGCCTACCAGTTGTCTTTTTCTTTTCTTTCTGTTCCCA
>Frequency_1_QualityScore_DFFHHHHGHHJJJJGIFHHIJIJHGIJIJJJIIJJIJIJJJIIIE_Mismatch_1_Sense_+_Library_PoolT
AGATTTACTACGTTATATGAATGAAAAACATATTTCTATGGCTTA
>Frequency_1_QualityScore_FFHHFFHGJIIIGIHHHJJIJFIIICHHIJHHIJIJIIIIHJJGGIHIIIIGIJGGGHIGAEHFHFHHGCFFFDCEEDDACCDDDDDCDEEEFE_Mismatch_0_Sense_+_Library_PoolT
TTTGTATTTTATGAATTCTATATGGTTTCCAAGGGGGAGACAGTAGTAACTTTGAAGTTCAATATTGCTTTTTGGCAGGTTTTCCATATTATTT
>Frequency_1_QualityScore_DEHHDHHIIIIEHIIIIBHHGAHIGFIIHHIIAFBFHIIGGAGIIIIIIIICGIHIGGIIBHGCGIIIGAEEACHFFCCBBEAACDEEEDEDDC_Mismatch_1_Sense_+_Library_PoolT
TATTGCTTTTTGGCAGGTTTTCCATATTATTTCTGTAATGAAAGAAAAATGAATAGATTTACTACGGTATATGAATGAAAAACATATTTCTATG
>Frequency_1_QualityScore_FFHHHHHJJJJJJJJEIBGHIIIFHIJJIIJJJJJJGJJJJJJJIJJJJJIIJJGIJGFHADFEDDDCB>CDDDDDDDDDCCCDDDEEDCDADE_Mismatch_0_Sense_+_Library_PoolT
TTCTGGGCCTCATGGAGTGATTGTTGGGAAGCCCATGGATCCCGCTATTTACATGCAGCAGCCACGGTCTCCTGTGGCCTATATGCATAATATG
>Frequency_1_QualityScore_FFHHHHGJJJJIIJHIJJJJJIIJJJJJJJJJJJJIIIJJJJJJJIJJJJJIIIGIIJIJGGGHFFFFDEDEECCDEDDDDDDCABDDDDDDDC_Mismatch_1_Sense_+_Library_PoolT
AGCAGCAGCCACGGTCTCCTGTGGCCTATATGCATAATATGTTGCAGCTGGGACACGTGCACACAGACCAATCAATTAGGTCACCCAACTCTGA
>Frequency_1_QualityScore_DDHDHDF)@EEDGDHI@EHIICHIGI9:@EFFEFHIIIIIIIEFBGFB@G<A6CAECEHEEEE>@@D@..6>CCEEECDDCCC@:AB?CC?_Mismatch_0_Sense_+_Library_PoolT
ATTAGCGTGCAATTTTGTATTTTATGAATTCTATATGGTTTCCAAGGGGGAGACAGTAGTAACTTTGAAGTTCAATATTGCTTTTTGGCAG
>Frequency_1_QualityScore_FFHHHHHJJJJJJJJJJJJJJJIIIJJHGIJIJJJJFJIIJJIHJIJJJJJIJJJJIIJIGHHHHHHHFFFFFDDDDDCADDCCDDEDDC>@:A_Mismatch_0_Sense_+_Library_PoolT
TCTCCTGTGGCCTATATGCATAATATGTTGCAGCTGGGACACGTGCACACAGACCAATCAATTAGGTCACCCAACTCTGATTAAGTAGAGAGTG
>Frequency_1_QualityScore_FFGFHHGJGHHIJJJJJIJHIJJJJGHJJJJIJGHIIJJJJIGHJJJJJJIJJJIJIJJIJIIJIIIJJHIFHHHFHED_Mismatch_2_Sense_+_Library_PoolT
GAGTGAGTACCAGATCATGAGTTGGTTCATGGCTGCATGTTCATTTTTATCTGCCTACCAGTTGTCTTTTTCTTTTCGA
>Frequency_1_QualityScore_FFHFHHHJJEHGIGGIICGHJJJJIIIIJJIJFHIJIFGGIIIGJJIIJCHIIIJEGGGFHIIIJGGHIEEHHHHHFFCEFFFEEEDDEDCDDD_Mismatch_1_Sense_+_Library_PoolT
TTCATTTTTATCTGCCTACCAGTTGTCTTTTTCTTTTCTTTCTGTTCCCAATATTAGCGTGCAATTTTGTATTTTATGAATTCTATATGGTTTC
>Frequency_1_QualityScore_FFHHHHHJJHIIIJJJJJJJJJJJJJGGIGHIHJIJJJJJJJJJJJJJHHH;CFFFEEFEEEEEFEEEDEEEEDACDDDDDDDDDDDEEDDCDD_Mismatch_0_Sense_+_Library_PoolT
CCAAGGGGGAGACAGTAGTAACTTTGAAGTTCAATATTGCTTTTTGGCAGGTTTTCCATATTATTTCTGTAATGAAAGAAAAATGAATAGATTT
>Frequency_1_QualityScore_FDFHHHHJJJJJFAFJHIIIJJJJJJJJJJJJJJJJJ?FHIGIIJJIJICIIIJJJJJIIGHHIIJJJJEH?CHHHHGFFFFFEEDEEEDEEEE_Mismatch_0_Sense_+_Library_PoolT
GTAGTAACTTTGAAGTTCAATATTGCTTTTTGGCAGGTTTTCCATATTATTTCTGTAATGAAAGAAAAATGAATAGATTTACTACGTTATATGA
>Frequency_1_QualityScore_FFHHHHHJJJJJJJJJJJJJJJJJJJJGHIJJJJJJJJJJJJJIHIJGJJIJJIJJIJJIJHHHHHHFFFFDDEAC@CDDDDDDDDDDDDDDDD_Mismatch_0_Sense_+_Library_PoolT
TGCATAATATGTTGCAGCTGGGACACGTGCACACAGACCAATCAATTAGGTCACCCAACTCTGATTAAGTAGAGAGTGAGTACCAGATCATGAG
>Frequency_1_QualityScore_FFHHHHDGIJJJIIIJJIIGGFGHGIJJJJJJIIHIIJIJDHHJJJIFHHJFHGGIIJJIJJIJJHIFHHCEFFFFBEDDDDDDDDADDEDDBD_Mismatch_1_Sense_+_Library_PoolT
CACACAGACCAATCAATTAGGTCACCCAACTCTGATTAAGTAGAGAGTGAGTACCAGATCATGAGTTGGTTCATGGCTGCCTGTTCATTTTTAT
>Frequency_1_QualityScore_DDFHHHHJJJJJHHHIIIEIJJJIBHIJIIGGGFIJEHIHIIIJJIJIJEIIJG=BDHIHGHHHGHEFFCFFD?EDDD;ACD_Mismatch_1_Sense_+_Library_PoolT
TTGTATTTTATGAATTCTATATGGTTTCCAAGGGGGAGACAGTAGTAACTTTGAAGTTCAATATTGCTTTTTGGCAGGTTTA
>Frequency_1_QualityScore_FFHHGHHJJIJJIIJJJJGIJJJJHIJJJIIIJJJJIJHIJJIJJJIJJJJJJ@=@GGIJJHHHHHHHFCDFDDEEDD=CCBDDD_Mismatch_0_Sense_+_Library_PoolT
TTGTATTTTATGAATTCTATATGGTTTCCAAGGGGGAGACAGTAGTAACTTTGAAGTTCAATATTGCTTTTTGGCAGGTTTTCCA
>Frequency_1_QualityScore_8BBFDF?FBHIHAAGGHHHCEFGIEGGCBD>GGHGBHCD>GGGCGCGIIIDBC;CE@DE=ECC=>;B=;;;>;>C5;AA>@@(((89?CC_Mismatch_0_Sense_+_Library_PoolT
GCAGCAGCCACGGTCTCCTGTGGCCTATATGCATAATATGTTGCAGCTGGGACACGTGCACACAGACCAATCAATTAGGTCACCCAACTC
>Frequency_1_QualityScore_FFHHHHHJJIIIIJJJJJJJJJJHIIJJHHJJJJJJJJJJJIJJJIIJIJJIJJJJJJJJJHGHAHECB@DFEFECCCCDDCDDCDD?CCCDDC_Mismatch_0_Sense_+_Library_PoolT
ATGCATAATATGTTGCAGCTGGGACACGTGCACACAGACCAATCAATTAGGTCACCCAACTCTGATTAAGTAGAGAGTGAGTACCAGATCATGA
>Frequency_1_QualityScore_FFHHHHHJJIIJJJJJJJJJJJJIIJJJIIJHIJJJJJJJJJJIJJJJJJIJJJJJFGIJIGHIJIHHEEDFFFFFEEEEEEEECDEEDEDEEE_Mismatch_0_Sense_+_Library_PoolT
TGCATGTTCATTTTTATCTGCCTACCAGTTGTCTTTTTCTTTTCTTTCTGTTCCCAAGATTAGCGTGCAATTTTGTATTTTATGAATTCTATAT
>Frequency_1_QualityScore_FFF?HFHHIJIGJJIJIGEHHGEEFDECHIJJIIJEDGHCIIIJG@FH;@EHGHEEE@DEEFEEEEEACACDCDCDC>5;@:AACCCCDDDDB@_Mismatch_0_Sense_+_Library_PoolT
GTGATTGTTGGGAAGCCCATGGATCCCGCTATTTACATGCAGCAGCCACGGTCTCCTGTGGCCTATATGCATAATATGTTGCAGCTGGGACACG
>Frequency_1_QualityScore_D:C?74AFBGFIHIE?::FFH9<<41@FFE@@D?DBB@BFEFIII@GD:DBDFF=CDAFFIA_Mismatch_0_Sense_+_Library_PoolT
GTTTTCCATATTATTTCTGTAATGAAAGAAAAATGAATAGATTTACTACGTTATATGAATGA
>Frequency_1_QualityScore_FFHHHHHJJIJJJJIJJJJJJJIJHIJJJIJJJJGIJJJJIJJIGIIJJJJJJJJJJJJJIIIIJJHFDDBCDCDDEDDDEEDDDDDDDE_Mismatch_1_Sense_+_Library_PoolT
TTCTTTCTGTTCCCAAGATTAGCGTGCAATTTTGTATTTTATGAATTCTATATGGTTTCCAAGGGGGAGACAGTAGTAACTTTGAAGTTA
>Frequency_1_QualityScore_D>FFDFHIIEBFIHIEBHIGGIGCE:FGG>DFHIGGH_Mismatch_0_Sense_+_Library_PoolT
TTTCTTTCTGTTCCCAAGATTAGCGTGCAATTTTGTA
>Frequency_1_QualityScore_FFHHHHHJJJJEIIJIHGIJJJJGHHHJJIIJIJJJJJJJ?8BFGIGIJIJJJJJJJJJHGGHFF;AEDCEE_Mismatch_1_Sense_+_Library_PoolT
TTTCTATATGGTTTCCAAGGGGGAGACAGTAGTAACTTTGAAGTTCAATATTGCTTTTTGGCAGGTTTTCCA
>Frequency_1_QualityScore_FFHHHFHIJJJJJIIJJJJJJJJJJJJJIJIIIJJJJJIJJGJJIIIIIHIJII@FHIHIJJJJHHHGHHDEFDFFDDEEEDDDDDDCDDDEDD_Mismatch_0_Sense_+_Library_PoolT
ACACGTGCACACAGACCAATCAATTAGGTCACCCAACTCTGATTAAGTAGAGAGTGAGTACCAGATCATGAGTTGGTTCATGGCTGCATGTTCA
>Frequency_1_QualityScore_?DAAFFDGGII:CFDEHGIEA>FEFHGGIEEGIIDFGHIIA;@G>FHI@GAGEHEHFHDEE@EEC;;@>AC?ACCCFAC@CCC<CCCDCC??@B_Mismatch_1_Sense_+_Library_PoolT
AGCTGGGACACGTGCACACAGACCAATCAATTAGGTCACCCAACTCTGATTAAGTAGAGAGTGAGTACCAGATCATGAGTTTGTTCATGGCTGC
>Frequency_1_QualityScore_FFHHHHHJJJJJJJIJJFHJJJJGIIJJJJJJJJJIGHIJIIIJJJJJJJJJIIJJIJIJHIJJJJGHHEHEHFFFFFFEDEDDDDEDFEEDDE_Mismatch_0_Sense_+_Library_PoolT
TATTGCTTTTTGGCAGGTTTTCCATATTATTTCTGTAATGAAAGAAAAATGAATAGATTTACTACGTTATATGAATGAAAAACATATTTCTATG
>Frequency_1_QualityScore_FFGHHBAFHHIJJHFHIJJJJJJJJJJCHICGIIJJIJJJJGJJJJJJHGHIIGHJJFIJJJJJECHIHGFHHGHFDEFEEEDEEFACCDC_Mismatch_0_Sense_+_Library_PoolT
CTTTGAAGTTCAATATTGCTTTTTGGCAGGTTTTCCATATTATTTCTGTAATGAAAGAAAAATGAATAGATTTACTACGTTATATGAATGA
>Frequency_1_QualityScore_FFFHHHHIGGHIJIHIGGGIIJGIJGIHIJGIJIIJIHIGHGIJJIJJIIIJGJIIIIIJIIIIEHHHFFFFFFEDEEFEFEDCDEDCEEEEDD_Mismatch_0_Sense_+_Library_PoolT
GCATGTTCATTTTTATCTGCCTACCAGTTGTCTTTTTCTTTTCTTTCTGTTCCCAAGATTAGCGTGCAATTTTGTATTTTATGAATTCTATATG
>Frequency_1_QualityScore_DFHHHGA2AFHIJJIJJJJJJJJJIJJHIJJDHHIIJJ_Mismatch_0_Sense_+_Library_PoolT
ACTTTGAAGTTCAATATTGCTTTTTGGCAGGTTTTCCA
>Frequency_1_QualityScore_DDA,=42:CFFFHFIFEAD?<F??AFFFEFECEI<??B?GE?F;9?@DFF*=))88.=@F\.)(.66=?@3;;3>(5>:98A:B@5>>:>:A88_Mismatch_0_Sense_+_Library_PoolT
TTCTTTCCCTTTTTATTATTTACCCAACCAGCATTCTGGGCCTCATGGAGTGATTGTTGGGAAGCCCATGGATCCCGCTATTTACATGCAGCAG
>Frequency_1_QualityScore_FFHHHHHJIJJJJIJJIJIIJIJJHJJJIJJJJIJJHIJIIIJIJIIJJJJGIJJGIIJJJHIIJHGFGEHHFFFFFFFFEC@CBECDCCBBDD_Mismatch_0_Sense_+_Library_PoolT
TATCTGCCTACCAGTTGTCTTTTTCTTTTCTTTCTGTTCCCAAGATTAGCGTGCAATTTTGTATTTTATGAATTCTATATGGTTTCCAAGGGGG
>Frequency_1_QualityScore_FFHHHHHJHGHJIIIGIIJJJJGIGIJIFHGFDGHIIEI?F9EHEGHIGJIIGJIJJIIIJJIHHHHHFDEFFDCCCCDEEEEEDDDDCCACCD_Mismatch_0_Sense_+_Library_PoolT
GACCAATCAATTAGGTCACCCAACTCTGATTAAGTAGAGAGTGAGTACCAGATCATGAGTTGGTTCATGGCTGCATGTTCATTTTTATCTGCCT
>Frequency_1_QualityScore_FFHFHHHGGGIJJJJJGIIIIIFHGHJIIGHGHHEHIGIGIJIHIDGDHGIGHIJIGIGGJIGCEDEEFEEEEHFDFFEFEC>CC@C5@CACCD_Mismatch_0_Sense_+_Library_PoolT
AGGTCACCCAACTCTGATTAAGTAGAGAGTGAGTACCAGATCATGAGTTGGTTCATGGCTGCATGTTCATTTTTATCTGCCTACCAGTTGTCTT
>Frequency_1_QualityScore_FFHFHHHJIJJJJJJJJJJJIIJIJIJIJJJJJJJJJIIJJJJJIJJJIJJJJGHEFHIIIJJIJJIIJHHGHHGHHFFFFFEEEEE_Mismatch_1_Sense_+_Library_PoolT
AGGTTTTCCATATTATTTCTGTAATGAAAGAAAAATGAATAGATTTACTACGGTATATGAATGAAAAACATATTTCTATGGCTTTCA
>Frequency_1_QualityScore_FFHHHHHJJJJJJIJJJJJJHJJIJJJJIEIJJJJJJJJJJJJJJJJJJJGIJJGIFECGIIHIJJHGGHFFFFEEEEEEDDDDDBDDEDDCDD_Mismatch_0_Sense_+_Library_PoolT
TACTACTTCTTTCCCTTTTTATTATTTACCCAACCAGCATTCTGGGCCTCATGGAGTGATTGTTGGGAAGCCCATGGATCCCGCTATTTACATG
>Frequency_1_QualityScore_DFHGHHH<EAGHIEHIJJIFIIJIHIGIIGIJIGIJGJIJJFJJIIHGIJIIGCHGFFFDDEEEEECDDDCDDEFDECC>CDFEDEDDDCDDCC_Mismatch_0_Sense_+_Library_PoolT
CATGGAGTGATTGTTGGGAAGCCCATGGATCCCGCTATTTACATGCAGCAGCCACGGTCTCCTGTGGCCTATATGCATAATATGTTGCAGCTGG
>Frequency_1_QualityScore_EFHHHHGIJJJJJJJJJJJJJJGHJJIJJJJJJJJJJJJJJIJJJJJJJJJJJJJJJIJJJJJJJIJJIGHHEHFFFFFFFDEEDEDDDDDEEE_Mismatch_1_Sense_+_Library_PoolT
TTCAATATTGCTTTTTGGCAGGTTTTCCATATTATTTCTGTAATGAAAGAAAAATGAATAGATTTACTACGGTATATGAATGAAAAACATATTT
>Frequency_1_QualityScore_FFHGHHDHHIGIEHIHHIHIHHEHIIIJJECBGEFHHIIIIIIJGIJJJJIIIJIIJIIIJIIIIJIGGIHIJGGGEH@_Mismatch_0_Sense_+_Library_PoolT
CATATTATTTCTGTAATGAAAGAAAAATGAATAGATTTACTACGTTATATGAATGAAAAACATATTTCTATGGCTTTCA
>Frequency_1_QualityScore_FFHHHHHJJJJJJJJIIJJEFHHHIJJJJJJIJJHIJJIJJJJJJIJIJJJJJJJJJJJJIJJJJJJJJ_Mismatch_0_Sense_+_Library_PoolT
CTGTAATGAAAGAAAAATGAATAGATTTACTACGTTATATGAATGAAAAACATATTTCTATGGCTTTCA
>Frequency_1_QualityScore_FFHHHHHJIJJJJJJJJJHJIJGHIJJJIIJJJJIIJHFGIJJIJJIJJGHJJJGIIJIJHFDDDEDDEDFEEDEEDDCDDDDEEEEEDEEDDD_Mismatch_0_Sense_+_Library_PoolT
CTGTTCCCAAGATTAGCGTGCAATTTTGTATTTTATGAATTCTATATGGTTTCCAAGGGGGAGACAGTAGTAACTTTGAAGTTCAATATTGCTT
>Frequency_1_QualityScore_ADDFHDBAFEAFHIIIGCGIDAFHHIIHGABFHIEBEDGCGGE9*?DDFFHIGAH>FFHGIE_Mismatch_1_Sense_+_Library_PoolT
GAGACAGTAGTAACTTTGAAGTTCAATATTGCTTTTTGGCAGGTTTTCCATATTATTTCTGA
>Frequency_1_QualityScore_FFHHHHHJHIJGIJJJJJHHIIJJGIJHHIIJJJJJJJJHIIJJJIIJJIIGIHHHHFFFFFFFFEEE@CCECEDEDEDEEDDDDDDDDDCDD_Mismatch_0_Sense_+_Library_PoolT
GATTAGCGTGCAATTTTGTATTTTATGAATTCTATATGGTTTCCAAGGGGGAGACAGTAGTAACTTTGAAGTTCAATATTGCTTTTTGGCAGG
>Frequency_1_QualityScore_FFHHHHHJIJJJJJJJJJJJJJJJJJJJJJJJJIJJJJJJJIJJJJJJJJIJJJJIJCGGHHHHHHHFFCEFECECEEDBDDDEDDDDDDDDDD_Mismatch_0_Sense_+_Library_PoolT
GGGACACGTGCACACAGACCAATCAATTAGGTCACCCAACTCTGATTAAGTAGAGAGTGAGTACCAGATCATGAGTTGGTTCATGGCTGCATGT
>Frequency_1_QualityScore_FFHHHHHJJJJJIJJJGIFGGIIIJJJJJIJJIJJJJJIGIJJJJJJGIJJEHIJJJGFHGHFFFFDDD?BDDDDDDDDDDDDDDFDEEDDDEE_Mismatch_0_Sense_+_Library_PoolT
ATTCTGGGCCTCATGGAGTGATTGTTGGGAAGCCCATGGATCCCGCTATTTACATGCAGCAGCCACGGTCTCCTGTGGCCTATATGCATAATAT
>Frequency_1_QualityScore_FFHHHHHJJIIIJJJJJJJJIJ:EGIDHIJGJJJJJJIIJHGIJJIIJJIJJIJIIJJJJIJGDHCHIHD_Mismatch_0_Sense_+_Library_PoolT
TTCAATATTGCTTTTTGGCAGGTTTTCCATATTATTTCTGTAATGAAAGAAAAATGAATAGATTTACTAC
>Frequency_1_QualityScore_FFHGHHHIJJJIIIIIIGGHIJJGHJJJHIJJJIJHGHIJIJJJJJIIIIIJGIAHIIIIGIHGHHHHHEFEEFFFEFEEC;@?CDDCDDDDDB_Mismatch_0_Sense_+_Library_PoolT
ATCTGCCTACCAGTTGTCTTTTTCTTTTCTTTCTGTTCCCAAGATTAGCGTGCAATTTTGTATTTTATGAATTCTATATGGTTTCCAAGGGGGA
>Frequency_1_QualityScore_DDHHHGFHGHJJJEHJJIGHIJCHHHIEHGFGHGJJIIIJJJJJIJIHIHFAGIIIIJJE8@FHIJJIIGGDEHEEE_Mismatch_0_Sense_+_Library_PoolT
CAGTTGTCTTTTTCTTTTCTTTCTGTTCCCAAGATTAGCGTGCAATTTTGTATTTTATGAATTCTATATGGTTTCCA
>Frequency_1_QualityScore_FEHHHHHIFGIHIIJIIIIIIGIJGIHIIIIIIIIJJJIIJJJJCGIIHIJJJIJIJIJJJJJJHHHHHADDFFDDEEDDDECDCDDFDCCCB>_Mismatch_0_Sense_+_Library_PoolT
GTCTCCTGTGGCCTATATGCATAATATGTTGCAGCTGGGACACGTGCACACAGACCAATCAATTAGGTCACCCAACTCTGATTAAGTAGAGAGT
>Frequency_1_QualityScore_FFHHHHHJJIJJJJJJJJJIJJJIJIJJJIJJJJJIJIGIJJIJIIIIIJJJJJJJJJJJJIJJJJJJHHHHHFFFDDEEEDDDDDDDDDDDDC_Mismatch_0_Sense_+_Library_PoolT
CTCTCTCAGTTGGAAGCAACAGTTCTAACGCTGCTGGTGCTACTACTTCTTTCCCTTTTTATTATTTACCCAACCAGCATTCTGGGCCTCATGG
>Frequency_1_QualityScore_FFGGHHHJJJJJJJJJJJIIIIJJJJJJHIJJJJIIIFFFGIJIJIIJJFHIGIHEHJJIJHFBDEECDCFEEDEEDDDDDDDEEEDEDEEDDD_Mismatch_1_Sense_+_Library_PoolT
CTGTTCCCAAGATTAGCGTGCAATTTTGTATTTTATGAATTCTATATGGTTTCCAAGGGGGAGACAGTAGTAACTTTTAAGTTCAATATTGCTT
>Frequency_1_QualityScore_BD,22,ACE,A4A@9FCEB,3<CEEDDD@@1BC@C>@CC9=;@C7=AC>ACDDDA@;);?DA;99((,355:<>:>>AA>BD34:>:4>AB3::_Mismatch_2_Sense_+_Library_PoolT
ATGATTTCTATATGGTTTCCGAGGGGGAGACAGTAGTAACTTTGAAGTTCAATATTGCTTTTTGGCAGGTTTTCCATATTATTTCTGTAATGAA
>Frequency_1_QualityScore_FFHHHHHIJJJJJJJJJJGJHIJHIJJJJJJJJIJJJJJJJJJJJJIJHIJJJJJJJJIJJHHFHEHHFCCDCEEECCEEDDDDDDDDDDCDDD_Mismatch_0_Sense_+_Library_PoolT
TAATATGTTGCAGCTGGGACACGTGCACACAGACCAATCAATTAGGTCACCCAACTCTGATTAAGTAGAGAGTGAGTACCAGATCATGAGTTGG
>Frequency_1_QualityScore_FFHHHHHJJJJJJJJJIJJJJHIJJJJJJJJHIJJJJJJJIGIIJJJJJJJJHIJJJHGJJJJHFFDDEECDDCDFDEEDDDDDDDEE_Mismatch_0_Sense_+_Library_PoolT
TTTCTGTTCCCAAGATTAGCGTGCAATTTTGTATTTTATGAATTCTATATGGTTTCCAAGGGGGAGACAGTAGTAACTTTGAAGTTCA
>Frequency_1_QualityScore_FFHHHHHJJJJJFHIJIJFGHIJGIJJJJJIIJIJGIJJIJJJJJIIJJJHIIJJJJJJJJJJ_Mismatch_1_Sense_+_Library_PoolT
CTTTTTGGCAGGTTTTCCATATTATTTCTGTAATGAAAGAAAAATGAATAGATTTACTACGTA
>Frequency_1_QualityScore_FFHFFHHGIJFHHHIJFHFHGHIIHJGIHIGIFIIGIIIJJHJJIIJCHHIGIIGHIIJJIIHIIJGIJIHHHHHH?CBEEFEEEEDABBDDDD_Mismatch_0_Sense_+_Library_PoolT
CCAGATCATGAGTTGGTTCATGGCTGCATGTTCATTTTTATCTGCCTACCAGTTGTCTTTTTCTTTTCTTTCTGTTCCCAAGATTAGCGTGCAA
>Frequency_1_QualityScore_FFHHBFHGHIJJGIIJIGIIEGFFIGHGIFGHGGGEHGGGBFCHIGHIIGBCGHIIIAEDHEEEHEFFC8;>@>CCCCDD@CBDABDDD@@B@D_Mismatch_0_Sense_+_Library_PoolT
TTTTATTATTTACCCAACCAGCATTCTGGGCCTCATGGAGTGATTGTTGGGAAGCCCATGGATCCCGCTATTTACATGCAGCAGCCACGGTCTC
>Frequency_1_QualityScore_FFHHHFHJGHIIIIJIJIIJIJGFHIJJJJIJJJJIIGJJIJJJIBDD?DGDC@F_Mismatch_1_Sense_+_Library_PoolT
GAAAAATGAATAGATTTACTACGTTATATGAATGAAAAACATATTTCTATGGCTA
>Frequency_1_QualityScore_FFHFFFHJJJIGIIIIJJ@GHGIJHIJJCFIIJJJFGIJIIJHIGIIIGHAGHJIIEEHHHH;AEFDFFDEEDABBDB=BBBDAB7?CDAC<CC_Mismatch_0_Sense_+_Library_PoolT
CCATGGATCCCGCTATTTACATGCAGCAGCCACGGTCTCCTGTGGCCTATATGCATAATATGTTGCAGCTGGGACACGTGCACACAGACCAATC
>Frequency_1_QualityScore_FFHHHHHJJIJJJJJJJJJJJJJJIJJJJJJGIJJJJJIJJJJJJJIIJJIJJJIJIIJJJIIJJGIJJEHGGGHHF@BEFFEDEDDBB=BB?C_Mismatch_0_Sense_+_Library_PoolT
GCCTACCAGTTGTCTTTTTCTTTTCTTTCTGTTCCCAAGATTAGCGTGCAATTTTGTATTTTATGAATTCTATATGGTTTCCAAGGGGGAGACA
>Frequency_1_QualityScore_ADFFFHFIGIJJJJAHHIJJJFGGGHGGGIIGJJIJFGGHJIJJHIGHBFHGGEGIJJJJEIIEGGIHHFEH_Mismatch_0_Sense_+_Library_PoolT
TGCTTTTTGGCAGGTTTTCCATATTATTTCTGTAATGAAAGAAAAATGAATAGATTTACTACGTTATATGAA
>Frequency_1_QualityScore_FFHHHHHJHEGHHIJJJIJJJJJJJJJJJJJJJGIJJJJJJJJJIJJJJJJGGHIJIIJJIJJJJJJHHHHHHHFFFFFFFDEEEDEFEEDEDC_Mismatch_0_Sense_+_Library_PoolT
TAACTTTGAAGTTCAATATTGCTTTTTGGCAGGTTTTCCATATTATTTCTGTAATGAAAGAAAAATGAATAGATTTACTACGTTATATGAATGA
>Frequency_1_QualityScore_FFGHHDHJJJJJIJJJJIJJJBF?EFIIJHIJIIIIIIIIIIJJJFIIGJJIIHHHHHGFFFFFECCACADDDBDBCCCDDDCBDCDDCEEDEE_Mismatch_0_Sense_+_Library_PoolT
CCAGCATTCTGGGCCTCATGGAGTGATTGTTGGGAAGCCCATGGATCCCGCTATTTACATGCAGCAGCCACGGTCTCCTGTGGCCTATATGCAT
>Frequency_1_QualityScore_DD8C?DDHHH>FH@HEGIGAHG?FHGCGFGBGIIIC;;02BFGEAF>FC;CF@EDEBEEDCBCCECCAC@?A?AAC8/5(5>>:::A<AACCCC_Mismatch_0_Sense_+_Library_PoolT
CCCAACCAGCATTCTGGGCCTCATGGAGTGATTGTTGGGAAGCCCATGGATCCCGCTATTTACATGCAGCAGCCACGGTCTCCTGTGGCCTATA
>Frequency_1_QualityScore_FFDHHHHJIJJJJIJJJJJB1:EGIGIIJJIJIJJIJIJJJJJJBGHIHIJJJIJJJIJJIJGCFGHEH?BDFFFCEEAADDDCDDDDEDEDDB_Mismatch_0_Sense_+_Library_PoolT
GGAGACAGTAGTAACTTTGAAGTTCAATATTGCTTTTTGGCAGGTTTTCCATATTATTTCTGTAATGAAAGAAAAATGAATAGATTTACTACGT
>Frequency_1_QualityScore_FFHHHHHJHIFHGIIJIIJJJJIIIJJJJJJJJJJJJJJJJJJJJJJJJJIIJIIIHHGFBFDEEEEEDCBDDCDDEEDDEDDCEFEDDDDCDD_Mismatch_0_Sense_+_Library_PoolT
CCTCATGGAGTGATTGTTGGGAAGCCCATGGATCCCGCTATTTACATGCAGCAGCCACGGTCTCCTGTGGCCTATATGCATAATATGTTGCAGC
>Frequency_1_QualityScore_FFHHHHHJJJJJJJJJIIJJAGGIIJJJJJJJJJJJJIJJJJJJJJIJJJIJJJJJJJJJIHHEHHHHFE@DFEEEEEEEDDDDDDCDCDDDDD_Mismatch_0_Sense_+_Library_PoolT
ATATGTTGCAGCTGGGACACGTGCACACAGACCAATCAATTAGGTCACCCAACTCTGATTAAGTAGAGAGTGAGTACCAGATCATGAGTTGGTT
>Frequency_1_QualityScore_FFHHHHHJJJJJJJIIJJJIJJIJJJHIHIJJFIJJIJJJJJJGBFHGIJJJJJJJJJJHHHHBFFFD6;A@>CDDDDEDFFECDDDBDDCCCD_Mismatch_0_Sense_+_Library_PoolT
TGAATTCTATATGGTTTCCAAGGGGGAGACAGTAGTAACTTTGAAGTTCAATATTGCTTTTTGGCAGGTTTTCCATATTATTTCTGTAATGAAA
>Frequency_1_QualityScore_FFHHDHFHIJJJIFGHIJJEIJHCGGIJIGJJIJCGGHHHDHIJJJGIEIJHHFHHHFFEFFF;6;>AEEDCCCDEACCDDDB?CDDB8>>B>A_Mismatch_0_Sense_+_Library_PoolT
GCGTGCAATTTTGTATTTTATGAATTCTATATGGTTTCCAAGGGGGAGACAGTAGTAACTTTGAAGTTCAATATTGCTTTTTGGCAGGTTTTCC
>Frequency_1_QualityScore_FFHHHHHJJJJJJJIJJJJJJJJJJJJJJJIIJJJJJJJJIIJJIJIJIHHJJJJJIJJJIFHIJIHDGIHGFDDBDDDCEDEEEDEEDDDCCC_Mismatch_0_Sense_+_Library_PoolT
TTTCTTTTCTTTCTGTTCCCAAGATTAGCGTGCAATTTTGTATTTTATGAATTCTATATGGTTTCCAAGGGGGAGACAGTAGTAACTTTGAAGT
>Frequency_1_QualityScore_BDBFDFFIII9@9+3A+AAE@2<?A?FF@DCFE*C?BFDFCC>GEFIFI@*9B?FF:BFGEF)=@@DF)=;@EEEEAEDDDDBDDCA?ACBA>>_Mismatch_2_Sense_+_Library_PoolT
TGAGTACCAGATCGTGAGTTGTTTCATGGCTGCATGTTCATTTTTATCTGCCTACCAGTTGTCTTTTTCTTTTCTTTCTGTTCCCAAGATTAGC
>Frequency_1_QualityScore_FFHHHHHIJJJJJJJJJJJJJJJJJJIJJJJJJJJJJJJJJJHIJJJJJJJJJJJIJJJEHHHHHHFFFFFDDDCDDDDEDDDDDFDDDDDCDD_Mismatch_0_Sense_+_Library_PoolT
CTCCTGTGGCCTATATGCATAATATGTTGCAGCTGGGACACGTGCACACAGACCAATCAATTAGGTCACCCAACTCTGATTAAGTAGAGAGTGA
>Frequency_1_QualityScore_==AD:CD<CCCA;?C<<H:AE@@E;DF9C:?)?*9?FD@DFDDFE9B@EFAF9*8B>)/=(5\\5935;>>@;;;(-535:3,((555ABDA>4_Mismatch_1_Sense_+_Library_PoolT
TTTCTGTTCCCAAGATTAGCGTGCAATTTTGTATTTTATGAATTCTATATGGTTTCCAAGGGGGAGACAGTAGTAACTTTGAAGGTCAATATTG
>Frequency_1_QualityScore_FFHHHHFDHIJIGGHIJJJJJIGIJII?GHIIIIIIGJIJIJIIIC?FDDEEGIIJIJIEGICGGEGGHHFCEEEBDFBCEDDEDEA>_Mismatch_0_Sense_+_Library_PoolT
TGAAGTTCAATATTGCTTTTTGGCAGGTTTTCCATATTATTTCTGTAATGAAAGAAAAATGAATAGATTTACTACGTTATATGAATGA
>Frequency_1_QualityScore_DACFFD?BA3?:AFE>GHCGEGAGGEGFGCCHEHG<GDDD<DCGGG888BHCA=<@=2?CH>BDDD?CAA>ACCA;;5:>>A:5?<5?_Mismatch_0_Sense_+_Library_PoolT
CAGCAGCCACGGTCTCCTGTGGCCTATATGCATAATATGTTGCAGCTGGGACACGTGCACACAGACCAATCAATTAGGTCACCCAACT
>Frequency_1_QualityScore_FFHHHHHJIJGHIJJJJJJJJJJIJJJJIIJJJJJJJJJJJJJJIIJIGHHIJIJJJJJJJIJIJIHHHHHEDFFFDFDDDEEECDDDDDDCDD_Mismatch_0_Sense_+_Library_PoolT
AGATCATGAGTTGGTTCATGGCTGCATGTTCATTTTTATCTGCCTACCAGTTGTCTTTTTCTTTTCTTTCTGTTCCCAAGATTAGCGTGCAATT
>Frequency_1_QualityScore_FFHHHHHJIJIIJJJJIJJIJJJJJCHIJJGJJJJJJIIGHJJIJIJJJJIJJJ@.>CHHGIHHHHHHHFFFFDDDEDD=>CBDC@_Mismatch_0_Sense_+_Library_PoolT
TTTGTATTTTATGAATTCTATATGGTTTCCAAGGGGGAGACAGTAGTAACTTTGAAGTTCAATATTGCTTTTTGGCAGGTTTTCCA
>Frequency_1_QualityScore_FFHGHHHJIIIGIJ<GEHIIIIJIEHIIJIJJIIIIIIJIIIJJJJGGGGGIIHGIIJIIHGEGGIFHIDGHIHHHEHFEBBEEDDEEEEEEED_Mismatch_2_Sense_+_Library_PoolT
ATTGCTTTTTGGCAAGTTTTCCATATTATTTCTGTAATGAAAGAAAAATGAATAGATTTACTACGGTATATGAATGAAAAACATATTTCTATGG
>Frequency_1_QualityScore_FFHGHHHJJIJJJJIJJGJJIJJJJJIJIIJJJIJIJJGIJJIJIJJIEIIIJJI@FCGGHGGCHHHGHDFFFFFEEEEDCBDDDDDCCDDEDD_Mismatch_0_Sense_+_Library_PoolT
TATTGTGCCTAGAGATGAGTTGAAGGAGGATCAGGCCGTTATCAATCTTGGAAACCCTACATCTTCTCTCTCAGTTGGAAGCAACAGTTCTAAC
>Frequency_1_QualityScore_FFHHHHHJGIIJIJHHIIIJJJJJJJIJJJIIJJJJIIJJJJJJJJJIJJJIJIAFHIJIJIJJJJIIJIEHHHHHHFDDDDCCCBAEDDDDDD_Mismatch_0_Sense_+_Library_PoolT
AGTACCAGATCATGAGTTGGTTCATGGCTGCATGTTCATTTTTATCTGCCTACCAGTTGTCTTTTTCTTTTCTTTCTGTTCCCAAGATTAGCGT
>Frequency_1_QualityScore_FFHHGHHIGJJJJJIIIJIIJIIIIIJJJJJJJJJJJJIGGFGHHGEIIIIGIHJJIIJEGIJCHHGEG@GGEHFHHFBDDDDEDDDDDDDEEE_Mismatch_0_Sense_+_Library_PoolT
GTTGGTTCATGGCTGCATGTTCATTTTTATCTGCCTACCAGTTGTCTTTTTCTTTTCTTTCTGTTCCCAAGATTAGCGTGCAATTTTGTATTTT
>Frequency_1_QualityScore_EFHHHHHJJJJJJJJJJJJJJCGIJIJJJJJIJJJJJJIGIJJJIJIJJJJGIHIBBCGHJJJJJJJJIDEEHHHFFF_Mismatch_0_Sense_+_Library_PoolT
TCAATATTGCTTTTTGGCAGGTTTTCCATATTATTTCTGTAATGAAAGAAAAATGAATAGATTTACTACGTTATATGA
>Frequency_1_QualityScore_FFHHHGGGIJEGGI?EFFIIBEHAEGDGCGAGIIJJIJIIIIIIJJIJIIIGGGHHHHFFFFFFDECEDCBDDCACDCCCCDDCDDBBBCDDDD_Mismatch_1_Sense_+_Library_PoolT
GGCAGCAGCCACGGTCTCCTGTGGCCTATATGCATAATATGTTGCAGCTGGGACACGTGCACACAGACCAATCAATTAGGTCACCCAACTCTGA
>Frequency_1_QualityScore_FFHHHHHJJIIJJJJJIJJGIJJJJJJJJIJJJJJJJJJJGHJJJJJJIJJJJJHHHHFFFFFFFEEEECDEDDEEEEEDFEDDDDDDDBCDDD_Mismatch_0_Sense_+_Library_PoolT
AGATTAGCGTGCAATTTTGTATTTTATGAATTCTATATGGTTTCCAAGGGGGAGACAGTAGTAACTTTGAAGTTCAATATTGCTTTTTGGCAGG
>Frequency_1_QualityScore_BDFF>;CGHEFBHHEGIIH<EFHGID:CGECCD@DGIIDGGGIIABACHIHIDE:FFC(CCHH@DHAHE@EECEEHFF>@>BCC>@A>@CCC>C_Mismatch_0_Sense_+_Library_PoolT
TCACCCAACTCTGATTAAGTAGAGAGTGAGTACCAGATCATGAGTTGGTTCATGGCTGCATGTTCATTTTTATCTGCCTACCAGTTGTCTTTTT
>Frequency_1_QualityScore_FFHGHHHJJJGFHIJJJJJJJJJJJHIJJIIJJJJIIJJIIJIIJJJJJJJJJJIJJJJJ_Mismatch_0_Sense_+_Library_PoolT
AAGAAAAATGAATAGATTTACTACGTTATATGAATGAAAAACATATTTCTATGGCTTTCA
>Frequency_1_QualityScore_FFHHHHHJJIJJJJJJIJJIIJJJJJHJJJJJJJJIIIIJJJJJJJJGHIJJJEHJJJJHEDFFECEEFCEDEEDDCCD>CDCDEEDEEDDDDD_Mismatch_0_Sense_+_Library_PoolT
GTTCCCAAGATTAGCGTGCAATTTTGTATTTTATGAATTCTATATGGTTTCCAAGGGGGAGACAGTAGTAACTTTGAAGTTCAATATTGCTTTT
>Frequency_1_QualityScore_FFHHHHHIIIHGIGIJJJFHHJJJFEIJJJIJJHFIIJJGIIIJIFHIJJICHHIJIIFBBDFFEEEEDCDEDD(-;;@@CDEDDDECDCDDDD_Mismatch_1_Sense_+_Library_PoolT
TCCCAAGATTAGCGTGCAATTTTGTATTTTATGAATTCTATATGGTTTCCAAGGGGGAGACAGTAGTAACTTTGTAGTTCAATATTGCTTTTTG
>Frequency_1_QualityScore_FFHHHHFHIJGIJJJJJJJJJJGHIJJJIIJJJJJJJJGJJJIIIIJJJJJIJJJIIJJJJJJJIIJIHEHHHHHHFFFFFFEEEEEEEECACB_Mismatch_1_Sense_+_Library_PoolT
AGAGAGTGAGTACCAGATCATGAGTTGGTTCATGGCTGCCTGTTCATTTTTATCTGCCTACCAGTTGTCTTTTTCTTTTCTTTCTGTTCCCAAG
>Frequency_1_QualityScore_DDHHHHHJJJJIJJIIIIJIJJIFGIIIIJJJIHIFJDIJJJJHIJJJIJJJJJHGGJJJIIJGHFDDB=CCCDDEFEDEEDDC@CCCEDEDCC_Mismatch_0_Sense_+_Library_PoolT
TCTTTCTGTTCCCAAGATTAGCGTGCAATTTTGTATTTTATGAATTCTATATGGTTTCCAAGGGGGAGACAGTAGTAACTTTGAAGTTCAATAT
>Frequency_1_QualityScore_FFHHHHHJJIJIGIHJFHJJJJIJGJIJJJJJIJJJJJIIJJJJIJJJJIJJJJIGIJJJJJJJIIJJJJHGHHEEHHFFFFFFCEEEDEEDDD_Mismatch_0_Sense_+_Library_PoolT
CTGATTAAGTAGAGAGTGAGTACCAGATCATGAGTTGGTTCATGGCTGCATGTTCATTTTTATCTGCCTACCAGTTGTCTTTTTCTTTTCTTTC
>Frequency_1_QualityScore_FFHHHHHIJJIHIJJIIJFIAHGHHHHJJJJJJJJJHJJJJJIIJJJJJJJJJJIJIIIIJJJJJJIGIGEHHHHHFFEFFFEEEDEEDDCDDD_Mismatch_1_Sense_+_Library_PoolT
AACTCTGATTAAGTAGAGAGTGAGTACCAGATCATGAGTTGGTTCATGGCTGCCTGTTCATTTTTATCTGCCTACCAGTTGTCTTTTTCTTTTC
>Frequency_1_QualityScore_DDHHHGDHFHEDHIGGI@HIJDEHE?FIIGIGHIGGGI0BFGIIJGIIIIJIJJIJGIIGJI4@FGHDGDGHFF_Mismatch_1_Sense_+_Library_PoolT
TATTTCTGTAATGAAAGAAAAATGAATAGATTTACTACTTTATATGAATGAAAAACATATTTCTATGGCTTTCA
>Frequency_1_QualityScore_FFGHHHHJJJJJJJJJJIIJJJJEHJJJJIIIIJIJJIJJJIIJJJJJJJJJJJJIJIJJJGGIDBEHIHHHEHHH@CBFFDCCDDBDBD<@CC_Mismatch_0_Sense_+_Library_PoolT
CCTACCAGTTGTCTTTTTCTTTTCTTTCTGTTCCCAAGATTAGCGTGCAATTTTGTATTTTATGAATTCTATATGGTTTCCAAGGGGGAGACAG
>Frequency_1_QualityScore_FFHHHHHJJJIJJIJJJJJJIJIJJJJJJJJJJIJJJJJJIJJIHIDFHIIJGJJJJJJJJHHFHHFFFDEEDDDBDDEEEDEDDDDDD?AABD_Mismatch_0_Sense_+_Library_PoolT
TTCCCTTTTTATTATTTACCCAACCAGCATTCTGGGCCTCATGGAGTGATTGTTGGGAAGCCCATGGATCCCGCTATTTACATGCAGCAGCCAC
>Frequency_1_QualityScore_FFFHHHHJJJJJJGIIJJJDIIJJJJJJJJJJJJJJJJIIJJJJJJJJJJJJJJJJJJJJHIIIGGGHIHHIIFHHFFFDEEEEEDEEEFEEDD_Mismatch_0_Sense_+_Library_PoolT
GGTTCATGGCTGCATGTTCATTTTTATCTGCCTACCAGTTGTCTTTTTCTTTTCTTTCTGTTCCCAAGATTAGCGTGCAATTTTGTATTTTATG
>Frequency_1_QualityScore_BFHHHC?EEGGHIIFAEHGHCHHIIIGGIIGD@FGHIIHIIIEGEHIICCH>CHE=);?CB@@BCEEEEECEDDDBCCDD9@ABC@ACDD:>@D_Mismatch_0_Sense_+_Library_PoolT
TTTTGTATTTTATGAATTCTATATGGTTTCCAAGGGGGAGACAGTAGTAACTTTGAAGTTCAATATTGCTTTTTGGCAGGTTTTCCATATTATT
>Frequency_1_QualityScore_FFHGHFHJJIJJJJJIIJJJIJIIGIJJJJJJJJJJJJJJJJIGJJJJJIJJJJJJIJJIAEHHHFFFDFFDECEEEEEDDDBBDDDCCDCCCC_Mismatch_0_Sense_+_Library_PoolT
ATGAGTTGAAGGAGGATCAGGCCGTTATCAATCTTGGAAACCCTACATCTTCTCTCTCAGTTGGAAGCAACAGTTCTAACGCTGCTGGTGCTAC
>Frequency_1_QualityScore_FFHHHFHHHJJIIJJJJJJJJIIJIGIJJIJJJJJJJJJIJJIIJJJJJJIJJJJJIJJJJJJJJJJJJJGHIGHEEEDFFEFDDDDDACACDC_Mismatch_0_Sense_+_Library_PoolT
TCATGAGTTGGTTCATGGCTGCATGTTCATTTTTATCTGCCTACCAGTTGTCTTTTTCTTTTCTTTCTGTTCCCAAGATTAGCGTGCAATTTTG
>Frequency_1_QualityScore_FFHHHHGHIJJIJJJJJJJJJJJJJJJJJJJJDHIJIJJJJJJJJJJJIJJJJJJJIJJJJIJJJJIGHHGHHHFFFFFFDD@CDDEEEEEDDD_Mismatch_1_Sense_+_Library_PoolT
AACTTTGAAGTTCAATATTGCTTTTTGGCAGGTTTTCCATATTATTTCTGTAATGAAAGAAAAATGAATAGATTTACTACGGTATATGAATGAA
>Frequency_1_QualityScore_FFHHHHFJEGHIIJJJJIIIIIIJJJIIJJJJJJIJJJIIJIIJJIJJIIGGIIJJHHEFFFFFECCEDBDDDCDEDDDCDC@DECDDDDDDDD_Mismatch_0_Sense_+_Library_PoolT
TCATGGAGTGATTGTTGGGAAGCCCATGGATCCCGCTATTTACATGCAGCAGCCACGGTCTCCTGTGGCCTATATGCATAATATGTTGCAGCTG
>Frequency_1_QualityScore_DDHHHDHBHGGHIJIJGIGGIIJGIBGGIHEHIJIJIIJICBHHIIGGIJIEGGIGHEHHHFFFD6>@BCCEDDDEDEDEFEDEDEEDCC_Mismatch_0_Sense_+_Library_PoolT
ATTCTATATGGTTTCCAAGGGGGAGACAGTAGTAACTTTGAAGTTCAATATTGCTTTTTGGCAGGTTTTCCATATTATTTCTGTAATGAA
>Frequency_1_QualityScore_FFHHHHHIIHHIJJJJJJJJHIIJJHHIJIJFHIIIJJJJJIJJIIJJJ=8BFFIIIHGHJHHGHHHFFFEDDD=CCDCDADDDEDEEEEEDDC_Mismatch_0_Sense_+_Library_PoolT
ATTTTATGAATTCTATATGGTTTCCAAGGGGGAGACAGTAGTAACTTTGAAGTTCAATATTGCTTTTTGGCAGGTTTTCCATATTATTTCTGTA
>Frequency_1_QualityScore_FFFHHHHIIJJJJJIIGHFJHIJJJJJJJJJHGHGHJJJJHHHHHHHFFFFDEEDDBCCDDDEEDDEEEDDEEDEEDDD@CDDDDDDDDDDDEE_Mismatch_0_Sense_+_Library_PoolT
GGTTTCCAAGGGGGAGACAGTAGTAACTTTGAAGTTCAATATTGCTTTTTGGCAGGTTTTCCATATTATTTCTGTAATGAAAGAAAAATGAATA
>Frequency_1_QualityScore_FFHHHHHJJJJJIJJJJJJJJJJJIJIJJJJJJJJJJIJIIJIJJJJJJIJJJJJJJJIHHIJJGIGIIJGHIJHHGHFFFDBB?@DDDDDFEE_Mismatch_0_Sense_+_Library_PoolT
AGTTGTCTTTTTCTTTTCTTTCTGTTCCCAAGATTAGCGTGCAATTTTGTATTTTATGAATTCTATATGGTTTCCAAGGGGGAGACAGTAGTAA
>Frequency_1_QualityScore_FFHGHHHCFHIHIIJJJIJJIJJIIHIJJIJJJJJJJJJJJEIIIJJJJJJJJJJJIJJJJJJJJEEHEEEHHGHFFFFFFEEEEDEEEDDDDC_Mismatch_0_Sense_+_Library_PoolT
TAGAGAGTGAGTACCAGATCATGAGTTGGTTCATGGCTGCATGTTCATTTTTATCTGCCTACCAGTTGTCTTTTTCTTTTCTTTCTGTTCCCAA
>Frequency_1_QualityScore_BBCFAFDGIIIIIIGIGEGAHIIIIGI_Mismatch_0_Sense_+_Library_PoolT
AATAGATTTACTACGTTATATGAATGA
>Frequency_1_QualityScore_FFHHHHGJJJJJJJJHIIJJJJJIIJJJJJJJJJJJJJJJJJJJJIIIIIJJJJI_Mismatch_0_Sense_+_Library_PoolT
AATAGATTTACTACGTTATATGAATGAAAAACATATTTCTATGGCTTTCACTCGA
>Frequency_1_QualityScore_FFHHHHHJJJJIJJCHHIGIIIIIIGIJJJJJIHIHIGHJJIIJJJJJJJJIIHIIIGIJGIIIEHIHHHHHHHF_Mismatch_0_Sense_+_Library_PoolT
TGCTTTTTGGCAGGTTTTCCATATTATTTCTGTAATGAAAGAAAAATGAATAGATTTACTACGGTATATGAAGCA
>Frequency_1_QualityScore_B?F?4<<EED>FB9;BFHG9EE9+A9?EB9CAEDB?@)8?FDGGGGIIC<BFDGH@CGGGIIGGIIED=@A;_Mismatch_2_Sense_+_Library_PoolT
TTCTGGAATGAAAGAAAAATGAATAGATTTACTACGGTATATGAATGAAAAACATATTTCTATGGCTTTCGA
>Frequency_1_QualityScore_FFHHHHHJJJJJJJJJJJJIJJJJIIIJJJJJJJJJJJJJJJJJJJJJJJJJJJJJIJJJIJHHHHEFHFFFFFFDEED>BDDDCCDDDDDDDD_Mismatch_0_Sense_+_Library_PoolT
ATAATATGTTGCAGCTGGGACACGTGCACACAGACCAATCAATTAGGTCACCCAACTCTGATTAAGTAGAGATGCTGGGTTTGGAATGCCATGA
>Frequency_1_QualityScore_FFHHHHHJJJJJJJJJJJJJJJJIJJIJJJJJJJJJJJIJJJJJJJJJJJIIJJJIIGIJJJIIJHIIHHHHHHFDDFFFFEEEC@CDEEEEED_Mismatch_0_Sense_+_Library_PoolC
TGCATGTTCATTTTTATCTGCCTACCAGTTGTCTTTTTCTTTTCTTTCTGTTCCCAAGATTAGCGTGCAATTTTGTATTTTATGAATTCTATAT
>Frequency_1_QualityScore_DDFFHHHGIGEFHI@HGHE@F>CF4A;F?FGGBHHICFH@D@B9DGHG9BFBFIIDCBE8BFFHIIGH;A889;@?C>CC@>>5>CC(>>A@CC_Mismatch_0_Sense_+_Library_PoolC
TCTTTTCTTTCTGTTCCCAAGATTAGCGTGCAATTTTGTATTTTATGAATTCTATATGGTTTCCAAGGGGGAGACAGTAGTAACTTTGAAGTTC
>Frequency_1_QualityScore_FFFHHHHJJJJFIIIJJJJJJJJJJJJIGHJIJJJGIJJJJJJJJJJGIIGHIIJJIJJFGGJJHHHFFDFDEEECDDDDDDDDDAB:A>CEDC_Mismatch_0_Sense_+_Library_PoolC
TTGGAAGCAACAGTTCTAACGCTGCTGGTGCTACTACTTCTTTCCCTTTTTATTATTTACCCAACCAGCATTCTGGGCCTCATGGAGTGATTGT
>Frequency_1_QualityScore_DDC,AC<CE<EDAFECFC4?4FEFAF@F;FFE@<4CD4D?<DFC@DD<9BDDI?4BDC>8=4B@@A@=CAEC=@_Mismatch_1_Sense_+_Library_PoolC
TTCCATATTATTTCTGTAATGAAAGAAAAATGAATAGATTTACTACGGTATATGAATGAAAAACATATTTCTAT
>Frequency_1_QualityScore_FFHHHAFHIIJJJIJIJIHIIHGGIJJHIJIJEIJIJJJIIHHHHIIJJJIDGGIHGFFHFDFDDDCCEAEEDDDDDDCCCCADCCCCCCCAB?_Mismatch_1_Sense_+_Library_PoolC
GAGAGTGAGTACCAGATCATGAGTTGGTTCATGGCTGCCTGTTCATTTTTATCTGCCTACCAGTTGTCTTTTTCTTTTCTTTCTGTTCCCAAGA
>Frequency_1_QualityScore_FFHHHHHJJJJJJIIJIIJHIIGJJJGIJIJJJJJJJJIJJJIGHHJJIJIJJFGGIAHIJJJJFIIIIJIHHHHGHGHFFFFF@CECC@CCBB_Mismatch_0_Sense_+_Library_PoolC
TTTATCTGCCTACCAGTTGTCTTTTTCTTTTCTTTCTGTTCCCAAGATTAGCGTGCAATTTTGTATTTTATGAATTCTATATGGTTTCCAAGGG
