# Supplementary material for: Differential Gene Expression Reveals Candidate Genes for Drought Stress Response in Abies alba (Pinaceae)
Source: PLoS One. 2015 Apr 29;10(4):e0124564. doi: 10.1371/journal.pone.0124564 (PMC4414588; doi:10.1371/journal.pone.0124564)
Supplement: S3 File — (GZ) [file pone.0124564.s003.gz › comp21504_c0_seq1.fa]

>comp21504_c0_seq1 len=288 path=[1:0-287]
TGTTTTGTTATGCCATATAATGTTTTTTTTTTTTTTTCACAGAAACGGTTAGGGGTATTTGTATTAGACAAAAAAGGGCTGTGGCTGTTGCCAACCAGCAATGAAGTTACAAAAAAGGCTGTGCTCAGAGGCTGCTCTGCCAGCCATAGATCTACTACTTAATGGATTCAGAATTGTCTTATACATTTACTGCTAAATGCTATCTGTTCTAAAGTAAAGCAAAAATAAAAGGAGATTTCAAAAACTGCTTCTTAATCTATTCAGGGAACCTGATCTTCATTCCTGATA

>Frequency_10_QualityScore_FFHGHGHJJGHHIJJJ@EGIJHGHIIIIIIIIIIJJGGGHIJHIHHIIFHHFGGGFEEECCCDDCCC@@?ABCDCDCAABCCCCCCDDCCCCDC_Mismatch_0_Sense_+_Library_PoolT
CAGAAACGGTTAGGGGTATTTGTATTAGACAAAAAAGGGCTGTGGCTGTTGCCAACCAGCAATGAAGTTACAAAAAAGGCTGTGCTCAGAGGCT
>Frequency_9_QualityScore_EFHHHGHIIIJIIIIIIIIGHIIIHGHIHGIGHHHIHIIIHHGIHGIIHHGGGHHHHFDCCABDB?BCDBCCCCBBCB@CDCBCCBAAB;@ABA_Mismatch_0_Sense_+_Library_PoolT
ATTTGTATTAGACAAAAAAGGGCTGTGGCTGTTGCCAACCAGCAATGAAGTTACAAAAAAGGCTGTGCTCAGAGGCTGCTCTGCCAGCCATAGA
>Frequency_6_QualityScore_FFHHGGGHIIIHGHGFFIEEGHEFGGGHHHIIFGIGHDGGHHCGIHHGEHFGIGFGIIIGHGFGIIHHGEEFHGGDGFGFFEEDEEDACDDBCC_Mismatch_0_Sense_+_Library_PoolT
CTCAGAGGCTGCTCTGCCAGCCATAGATCTACTACTTAATGGATTCAGAATTGTCTTATACATTTACTGCTAAATGCTATCTGTTCTAAAGTAA
>Frequency_5_QualityScore_CEHHHGGIIIIJIIJIJJHHIIIIIIIHHIIJHHIGIIIHIIIIIIHIGHHFGIHHGGDGECCCDCCCDCDDDDDDCDDBBDBBBCBBAB=B?C_Mismatch_0_Sense_+_Library_PoolT
TATTTGTATTAGACAAAAAAGGGCTGTGGCTGTTGCCAACCAGCAATGAAGTTACAAAAAAGGCTGTGCTCAGAGGCTGCTCTGCCAGCCATAG
>Frequency_5_QualityScore_FFGGHFGIHHIJGHHIEGGHHGHIGIIIJIJGHGHGHIHIIIHHGHIFGHGFHGHIIIJGIJIIGHHIIEGHHHGGHGGHHFDEFEDEEEDDDC_Mismatch_0_Sense_+_Library_PoolT
GGCTGCTCTGCCAGCCATAGATCTACTACTTAATGGATTCAGAATTGTCTTATACATTTACTGCTAAATGCTATCTGTTCTAAAGTAAAGCAAA
>Frequency_5_QualityScore_FFHHHGHIIIJJJJJIIIIIGIHGGFFIIHGGICFGGHGFGHHHIIHGFIFEGGGDFGFFGAFDBFEEFEBDDACEDECBCBCDDBAACCABCC_Mismatch_0_Sense_+_Library_PoolT
AAAAGGCTGTGCTCAGAGGCTGCTCTGCCAGCCATAGATCTACTACTTAATGGATTCAGAATTGTCTTATACATTTACTGCTAAATGCTATCTG
>Frequency_5_QualityScore_FFHGHHHJHIIIJHIJIJIGIIIHHIJHIHIIGIIHIIHIIIIJIGIEFGGHIIHHFEDCCDDABBBCDDCBAACDACBB<@AAB@@;A?C@AA_Mismatch_0_Sense_+_Library_PoolT
TTGTATTAGACAAAAAAGGGCTGTGGCTGTTGCCAACCAGCAATGAAGTTACAAAAAAGGCTGTGCTCAGAGGCTGCTCTGCCAGCCATAGATC
>Frequency_5_QualityScore_FFHHHHHIJIIIIJJJJJJJIIIJJJIJJJJJJIJIJJJHIIIHIIIIIICGHIHHIIHGGFHGGFFFFDEEEDEDDDDDDCDDDDDCDDEEED_Mismatch_0_Sense_+_Library_PoolT
CAGCAATGAAGTTACAAAAAAGGCTGTGCTCAGAGGCTGCTCTGCCAGCCATAGATCTACTACTTAATGGATTCAGAATTGTCTTATACATTTA
>Frequency_5_QualityScore_FFHHHGHIIIIII?7>><CGA@FFAF9BDEC.4?CD?;8?CAAABCCCBBB;@@@A<9AB?>>=BBABB?@B<8;;@ACCCC@BA@BBCCBB<?_Mismatch_0_Sense_+_Library_PoolT
TTTTTTTTTTTTTCACAGAAACGGTTAGGGGTATTTGTATTAGACAAAAAAGGGCTGTGGCTGTTGCCAACCAGCAATGAAGTTACAAAAAAGG
>Frequency_5_QualityScore_FFHHHHHJJJJJJJJJJJIJIJIJIIIIIJJHIIJDHIJIIJIJJJJJIIHIIIIFHGGGGEGFGEEFECDECEEEEEDEDDDDDDDDEDDDED_Mismatch_0_Sense_+_Library_PoolT
AAAAAAGGCTGTGCTCAGAGGCTGCTCTGCCAGCCATAGATCTACTACTTAATGGATTCAGAATTGTCTTATACATTTACTGCTAAATGCTATC
>Frequency_4_QualityScore_FEHFGGHIIIIJIHIJIIHIIIIIJHGIIIIJIJIJIIIIIIIJJIJIGIIHHIGGEEEFECDCD=ABCCCCDCCDCDCCCDDCCCABBCBACC_Mismatch_0_Sense_+_Library_PoolT
GTGGCTGTTGCCAACCAGCAATGAAGTTACAAAAAAGGCTGTGCTCAGAGGCTGCTCTGCCAGCCATAGATCTACTACTTAATGGATTCAGAAT
>Frequency_4_QualityScore_EFHGGGGIJJIIHIIHIEHIICFGIFFHIGIIIJJIIHIGIGIIHIIHIIIGHIJIIJGIEFHIHIHHIFGHIIGHGGHGGFEFFEDCDEEEDE_Mismatch_0_Sense_+_Library_PoolT
TCAGAGGCTGCTCTGCCAGCCATAGATCTACTACTTAATGGATTCAGAATTGTCTTATACATTTACTGCTAAATGCTATCTGTTCTAAAGTAAA
>Frequency_4_QualityScore_EFHHHHHJJJJJJJJJIJJJIIJJIIIJJIIIJJIHIJJIIIJJJJJJJIIIGHIGGGGFEEE@CCDDEBDDDDDDDDDDECDCDDCCDCCCCD_Mismatch_0_Sense_+_Library_PoolT
GGCTGTTGCCAACCAGCAATGAAGTTACAAAAAAGGCTGTGCTCAGAGGCTGCTCTGCCAGCCATAGATCTACTACTTAATGGATTCAGAATTG
>Frequency_4_QualityScore_FFHHHHHJHIHIHHIGIHJEGHGGHIGGIIIJJIHIIIIGHIHIIIJIJJIJIJJJHIIIJIGIHGHHIEHIGHGGGGGGFEFDCDFEDEDEDE_Mismatch_0_Sense_+_Library_PoolT
AGAGGCTGCTCTGCCAGCCATAGATCTACTACTTAATGGATTCAGAATTGTCTTATACATTTACTGCTAAATGCTATCTGTTCTAAAGTAAAGC
>Frequency_4_QualityScore_EEHHHHHIIIIIIH=69<<AEEAED>B9ACCC04?CC?;8?B@9=>ACCBBA;A;??92=???<;?AAC@AA@<>=?A??@A@A??<_Mismatch_0_Sense_+_Library_PoolT
TTTTTTTTTTTTTTCACAGAAACGGTTAGGGGTATTTGTATTAGACAAAAAAGGGCTGTGGCTGTTGCCAACCAGCAATGAAGTTAC
>Frequency_4_QualityScore_ECGGFGHIIIHGFIHIIIIGGHIGIIJJIIHGFIIIIGIIIHIEHHIHFGFGGGFGEEG?BCBDCDECDBCCCCBCCBABBBCCBCDABCACCA_Mismatch_0_Sense_+_Library_PoolT
GTTGCCAACCAGCAATGAAGTTACAAAAAAGGCTGTGCTCAGAGGCTGCTCTGCCAGCCATAGATCTACTACTTAATGGATTCAGAATTGTCTT
>Frequency_4_QualityScore_EFHHHHFIJJHIIIJJGHIIJJJ?AFIIJHIIIIIIIJICGHIIHIIHIIIHHGFFFFEEEEDDDDDDCCCCCC>BDDDDDCBCCACDCCDDDD_Mismatch_0_Sense_+_Library_PoolT
TTTTTCACAGAAACGGTTAGGGGTATTTGTATTAGACAAAAAAGGGCTGTGGCTGTTGCCAACCAGCAATGAAGTTACAAAAAAGGCTGTGCTC
>Frequency_4_QualityScore_FEHGHHGIJEGIIIJIIIIIJIFIIIIIIIHIIIIIIIIIGGHIHGHHHGFCDEEBBDCDEDDDCCCDACBCCACAAAC;ACCCEDBA?CCCAB_Mismatch_0_Sense_+_Library_PoolT
GACAAAAAAGGGCTGTGGCTGTTGCCAACCAGCAATGAAGTTACAAAAAAGGCTGTGCTCAGAGGCTGCTCTGCCAGCCATAGATCTACTACTT
>Frequency_4_QualityScore_=@BFFGEFFEHCFEFEGE<ABDFF?DFGGDFHEAEGEACA?@FGBFD@CCEFD??BCA@A>=ACBA@BAB@BABBC@AA<59<?@BCCCCCCB?_Mismatch_0_Sense_+_Library_PoolT
CACAGAAACGGTTAGGGGTATTTGTATTAGACAAAAAAGGGCTGTGGCTGTTGCCAACCAGCAATGAAGTTACAAAAAAGGCTGTGCTCAGAGG
>Frequency_4_QualityScore_FFHGHHHGIGIIJJCGHIJJHHIIIJIJJIIIJJJIIIJJIJJJIIHIIIHIGGGGEEEEEEEEDDCDDDDDDDDDCCDDCDDDDDCCDCCDD>_Mismatch_0_Sense_+_Library_PoolT
GAAACGGTTAGGGGTATTTGTATTAGACAAAAAAGGGCTGTGGCTGTTGCCAACCAGCAATGAAGTTACAAAAAAGGCTGTGCTCAGAGGCTGC
>Frequency_4_QualityScore_FFHHHGGIJIIJIIJIIJGIIJIIGIIIIIJJIJJIHIIIHGHIIIIIFGEGHEGGHBFFECEEEEEECBACCBDCCCCCCDDCDDDDBDCCED_Mismatch_0_Sense_+_Library_PoolT
TGCCAACCAGCAATGAAGTTACAAAAAAGGCTGTGCTCAGAGGCTGCTCTGCCAGCCATAGATCTACTACTTAATGGATTCAGAATTGTCTTAT
>Frequency_4_QualityScore_FFHHHHHIJJJJIJJJIJIJJJJIJJJJJJJJJJIIIHIIJIJJJJIIGGGGGEEEEEEDEDDDDCDDDCCDBBAC>CCBBDCDCCECDDDBCE_Mismatch_0_Sense_+_Library_PoolT
AAAAAAGGGCTGTGGCTGTTGCCAACCAGCAATGAAGTTACAAAAAAGGCTGTGCTCAGAGGCTGCTCTGCCAGCCATAGATCTACTACTTAAT
>Frequency_4_QualityScore_EFGGHGHIDGGIIHIHGHHIIHFHIIGIIIHHIIIIIGFEHHGHFHHGHIIIIHGGIGGIIHIIJFIIIFFBFGICDEEG_Mismatch_0_Sense_+_Library_PoolT
AATGGATTCAGAATTGTCTTATACATTTACTGCTAAATGCTATCTGTTCTAAAGTAAAGCAAAAATAAAAGGAGATTTCA
>Frequency_3_QualityScore_FEHGHHHJJJJIIGIIHEIHIIJGHIIIJIIJJJJIIHHIJJIIIJJIFHIIIHIJJJJJGIHGIIHFHHIHHIIGGGGGGFFFFFCDEDBDEE_Mismatch_0_Sense_+_Library_PoolT
AGGCTGCTCTGCCAGCCATAGATCTACTACTTAATGGATTCAGAATTGTCTTATACATTTACTGCTAAATGCTATCTGTTCTAAAGTAAAGCAA
>Frequency_3_QualityScore_EFHHHHHIJJJJJJJIIIGIJIIJJIJJJJJGHIIIJJFHIIIIIIIIJIJJJJJJJIIJIJJJJJJJGEGHGHIIIIHHHGHEEEEEDDDDED_Mismatch_0_Sense_+_Library_PoolT
GCCAGCCATAGATCTACTACTTAATGGATTCAGAATTGTCTTATACATTTACTGCTAAATGCTATCTGTTCTAAAGTAAAGCAAAAATAAAAGG
>Frequency_3_QualityScore_EFHGHGHIJJIJJJJJIIHJHHJEGFHDHHIIHIJIJJJJIIGIIJJHIHHHIHHHIHGHIIIIFHGHIDEHGFGGGFFEEFFEDEDEDEDECD_Mismatch_0_Sense_+_Library_PoolT
CTGTGCTCAGAGGCTGCTCTGCCAGCCATAGATCTACTACTTAATGGATTCAGAATTGTCTTATACATTTACTGCTAAATGCTATCTGTTCTAA
>Frequency_3_QualityScore_FEEFGFHIJIIIHIJJIGIJIJJIIHIIJHHIIJIGIIHGGIIEHGIIHIGIHGIIIIHIJIIHHDFHG_Mismatch_0_Sense_+_Library_PoolT
AATTGTCTTATACATTTACTGCTAAATGCTATCTGTTCTAAAGTAAAGCAAAAATAAAAGGAGATTTCA
>Frequency_3_QualityScore_FFHH@DGIIIEGIIHIIHIIHEGHIHIJJJHIDGIJHGIHIHJJIIIIHIHEFFFFFFFFEEEDC@BADB=BDDDDCDDACCB>CC@@BCAA=@_Mismatch_0_Sense_+_Library_PoolT
GGGGTATTTGTATTAGACAAAAAAGGGCTGTGGCTGTTGCCAACCAGCAATGAAGTTACAAAAAAGGCTGTGCTCAGAGGCTGCTCTGCCAGCC
>Frequency_3_QualityScore_FFFHHHHJJ@EGHIJGIIJIJIIJJJIJJIIIIIJGIHJIJHHIHIIJJJIIHGHGGFFFCEEEEEDDDCDCCDDCDBDDDDDDCCCD@BCDCA_Mismatch_0_Sense_+_Library_PoolT
GGTTAGGGGTATTTGTATTAGACAAAAAAGGGCTGTGGCTGTTGCCAACCAGCAATGAAGTTACAAAAAAGGCTGTGCTCAGAGGCTGCTCTGC
>Frequency_3_QualityScore_FFHHHHHJJJHHHJJJHHHIIIGHIJJJJJJJJJJJIIJJHGHIJJJJJIHGDEFEEEEEEEEDDDDCCDACDBDDCDCCBBCCDEDDDDEDDD_Mismatch_0_Sense_+_Library_PoolT
AGACAAAAAAGGGCTGTGGCTGTTGCCAACCAGCAATGAAGTTACAAAAAAGGCTGTGCTCAGAGGCTGCTCTGCCAGCCATAGATCTACTACT
>Frequency_3_QualityScore_EFHHHHHJJJIJJJJJJJJJJJJIHIGHIJHIIJAHHIIIIJGJIGIJJHIHIIHHIFHHFGGGFEFFFEEEEDDEEEEDCDDDDDDDDDDEDD_Mismatch_0_Sense_+_Library_PoolT
AAAAAGGCTGTGCTCAGAGGCTGCTCTGCCAGCCATAGATCTACTACTTAATGGATTCAGAATTGTCTTATACATTTACTGCTAAATGCTATCT
>Frequency_3_QualityScore_FFHCEHHJJIJJJJJJJJJJJJJJJJJIJIJJJJJGHIIIIIIHIHIHHHHFGFFFFFFEEEDCBBCDDCDDDDDDDDDDDDDCDDDDDABAAB_Mismatch_0_Sense_+_Library_PoolT
GGGTATTTGTATTAGACAAAAAAGGGCTGTGGCTGTTGCCAACCAGCAATGAAGTTACAAAAAAGGCTGTGCTCAGAGGCTGCTCTGCCAGCCA
>Frequency_3_QualityScore_BEGGGEFIGGGHGIGHFGAGFGIGIIEGGGBEFGEEFEHIEIHGHIFEFFDDFGGH_Mismatch_0_Sense_+_Library_PoolT
ATTTACTGCTAAATGCTATCTGTTCTAAAGTAAAGCAAAAATAAAAGGAGATTTCA
>Frequency_3_QualityScore_EFHHHHHIJIIIJJJHIIIHHIIIJJJIJHHHIJHIIJJJIJJHHHIIGHIIIIFHEG@DEDCDEEBDECDDDCDEDDCCDDDBBCDDD@CDDE_Mismatch_0_Sense_+_Library_PoolT
TTGCCAACCAGCAATGAAGTTACAAAAAAGGCTGTGCTCAGAGGCTGCTCTGCCAGCCATAGATCTACTACTTAATGGATTCAGAATTGTCTTA
>Frequency_3_QualityScore_EEGHHGGHIJIHIIIHJIIGHHGJGHHIHHHIIHIHIJJJGIIGIHHIFHIHIIIIIJGDEHHGHGGDGEGGHGFFFFGEFEFEEEECDCDED@_Mismatch_0_Sense_+_Library_PoolT
GCTGTGCTCAGAGGCTGCTCTGCCAGCCATAGATCTACTACTTAATGGATTCAGAATTGTCTTATACATTTACTGCTAAATGCTATCTGTTCTA
>Frequency_3_QualityScore_FFHHHHHJIJJJJHIIJJJHIIIJJJJJJIIJIJJIJJHHIJJJJJJHGHGGFDEEEEDEEDDCDDABCBACCACAC;BBC@CDDCDDABCC@C_Mismatch_0_Sense_+_Library_PoolT
CAAAAAAGGGCTGTGGCTGTTGCCAACCAGCAATGAAGTTACAAAAAAGGCTGTGCTCAGAGGCTGCTCTGCCAGCCATAGATCTACTACTTAA
>Frequency_3_QualityScore_EEHGHHGIFDDEGHIEFHIHEDGGFGGDDDFDEHHGDFGIIJCFICEGFDFFFHEHIFHIJIFGFFIIHBEECFGHFE@>@DCDCEE_Mismatch_0_Sense_+_Library_PoolT
CTCTGCCAGCCATAGATCTACTACTTAATGGATTCAGAATTGTCTTATACATTTACTGCTAAATGCTATCTGTTCTAAAGTAAAGCA
>Frequency_3_QualityScore_FFHHHGGIIGIGIGIIIIJJFHFGDGGBDEEFGIIIJJHIGFIHHGHHHHGGGFFEEEDCDBBCB@A=A<@9@?ABDDCB@BCC>BCA@@9AAC_Mismatch_0_Sense_+_Library_PoolT
GGCTGTGGCTGTTGCCAACCAGCAATGAAGTTACAAAAAAGGCTGTGCTCAGAGGCTGCTCTGCCAGCCATAGATCTACTACTTAATGGATTCA
>Frequency_3_QualityScore_FFHHHHHJIJIIJJJJJJJJJIJJJIIIJJJIIIJHIIIIIJHIIHHIIDHIIIIJIHDEFGHFAEFFEEEDDDEDDBCBB?BDCCCDDDDDCB_Mismatch_0_Sense_+_Library_PoolT
AGCAATGAAGTTACAAAAAAGGCTGTGCTCAGAGGCTGCTCTGCCAGCCATAGATCTACTACTTAATGGATTCAGAATTGTCTTATACATTTAC
>Frequency_3_QualityScore_FFHFGHHJJJ>EHIJJHIIIJIIJJJJJJIIHHIIIIJJJJJEFHFGIIIGGFEEEEEEED@CDDDDDDCBACCDDCDDDDDDDCCCCC@BDBC_Mismatch_0_Sense_+_Library_PoolT
CGGTTAGGGGTATTTGTATTAGACAAAAAAGGGCTGTGGCTGTTGCCAACCAGCAATGAAGTTACAAAAAAGGCTGTGCTCAGAGGCTGCTCTG
>Frequency_3_QualityScore_FFGHGGHJJJJIIIHIJJHGIIIIHIIIIJJJIIIJJIHIHIJJIJJJHIIIIHIIHIHIHIIIIJGIGHHHIIIIDGHHHG_Mismatch_0_Sense_+_Library_PoolT
TTAATGGATTCAGAATTGTCTTATACATTTACTGCTAAATGCTATCTGTTCTAAAGTAAAGCAAAAATAAAAGGAGATTTCA
>Frequency_3_QualityScore_FFGGHHHJJJJJJIIJJJIJIJJIJJJJJIJJJJJIJJJJJJJJJJJJIIIJJJIJJJJJJJJIHIHIIHIHIHIIGIGHHHHHGFFEEEEEEE_Mismatch_0_Sense_+_Library_PoolT
AGATCTACTACTTAATGGATTCAGAATTGTCTTATACATTTACTGCTAAATGCTATCTGTTCTAAAGTAAAGCAAAAATAAAAGGAGATTTCAA
>Frequency_3_QualityScore_FEGHHHHJIIIIJIIHFGEFHIBEFH?GHHHIJJJJIGIHIFIIIIIIHHHIFHIHHEHIHHICECGIIGIGFGGFGGFEFFFFEEEEDDEBCC_Mismatch_0_Sense_+_Library_PoolT
TGTGCTCAGAGGCTGCTCTGCCAGCCATAGATCTACTACTTAATGGATTCAGAATTGTCTTATACATTTACTGCTAAATGCTATCTGTTCTAAA
>Frequency_3_QualityScore_FFHHHHHJJJJJJJJJJJJJIJJJJJJJJJJJJIIJJJJJHIIJGIJJIIIIHIJIJIHGGHHHGGEEFFFEEDDCEEDDCBBABDFDEDCDBB_Mismatch_0_Sense_+_Library_PoolT
TGAAGTTACAAAAAAGGCTGTGCTCAGAGGCTGCTCTGCCAGCCATAGATCTACTACTTAATGGATTCAGAATTGTCTTATACATTTACTGCTA
>Frequency_3_QualityScore_FFHGHHHJJJJJJJIJJJIJJJJIJJJJJJJJJJJIIJJJJIIJJIIIIIIGGHHFGFFFFE=CCDDEDDDDEDDDDDCDDCDDDDDDDDDDDD_Mismatch_0_Sense_+_Library_PoolT
GCTGTTGCCAACCAGCAATGAAGTTACAAAAAAGGCTGTGCTCAGAGGCTGCTCTGCCAGCCATAGATCTACTACTTAATGGATTCAGAATTGT
>Frequency_3_QualityScore_FFFGHHHJHJJJJJJJJJJJJJJIJJJJJJJJJJIJJJJJJJJJJJIIHIHIIGFGGGGGEEDDCCDDDBDDDDDDDDCDDDDDDDDDBDBC=C_Mismatch_0_Sense_+_Library_PoolT
GGTATTTGTATTAGACAAAAAAGGGCTGTGGCTGTTGCCAACCAGCAATGAAGTTACAAAAAAGGCTGTGCTCAGAGGCTGCTCTGCCAGCCAT
>Frequency_3_QualityScore_EFHHHHHJJJIJJJJJJJJJJJJJJJJJJHIIJIJJIJJJDFGIGGHIGHHGHHHDEFGGADFEEEEDCCDCEDDDDCDDDFECDDCCDDDDDD_Mismatch_0_Sense_+_Library_PoolT
GTTACAAAAAAGGCTGTGCTCAGAGGCTGCTCTGCCAGCCATAGATCTACTACTTAATGGATTCAGAATTGTCTTATACATTTACTGCTAAATG
>Frequency_2_QualityScore_FFHHHHHIIIIIIIGIIIGIIIHIIIHIIIIIIIIIIIFGIIHIIIIIIIIIIIIIIGGIIIIIGIIIIHIIIEHEHGGGEFFEFEEEEEEEEE_Mismatch_0_Sense_+_Library_PoolT
GAGGCTGCTCTGCCAGCCATAGATCTACTACTTAATGGATTCAGAATTGTCTTATACATTTACTGCTAAATGCTATCTGTTCTAAAGTAAAGCA
>Frequency_2_QualityScore_FFHHHHHJJJJJIIJIIJIJJJJJJJJJIJIJJJJJJIJIJIJGIJJIJJGIHICGGGFGGFFFFFFEEEEEEEDCDDDDDCCDDCEDDEDDCC_Mismatch_0_Sense_+_Library_PoolT
CAACCAGCAATGAAGTTACAAAAAAGGCTGTGCTCAGAGGCTGCTCTGCCAGCCATAGATCTACTACTTAATGGATTCAGAATTGTCTTATACA
>Frequency_2_QualityScore_FFHHFGHGHIHHIHJGIGIFHEHGIIIIIJJIIIIGIJIIIIJJJIIJIIHHIHHHIIIIIIGIIIIIIEGEGEGEGGF_Mismatch_0_Sense_+_Library_PoolT
ATGGATTCAGAATTGTCTTATACATTTACTGCTAAATGCTATCTGTTCTAAAGTAAAGCAAAAATAAAAGGAGATTTCA
>Frequency_2_QualityScore_FFHHHHHJJJJIIJJJJIIJJJJIJJJJJJJJJJJJIJJJJJIIJJJJJIIHGEFFFEEEEEEDCDDDDDACCCCCD?CAC?CCCCEDEDCCCD_Mismatch_0_Sense_+_Library_PoolT
TAGACAAAAAAGGGCTGTGGCTGTTGCCAACCAGCAATGAAGTTACAAAAAAGGCTGTGCTCAGAGGCTGCTCTGCCAGCCATAGATCTACTAC
>Frequency_2_QualityScore_FFGHHHGJJJJIHIIIJJJ?GHIJIGIJJJIJJJIJJIJIGIIJJGIIIJIHIHHHGGFFEDDEDEEDCCBCDDDDDDDDCBCDDCDDDDDCCC_Mismatch_0_Sense_+_Library_PoolT
TCACAGAAACGGTTAGGGGTATTTGTATTAGACAAAAAAGGGCTGTGGCTGTTGCCAACCAGCAATGAAGTTACAAAAAAGGCTGTGCTCAGAG
>Frequency_2_QualityScore_FFFHHHHJIJJJJIJIIIIJIHHHHIHIHIIJFHHIGIIIIJJIIIIIIGIJIGIIIIIIIIFGIHGGGEGEGGGFEEEEEEDEEEEEDEDDEE_Mismatch_0_Sense_+_Library_PoolT
AAAGGCTGTGCTCAGAGGCTGCTCTGCCAGCCATAGATCTACTACTTAATGGATTCAGAATTGTCTTATACATTTACTGCTAAATGCTATCTGT
>Frequency_2_QualityScore_FFHHHHHJJJJJJIIJJJJHIIJJIHIIIJJJJJIIJJJIJJIJIIIJJJJGHFFDDEEEDDDDDDDCD?CDBCDBCCDCCCDACBCBDCCBCD_Mismatch_0_Sense_+_Library_PoolT
ATTAGACAAAAAAGGGCTGTGGCTGTTGCCAACCAGCAATGAAGTTACAAAAAAGGCTGTGCTCAGAGGCTGCTCTGCCAGCCATAGATCTACT
>Frequency_2_QualityScore_FFHHHHHIJJJJJJJJIJJJIJJJJIIJJIIIIJJJIJJJJJJJIIJJJJJIJIJIIJJJJJIJJJIJIEGIHHHHHGGFFFEEDDCEEDDDDD_Mismatch_0_Sense_+_Library_PoolT
CAGCCATAGATCTACTACTTAATGGATTCAGAATTGTCTTATACATTTACTGCTAAATGCTATCTGTTCTAAAGTAAAGCAAAAATAAAAGGAG
>Frequency_2_QualityScore_FFHHGHHJIIJIIJJIJIJJJJJJJIJJJJJJIIJJIJJJJJJJJIIIJIIJJIIJJJJJJIIJJJIJJIIIJII_Mismatch_0_Sense_+_Library_PoolT
ATTCAGAATTGTCTTATACATTTACTGCTAAATGCTATCTGTTCTAAAGTAAAGCAAAAATAAAAGGAGATTTCA
>Frequency_2_QualityScore_FFHHHHHJHIJJIJJIJJHIHIIJJ?GIIJJIJJJJIIJJJIJJIGEEGGEEEEDEDACDDDDDDDDDDCDCDCDDBCEDDDDDCDCCCDDCDD_Mismatch_0_Sense_+_Library_PoolT
TTTTTTTCACAGAAACGGTTAGGGGTATTTGTATTAGACAAAAAAGGGCTGTGGCTGTTGCCAACCAGCAATGAAGTTACAAAAAAGGCTGTGC
>Frequency_2_QualityScore_FFHHGHHJJGIIJIJJJJJIJHJJJJJIHIJIIJJJJJJIIJJJJJJIJJIIIIHIIIIJJJJJJIIHGEGII_Mismatch_1_Sense_+_Library_PoolT
TCAGAATTGTCTTATACATTTACTGCTAAATGCTATCTGTTCTAAAGTAAAGCAAAAATAAAAGGAGATTCCA
>Frequency_2_QualityScore_FFHHHHHJIJJJJJJIJJJJJJJJJJJJJJJJIIIJJIIIJJJJIIJJJJJJIJJJJI_Mismatch_0_Sense_+_Library_PoolT
ACATTTACTGCTAAATGCTATCTGTTCTAAAGTAAAGCAAAAATAAAAGGAGATTTCA
>Frequency_2_QualityScore_FFHHHHGJJJJJJJIIJJIJJJJJJJJIGIJIIJIIIJIIJJJIJGIJIJIJJJJHGHHHFFFFFFFEEDEEEECDDDCDDCCDDDDCDCCEDC_Mismatch_0_Sense_+_Library_PoolT
GCCAACCAGCAATGAAGTTACAAAAAAGGCTGTGCTCAGAGGCTGCTCTGCCAGCCATAGATCTACTACTTAATGGATTCAGAATTGTCTTATA
>Frequency_2_QualityScore_FFHHHHHJJJJJJJJJIJJJJJJJJJJJIJJJJJJJJJIJJJIJJJJJIIJIJIIIIIJJJJHIIJJI_Mismatch_0_Sense_+_Library_PoolT
ATTGTCTTATACATTTACTGCTAAATGCTATCTGTTCTAAAGTAAAGCAAAAATAAAAGGAGATTTCA
>Frequency_2_QualityScore_FFHHHHHFHIIIJIIIJEHHIIJJ=CGIIIIIIJIIIIIIIHHGGGGGGFEEEFEEDEECDEEDDDCCDCCCCDDDDEDDDDDDD?ACDDCDDD_Mismatch_0_Sense_+_Library_PoolT
TTTTTTCACAGAAACGGTTAGGGGTATTTGTATTAGACAAAAAAGGGCTGTGGCTGTTGCCAACCAGCAATGAAGTTACAAAAAAGGCTGTGCT
>Frequency_2_QualityScore_FFHHHHHJJJJJIIIJJIJHIGIEGGIHIJIIJJJJJJIIJJJHIIIIGIIIJIGIJIIJIIIIIIIGHGHEGGFGGEEEEEEEEEEEECDDCD_Mismatch_0_Sense_+_Library_PoolT
GCTCAGAGGCTGCTCTGCCAGCCATAGATCTACTACTTAATGGATTCAGAATTGTCTTATACATTTACTGCTAAATGCTATCTGTTCTAAAGTA
>Frequency_2_QualityScore_EFHHHHHJJJJJJIIJJIIJJJJIJIJJJIJJJJIIJJJJJJGIJJIIJIJJJIJIIHHHHHGGFFFFECDEEEEEEEDCDCEEEEEDCDCDDC_Mismatch_0_Sense_+_Library_PoolT
AAGTTACAAAAAAGGCTGTGCTCAGAGGCTGCTCTGCCAGCCATAGATCTACTACTTAATGGATTCAGAATTGTCTTATACATTTACTGCTAAA
>Frequency_2_QualityScore_FFHHHGGJJGIIIJIIIJJJIJIJIIIIIIJEIIGGIIJJJIIIIIIIIJJIIIHGHGGFFEDEEECCCAA?A=ACCCBCEDDEDDDDBCDCD?_Mismatch_0_Sense_+_Library_PoolT
AAAGGGCTGTGGCTGTTGCCAACCAGCAATGAAGTTACAAAAAAGGCTGTGCTCAGAGGCTGCTCTGCCAGCCATAGATCTACTACTTAATGGA
>Frequency_2_QualityScore_FFHHHHHJJJJJJJIJJJJJJJJJJJJIJJJJIJIIJJGIIJIIIIIJIIIIJGIIIJGHHHHHDFFFFEFDEDECEDEFECECCDCDDDDDDD_Mismatch_0_Sense_+_Library_PoolT
TACAAAAAAGGCTGTGCTCAGAGGCTGCTCTGCCAGCCATAGATCTACTACTTAATGGATTCAGAATTGTCTTATACATTTACTGCTAAATGCT
>Frequency_2_QualityScore_FFHHHHHJJIJHJIIJJIJIIIJJIJJIIJJJJIIIJJJJIIJJIJJJJIJJIJJJIIJIJJJJJIJJJHIHIIHIIHHGGGGFF_Mismatch_0_Sense_+_Library_PoolT
CTGCCAGCCATAGATCTACTACTTAATGGATTCAGAATTGTCTTATACATTTACTGCTAAATGCTATCTGTTCTAAAGTAAAGCA
>Frequency_2_QualityScore_FFHHHHHJJJJJJJJIJJJIIJHIIIIJJJJJJJIIIIJFIIIDIHIGIIHGHGGGGGCGFFEDEEDEDCDEEECEDDDDCCCDFECDDCCCCD_Mismatch_0_Sense_+_Library_PoolT
GAAGTTACAAAAAAGGCTGTGCTCAGAGGCTGCTCTGCCAGCCATAGATCTACTACTTAATGGATTCAGAATTGTCTTATACATTTACTGCTAA
>Frequency_2_QualityScore_=D@EFFGHHIIAECGHAGIFIGGHEIIIIHIGFIGEHGEHIIGCCFG?EGCEF=?=C?7?CCAB=8;>@7=9?CC?CCCA??=;A;A6?A??A?_Mismatch_0_Sense_+_Library_PoolT
TTAGACAAAAAAGGGCTGTGGCTGTTGCCAACCAGCAATGAAGTTACAAAAAAGGCTGTGCTCAGAGGCTGCTCTGCCAGCCATAGATCTACTA
>Frequency_2_QualityScore_FEHHHHHIIIIIIIGA5=?;?CCBCE:AAABCD-6?CCA;5?CC=A?BCDDDD=AACA;7?C=@?@CABCABCDD=B?CA??AACCC?_Mismatch_1_Sense_+_Library_PoolT
GTTTTTTTTTTTTTTCACAGAAACGGTTAGGGGTATTTGTATTAGACAAAAAAGGGCTGTGGCTGTTGCCAACCAGCAATGAAGTTAC
>Frequency_2_QualityScore_FFHHHGFIIIIHJJJJJIIJIJIIJJCFIIJJJIIJGIIJJJJIJJIGGIGGGGGGEEEEDCDECCDCBACACDD?CCCCDDDCCDCCCDCCCC_Mismatch_0_Sense_+_Library_PoolT
AAAAAGGGCTGTGGCTGTTGCCAACCAGCAATGAAGTTACAAAAAAGGCTGTGCTCAGAGGCTGCTCTGCCAGCCATAGATCTACTACTTAATG
>Frequency_2_QualityScore_FFHHHHEHIIIJJ;CHIIIFGIIIIJJJJIIJJIIIJIIGIIJIIIIIIIIHGGGFEEEEEEEEDEEDDCDDDCDDDDDCCDDDDDCDDDDDAB_Mismatch_0_Sense_+_Library_PoolT
AAACGGTTAGGGGTATTTGTATTAGACAAAAAAGGGCTGTGGCTGTTGCCAACCAGCAATGAAGTTACAAAAAAGGCTGTGCTCAGAGGCTGCT
>Frequency_2_QualityScore_FFHHHHGJIIJJIJIIIIIIIIJEHHIIJJJJJJJJJJJIJJJJJIJJJIIIIIIJJHIIJJJIIIJJJIIIIIIIIFGGEGE_Mismatch_0_Sense_+_Library_PoolT
CTTAATGGATTCAGAATTGTCTTATACATTTACTGCTAAATGCTATCTGTTCTAAAGTAAAGCAAAAATAAAAGGAGATTTCA
>Frequency_2_QualityScore_DEGGHHHIIIIIGIHGGHIGIIGGHIJIIJIIDEEHGHHIIJHIGHGHEGEEFDFDHFFEE?ACCDEDECBCBCCCBBBCCCACBCCCC@?A9A_Mismatch_0_Sense_+_Library_PoolT
CTGTTGCCAACCAGCAATGAAGTTACAAAAAAGGCTGTGCTCAGAGGCTGCTCTGCCAGCCATAGATCTACTACTTAATGGATTCAGAATTGTC
>Frequency_2_QualityScore_FFGHHHHJEGIIJJI?EGHIIHGIJIJJJJJJJJJIIJIJJIIIIJJGIIIIGHHGEFEEEEDDDEACECCDCDCDDDDDDDDDDDDDCDCDDD_Mismatch_0_Sense_+_Library_PoolT
AGAAACGGTTAGGGGTATTTGTATTAGACAAAAAAGGGCTGTGGCTGTTGCCAACCAGCAATGAAGTTACAAAAAAGGCTGTGCTCAGAGGCTG
>Frequency_2_QualityScore_FEFHGEEGHIIIJJJJEEIIIIIIGHIIHIGECGDHEHIGIIIIEAGIIIBGEIIGHIGE@CEGCEEEF@CDCDEA?@ACEDCDCDEEDECACC_Mismatch_0_Sense_+_Library_PoolT
ATGAAGTTACAAAAAAGGCTGTGCTCAGAGGCTGCTCTGCCAGCCATAGATCTACTACTTAATGGATTCAGAATTGTCTTATACATTTACTGCT
>Frequency_2_QualityScore_FFHHHHHJJIJJJJJIIJJJJJCGHIJJIIJJJJJIJJJIJIIHIJJJHIIIIHEFGGFFEEEDDDEDDDDDDCCEDDDDDDDCCDDDDDCDDD_Mismatch_0_Sense_+_Library_PoolT
TTTTCACAGAAACGGTTAGGGGTATTTGTATTAGACAAAAAAGGGCTGTGGCTGTTGCCAACCAGCAATGAAGTTACAAAAAAGGCTGTGCTCA
>Frequency_2_QualityScore_EEGHHHGGIIHHIJIIIIIIJIJIGIIIIIIGIIIJIIIJIIGIIIIIIIIIEIIIIIIIIJIIIJIIHGHGIIIIIHGGGFFEDDCEEEDDDC_Mismatch_0_Sense_+_Library_PoolT
CCAGCCATAGATCTACTACTTAATGGATTCAGAATTGTCTTATACATTTACTGCTAAATGCTATCTGTTCTAAAGTAAAGCAAAAATAAAAGGA
>Frequency_2_QualityScore_FFGGHHEIIIIGIIHIIIJIHGIHIIHGIJCIIIIIIIIIIHIIIIIIIIIIIHIIHIIIGCGGHGGCGGFHHGHFFGFFFEEDDECEEEECDC_Mismatch_0_Sense_+_Library_PoolT
AGGCTGTGCTCAGAGGCTGCTCTGCCAGCCATAGATCTACTACTTAATGGATTCAGAATTGTCTTATACATTTACTGCTAAATGCTATCTGTTC
>Frequency_2_QualityScore_EEHHHGHJJIIJJIJJJJIIIIIJJJJJIJJJJJIJJJJJJJGIJJJJJHHIIGHHEHGF@CEECCDECBCCDDDCCDCDCDDDDDDDCDCCEC_Mismatch_0_Sense_+_Library_PoolT
TGTTGCCAACCAGCAATGAAGTTACAAAAAAGGCTGTGCTCAGAGGCTGCTCTGCCAGCCATAGATCTACTACTTAATGGATTCAGAATTGTCT
>Frequency_2_QualityScore_FFHHGHGJJIJJJJJJJJJJIJJJIJJIJJJIJJJJJJJJJJJJJIJJIJJJJJIJJJJJIIIJIIIIJJIIIHJIJIJIHHHHGHFFFEDEEE_Mismatch_0_Sense_+_Library_PoolT
ATAGATCTACTACTTAATGGATTCAGAATTGTCTTATACATTTACTGCTAAATGCTATCTGTTCTAAAGTAAAGCAAAAATAAAAGGAGATTTC
>Frequency_2_QualityScore_ECGHHGGIIJJJJJJIGIIIFGIIIIJIIIIIIIIIIIIIHHGIJJHHGIJIJIIFAAADCCCCDDDACBACBDBCDAA?A??AB;ABBCCCDC_Mismatch_0_Sense_+_Library_PoolT
GTATTAGACAAAAAAGGGCTGTGGCTGTTGCCAACCAGCAATGAAGTTACAAAAAAGGCTGTGCTCAGAGGCTGCTCTGCCAGCCATAGATCTA
>Frequency_2_QualityScore_ECEGFHHGEEFCHIGCFD:=E;CEH>FGD=EDAEE=EEECBGAGEAEFCGAGEGHA;EGEFEGEAFGIBA=7;CDEGE?CDDCEBC=??A=A@?_Mismatch_0_Sense_+_Library_PoolT
GTGCTCAGAGGCTGCTCTGCCAGCCATAGATCTACTACTTAATGGATTCAGAATTGTCTTATACATTTACTGCTAAATGCTATCTGTTCTAAAG
>Frequency_2_QualityScore_FFGHGHGGCHIIIGIIIJJJ?EGIIJIHIJJIGIFHIIIIBGGGIHEGGHIIFGEEF9?CDCCCCDDCAACAADDDDCCCD?>AB?AACDDDCC_Mismatch_0_Sense_+_Library_PoolT
TTCACAGAAACGGTTAGGGGTATTTGTATTAGACAAAAAAGGGCTGTGGCTGTTGCCAACCAGCAATGAAGTTACAAAAAAGGCTGTGCTCAGA
>Frequency_2_QualityScore_FFHHHHHJJJJJJJIJIJIJIIGHGFIFIHJCHFHHIJIIIJIIJJFIIIJIIIDGHHIIIGEGIIDGGEEGGGEEEEEECCCCCECCEDCDDC_Mismatch_0_Sense_+_Library_PoolT
AAGGCTGTGCTCAGAGGCTGCTCTGCCAGCCATAGATCTACTACTTAATGGATTCAGAATTGTCTTATACATTTACTGCTAAATGCTATCTGTT
>Frequency_2_QualityScore_FAEGHFHHIIIIIIGIIIIIIIIIIJIIIIIIICGHEHHIIIGIGIHIJIHHBEHIEEHGHECCBECCAABCCDDCCCDD=CCCABCAC?B=A;_Mismatch_0_Sense_+_Library_PoolT
GTATTTGTATTAGACAAAAAAGGGCTGTGGCTGTTGCCAACCAGCAATGAAGTTACAAAAAAGGCTGTGCTCAGAGGCTGCTCTGCCAGCCATA
>Frequency_2_QualityScore_EDGGGGEGIIJJGIIIGHIIIIJJIJIEGGIIIGIIIGEHIIIJIIIFIIIIHGFFEGFEECCECDDCCAACDCCDDCDCDCDDDCCCCBACCC_Mismatch_0_Sense_+_Library_PoolT
TAGGGGTATTTGTATTAGACAAAAAAGGGCTGTGGCTGTTGCCAACCAGCAATGAAGTTACAAAAAAGGCTGTGCTCAGAGGCTGCTCTGCCAG
>Frequency_1_QualityScore_FFHHHHGJJIJJIJJJJJIJIGJJIHJJHHIJIJJJJJJJJJJIJJJJJJJIIIJHFHHHFFFCEBBACCCCDDDDDDDDCDDDDCDCCCCDCC_Mismatch_0_Sense_+_Library_PoolT
CTGTGGCTGTTGCCAACCAGCAATGAAGTTACAAAAAAGGCTGTGCTCAGAGGCTGCTCTGCCAGCCATAGATCTACTACTTAATGGATTCAGA
>Frequency_1_QualityScore_FDHHFGHGIGIJJJJJIDIIFIG@HG@FGFGIGHIIIDGHIFGEGGHGDHIJIGHFHAEHDDFBC@CAECCD>;@C@AAA>_Mismatch_0_Sense_+_Library_PoolT
GTGGCTGTTGCCAACCAGCAATGAAGTTACAAAAAAGGCTGTGCTCAGAGGCTGCTCTGCCAGCCATAGATCTACTACTTA
>Frequency_1_QualityScore_FFGHHGHIJJJIIIJJJJJJIIJGGAHGIGGGIEDGGGEHJGIGIIJGHGJJJJCEGEG_Mismatch_0_Sense_+_Library_PoolT
GCTCAGAGGCTGCTCTGCCAGCCATAGATCTACTACTTAATGGATTCAGAATTGTCTTA
>Frequency_1_QualityScore_FFHHHHHIIIG?FFEFGIEGIFGBBFGG\;CEGGAE@EEEHHHFFFFCB@BBB?<ACBBB<CC<ACCBB<<ACCCCCCCACCCCCCBA@9?ACC_Mismatch_0_Sense_+_Library_PoolT
TTTTTTTTTTCACAGAAACGGTTAGGGGTATTTGTATTAGACAAAAAAGGGCTGTGGCTGTTGCCAACCAGCAATGAAGTTACAAAAAAGGCTG
>Frequency_1_QualityScore_FFHHHHHJJJIIIJJJJBGHIJJIIJJJJJJJJJJJJJJJIJJIJJIIJEHJHHGHHFFFDEEEEEDDD@DDDDDBDDDDDDDDDDDDDDDDDD_Mismatch_1_Sense_+_Library_PoolT
CCAGAAACGGTTAGGGGTATTTGTATTAGACAAAAAAGGGCTGTGGCTGTTGCCAACCAGCAATGAAGTTACAAAAAAGGCTGTGCTCAGAGGC
>Frequency_1_QualityScore_FFHHHHHJJJJJJJJJGIJJJJJJJIJJJJJJJIJJJJJJJJJJJJJGIJJJJJIJJJJJJJJJJJJJJJHIJIIJJJJJHHHH_Mismatch_0_Sense_+_Library_PoolT
TGCCAGCCATAGATCTACTACTTAATGGATTCAGAATTGTCTTATACATTTACTGCTAAATGCTATCTGTTCTAAAGTAAAGCA
>Frequency_1_QualityScore_FFHHHHHJJJJJJIIJJJJJJJIIIGJJJJJJHHJJJJJJJJJIIJJJJJJJJJHHHHFFFFEEEEEDDD@BDDDCEDEDDEDDDDDCDCDCDD_Mismatch_0_Sense_+_Library_PoolT
AGGGCTGTGGCTGTTGCCAACCAGCAATGAAGTTACAAAAAAGGCTGTGCTCAGAGGCTGCTCTGCCAGCCATAGATCTACTACTTAATGGATT
>Frequency_1_QualityScore_DFHHGFHJHIIJGGDHHIJJIIIHEHIIGGGGIJJHIIIHIIJEGEIGIGIIJJEFEHGHJIJHHEHHEEFFECFFCDCEDEEDDEDDACDDCB_Mismatch_0_Sense_+_Library_PoolT
TGCTCAGAGGCTGCTCTGCCAGCCATAGATCTACTACTTAATGGATTCAGAATTGTCTTATACATTTACTGCTAAATGCTATCTGTTCTAAAGT
>Frequency_1_QualityScore_FFHHHHHJJJJJGIJJJJJJJJJJJJJJJJJJJJJJJJJJJJJIJIJJJJJJJJJIJIIIJHGJJJIJJIJJHHIJJJHHHBFFFFF_Mismatch_0_Sense_+_Library_PoolT
ACTACTTAATGGATTCAGAATTGTCTTATACATTTACTGCTAAATGCTATCTGTTCTAAAGTAAAGCAAAAATAAAAGGAGATTTCA
>Frequency_1_QualityScore_FFHHHHHJJJJJJJJJJJIGJJJJJIGJJJJJIIJJIIIJIIIJJJJIJJJIJIJJIJJHGGFEFFFCECFFEDEEEFFDD_Mismatch_1_Sense_+_Library_PoolT
CAAAAAAGGCTGTGCTCAGAGGCTGCTCTGCCAGCCATAGATCTACTACTTAATGGATTCAGAATTGTCTTATACATTTAG
>Frequency_1_QualityScore_FDHHHHHJJJJJJJJJJJJJIIJJJJJJJJJJIFDB5(-;(5>:3<?<B-?CDD&&::B:>(4>(444@<CBDB58???-&8909-834::A>?_Mismatch_1_Sense_+_Library_PoolT
GTTTTGTTATGCCATATAATGTTTTTTTTTTTTTTTCACAGAAACGGTTAGGGGTATTTGTATTAGACAAAAAAGGGCTGGGGCTGTTGCCAAC
>Frequency_1_QualityScore_BDDFFFFFDF;FBAEE:E@FGEG:@GGFFIFFIIFFIF@CF=FBFFIFFFFDDDDBAB>ACBB>B@B?B@A>AB;@A@BB@BBBBB@BBBBBBB_Mismatch_1_Sense_+_Library_PoolT
TTTTTCACAGGAACGGTTAGGGGTATTTGTATTAGACAAAAAAGGGCTGTGGCTGTTGCCAACCAGCAATGAAGTTACAAAAAAGGCTGTGCTC
>Frequency_1_QualityScore_DB>?CDD@:4AEFG@F:;CBCAGIAGCFECFFECD))88?8=88CC==.(5@EF77).7AE@BD>>66>A@>>>A@_Mismatch_0_Sense_+_Library_PoolT
TGGCTGTTGCCAACCAGCAATGAAGTTACAAAAAAGGCTGTGCTCAGAGGCTGCTCTGCCAGCCATAGATCTACTA
>Frequency_1_QualityScore_FFDHHFHGIJJJJIIIGGJHGHFHEHIIFGIIGGIJJJJIIJGHGGE@GCCCGIIIEFDACCAC@C@CC;@<?BBBCCCCCC(42?<:>AA::C_Mismatch_0_Sense_+_Library_PoolT
TGTATTAGACAAAAAAGGGCTGTGGCTGTTGCCAACCAGCAATGAAGTTACAAAAAAGGCTGTGCTCAGAGGCTGCTCTGCCAGCCATAGATCT
>Frequency_1_QualityScore_FFFFHHGHIJJJIJIJJJJJIH;7).).;>;555;\5?@B;8:@C_Mismatch_1_Sense_+_Library_PoolT
TATAATGTTTTTTTTTTTTTTTCCCAGAAACGGTTAGGGGTATTT
>Frequency_1_QualityScore_FFHHHHHJJJJIIJJJJJJJJJJJIJJJJJJJJJJJJJJJJJJJJJJJJIJIIIJJJJJJJJIJJIJJJIIGIHGH_Mismatch_1_Sense_+_Library_PoolT
ATTCAGAATTGTCTTATACATTTACTGCTAAATGCTATCTGTTCTAAAGTAAAGCAAAAATAAAAGGAGATTTCGA
>Frequency_1_QualityScore_FFHHHHHJJJIIIJGJJJIIHIIIIEIIJIJJJJJJGJJFGIIJJIJJHFEFFFFFEEEEEEDDDDDDC@CDCDCD@@<CCDCACDDDEDDDCE_Mismatch_0_Sense_+_Library_PoolT
ACAAAAAAGGGCTGTGGCTGTTGCCAACCAGCAATGAAGTTACAAAAAAGGCTGTGCTCAGAGGCTGCTCTGCCAGCCATAGATCTACTACTTA
>Frequency_1_QualityScore_;B>AFBF:CFFFICI><H<<??4C?C9<<CC9?CE<EB<:??CF>4?3:FFF<<?D:9D?DF@@@)).==8=48=CECCFFFFF_Mismatch_1_Sense_+_Library_PoolT
ACTTAATGGATTCAGAATTGTCTTATACATTTACTGCTAAATGCTATCTGTTCTAAAGTAAAGCAAGAATAAAAGGAGATTTCA
>Frequency_1_QualityScore_DDDFHHFFGG@EHGIEDCECD<ABDHIGJJDG?DBGGGIGGHGIA(5@DFGEEA7=A;(;;?)7).6>A>6@@5@DC<@;>@3@5>5@_Mismatch_0_Sense_+_Library_PoolT
TGTTGCCAACCAGCAATGAAGTTACAAAAAAGGCTGTGCTCAGAGGCTGCTCTGCCAGCCATAGATCTACTACTTAATGGATTCAGAA
>Frequency_1_QualityScore_ADADHHHIJJEGIIJFHAEHIIJJIJIHHEA_Mismatch_0_Sense_+_Library_PoolT
TGTTATGCCATATAATGTTTTTTTTTTTTTT
>Frequency_1_QualityScore_FFHHHHHIJJJJJJJJJIJJJJJJJIHIJJJJJJJHIIJJJJJJJJJIJJJIJIHHGGFH>DDF2@@CCACDDCDCCCCCDDCDCCCACCCCCC_Mismatch_0_Sense_+_Library_PoolT
TGGCTGTTGCCAACCAGCAATGAAGTTACAAAAAAGGCTGTGCTCAGAGGCTGCTCTGCCAGCCATAGATCTACTACTTAATGGATTCAGAATT
>Frequency_1_QualityScore_FFHHHHHJJJJJJIJJJIJJJJJIJJJJJJIJJJJJJJJJJJJJJIJJIIJJIIII_Mismatch_1_Sense_+_Library_PoolT
ATTTACTGCTAAATGCTATCTGTTCTAAAGTAAAGCAAAAATAAAAGGAGATTCCA
>Frequency_1_QualityScore_FFHHHHHJJJJIIJJJJJJJJGIJJJJJJJJJJJJGHIJJJJJJJJJJJJGIIJJJJJGHHHHHFFFFFEDEEDEEEDDDDCEDDDDDDEEFEE_Mismatch_1_Sense_+_Library_PoolT
CAGCAATGAAGTTACAAAAAAGGCTGTGCTCAGAGTCTGCTCTGCCAGCCATAGATCTACTACTTAATGGATTCAGAATTGTCTTATACATTTA
>Frequency_1_QualityScore_FFHHHFHIJJJJJIGIHIJIJJJJJJIJJJIJIJJFHIJIJJIJJG?EGGEHGHHHHGFFFFCCEECDDC>>@B?ACCCDCDDDCCCCDEDECD_Mismatch_0_Sense_+_Library_PoolT
AAAAGGGCTGTGGCTGTTGCCAACCAGCAATGAAGTTACAAAAAAGGCTGTGCTCAGAGGCTGCTCTGCCAGCCATAGATCTACTACTTAATGG
>Frequency_1_QualityScore_FFHHHHHJJJJJJHIJJJJJJJJJJJJJIJJJJJJJJJJIIJJJIJJJJJJJEHHHHFHFFFFFFFEEEEECEDDDCDDCDDDCDDDEDDDEEF_Mismatch_0_Sense_+_Library_PoolT
ACCAGCAATGAAGTTACAAAAAAGGCTGTGCTCAGAGGCTGCTCTGCCAGCCATAGATCTACTACTTAATGGATTCAGAATTGTCTTATACATT
>Frequency_1_QualityScore_FFHHHHHIJJIJJJJJJJJJJHIJJIJJJJJJJJJJJJJJJHIJJJJJJJJJJJJJIJIIIJJJJJJIGGGIJJIJJHGFGHFFF_Mismatch_0_Sense_+_Library_PoolT
TACTTAATGGATTCAGAATTGTCTTATACATTTACTGCTAAATGCTATCTGTTCTAAAGTAAAGCAAAAATAAAAGGAGATTTCA
>Frequency_1_QualityScore_FFHHHHHJJJIJJJJJJJJIIFIJJJIJJHHJJJJJJJJJJJJJJJJJJJJJJJIHHFFFFFDF@CCD9>ACDEDEDDDDDDDCDDCDCCCCDD_Mismatch_0_Sense_+_Library_PoolT
GCTGTGGCTGTTGCCAACCAGCAATGAAGTTACAAAAAAGGCTGTGCTCAGAGGCTGCTCTGCCAGCCATAGATCTACTACTTAATGGATTCAG
>Frequency_1_QualityScore_FFHHHHHIJIJJJJJIDJIJIJGIIIJJJJJIJIJJJJJJJJJJJJJJJJJJIIIJJJJIHIHIJIJIJIIJJJJJJFH_Mismatch_2_Sense_+_Library_PoolT
AATGGATTCAGAATTGTCTTATACATTTACTGCTAAATGCTATCTGTTCTAAAGTAAAGCAAAAATAAAAGGAGATCAC
>Frequency_1_QualityScore_FFHHHHHIIIIIGFHGIJIIHJIIJIJJJJJJJJJJJJIJJJJIJIBHIIJGGIGIJIIIJJGHHGJIJFHFHHFFD_Mismatch_1_Sense_+_Library_PoolT
CGATTCAGAATTGTCTTATACATTTACTGCTAAATGCTATCTGTTCTAAAGTAAAGCAAAAATAAAAGGAGATTTCA
>Frequency_1_QualityScore_AADFFFFE9FEFFII9CHBHGF<FB?@GFIIIDCBBA:@3@_Mismatch_0_Sense_+_Library_PoolT
GTTTTGTTATGCCATATAATGTTTTTTTTTTTTTTTCACAG
>Frequency_1_QualityScore_FFHHHHHJJIJJJIJJJIJIJJJJIJHJJJJJJJJJJJJJIJJJFICGIJJJJIJJJIJIIJHHHHFGHBF_Mismatch_1_Sense_+_Library_PoolT
ACTGCTAAATGCTATCTGCTCTAAAGTAAAGCAAAAATAAAAGGAGATTTCAAAAACTGCTTCTTAATCTA
>Frequency_1_QualityScore_DDHFHHHIIA=8=BCHACFH;C6AHHE55>@;>6;ADAACCACCBBBBBBB<5+998???CCCC@CBBBBBC?:>:>AAC>ACCCBBB@??@_Mismatch_0_Sense_+_Library_PoolT
TTTTTTTTTCACAGAAACGGTTAGGGGTATTTGTATTAGACAAAAAAGGGCTGTGGCTGTTGCCAACCAGCAATGAAGTTACAAAAAAGGCT
>Frequency_1_QualityScore_FDDHHGHJIJIGBHHIFEH@AGGHBCHGGCGHIGIHIHII@BCBGEGGHGGIJIJIHEGGHHFEEEFFBCFBCCCE_Mismatch_0_Sense_+_Library_PoolT
GTTACAAAAAAGGCTGTGCTCAGAGGCTGCTCTGCCAGCCATAGATCTACTACTTAATGGATTCAGAATTGTCTTA
>Frequency_1_QualityScore_FFHHHGHJGCHHIGGHGJIGIEHJJJIJIJJGGHIBEGGIIIJJIIEIEIIEIGIII_Mismatch_1_Sense_+_Library_PoolT
ACATTTACTGCTAAATGCTATCTGTTCTAAAGTAAAGCAAAAATAAAAGGAGATTAC
>Frequency_1_QualityScore_DFHHHHHJJJJJJJJJJIJJJJJJIJJJJJJJJJJJIJJJJJJJJJJJJJJJJJIJJJJJJJHIIJJJIJJIIHIIHHHHHFFFFFEE_Mismatch_0_Sense_+_Library_PoolT
TACTACTTAATGGATTCAGAATTGTCTTATACATTTACTGCTAAATGCTATCTGTTCTAAAGTAAAGCAAAAATAAAAGGAGATTTCA
>Frequency_1_QualityScore_DDFFFFFIIIIIF\.).73=).;7?C\;?@8,3:A>3>;>;>;5:A??@BB5?78258><<8+2:4:@@++5(8??<>>>>:@(((+>@BBB>0_Mismatch_1_Sense_+_Library_PoolT
TTTTTTTTTTTTTTACAGAAACGGTTAGGGGTATTTGTATTAGACAAAAAAGGGCTGTGGCTGTTGCCAACCAGCAATGAAGTTACAAAAAAGG
>Frequency_1_QualityScore_EFHHHHHJGIJIIICGHIIJI?EFIIHFGHIJHIIEGEGGHGGGIJJJDGGIHAEEHHFFFFDD@EDDDBCDD@ACCAC?BBBBDDDDCCCC@C_Mismatch_0_Sense_+_Library_PoolT
TTTCACAGAAACGGTTAGGGGTATTTGTATTAGACAAAAAAGGGCTGTGGCTGTTGCCAACCAGCAATGAAGTTACAAAAAAGGCTGTGCTCAG
>Frequency_1_QualityScore_FFHHGHHIJGIJJJJJJJJIHHIJEIIIJJJJJJJJJJIJIJJJJJJJJJIJJJHJIIHIIGJJJGJJIFIGIJJJGH?CHFFFF_Mismatch_1_Sense_+_Library_PoolT
ACTTAATGGATTCAGAATTGTCTTATACATTTACTGCTAAATGCTATCTGTTCTAAAGTAAAGCAAAAATAAAAGGAGATTTCTA
>Frequency_1_QualityScore_FFHHHHHJGJJIJJJIHJGJJJJIJJIIIJJJIJIIJIJJIJJIGIHIJJIJJJIGIHGG_Mismatch_1_Sense_+_Library_PoolT
ATACATTTACTGCTAAATGCTATCTGTTCTAAAGTAAAGCAAAAATAAAAGGAGATTCCA
>Frequency_1_QualityScore_FFHHHHHJIJJJJJJJJJJJJJJJJJJJIJJJJJJJJJJJJJJJIJIIJJJJJJJJJJJJIJJJIJIJJHHG_Mismatch_0_Sense_+_Library_PoolT
CAGAATTGTCTTATACATTTACTGCTAAATGCTATCTGTTCTAAAGTAAAGCAAAAATAAAAGGAGATTTCA
>Frequency_1_QualityScore_DFGHHHHJJJJIJJIIIIJIJJHHIIGIIIJJJJIJJJJJJJJJJJJIJJJJJJJJIJJJHIJJJJJJJHIJJJJJJJHFHGHFF_Mismatch_1_Sense_+_Library_PoolT
CTACTTAATGGATTCAGAATTGTCTTATACATTTACTGCTAAATGCTATCTGTTCTAAAGTAAAGCAAAAATAAAAGGAGATTAC
>Frequency_1_QualityScore_FFHHHHHHIIHIJIJJJJJJJIJJIJJJJJIDHHIIGIIJJJJJJJJIJIJHGHGHHHFFEFFFECEEEECCDDDCDDDDADDDEDDDEEDDDE_Mismatch_1_Sense_+_Library_PoolT
AGCAATGAAGTTACAAAAAAGGCTGTGCTCAGAGGCTGCTCTGCCAGCCATAGATCTACTACTTAATGGATTCAGAATTGTCTTATACATTTAA
>Frequency_1_QualityScore_FFGHHHHJJJJIJJJIJJJJJHIIJJJJJJ@FIJJIJJJIHGGIJJIHGGIGIGJIJEIIJIJHHHGHHDCDFFFFEEEEECEDCCCCCCC_Mismatch_0_Sense_+_Library_PoolT
GCTGCTCTGCCAGCCATAGATCTACTACTTAATGGATTCAGAATTGTCTTATACATTTACTGCTAAATGCTATCTGTTCTAAAGTAAAGCA
>Frequency_1_QualityScore_FFHAFHHIJHIIJJIIIIJJJJJGCHIIJIJJJJIFHGIIJJJJIIIJJJJJIIJHIHHHHHFDDBBCBB?CCCDCC<@?AD?CCD44@>CDDB_Mismatch_1_Sense_+_Library_PoolT
AGGTATTTGTATTAGACAAAAAAGGGCTGTGGCTGTTGCCAACCAGCAATGAAGTTACAAAAAAGGCTGTGCTCAGAGGCTGCTCTGCCAGCCA
>Frequency_1_QualityScore_DDD\07AAA88>8>AAAA??==:1?=?<5=A????/8A>A>A?<?=???AAAAA>ADAAAA??>>><A??>:AAAAAA?><<<>AA:A>AA7>>_Mismatch_1_Sense_+_Library_PoolT
GGGGATTTGTATTAGACAAAAAAGGGCTGTGGCTGTTGCCAACCAGCAATGAAGTTACAAAAAAGGCTGTGCTCAGAGGCTGCTCTGCCAGCCA
>Frequency_1_QualityScore_FFHGHHGIIJJJ?FHIJIDGIIJIGIIIJJJJDHHJJIIIIIIJEHHHHHFFFDDDCEDDDDDDDEDDDDDDD<@?C?ACCCDCCCCD@BB?AD_Mismatch_0_Sense_+_Library_PoolT
AACGGTTAGGGGTATTTGTATTAGACAAAAAAGGGCTGTGGCTGTTGCCAACCAGCAATGAAGTTACAAAAAAGGCTGTGCTCAGAGGCTGCTC
>Frequency_1_QualityScore_FFHHHHGGIIJJJJGHJHGGGJJJJIJIIJIHIIIJIDGIHGI_Mismatch_0_Sense_+_Library_PoolT
TGCTATCTGTTCTAAAGTAAAGCAAAAATAAAAGGAGATTTCA
>Frequency_1_QualityScore_FFHHHHHGIJJJJJCFHIJJHHIIFIHJJJJJJJJEHIJJJJIIJJIJIGIHHHHFFFFEEEEEDCCDDCDABDD?@BCBBDDDDDDDDBBAC?_Mismatch_1_Sense_+_Library_PoolT
GAAACGGTTAGGGGTATTTGTATTAGACAAAAAAGGGCTGTGGCTGTTGCCAACCAGCAATGAAGTTACAAAAAAGGCTGTGCTCAGAGGCTTC
>Frequency_1_QualityScore_FFHHHHDEIIJIJJJIJIJJIIIIJIIIHIJJJIJJJIJJJJIIEHGIEHHEGJJIIIGGICHEHIGEEEEHGFFFFFDEDECBBDDDDCCDCC_Mismatch_1_Sense_+_Library_PoolT
CATCTACTACTTAATGGATTCAGAATTGTCTTATACATTTACTGCTAAATGCTATCTGTTCTAAAGTAAAGCAAAAATAAAAGGAGATTTCAAA
>Frequency_1_QualityScore_FFHHHHHJJJJIIJJJJJJJJJJGIIGIIJIJJJGIJJIJJHIJJHIJJGIIIJHHHHHHHFFFF?DEEEC_Mismatch_0_Sense_+_Library_PoolT
AAAAAGGCTGTGCTCAGAGGCTGCTCTGCCAGCCATAGATCTACTACTTAATGGATTCAGAATTGTCTTAT
>Frequency_1_QualityScore_FFHHHHHJJJJJJJJJJJJJJJJJJJJJJJJJJJJJIJIJJJIJJJJJJJJJJJIIFIJJJI_Mismatch_0_Sense_+_Library_PoolT
TTATACATTTACTGCTAAATGCTATCTGTTCTAAAGTAAAGCAAAAATAAAAGGAGATTTCA
>Frequency_1_QualityScore_ADDB>DDHEI;FF+3CAAFC??C<EAFGIFBBB?C@F@(/7D>8=C6@=@CHIIIGHFFEDCECAC@CA;>CCCC?@?8(9@<8(4:@C?_Mismatch_2_Sense_+_Library_PoolT
CCAGAAACGGTTAAGGGTATTTGTATTAGACAAAAAAGGGCTGTGGCTGTTGCCAACCAGCAATGAAGTTACAAAAAAGGCTGTGCTCAG
>Frequency_1_QualityScore_AB,ACFDFBAED?4+<C:AD+CCFA4AC??<EBGFFEIEFBF<BGGFFC@*?@FB?8?D?BBFFG4BF4)_Mismatch_0_Sense_+_Library_PoolT
CTACTACTTAATGGATTCAGAATTGTCTTATACATTTACTGCTAAATGCTATCTGTTCTAAAGTAAAGCA
>Frequency_1_QualityScore_FFHHFFHJJJJJJJJJIJJJJJJIIJJJJJHJJJJJJJJJJJJJJJIJJIJIJIJIHHFFDCEDDDDDDCDCCDDDDBDDDCCDDDDDDDCA@D_Mismatch_0_Sense_+_Library_PoolT
TTTGTATTAGACAAAAAAGGGCTGTGGCTGTTGCCAACCAGCAATGAAGTTACAAAAAAGGCTGTGCTCAGAGGCTGCTCTGCCAGCCATAGAT
>Frequency_1_QualityScore_FFHHHFHJJJJJGGIJJJJIGIJIIGIJJEFDHIJGGGHIHIGIGIIIJJICGGIDHIHGHHGHGFFFFDFEDDEDEECDDDEDDDEDDEDDDE_Mismatch_0_Sense_+_Library_PoolT
GGCTGTGCTCAGAGGCTGCTCTGCCAGCCATAGATCTACTACTTAATGGATTCAGAATTGTCTTATACATTTACTGCTAAATGCTATCTGTTCT
>Frequency_1_QualityScore_FFHHHHHJJJJJJJJJJJHIJIJJJJJJJJJJJJJJJIJJJJJJIJJJJJJJJJJJIJJJJJJHIIIGHIIJIIHHHHGFFFFFDEDCEDDFED_Mismatch_1_Sense_+_Library_PoolT
AGATCTACTACTTAATGGATTCAGAATTGTCTTATACATTTACTGCTAAATGCTATCTGTTCTAAAGTAAAGCAAAAATAAAAGGAGATTCCAA
>Frequency_1_QualityScore_FFHHHHHJJJJJJJJJIIIJJIJJJIFHIJJJJJJJHJIJJJIJJJIIJJJJJJJHHHBFHFFFFCEEECECDDDEDD_Mismatch_0_Sense_+_Library_PoolT
GTGGCTGTTGCCAACCAGCAATGAAGTTACAAAAAAGGCTGTGCTCAGAGGCTGCTCTGCCAGCCATAGATCTACTAC
>Frequency_1_QualityScore_FFHHHHHIJIIIJIIJIIJJJDHIJJJJJJJJJIJJIIIGIJIHIGHGGIIJGIJJJIJJJIJJIGIDG@FGI_Mismatch_0_Sense_+_Library_PoolT
TCAGAATTGTCTTATACATTTACTGCTAAATGCTATCTGTTCTAAAGTAAAGCAAAAATAAAAGGAGATTTCA
>Frequency_1_QualityScore_FFFHHHHGIIJGJJJIJJJJJJHGIJGGJJJJJJIIJJJJJGIJJJGIJJGIHIJJIJGIIIGGGFHGGHHHIHJIJJHHHHFFFD_Mismatch_0_Sense_+_Library_PoolT
CTACTTAATGGATTCAGAATTGTCTTATACATTTACTGCTAAATGCTATCTGTTCTAAAGTAAAGCAAAAATAAAAGGAGATTTCA
>Frequency_1_QualityScore_FFHHHHHJGIJJJJJJJJIIIJJIIJIGGGIJJJJIJIHIIJJJJJIJIJIJJIIFHHGGFFFFFDACC@CDDEDDECDDDEDDCDDCDCDDDC_Mismatch_0_Sense_+_Library_PoolT
TGTGGCTGTTGCCAACCAGCAATGAAGTTACAAAAAAGGCTGTGCTCAGAGGCTGCTCTGCCAGCCATAGATCTACTACTTAATGGATTCAGAA
>Frequency_1_QualityScore_FFHHHHHJJJJIJJJJJJIJJJJIJJIJJJJJJJIJJJJJJJJJJIJJJJJIIJIJJJJJHHHHHHHFFFFFFFEDEEEEDDDDDDCDDDBDBD_Mismatch_0_Sense_+_Library_PoolT
GCCATAGATCTACTACTTAATGGATTCAGAATTGTCTTATACATTTACTGCTAAATGCTATCTGTTCTAAAGTAAAGCAAAAATAAAAGGAGAT
>Frequency_1_QualityScore_FFHHHHHJJJJJJJJJJJJJJIJJJJJJJJJIJJJJJJJJJIIIJJJHEHHIIJJHHHHFDDDDDDDDDCDDDDDDBDDDDDDDDDDDD?CCDD_Mismatch_1_Sense_+_Library_PoolT
CTTTGTATTAGACAAAAAAGGGCTGTGGCTGTTGCCAACCAGCAATGAAGTTACAAAAAAGGCTGTGCTCAGAGGCTGCTCTGCCAGCCATAGA
>Frequency_1_QualityScore_DDHHHHHIIIIIIIB)8==DHG@CG?E6BEEE\3>CDAC>@DCDCCCCCBBB<BB?BB<C??<?8>3>C:@?@<<?C?@>@@::@A:_Mismatch_1_Sense_+_Library_PoolT
GTTTTTTTTTTTTTCACAGAAACGGTTAGGGGTATTTGTATTAGACAAAAAAGGGCTGTGGCTGTTGCCAACCAGCAATGAAGTTAC
>Frequency_1_QualityScore_DDHHHHHJEGGGIGGEHHIIJHI@DHIJJGGIIIIJGIIIIIIHEBGCDDGGEHHI@GEHGIIIIIGEGCDHGHACHH_Mismatch_1_Sense_+_Library_PoolT
ATGGATTCAGAATTGTCTTATACATTTACTGCTAAATGCTATCTGTTCTAAAGTAAAGCAAAAATAAAAGGAGATTAC
>Frequency_1_QualityScore_DDHHHHHIHIJJJJIIIJJGGJJJJJIJIGIIJIJIIHGEFHIJJIJIFHIBFJHHJFGIGIG_Mismatch_0_Sense_+_Library_PoolT
CTTATACATTTACTGCTAAATGCTATCTGTTCTAAAGTAAAGCAAAAATAAAAGGAGATTTCA
>Frequency_1_QualityScore_AFHHGGFHGIIIGFFGHIGGEGIEGEGIIJIIJGGIIIIDHGDHJGIJ>EHHDEBBECEEEEDDCCDDDCCDDD=@BCB8?CCDDCA>@BBD_Mismatch_0_Sense_+_Library_PoolT
AAACGGTTAGGGGTATTTGTATTAGACAAAAAAGGGCTGTGGCTGTTGCCAACCAGCAATGAAGTTACAAAAAAGGCTGTGCTCAGAGGCTG
>Frequency_1_QualityScore_FBDHHHFG<CDFHHIGHIIIGGIGJJGHBHGAFAHIIGJJFHHEHHIEHGIHH>CHEEF?BDFECEDDDBD?CDACCDDDDDC?BDA?@C:@CC_Mismatch_0_Sense_+_Library_PoolT
GTTAGGGGTATTTGTATTAGACAAAAAAGGGCTGTGGCTGTTGCCAACCAGCAATGAAGTTACAAAAAAGGCTGTGCTCAGAGGCTGCTCTGCC
>Frequency_1_QualityScore_DDHHHHHGEGGIGIIGGJ?FGHGHGIGIJJIGHIJJJJIGGHGGHIJIIFHIIIJJJ_Mismatch_0_Sense_+_Library_PoolT
GAGGCTGCTCTGCCAGCCATAGATCTACTACTTAATGGATTCAGAATTGTCTTATAC
>Frequency_1_QualityScore_FFGHHHGIIHIJJJJJJJJIIJJJGIJIJJEHHIJJJFJIJGIJIJHHGJGGIJJJJJIIHHHHHHFFD@CDEEEDEECDEDDEDDDDDEEEED_Mismatch_0_Sense_+_Library_PoolT
GCAATGAAGTTACAAAAAAGGCTGTGCTCAGAGGCTGCTCTGCCAGCCATAGATCTACTACTTAATGGATTCAGAATTGTCTTATACATTTACT
>Frequency_1_QualityScore_FFHHHHHJJJJJJJJJJJJJJJJJJJIIJJIIJEIIIGHGJIJJIJJGGIGIHJIGHHGHFFFFFEFFECCCDCCCDDEECDDACCDCDDCDDD_Mismatch_0_Sense_+_Library_PoolT
ACAAAAAAGGCTGTGCTCAGAGGCTGCTCTGCCAGCCATAGATCTACTACTTAATGGATTCAGAATTGTCTTATACATTTACTGCTAAATGCTA
>Frequency_1_QualityScore_FFHHFHHJJJJEHIJJJIJIJJJJJJJJJJIJJJJIJGGIJIJIJJJJJJHHHFFFFFEECECCDDDDDBDDDDDDDDDDDDDDDDDDDDBDDD_Mismatch_0_Sense_+_Library_PoolT
ACGGTTAGGGGTATTTGTATTAGACAAAAAAGGGCTGTGGCTGTTGCCAACCAGCAATGAAGTTACAAAAAAGGCTGTGCTCAGAGGCTGCTCT
>Frequency_1_QualityScore_FFHHHHHGJGIIIJJJJIIGIIIGIIGIIJJEIJJJIGJIIIIIJIJIDFHHIIGHFFEFEEE=A@CCEACCDD_Mismatch_0_Sense_+_Library_PoolT
GTGGCTGTTGCCAACCAGCAATGAAGTTACAAAAAAGGCTGTGCTCAGAGGCTGCTCTGCCAGCCATAGATCTA
>Frequency_1_QualityScore_FFHHHHHIJJJJJEFAHIJ?DBFHIIJGIJIJJIIJJIJIJIJGIJJJIIIEIIHHHHHEFFFFFFDA@CEEEDACDDDDCD_Mismatch_0_Sense_+_Library_PoolT
GAAGTTACAAAAAAGGCTGTGCTCAGAGGCTGCTCTGCCAGCCATAGATCTACTACTTAATGGATTCAGAATTGTCTTATAC
>Frequency_1_QualityScore_?DHHHHFIDHGEHEDIIIHGHEIGEHIEFHIIGCHIGCGGIIEHHIIIII>GDHGIGIIICF@GGIGG@=@=CHIFGHHH_Mismatch_0_Sense_+_Library_PoolT
TATACATTTACTGCTAAATGCTATCTGTTCTAAAGTAAAGCAAAAATAAAAGGAGATTTCAAAAACTGCTTCTTAATCTA
>Frequency_1_QualityScore_FFHAFHDIJJBHJFJJJJJJIJIHF37663(;AC(=,8\<92;\&+3>3((+:((+(:?CDDD-((++)(+(8<8<C@44>A?>B8??_Mismatch_0_Sense_+_Library_PoolT
CCATATAATGTTTTTTTTTTTTTTTCACAGAAACGGTTAGGGGTATTTGTATTAGACAAAAAAGGGCTGTGGCTGTTGCCAACCAGCA
>Frequency_1_QualityScore_DFHHHHHJJIJJJJJJJIJJIJIJJJJJJJJJJIJJJJJJJJJJJJJIIJIHIFHJJJIJGIIIJJJHHHHHHHFFFF_Mismatch_0_Sense_+_Library_PoolT
TACATTTACTGCTAAATGCTATCTGTTCTAAAGTAAAGCAAAAATAAAAGGAGATTTCAAAAACTGCTTCTTAATCTA
>Frequency_1_QualityScore_FFHHHHHJJJJJJJJJJJJJJJJIJJJJJJJJJJJJJJJJGJJJIIJJJIHGHHHFFFFFFEEEEEEEEDDDDDDDDDDDDDCDDDED_Mismatch_0_Sense_+_Library_PoolT
CCAGCAATGAAGTTACAAAAAAGGCTGTGCTCAGAGGCTGCTCTGCCAGCCATAGATCTACTACTTAATGGATTCAGAATTGTCTTAT
>Frequency_1_QualityScore_ADAF?C@A+<EE?CC4CC9918?)6B9?B@F@9BF2?9@.==@4CFEEFC:CC@E3=DEEE=;?=;7?B;7?;@_Mismatch_0_Sense_+_Library_PoolT
AAAAAAGGCTGTGCTCAGAGGCTGCTCTGCCAGCCATAGATCTACTACTTAATGGATTCAGAATTGTCTTATAC
>Frequency_1_QualityScore_DDDDDDDIIIIIII;)..=.=CACC5?/;>A@,,-;B3;;>B>;>>>?=???08=0858>>???<A>>AAA<;>81<>>(4>A_Mismatch_0_Sense_+_Library_PoolT
TTTTTTTTTTTTTTCACAGAAACGGTTAGGGGTATTTGTATTAGACAAAAAAGGGCTGTGGCTGTTGCCAACCAGCAATGAAG
>Frequency_1_QualityScore_DDHHHHHIIIIIH377=79==;CECH<BDB>3\5=5\((5>;;>:>CC?B8<??BB08>C_Mismatch_1_Sense_+_Library_PoolT
TTTTTTTTTTTTTCACAGAAACGGTTAGGGGTTTTTGTATTAGACAAAAAAGGGCTGTGG
>Frequency_1_QualityScore_FFHAFHHJJIJJJJJGIJJJJJIJJJIJJJJJJJJFHGJJJJJJIJJJJJJIIJHHHHHHHFFDDDDDDDDDDDDDDDDDDDDDDDDCC>CBD8_Mismatch_1_Sense_+_Library_PoolT
GGGTATTTGTATTAGACAAAAAAGGGCTGTGGCTGTTGCCAACCAGCAATGAATTTACAAAAAAGGCTGTGCTCAGAGGCTGCTCTGCCAGCCA
>Frequency_1_QualityScore_FFHHHHHJJJJJJJHHIJJJJHIIJJJJJJJJJIJJJJJJJJJJJGIIIJJHJJIJJJJGHIJJIJ_Mismatch_0_Sense_+_Library_PoolT
TACTTAATGGATTCAGAATTGTCTTATACATTTACTGCTAAATGCTATCTGTTCTAAAGTAAAGCA
>Frequency_1_QualityScore_FFFHGHHJJIJIDGHIIGGHHJJHIIIEEFHIG_Mismatch_0_Sense_+_Library_PoolT
GATCTACTACTTAATGGATTCAGAATTGTCTTA
>Frequency_1_QualityScore_FFFHFHFGJIJJGIGIII_Mismatch_0_Sense_+_Library_PoolT
AAATAAAAGGAGATTTCA
>Frequency_1_QualityScore_=DDDD<B:C??@F@@<A::AF9CABEE?9??B?CBBDBD<*0?BDCD<9??9??DDDD?B@CCBBBCDE@DE4=@AE97A(67.3.7;@>;>A>_Mismatch_0_Sense_+_Library_PoolT
CATAGATCTACTACTTAATGGATTCAGAATTGTCTTATACATTTACTGCTAAATGCTATCTGTTCTAAAGTAAAGCAAAAATAAAAGGAGATTT
>Frequency_1_QualityScore_DFHFHHHIIIIG>FE@DEHIIEHG6@FHI4:AACHCCDFEFFFCCECBB:@??<=BCCABBAC>:@>>25?BACCCCC@3(94>:ACBB@9+8@_Mismatch_1_Sense_+_Library_PoolT
TTTTTTTTTTTCACAGAAACGGTTAGGGGTATTTGTATTAGACAAAAAAGGGCTGTGGCTGTTGCCAACCAGCAATGAAGGTACAAAAAAGGCT
>Frequency_1_QualityScore_ADFHHFAGBFGGHIIIDIGEE1C@FG@99DFHH@F@BHE@BGG9=8@;@GD4?CEHHFDB9<@(;==?CACCCCCB<??BCCCC>CC_Mismatch_0_Sense_+_Library_PoolT
TATTTGTATTAGACAAAAAAGGGCTGTGGCTGTTGCCAACCAGCAATGAAGTTACAAAAAAGGCTGTGCTCAGAGGCTGCTCTGCCA
>Frequency_1_QualityScore_A8D:)0<EE@EED@E?<C?BDAD?6/BDD6887=;1.7777=;;:?;?>D>6.6..-;;;(;;???=8A>8(4:::AA><<8(8AA>>3:3:28_Mismatch_1_Sense_+_Library_PoolT
GGGGAATTTGTATTAGACAAAAAAGGGCTGTGGCTGTTGCCAACCAGCAATGAAGTTACAAAAAAGGCTGTGCTCAGAGGCTGCTCTGCCAGCC
>Frequency_1_QualityScore_FFGHHFHIJIIIJGHIJJJIHEIIIJJJGIJJJJJJJJJJJJJJJJJJIJJJJJJJJJJJJJJJGHIJJHIIIJJHHHHHHHFFFFFFF_Mismatch_0_Sense_+_Library_PoolT
TGCTCTGCCAGCCATAGATCTACTACTTAATGGATTCAGAATTGTCTTATACATTTACTGCTAAATGCTATCTGTTCTAAAGTAAAGCA
>Frequency_1_QualityScore_FFHHH2<CGHHIJJJJJJJJJJJHF3).;>@CEDBD=@6?CD@,0>AC::3@@BACCDDDDDD5?BBDDDCD<??8>:3::A?B01<<A:4:>@_Mismatch_1_Sense_+_Library_PoolT
CCATAGAATGTTTTTTTTTTTTTTTCACAGAAACGGTTAGGGGTATTTGTATTAGACAAAAAAGGGCTGTGGCTGTTGCCAACCAGCAATGAAG
>Frequency_1_QualityScore_FFHHHHHJJJJJJJJJJJJJHIJJJJHIJJJJJJJJJJJIJJJJJIJJJJJGHJHFFEEEEEEEDDDDDDDDDBCDCDDDCDDD<CCDCDDDDD_Mismatch_0_Sense_+_Library_PoolT
TATTAGACAAAAAAGGGCTGTGGCTGTTGCCAACCAGCAATGAAGTTACAAAAAAGGCTGTGCTCAGAGGCTGCTCTGCCAGCCATAGATCTAC
>Frequency_1_QualityScore_DDDFB??C:BG@AFHH@HCHGCF:8CBFAF94DGICEF=EHD;CHG@AC=CGCGGE;???==;@@BB;;>A;3@CCCCCC:C@3;>::;(::>A_Mismatch_0_Sense_+_Library_PoolT
AACCAGCAATGAAGTTACAAAAAAGGCTGTGCTCAGAGGCTGCTCTGCCAGCCATAGATCTACTACTTAATGGATTCAGAATTGTCTTATACAT
>Frequency_1_QualityScore_FFGGHHHIIIEF<4<?FFF@DEFG8FEGG@:?EAE=?@CEEDEDCECCBB?<55\,:<A?B<@ACCCCB90A8<<ACCA>AA<>>CCBB>5?AC_Mismatch_0_Sense_+_Library_PoolT
TTTTTTTTTTTCACAGAAACGGTTAGGGGTATTTGTATTAGACAAAAAAGGGCTGTGGCTGTTGCCAACCAGCAATGAAGTTACAAAAAAGGCT
>Frequency_1_QualityScore_BBFHHHHIIIIIIG).8@D9EHIEH;?5;BC@\3;AD@ADD>5@C@C?CBB5-8?8<-8>9?BB_Mismatch_1_Sense_+_Library_PoolT
GTTTTTTTTTTTTTCACAGAAACGGTTAGGGGTATTTGTATTAGACAAAAAAGGGCTGTGGCTG
>Frequency_1_QualityScore_FFHGHHHJJJJIJJJJJJJJJIIIIJJJIJIGIJIIJJJIJJIJJJJIIJJIJJHII_Mismatch_1_Sense_+_Library_PoolT
TATTTACTGCTAAATGCTATCTGTTCTAAAGTAAAGCAAAAATAAAAGGAGATTTCA
>Frequency_1_QualityScore_BA2A3DBE<E:CFFEE:B<FF:<C@EAF9@@E<E@BEDEB4DCDEIEIECBDCD?*BCCD38=BBC48=.;2@@;A?_Mismatch_0_Sense_+_Library_PoolT
ATGGATTCAGAATTGTCTTATACATTTACTGCTAAATGCTATCTGTTCTAAAGTAAAGCAAAAATAAAAGGAGATTT
>Frequency_1_QualityScore_FFHHHHHIHJJJJJJHIJJJIJGIJJIJJJJJJJJJJJJJJJJJJJJJJJJJGIGIJII_Mismatch_0_Sense_+_Library_PoolT
TGGATTCAGAATTGTCTTATACATTTACTGCTAAATGCTATCTGTTCTAAAGTAAAGCA
>Frequency_1_QualityScore_FFHHHHHJJJJIJJJJJJJJJJJJHF;76;;@ECC@B?B=BDDD20@CD:>:@D@A>>CDDDDDBDDB@98ACD<?<>>@CCC@B?BBCCC@CC_Mismatch_0_Sense_+_Library_PoolT
GCCATATAATGTTTTTTTTTTTTTTTCACAGAAACGGTTAGGGGTATTTGTATTAGACAAAAAAGGGCTGTGGCTGTTGCCAACCAGCAATGAA
>Frequency_1_QualityScore_FFHHHHGIJJJJJJJIJJJJGHJJJJJJJJJJJIIJIJJJIJJJIIIIIIJJJJIJJIGHHGHFE@DFFEFEEEEDEEDD_Mismatch_0_Sense_+_Library_PoolT
TGAAGTTACAAAAAAGGCTGTGCTCAGAGGCTGCTCTGCCAGCCATAGATCTACTACTTAATGGATTCAGAATTGTCTTA
>Frequency_1_QualityScore_DFHFHHGGIIIGIJIIIIIJDIGGGGGDDHGGGIIJJJJJJIIJJGGIGIIIIHHG=E?BEFFCE>CDD=AACC>CA@_Mismatch_1_Sense_+_Library_PoolT
GGCTGTGGCTGTTGCCAACCAGCAATGAAGTTACAAAAAAGGCTGTGCTCAGAGGCTGCTCTGCCAGCCATAGATCGA
>Frequency_1_QualityScore_FFHHHHHJJJJJJJJJJJJJJJJJJJJJJJFIJJJIIIJJJIIJJIIJIJJJIIJIHHHHGFFFFFFEFCAECEEDDDDDCDDEDECDDDDDDD_Mismatch_0_Sense_+_Library_PoolT
AGTTACAAAAAAGGCTGTGCTCAGAGGCTGCTCTGCCAGCCATAGATCTACTACTTAATGGATTCAGAATTGTCTTATACATTTACTGCTAAAT
>Frequency_1_QualityScore_AD4:A<D<E@<BFEI<:+AAB@?9<A?FFA??B<??B?DFA<*:*00?:?DE409B*0099?8=3=@2)8@@C@@@=?CDD_Mismatch_0_Sense_+_Library_PoolT
TTAATGGATTCAGAATTGTCTTATACATTTACTGCTAAATGCTATCTGTTCTAAAGTAAAGCAAAAATAAAAGGAGATTTC
>Frequency_1_QualityScore_DD:::AF>?EF<EH<FBHED@CBFHHEEE<CGEGFFEFECDFGFFI@CFBBF>G>D?DFFD_Mismatch_0_Sense_+_Library_PoolT
ATAGATCTACTACTTAATGGATTCAGAATTGTCTTATACATTTACTGCTAAATGCTATCTG
>Frequency_1_QualityScore_FDGFDFHGIIIJJJJJIJIIJFHGEHHGIG_Mismatch_0_Sense_+_Library_PoolT
AAAGTAAAGCAAAAATAAAAGGAGATTTCA
>Frequency_1_QualityScore_FFHHHHAFFC;<C?=GEBE9:99CD96D3BFGCHGA@FD>FFFCC<FHCGH:@@8@EG@47?EHAACHB?C>BDBAA>AC;3>>>@CCDA>AC_Mismatch_0_Sense_+_Library_PoolT
GCTGTGCTCAGAGGCTGCTCTGCCAGCCATAGATCTACTACTTAATGGATTCAGAATTGTCTTATACATTTACTGCTAAATGCTATCTGTTCT
>Frequency_1_QualityScore_;=?A:<DBEAE>:FEC?<?2:?CEBCECCDFE4:?DDEDDEAEDE>4DEDIB(;8=7=ADI@=77@;=?)?A_Mismatch_0_Sense_+_Library_PoolT
AAGCAAAAATAAAAGGAGATTTCAAAAACTGCTTCTTAATCTATTCAGGGAACCTGATCTTCATTCCTGATA
>Frequency_1_QualityScore_BDD?DDA,A:C,ABFFE9DA4<A+AFEC??CBB@D9?DB@BD?*0?<4**0?D3B?C@C4B(((.)=@)_Mismatch_2_Sense_+_Library_PoolT
GAATTGTCTTATACATTTACTGCTAAATGCTATCTGTTCTAAAGTAAAAGAAAAATAAAAGGAGATTTA
>Frequency_2_QualityScore_FFGHHHHIHGGEFGIBFGI=EEFFIHEGIHGIIIGHIIIEIGGIHFHGIHAGEIGGGHFGIIEIFGIHFDHGGHFGGGACDEFFCEEEDDEECD_Mismatch_0_Sense_+_Library_PoolC
AGAGGCTGCTCTGCCAGCCATAGATCTACTACTTAATGGATTCAGAATTGTCTTATACATTTACTGCTAAATGCTATCTGTTCTAAAGTAAAGC
>Frequency_1_QualityScore_FDHHGHHJJJJJJJJJJIJJIJIJJJJJJJIGIIJIJJJJJJJJJJJJGIHIJIJHHHGFFFFDFEEEEEEEDDEDEDDDDDDDDDDDDDCDDD_Mismatch_0_Sense_+_Library_PoolC
GTTGCCAACCAGCAATGAAGTTACAAAAAAGGCTGTGCTCAGAGGCTGCTCTGCCAGCCATAGATCTACTACTTAATGGATTCAGAATTGTCTT
>Frequency_1_QualityScore_FFHHHHHJJJJJJJJIJJIIJJJJJJJJHGHIJJJIJJJJJJJIJJIIJJIIJHHGHBDFFFFEEEEEEEDCDDDDDCDCCDDDDDDDCDDDED_Mismatch_0_Sense_+_Library_PoolC
TGCCAACCAGCAATGAAGTTACAAAAAAGGCTGTGCTCAGAGGCTGCTCTGCCAGCCATAGATCTACTACTTAATGGATTCAGAATTGTCTTAT
>Frequency_1_QualityScore_FFGG@DAHGIIIJIEFHIIIJJGIIBHHCGHHGIIJEGGIIGJIHHFDFFFFEDC@ADCDDDDD@@BBD?A9>CDD<A@@@A?<44>A3>C>8<_Mismatch_0_Sense_+_Library_PoolC
GGGGTATTTGTATTAGACAAAAAAGGGCTGTGGCTGTTGCCAACCAGCAATGAAGTTACAAAAAAGGCTGTGCTCAGAGGCTGCTCTGCCAGCC
>Frequency_2_QualityScore_FFHHHHHJHIJJIIIIJJIJJIIIIHIJJJJJIIEFIIJIIIJIJIIIIIIIHHGGGGDEEEAEEEEEDCACDDDDDDCDCDDDDCDCCCBCCA_Mismatch_0_Sense_+_Library_PoolC
GCTGTTGCCAACCAGCAATGAAGTTACAAAAAAGGCTGTGCTCAGAGGCTGCTCTGCCAGCCATAGATCTACTACTTAATGGATTCAGAATTGT
>Frequency_1_QualityScore_FFHHGHHJDIJFIJGIIGJJJJIJJGIEGIIJIJJGGGHIEGEGHJIFGGGGHHEEHHHEFDDDEFFECEEECDDDDEACDDA@CCCCDCC@CC_Mismatch_0_Sense_+_Library_PoolC
TACAAAAAAGGCTGTGCTCAGAGGCTGCTCTGCCAGCCATAGATCTACTACTTAATGGATTCAGAATTGTCTTATACATTTACTGCTAAATGCT
>Frequency_1_QualityScore_FFHHFHHJJJJJJJJJJIIGIJIJJJIJJJJJJIJIIJJIJJJGIIJJIJIJJJIJJJIEHHHFHFFFFFFEEEDECEEDDDDDEFFEDDDDCC_Mismatch_0_Sense_+_Library_PoolC
GAAGTTACAAAAAAGGCTGTGCTCAGAGGCTGCTCTGCCAGCCATAGATCTACTACTTAATGGATTCAGAATTGTCTTATACATTTACTGCTAA
>Frequency_1_QualityScore_FFHHHHHJJIIJJJJEHIIJJJ:DHIJJGGIJJIIGHIIJIJJJJJJJJJJJHHCHHDFFFFDDDDDDDCCDDACDDDDDDDDDDBDDDDCDDD_Mismatch_0_Sense_+_Library_PoolC
TTTTCACAGAAACGGTTAGGGGTATTTGTATTAGACAAAAAAGGGCTGTGGCTGTTGCCAACCAGCAATGAAGTTACAAAAAAGGCTGTGCTCA
>Frequency_1_QualityScore_FFHHHHHIJJJJJJIJJJJJJIJJJJJJJJJJJHIJJJJJJJJJJJJJHHHHHHGFFFFFDDDDDDDDDCDDDDDDDDDDDDDDDCDCCBD2@@_Mismatch_0_Sense_+_Library_PoolC
GTATTTGTATTAGACAAAAAAGGGCTGTGGCTGTTGCCAACCAGCAATGAAGTTACAAAAAAGGCTGTGCTCAGAGGCTGCTCTGCCAGCCATA
>Frequency_1_QualityScore_FFHHHHFIJJJJJIJJJJJJJJJJJIIJJIGIHHIIIJJJIJIGGIIHJIIJJHGGHGFFEFDEC;A@C?@BDCDADDEDDECDCDECCACCAC_Mismatch_0_Sense_+_Library_PoolC
AGGGCTGTGGCTGTTGCCAACCAGCAATGAAGTTACAAAAAAGGCTGTGCTCAGAGGCTGCTCTGCCAGCCATAGATCTACTACTTAATGGATT
>Frequency_1_QualityScore_DDFFHHDH@GGHEFGHDBFGEHCGGIHIDEGAGIIIIIGGHIIIGGD=CFHIIIIHB??C>BCCCCAACCA?BBBBCC:5(:4>8<(4@>ADC@_Mismatch_0_Sense_+_Library_PoolC
TGTATTAGACAAAAAAGGGCTGTGGCTGTTGCCAACCAGCAATGAAGTTACAAAAAAGGCTGTGCTCAGAGGCTGCTCTGCCAGCCATAGATCT
>Frequency_2_QualityScore_FFHGHHHJJIJIJGIIHIIIIIJIIIJJJIIIJFEIIHGHIIHIIIIJIIJIIIIIIIIIIIIIIIJJIHIIIGGHGIHGGFEGDEEEE_Mismatch_0_Sense_+_Library_PoolC
TGCTCTGCCAGCCATAGATCTACTACTTAATGGATTCAGAATTGTCTTATACATTTACTGCTAAATGCTATCTGTTCTAAAGTAAAGCA
>Frequency_1_QualityScore_,ACCFD?>EGG;?EEHAH9F3A8F)?1C19:C*?B9:0?90?BF9/?DGD>8BF@FABF7@;@C=@DCGG;C?>EA>>>@);BDBDC@D>:3;;_Mismatch_1_Sense_+_Library_PoolC
TGCTCAGAGGCTGCTCTGCCAGCCCTAGATCTACTACTTAATGGATTCAGAATTGTCTTATACATTTACTGCTAAATGCTATCTGTTCTAAAGT
>Frequency_1_QualityScore_FDHHHHHJJJJJJJHFDD3-(5(5>@??B<?-8ABD-&3@C33(39(+3+>CDDDD@BB880+9<88(+44>A@>8>8183<4:4@34:@4_Mismatch_2_Sense_+_Library_PoolC
GTTTTTTTTTTTTTTTTTCACAGAAACGGTTAGGGGTATTTGTATTAGACAAAAAAGGGCTGTGGCTGTTGCCAACCAGCAATGAAGTTAC
>Frequency_1_QualityScore_DDHFH?FHAGAEEDEHEDFGG_Mismatch_2_Sense_+_Library_PoolC
CCATAAAGTGTTTTTTTTTTT
>Frequency_1_QualityScore_FFHHHHHJJJJJJIIGIIJJJJJJJJJJJJJJJJJJJJJJ_Mismatch_0_Sense_+_Library_PoolC
CAAAAATAAAAGGAGATTTCAAAAACTGCTTCTTAATCTA
>Frequency_1_QualityScore_FFGHHHHICFHIJJJJJJJJJJ_Mismatch_2_Sense_+_Library_PoolC
CCATAAAGTGTTTTTTTTTTTT
>Frequency_1_QualityScore_FDHHGHHJJJIIJIIJJHGHGIIJJJJJJIIIIIJJJJJJJIIJJIJJIIIIIJIJHHHCDFF@DFFCECEEEDCDEDDDCDCDDDCCCD@CCC_Mismatch_1_Sense_+_Library_PoolC
GTTGCCAACCAGCTATGAAGTTACAAAAAAGGCTGTGCTCAGAGGCTGCTCTGCCAGCCATAGATCTACTACTTAATGGATTCAGAATTGTCTT
>Frequency_1_QualityScore_DDFFFFFFFEAAEDFBB1@FE**1:?CFDGIIIIIIE0/;6C;8.==@@@@C3?EFE8??@CC>ACB@;;>>BBBBB@-<(+8(++4>A>BA?_Mismatch_0_Sense_+_Library_PoolC
ACAGAAACGGTTAGGGGTATTTGTATTAGACAAAAAAGGGCTGTGGCTGTTGCCAACCAGCAATGAAGTTACAAAAAAGGCTGTGCTCAGAGG
>Frequency_1_QualityScore_FDHFHHGGIIIEGJJJJIIIJEEGGGGIIHIGHHJJJ_Mismatch_0_Sense_+_Library_PoolC
CTGTTCTAAAGTAAAGCAAAAATAAAAGGAGATTTCA
>Frequency_1_QualityScore_FFHHHHHJJJJJJJJJIJIJJHIJJJIHIJIIJJJIJJJJJIJIIJJGIGGJGDIIJIIJIHIIIHGIJFGIIJJJGGGGHHDEEBFFFFD_Mismatch_0_Sense_+_Library_PoolC
ATCTACTACTTAATGGATTCAGAATTGTCTTATACATTTACTGCTAAATGCTATCTGTTCTAAAGTAAAGCAAAAATAAAAGGAGATTTCA
