# Supplementary material for: Differential Gene Expression Reveals Candidate Genes for Drought Stress Response in Abies alba (Pinaceae)
Source: PLoS One. 2015 Apr 29;10(4):e0124564. doi: 10.1371/journal.pone.0124564 (PMC4414588; doi:10.1371/journal.pone.0124564)
Supplement: S3 File — (GZ) [file pone.0124564.s003.gz › comp18975_c0_seq1.fa]

>comp18975_c0_seq1 len=295 path=[641:0-105 198:106-141 234:142-231 324:232-241 334:242-294] : tr|D5A9F4|D5A9F4_PICSI Putative uncharacterized protein OS=Picea sitchensis PE=2 SV=1 e-value: 5e-09 blast score: 61.2
TCTTTTGGAAGCGATCGGCTCGCGTTCGAATCTGCTAATAATTCTCTCAGCGCTGCGCCTTCTGAGCAGAAGGCTTCTTCCTCCCCGCGGAAAGCCCCTTTCTTGCTGGATCTTAATCTTCCTCCCACCGCTGATCAGGAGAACGAAAACGCGGCTCCGTGGAATTAACCGAAACAATTTTCTTGAGGGTTTGATCTTTTGTACTCTAATCCTGGCCGCGTGCCAAAGCACGCAGCATTTGGTAACGTTTTAACAGCATCTGCAAAATATATGTACAGCTTCTCAACATTAATTT

>Frequency_16_QualityScore_FEGGGGGIIIJJIIHIIJIHIGCGHEGIIIIHIHFFEEECDDDCDDDC@CCCACCCCCCDDDDCBCDCDBCCDDCCCCCCCCCBCCDCCBCDDC_Mismatch_0_Sense_+_Library_PoolT
GGAGAACGAAAACGCGGCTCCGTGGAATTAACCGAAACAATTTTCTTGAGGGTTTGATCTTTTGTACTCTAATCCTGGCCGCGTGCCAAAGCAC
>Frequency_6_QualityScore_FFHFHHGIJIIJIIJIJIIIIJIJIIFIIGHIIJIIIHGFEEEBDDDDEDDDCCDC@BCCCDDEDDDDCDCDDDDDEDDDDCDDDCDCDDDCCC_Mismatch_0_Sense_+_Library_PoolT
ATCAGGAGAACGAAAACGCGGCTCCGTGGAATTAACCGAAACAATTTTCTTGAGGGTTTGATCTTTTGTACTCTAATCCTGGCCGCGTGCCAAA
>Frequency_5_QualityScore_FFHHGHGJJJIJJIJJJJJJJJJIJJJJJJJJHIJIIIHHGGGGGFFFEEDDDDDDDDEDDDEDCDCBDBBCCCDBDDDBBCAACCCCBCCDAC_Mismatch_0_Sense_+_Library_PoolT
CTTCTGAGCAGAAGGCTTCTTCCTCCCCGCGGAAAGCCCCTTTCTTGCTGGATCTTAATCTTCCTCCCACCGCTGATCAGGAGAACGAAAACGC
>Frequency_5_QualityScore_FEGEEFGIIIGFHIHHIHGIHIFGGIIHIIIIHHIHHEFDED@BA@CCCDDAB@BBCBDBCC@?C?A@B@A@;=<?AB@C<ABCBDDCDCDCDC_Mismatch_0_Sense_+_Library_PoolT
CTTCCTCCCACCGCTGATCAGGAGAACGAAAACGCGGCTCCGTGGAATTAACCGAAACAATTTTCTTGAGGGTTTGATCTTTTGTACTCTAATC
>Frequency_4_QualityScore_EEGEEGGIJIIIEGIIHIHHGHEHIHHIFGIGIIGGHFGHFGIIGIGGHIIIFCEFFCDCACCCDCBECACCC?BCCDCCCCCCDCDDDDD_Mismatch_0_Sense_+_Library_PoolT
ACAATTTTCTTGAGGGTTTGATCTTTTGTACTCTAATCCTGGCCGCGTGCCAAAGCACGCAGCATTTGGTAACGTTTTAACAGCATCTGCA
>Frequency_4_QualityScore_EEHHGHHJJJJJJJJJIJJHIJJJJJJJJJJJIJJJJJJJJJJJGFEDDCDDCDDDDDDDDDDDDDDDDCDEDDDCDDDCCDDDDDEDDDDDEE_Mismatch_0_Sense_+_Library_PoolT
TCTTAATCTTCCTCCCACCGCTGATCAGGAGAACGAAAACGCGGCTCCGTGGAATTAACCGAAACAATTTTCTTGAGGGTTTGATCTTTTGTAC
>Frequency_4_QualityScore_FFGGHGHJIIIJJJJJJJIIJJIJIIJJGIJFHHIIIHHHEEEDECDDDDEDDCCCDCACDCDDADDDDCCEEEDDDDEDDDC@BBBCDBBCDC_Mismatch_0_Sense_+_Library_PoolT
TGATCAGGAGAACGAAAACGCGGCTCCGTGGAATTAACCGAAACAATTTTCTTGAGGGTTTGATCTTTTGTACTCTAATCCTGGCCGCGTGCCA
>Frequency_4_QualityScore_EFGHHHHIJJJJJJJJHIJJGIIIIJJIIIJJIIIJJJJJJJJIIIIIJJIGEFEEEEEEDDCCDDDCCCDEDBCDDD@CCCDDDDDDDDDDDD_Mismatch_0_Sense_+_Library_PoolT
CGAAACAATTTTCTTGAGGGTTTGATCTTTTGTACTCTAATCCTGGCCGCGTGCCAAAGCACGCAGCATTTGGTAACGTTTTAACAGCATCTGC
>Frequency_4_QualityScore_EFHGHHHJJIIHIJJIIIJJJHIIHIJJJJJIIIIIIJIIIHIJJIGIDECCCCACCCCCCDDDCABCCAC?DDCCDDDDCDCCCBBCDB?BCC_Mismatch_0_Sense_+_Library_PoolT
CTGGATCTTAATCTTCCTCCCACCGCTGATCAGGAGAACGAAAACGCGGCTCCGTGGAATTAACCGAAACAATTTTCTTGAGGGTTTGATCTTT
>Frequency_4_QualityScore_FFHHHHHJJJJJJJJJJJIJJJJIJJIJJJJJJJJJIJJJJJIJJJJJJIGDDDDDCDCADDDDDDDDDACDDBDDDDEDDDBCDD@ACCDCDE_Mismatch_0_Sense_+_Library_PoolT
TGCTGGATCTTAATCTTCCTCCCACCGCTGATCAGGAGAACGAAAACGCGGCTCCGTGGAATTAACCGAAACAATTTTCTTGAGGGTTTGATCT
>Frequency_4_QualityScore_FEHHHHHJJJJJJJJIJJJJJIJIIJIJJJJJJJIIJJJIJJIJJGHHGIHHGGGFEEDCDCDDDACC?>BBCDDDCCDCCDCDDDCEDDDCDC_Mismatch_0_Sense_+_Library_PoolT
CCCCTTTCTTGCTGGATCTTAATCTTCCTCCCACCGCTGATCAGGAGAACGAAAACGCGGCTCCGTGGAATTAACCGAAACAATTTTCTTGAGG
>Frequency_4_QualityScore_FFHHGHHJJJIJJJIJJIJHIIIIIJIIIIJHIIIIIIGHGGGGFFFFDEEEDEDEEDCDDDBBCDCDDDDCCCCCDCCCDDDCAAACCBCCBA_Mismatch_0_Sense_+_Library_PoolT
AGAAGGCTTCTTCCTCCCCGCGGAAAGCCCCTTTCTTGCTGGATCTTAATCTTCCTCCCACCGCTGATCAGGAGAACGAAAACGCGGCTCCGTG
>Frequency_4_QualityScore_DCFGGGEHIGIIIJIIGHIIJHIIGIIIIIGIIIIIEHGIIHIIIIHIGIHGHGGGGGCEDECCAAAABACDCDDDDDCCCCCCDCDEDACDCC_Mismatch_0_Sense_+_Library_PoolT
GCTCCGTGGAATTAACCGAAACAATTTTCTTGAGGGTTTGATCTTTTGTACTCTAATCCTGGCCGCGTGCCAAAGCACGCAGCATTTGGTAACG
>Frequency_4_QualityScore_EEGGGGFHIIIHIIIIIIIIGHGIHGGIHGEHGDFEFFFFFEECDDDBCDDDEDDDBCDCCDCDDCCDCCCCBDDDDCCBCCCC@@BBCCCBCC_Mismatch_0_Sense_+_Library_PoolT
GCTGATCAGGAGAACGAAAACGCGGCTCCGTGGAATTAACCGAAACAATTTTCTTGAGGGTTTGATCTTTTGTACTCTAATCCTGGCCGCGTGC
>Frequency_4_QualityScore_DFHGGGGHIIIIJJJJIEIIIJHIGHIIIIIIJIJIJIHIGGHIIHAEGGFCEECDCDDDEDCDDDDCCCACDEEDDCCCDDCCDDCDEDDBCC_Mismatch_0_Sense_+_Library_PoolT
TTTTGTACTCTAATCCTGGCCGCGTGCCAAAGCACGCAGCATTTGGTAACGTTTTAACAGCATCTGCAAAATATATGTACAGCTTCTCAACATT
>Frequency_4_QualityScore_FFHHHHHIJJJJJJJJIIGHIGIIIIIHIIGGGFFEEEEEEEEEDEEDBCCDDDDEDDDDDEEEDDDDECDDDDDDDCCCDCDDDDDDDDDDCB_Mismatch_0_Sense_+_Library_PoolT
AACGAAAACGCGGCTCCGTGGAATTAACCGAAACAATTTTCTTGAGGGTTTGATCTTTTGTACTCTAATCCTGGCCGCGTGCCAAAGCACGCAG
>Frequency_4_QualityScore_FFHHHGGIGIIIJJJJJIIJJJIIIJJJJJJHIIIGIIIIHIIJIIIHIHFIIEGHHHGEDDDCCBBCA?CDDDDDDCDDCDDCCDDCADDDCA_Mismatch_0_Sense_+_Library_PoolT
CTCCGTGGAATTAACCGAAACAATTTTCTTGAGGGTTTGATCTTTTGTACTCTAATCCTGGCCGCGTGCCAAAGCACGCAGCATTTGGTAACGT
>Frequency_4_QualityScore_FFHHHHHJIIIJJJJJJJGHIIGHIJIIIJJJJJIIIIJIIIJJJJJGIIJIHFFEEEEEDDDDDDDDDCDDDEDCDDDDCDDDDDDDDCDDDD_Mismatch_0_Sense_+_Library_PoolT
ACCGAAACAATTTTCTTGAGGGTTTGATCTTTTGTACTCTAATCCTGGCCGCGTGCCAAAGCACGCAGCATTTGGTAACGTTTTAACAGCATCT
>Frequency_3_QualityScore_FFHHGHHJIJJJJIIIIJJJHIIIJJIJJJJIIIJJJJJIIJJJJJJJIIHGFFEDEEDEDACCDDBCD@CCDDDDDDDDDDDDCDCCEEEEEE_Mismatch_0_Sense_+_Library_PoolT
CTTGAGGGTTTGATCTTTTGTACTCTAATCCTGGCCGCGTGCCAAAGCACGCAGCATTTGGTAACGTTTTAACAGCATCTGCAAAATATATGTA
>Frequency_3_QualityScore_FFHHHHHJJJHHJJIJIIIJJJJJJJHHJJJJIJJJJIIIJJJJJIJJIJJJHHHHFFEDDCDDDEDBDCDCCDDDDBCDDCDDDDDDD_Mismatch_0_Sense_+_Library_PoolT
AATTTTCTTGAGGGTTTGATCTTTTGTACTCTAATCCTGGCCGCGTGCCAAAGCACGCAGCATTTGGTAACGTTTTAACAGCATCTGCA
>Frequency_3_QualityScore_EEDGHHFFIIIIHIIJIIGHIIIIIIIIIJIFIJIIHFHIIJIJJIIGHGFEDDDEEEDBCDDDBCDCDCDDCCBBCDDDDCCDDDEEEEDEDD_Mismatch_0_Sense_+_Library_PoolT
TGAGGGTTTGATCTTTTGTACTCTAATCCTGGCCGCGTGCCAAAGCACGCAGCATTTGGTAACGTTTTAACAGCATCTGCAAAATATATGTACA
>Frequency_3_QualityScore_FFHHHHHJJJJJJJIJJIJJIIJJJJJJIJIIIIIIHHHIHGGGFGGFEEEEEEEDDDCDDCDDDDCCCACDDCDDDDDCDDCDCDBCCACCDD_Mismatch_0_Sense_+_Library_PoolT
CTTCTTCCTCCCCGCGGAAAGCCCCTTTCTTGCTGGATCTTAATCTTCCTCCCACCGCTGATCAGGAGAACGAAAACGCGGCTCCGTGGAATTA
>Frequency_3_QualityScore_FFHHHHHJJJJJJJGIJGIIJJJJJJIIHHGFGGGGGFFFEFEECEDDDDDEDDDDCEEEDDDDEDDDDCCDDDDCDDDDDDDDDDDDDDDDDD_Mismatch_0_Sense_+_Library_PoolT
AAAACGCGGCTCCGTGGAATTAACCGAAACAATTTTCTTGAGGGTTTGATCTTTTGTACTCTAATCCTGGCCGCGTGCCAAAGCACGCAGCATT
>Frequency_3_QualityScore_FFHHHHHIJJJJJJJJJJJJJJJJJJJJJJJJJIJJIHHIHGGGFFEEEEEECDDDDEEEDDDEDDDDDDCDCDDDCDDEDDDDCDDDDCCDDD_Mismatch_0_Sense_+_Library_PoolT
CCTTCTGAGCAGAAGGCTTCTTCCTCCCCGCGGAAAGCCCCTTTCTTGCTGGATCTTAATCTTCCTCCCACCGCTGATCAGGAGAACGAAAACG
>Frequency_3_QualityScore_EFHHHHHJJJJJJHIJJJJJJJJJJJJJJJJJHIJJJJJJJJJJJJIHHHGFFFDFDEDDEDDDDDDDDDDDDDDDDDDDDEEEEDEEEEDDDD_Mismatch_0_Sense_+_Library_PoolT
GTTTGATCTTTTGTACTCTAATCCTGGCCGCGTGCCAAAGCACGCAGCATTTGGTAACGTTTTAACAGCATCTGCAAAATATATGTACAGCTTC
>Frequency_3_QualityScore_FFHHHHHJJJJGIJJHIJJJJHJJJJIHHIJJJJJJJJJJJJIJJJJJJJJIHHHHGFEDDDDDDDEDCACDDDDDDDDDDDDDDDDDDD_Mismatch_0_Sense_+_Library_PoolT
CAATTTTCTTGAGGGTTTGATCTTTTGTACTCTAATCCTGGCCGCGTGCCAAAGCACGCAGCATTTGGTAACGTTTTAACAGCATCTGCA
>Frequency_3_QualityScore_FFHHGHHJJJJJJJJIIJJJIJJJCHIGHIIIIIIHGFEEECEEDDEDDDDDDD>BDDDDDEDDDDDEECDDDDEDDDDDDDCDDDDDDCDDDD_Mismatch_0_Sense_+_Library_PoolT
CAGGAGAACGAAAACGCGGCTCCGTGGAATTAACCGAAACAATTTTCTTGAGGGTTTGATCTTTTGTACTCTAATCCTGGCCGCGTGCCAAAGC
>Frequency_3_QualityScore_FFHHHHHJJJJJJJJJJJJIJIJJJJJJJIJJIJJJIIIGGGGGGFFEEFEDEDECDDDDEDDDDDDDDDCDDCDDEDDDDBCDDCDCDDCCCC_Mismatch_0_Sense_+_Library_PoolT
TCTGAGCAGAAGGCTTCTTCCTCCCCGCGGAAAGCCCCTTTCTTGCTGGATCTTAATCTTCCTCCCACCGCTGATCAGGAGAACGAAAACGCGG
>Frequency_3_QualityScore_FFHHHHHJJJJJJJJHIJJJJJJJGIJJIIJJJJJJJJJIJJIJJJIJJJJJJIIIHGECDDDDDDDDDDCDCDDDDDDEDBDDDDBCDDDDCD_Mismatch_0_Sense_+_Library_PoolT
GAATTAACCGAAACAATTTTCTTGAGGGTTTGATCTTTTGTACTCTAATCCTGGCCGCGTGCCAAAGCACGCAGCATTTGGTAACGTTTTAACA
>Frequency_3_QualityScore_FFGGDGHHIIJIHIIDIHIIJH?FHH=EGIHIHHFGFHHGHHIIIIFIHIIGGIIFAGHFDBCBCD>AAACACB@@CCDCCDCCDBDB=AABBC_Mismatch_0_Sense_+_Library_PoolT
TGGAATTAACCGAAACAATTTTCTTGAGGGTTTGATCTTTTGTACTCTAATCCTGGCCGCGTGCCAAAGCACGCAGCATTTGGTAACGTTTTAA
>Frequency_3_QualityScore_FFHHHHGJJJDHIFHIJJJJJJJJJJICHIJJJJJJGIIHDFGEFDEEEEEDCEDDDDDDEDDCDDCCDAC?BDDDDDDDDDDDDDDCCCDDD@_Mismatch_0_Sense_+_Library_PoolT
CGCGGCTCCGTGGAATTAACCGAAACAATTTTCTTGAGGGTTTGATCTTTTGTACTCTAATCCTGGCCGCGTGCCAAAGCACGCAGCATTTGGT
>Frequency_3_QualityScore_FFHHHHHJJJJJJJJJJJJJJFIIEHIIIIIIHGFFEEDEEEDEDDDBDDDCCCDDDDEDDDDDEEEDDDDEDDDDDDDDDDDDDDDCDDDDDD_Mismatch_0_Sense_+_Library_PoolT
GAGAACGAAAACGCGGCTCCGTGGAATTAACCGAAACAATTTTCTTGAGGGTTTGATCTTTTGTACTCTAATCCTGGCCGCGTGCCAAAGCACG
>Frequency_3_QualityScore_FFHHHHHJIJJJJJJJJGIJJHHJJJJJJJJJJIJJJJJJJJJJJJIIJJIGFEDDDDDDDDDDDDDDBCDDEDCDDDDACDDDDDCDCDDDDD_Mismatch_0_Sense_+_Library_PoolT
CCGAAACAATTTTCTTGAGGGTTTGATCTTTTGTACTCTAATCCTGGCCGCGTGCCAAAGCACGCAGCATTTGGTAACGTTTTAACAGCATCTG
>Frequency_3_QualityScore_FFGHHHHIJJJJJHIJJJIIJJGIIJFHIJIJJJJJJJIGHJJJIHIIIHGHHIIGFEDCCDD@BCDDDCABBCDCDDDDDEDC?@@CDDDCDC_Mismatch_2_Sense_+_Library_PoolT
ATTAACCGAAACAATTTTCTTGAGGGTTTGATCTTTTGTACTCTAATCCTGGCCGCGTGCCAAAGCACGTAGCATTTGTTAACGTTTTAACAGC
>Frequency_3_QualityScore_EEDFEGHIIIGGHIIGIHIEHFGBGGDDHIIIJIIIJJJHIIFGEDB@B:?@:@??CAC>B>?BBCCDCBDDC;A;?B>BBDC@CC?BBCDABB_Mismatch_0_Sense_+_Library_PoolT
CTCAGCGCTGCGCCTTCTGAGCAGAAGGCTTCTTCCTCCCCGCGGAAAGCCCCTTTCTTGCTGGATCTTAATCTTCCTCCCACCGCTGATCAGG
>Frequency_3_QualityScore_FFHHHHHJJHIIIJJIJJJJIHGIJIJJIIJJIJIJJJJJJHHIHHIHHHGGGFFAEEDEDDDDDDDDDDDDDDDDDFEFEEEEEEDDDDDDDC_Mismatch_0_Sense_+_Library_PoolT
GATCTTTTGTACTCTAATCCTGGCCGCGTGCCAAAGCACGCAGCATTTGGTAACGTTTTAACAGCATCTGCAAAATATATGTACAGCTTCTCAA
>Frequency_3_QualityScore_EEHGGHHIJJJJJJJJJJJIEHIIHIJJJJJIIHHHFHHIIHEGGGFGGFEEEEEEEEDEDDDDDDDDDBDDEEDEEEDDDDDDEDDDDDDCEE_Mismatch_0_Sense_+_Library_PoolT
GTACTCTAATCCTGGCCGCGTGCCAAAGCACGCAGCATTTGGTAACGTTTTAACAGCATCTGCAAAATATATGTACAGCTTCTCAACATTAATT
>Frequency_3_QualityScore_FFHHHHHJJJHJJIJJJIJJJJIJJIJJJJJJJJJIIHGGGGFDDCDEDDDDDDDDDDDDEEEDDDEDDDDCDDDCCDCDDDDDDCBACDDCCD_Mismatch_0_Sense_+_Library_PoolT
GCGCCTTCTGAGCAGAAGGCTTCTTCCTCCCCGCGGAAAGCCCCTTTCTTGCTGGATCTTAATCTTCCTCCCACCGCTGATCAGGAGAACGAAA
>Frequency_3_QualityScore_FFHHHGHIJJJJJJJIJIJJJJJJJGIJHIIJJJJIHGGFEECEEEEEDDDCDDDBCDDDDDEDDDDCECCDDDDEDDDDDDDDDDDDDDDDDD_Mismatch_0_Sense_+_Library_PoolT
TCAGGAGAACGAAAACGCGGCTCCGTGGAATTAACCGAAACAATTTTCTTGAGGGTTTGATCTTTTGTACTCTAATCCTGGCCGCGTGCCAAAG
>Frequency_3_QualityScore_FFHHHHHJJJJJJJJJJJJJJJJJJJJJJJJJJJIIJJJJJJIGEEDDBDDBDDCDDDDDDDDDDBDDDBDDDDCDDDADBCDDCEDDDDDDDD_Mismatch_0_Sense_+_Library_PoolT
CTTAATCTTCCTCCCACCGCTGATCAGGAGAACGAAAACGCGGCTCCGTGGAATTAACCGAAACAATTTTCTTGAGGGTTTGATCTTTTGTACT
>Frequency_3_QualityScore_EEGHHFGIJHIJJJHIHEIIIHIIIHIIHGIIJIIHIJHHHGGHIIHIHIJHHEDCCCDBBC>CDDDBDCCCB@BDBBBBCCCDB=?>A;@@;?_Mismatch_0_Sense_+_Library_PoolT
TCTTGCTGGATCTTAATCTTCCTCCCACCGCTGATCAGGAGAACGAAAACGCGGCTCCGTGGAATTAACCGAAACAATTTTCTTGAGGGTTTGA
>Frequency_3_QualityScore_FFHGHHHJJJJJJJJHIIJIJJJJJJJHIJJJJJIIJJJJJJJHIHGGEEEEEDEDCDDDDBDDDDDDDDCDDDDDDDDDDDDEEEEDEEEEDD_Mismatch_0_Sense_+_Library_PoolT
GGGTTTGATCTTTTGTACTCTAATCCTGGCCGCGTGCCAAAGCACGCAGCATTTGGTAACGTTTTAACAGCATCTGCAAAATATATGTACAGCT
>Frequency_3_QualityScore_FFGHHHHJJJJHJJJJJIIJJIIGIIJJJJJIIHDGFGFFFFEDDDDDCDDDDEDDDBCDDBCCDDDDEDDDDDEEEDDDDEDDDBDDDDDDDD_Mismatch_0_Sense_+_Library_PoolT
CGCTGATCAGGAGAACGAAAACGCGGCTCCGTGGAATTAACCGAAACAATTTTCTTGAGGGTTTGATCTTTTGTACTCTAATCCTGGCCGCGTG
>Frequency_3_QualityScore_EEHHGHHHHIJIIIJIJHIHHIGHHGEHHGGHHFFIHEGGIHGFHGA?=DDDEBDCDDEDDDDBCDACCCCB@CDDCEDEDDEEDCDDDDEDDC_Mismatch_0_Sense_+_Library_PoolT
TCTTTTGTACTCTAATCCTGGCCGCGTGCCAAAGCACGCAGCATTTGGTAACGTTTTAACAGCATCTGCAAAATATATGTACAGCTTCTCAACA
>Frequency_3_QualityScore_FFHHHGFIIJIIIIIHHHIIIJJHGHGHIIIIHIIHIIIIBGFHIGGHIHHGGGHEEEBA=@@A>BCCAABACCDBD?CDCCCCDDDDD?ACCD_Mismatch_0_Sense_+_Library_PoolT
CGAATCTGCTAATAATTCTCTCAGCGCTGCGCCTTCTGAGCAGAAGGCTTCTTCCTCCCCGCGGAAAGCCCCTTTCTTGCTGGATCTTAATCTT
>Frequency_3_QualityScore_FEHHHGGIJJJJJJJJIHHIJIJJJJJJJJIJJJJJHIJJJIHIIHGGFFEEEDDDDDBCDDDBDDBDDCDDBDDDDDDDDCCDDEEDEDDEDE_Mismatch_0_Sense_+_Library_PoolT
GAGGGTTTGATCTTTTGTACTCTAATCCTGGCCGCGTGCCAAAGCACGCAGCATTTGGTAACGTTTTAACAGCATCTGCAAAATATATGTACAG
>Frequency_3_QualityScore_FFHHHHHHIJJJJIJJJJIHHIIHIGIJJJJJJJJJJJIJJJIJJJJJJHHFFEDEEEEDCCDDDCDDDCDDDDDDDDDDDCCDDDDEDEEDEE_Mismatch_0_Sense_+_Library_PoolT
TTGAGGGTTTGATCTTTTGTACTCTAATCCTGGCCGCGTGCCAAAGCACGCAGCATTTGGTAACGTTTTAACAGCATCTGCAAAATATATGTAC
>Frequency_2_QualityScore_FFFHHGHJJJJIJIIJJIJIJJJIIJIIIIIIGIIIJHJJIJJJIIIJJIIIJJJIIHGHFEDDDDDDCCCDDDCDDDDDDDDEDCCDDDBCDC_Mismatch_0_Sense_+_Library_PoolT
CGTGGAATTAACCGAAACAATTTTCTTGAGGGTTTGATCTTTTGTACTCTAATCCTGGCCGCGTGCCAAAGCACGCAGCATTTGGTAACGTTTT
>Frequency_2_QualityScore_FFHHGGGIIIGHHCGFEEGGGIIFGEGGIGHIIIJEHHG?@CDCEDDCCDCCDCDCBCACCDDCDDDDDDCCCDCCCBDCCBBCD?ACC=?BCD_Mismatch_0_Sense_+_Library_PoolT
GCTGCGCCTTCTGAGCAGAAGGCTTCTTCCTCCCCGCGGAAAGCCCCTTTCTTGCTGGATCTTAATCTTCCTCCCACCGCTGATCAGGAGAACG
>Frequency_2_QualityScore_FFHHHHHJJJIIJJJJJJIGIJJIJJIIIIJJJJJJJIIJJIIJJJIIIIJJJHFEDDEEDDDDDDDDDBBDDDED>CCDDCCDDDDDDDDDDC_Mismatch_0_Sense_+_Library_PoolT
AACCGAAACAATTTTCTTGAGGGTTTGATCTTTTGTACTCTAATCCTGGCCGCGTGCCAAAGCACGCAGCATTTGGTAACGTTTTAACAGCATC
>Frequency_2_QualityScore_FFHGGHHIIJJJJIJIJJIIIIJIIIGIIIIJJIJIJIJIJHFFFDDDCADDDDDDDDDDDDDBDCDDDBCDBCDDBDDDCDDEDDDDDEEDDC_Mismatch_0_Sense_+_Library_PoolT
TAATCTTCCTCCCACCGCTGATCAGGAGAACGAAAACGCGGCTCCGTGGAATTAACCGAAACAATTTTCTTGAGGGTTTGATCTTTTGTACTCT
>Frequency_2_QualityScore_FFHHHHHJJIIIIJJJIIIIJHJIIJJIIIIIJJJJJIIIIIIIIJJIJIJJJJJHHHHFDDCBCDDDDCCCDDDDCCCDCDCCDCCECEDDDE_Mismatch_0_Sense_+_Library_PoolT
GAATCTGCTAATAATTCTCTCAGCGCTGCGCCTTCTGAGCAGAAGGCTTCTTCCTCCCCGCGGAAAGCCCCTTTCTTGCTGGATCTTAATCTTC
>Frequency_2_QualityScore_FFHHHHHJJJJJJJJJJJJJJIIGIJJJJIJJJJJIIIJJJJJJIIIIJJHHHGGFFFFFEEEEEEECCCCCEEEEEFEEEDDDDDDEDDDDDD_Mismatch_2_Sense_+_Library_PoolT
TTTGTACTCTAATCCTGGCCGCGTGCCAAAGCACGTAGCATTTGTTAACGTTTTAACAGCATCTGCAAAATATATGTACAGCTTCTCAACATTA
>Frequency_2_QualityScore_FFHHGHHJJIJJJIIIIIJJIIJJDIIIGIIJIIJJJJJJIIIIJJIIJIJJJJIHGFDDDCDCCDDDDCBCDDCCECDDCCDEDDACCDDDCD_Mismatch_2_Sense_+_Library_PoolT
GAATTAACCGAAACAATTTTCTTGAGGGTTTGATCTTTTGTACTCTAATCCTGGCCGCGTGCCAAAGCACGTAGCATTTGTTAACGTTTTAACA
>Frequency_2_QualityScore_FFHHHHHJJJJJJJJJJJJJIIJJJJIIJJJJIJJJHHGFEFDCEEDDDDDDDDDDDCDDDDEDDDCDDCCDDDDDDEDDDDDEEEDDDCEDDD_Mismatch_0_Sense_+_Library_PoolT
TCCTCCCACCGCTGATCAGGAGAACGAAAACGCGGCTCCGTGGAATTAACCGAAACAATTTTCTTGAGGGTTTGATCTTTTGTACTCTAATCCT
>Frequency_2_QualityScore_FFHHHHHIIJJJJJJJJJIJJJJJJIIIJJJJJJIJJJJJJJJIIIHHHGGFDEEDEEEEEDDDDDDDDDDCDCEEEEFEEEEDDDDDDEDDDD_Mismatch_0_Sense_+_Library_PoolT
CTTTTGTACTCTAATCCTGGCCGCGTGCCAAAGCACGCAGCATTTGGTAACGTTTTAACAGCATCTGCAAAATATATGTACAGCTTCTCAACAT
>Frequency_2_QualityScore_FFHHGHHJIIIIJIIIJJJJIGHIIJIIIIJJIIGJGIJJIIHIIIIIJJIGHEFDEEEEEDCCCDCCCBACCDDDDDDDDDDDCCCCCDEEED_Mismatch_0_Sense_+_Library_PoolT
TCTTGAGGGTTTGATCTTTTGTACTCTAATCCTGGCCGCGTGCCAAAGCACGCAGCATTTGGTAACGTTTTAACAGCATCTGCAAAATATATGT
>Frequency_2_QualityScore_FFHHHHHJIJJJJFHIIJJJJJJJJJJJIJIIHHHHHHHEFFFACCDDCDEDDDDCEEEDDDDEDDDDDABCDDDDDDCDDDDDDBCDCDDDDC_Mismatch_0_Sense_+_Library_PoolT
AAACGCGGCTCCGTGGAATTAACCGAAACAATTTTCTTGAGGGTTTGATCTTTTGTACTCTAATCCTGGCCGCGTGCCAAAGCACGCAGCATTT
>Frequency_2_QualityScore_FFHHHGHGFGHIIIJIIIIIIIGHHJIHIIIIIIIJDIHIIIJFHIIHHHEEFEEEDAACDECABBCD=99@BDBC@?CCDDDCABCC5?CCCE_Mismatch_0_Sense_+_Library_PoolT
GCGTTCGAATCTGCTAATAATTCTCTCAGCGCTGCGCCTTCTGAGCAGAAGGCTTCTTCCTCCCCGCGGAAAGCCCCTTTCTTGCTGGATCTTA
>Frequency_2_QualityScore_FFHHHHHJGIJFIIJJJJJJIJJIIIIJJJJJJJGHJJHIIIJJJIJJJIGHGHHGGGFFFFEEEECDDDCDCCCDDDDDDCDDDDDDDEDACD_Mismatch_0_Sense_+_Library_PoolT
CGGCTCCGTGGAATTAACCGAAACAATTTTCTTGAGGGTTTGATCTTTTGTACTCTAATCCTGGCCGCGTGCCAAAGCACGCAGCATTTGGTAA
>Frequency_2_QualityScore_FEGHGHHJJJIIIIIIIIIIGIIJJJIIIHEGHFFFCCCACCDDDDDDCCCDDDDCCCEDCCCCCD;AB;CCBCCDCDBEECCDDDECCCBA?@_Mismatch_0_Sense_+_Library_PoolT
CCCACCGCTGATCAGGAGAACGAAAACGCGGCTCCGTGGAATTAACCGAAACAATTTTCTTGAGGGTTTGATCTTTTGTACTCTAATCCTGGCC
>Frequency_2_QualityScore_FFHHHHHJJJJIJJJJJJIGIIFGHIIIIJIIHGGFEEEEEEEEEDEEDDDDDCCDEDDDCDEEEDDDCCDDDDDDDDDDCDDDBCDCDDDDDD_Mismatch_0_Sense_+_Library_PoolT
GAACGAAAACGCGGCTCCGTGGAATTAACCGAAACAATTTTCTTGAGGGTTTGATCTTTTGTACTCTAATCCTGGCCGCGTGCCAAAGCACGCA
>Frequency_2_QualityScore_FFHHHHHIJJJJIIJJGIIJIJJJJJJJIJJJIJJIIIIHHGHGGGFFFFEDEEDDDDCDCDEDDDBDCCBDDDDDDDDDDCDDDCCCCCCCDD_Mismatch_1_Sense_+_Library_PoolT
CTCTTCCTCCCCGCGGAAAGCCCCTTTCTTGCTGGATCTTAATCTTCCTCCCACCGCTGATCAGGAGAACGAAAACGCGGCTCCGTGGAATTAA
>Frequency_2_QualityScore_CEGGC=9DGB?GHHHHHHHFG?GGIGHGGGEGFDHHHIIIIHHHCEBEGDEEEEBABCCCCCCCCA>AA?AC?BAA6>@AAACCBACCCCCACC_Mismatch_0_Sense_+_Library_PoolT
CTCGCGTTCGAATCTGCTAATAATTCTCTCAGCGCTGCGCCTTCTGAGCAGAAGGCTTCTTCCTCCCCGCGGAAAGCCCCTTTCTTGCTGGATC
>Frequency_2_QualityScore_FFHHHHHJJJJJJJJJJJIJJIJIJJJJJJIIJJJJJIJJIIIJJIIIIIJJIHEDDDDDCBDACCDDCCDDDDDDDCDDDDEDDDACCCBDDC_Mismatch_0_Sense_+_Library_PoolT
TTCTTGCTGGATCTTAATCTTCCTCCCACCGCTGATCAGGAGAACGAAAACGCGGCTCCGTGGAATTAACCGAAACAATTTTCTTGAGGGTTTG
>Frequency_2_QualityScore_FEHGHGHIIJJJIIIJIIIHIIIIGIEGGGGGHIIIIJIIIIJJGGHHGEEEEFFEEEEEEDDDDDDDBABEEEEEEEFECCBCCDDCCCDDDC_Mismatch_0_Sense_+_Library_PoolT
TTGTACTCTAATCCTGGCCGCGTGCCAAAGCACGCAGCATTTGGTAACGTTTTAACAGCATCTGCAAAATATATGTACAGCTTCTCAACATTAA
>Frequency_2_QualityScore_EFEEGHGIIIIIIJJIIIIJJGIIGIIJIJGIIIIJJIIIHGGGGDCEFEEEEEEEDDDDDDDCCDDECCCB=@CCDBADCCCAC@CCBB>A?>_Mismatch_1_Sense_+_Library_PoolT
AAGGCCTCTTCCTCCCCGCGGAAAGCCCCTTTCTTGCTGGATCTTAATCTTCCTCCCACCGCTGATCAGGAGAACGAAAACGCGGCTCCGTGGA
>Frequency_2_QualityScore_FFHHHHHJJJJJIIJJJIIIJJIJJIIJJIJJJJJJJIIIJIJJJJIJJJIHEHHFFFFFFEEEEEEDDDDDDDEEEEDDEEECDCDDDEDDDD_Mismatch_2_Sense_+_Library_PoolT
CTTTTGTACTCTAATCCTGGCCGCGTGCCAAAGCACGTAGCATTTGTTAACGTTTTAACAGCATCTGCAAAATATATGTACAGCTTCTCAACAT
>Frequency_2_QualityScore_FFGHHHHJIIGIJJIIJIJIIIIJJIDIGIIICGHIICGGHIHGFFGFEEEEEEECEEEEEEEDDEEEDCCCCDE_Mismatch_0_Sense_+_Library_PoolT
CCTGGCCGCGTGCCAAAGCACGCAGCATTTGGTAACGTTTTAACAGCATCTGCAAAATATATGTACAGCTTCTCA
>Frequency_2_QualityScore_FFGGHHGIJIJIJHIIJJIIJIGGIJGHIJIIIIJJJIGIIIIJIJJIJIIIIIIIGDDDDEDCDDDCDAACCDCDDECACCDD=CCCDDDDDD_Mismatch_0_Sense_+_Library_PoolT
ATTAACCGAAACAATTTTCTTGAGGGTTTGATCTTTTGTACTCTAATCCTGGCCGCGTGCCAAAGCACGCAGCATTTGGTAACGTTTTAACAGC
>Frequency_2_QualityScore_FFGGEHHJIIIIIIIIIIIIGIGGIIJIIIIIIIIIIIJIJJHIIJJJHIIIGGHGDCDDCCCADCCCCACCDC@@BCD?CCCCDCCCCCDDAC_Mismatch_0_Sense_+_Library_PoolT
CTTTCTTGCTGGATCTTAATCTTCCTCCCACCGCTGATCAGGAGAACGAAAACGCGGCTCCGTGGAATTAACCGAAACAATTTTCTTGAGGGTT
>Frequency_2_QualityScore_EFHHHHHJJJJIIJFHIJGIIJIIIIIJJIIIIIJJIIIGFDCDCDDCDCDDCCCCDCCDDCDDEEECCBDDCCDADDDCDDDDCCDCCCCACC_Mismatch_0_Sense_+_Library_PoolT
CGCTGCGCCTTCTGAGCAGAAGGCTTCTTCCTCCCCGCGGAAAGCCCCTTTCTTGCTGGATCTTAATCTTCCTCCCACCGCTGATCAGGAGAAC
>Frequency_2_QualityScore_FFHHHHGJJJJJJJJJIJIJIIIJJIJJJJIJJJJJJJJJJJJIHGGFDDEEEEEDDDDDDDDDDDDDDBDCDD@AC@@BCACDDCCCDDDDAC_Mismatch_0_Sense_+_Library_PoolT
CCGCGGAAAGCCCCTTTCTTGCTGGATCTTAATCTTCCTCCCACCGCTGATCAGGAGAACGAAAACGCGGCTCCGTGGAATTAACCGAAACAAT
>Frequency_2_QualityScore_FFHHHHGJJJJJJJJJJJJJJJIJJIJJIJJJJJJJJJJJJJJJJJJIJIIIIIHFGGFEEACDDCDDCADDBDDCCDDDDDDDDDDDDACC?C_Mismatch_0_Sense_+_Library_PoolT
CGGAAAGCCCCTTTCTTGCTGGATCTTAATCTTCCTCCCACCGCTGATCAGGAGAACGAAAACGCGGCTCCGTGGAATTAACCGAAACAATTTT
>Frequency_2_QualityScore_FFHHHHHJJJJJJJJJJJJJIGIJIGIJJJJJJJJJJJJIIHHHHFGFFFFFEEEEDEDDCDDDCDDEDCCCBDDDDCDDDDDDDCCDDDBBD?_Mismatch_0_Sense_+_Library_PoolT
AAGGCTTCTTCCTCCCCGCGGAAAGCCCCTTTCTTGCTGGATCTTAATCTTCCTCCCACCGCTGATCAGGAGAACGAAAACGCGGCTCCGTGGA
>Frequency_2_QualityScore_EFFHHHGIEIGIIECHIIHGIEGGICGGHIGIIIHHIFHIIIHAGGGGBDEEEEEEEEEDDDCDDCCCCBEEEEEEEEEDCCDDCEDDDCCCDE_Mismatch_0_Sense_+_Library_PoolT
TGTACTCTAATCCTGGCCGCGTGCCAAAGCACGCAGCATTTGGTAACGTTTTAACAGCATCTGCAAAATATATGTACAGCTTCTCAACATTAAT
>Frequency_2_QualityScore_FFHHHHHJJJIIIJJJIIJJJIIIIJJJJHIJJJJJJJJJJJIIIIHHHGGGFFEECEEDEDDDDDDDDCDDDDCDDDEEEEEEEEEDDCDCDE_Mismatch_0_Sense_+_Library_PoolT
TGATCTTTTGTACTCTAATCCTGGCCGCGTGCCAAAGCACGCAGCATTTGGTAACGTTTTAACAGCATCTGCAAAATATATGTACAGCTTCTCA
>Frequency_2_QualityScore_FFHHGHHJJJJJJHIJJJJJJJIGIIIJJJJJIJIJJJHGFFECDCADCDDDDDDDDDDDBDDDDEDDDCDDDBDDDCCCDDDDDDEEDCDCCE_Mismatch_0_Sense_+_Library_PoolT
TCTTCCTCCCACCGCTGATCAGGAGAACGAAAACGCGGCTCCGTGGAATTAACCGAAACAATTTTCTTGAGGGTTTGATCTTTTGTACTCTAAT
>Frequency_2_QualityScore_FFHHGHGIJJJJJJJHIJJIJJJIJJJJJJJIIJJJJIJJJJJJJJIJIJHGGGGGEEEEEDDDDDCDDCEDDDDDDCDDDDDCDDDDDDDDDD_Mismatch_0_Sense_+_Library_PoolT
GAAACAATTTTCTTGAGGGTTTGATCTTTTGTACTCTAATCCTGGCCGCGTGCCAAAGCACGCAGCATTTGGTAACGTTTTAACAGCATCTGCA
>Frequency_2_QualityScore_FFHGGHHJJJJJJJIJIIIIJJIJJJJIJJJJJJJJJJJJJJJJJJJJIIIIJJJJJHGHFFDDDDDDDDCDBCDDDDDDDDCDDDCDDDDEDD_Mismatch_0_Sense_+_Library_PoolT
AAAGCCCCTTTCTTGCTGGATCTTAATCTTCCTCCCACCGCTGATCAGGAGAACGAAAACGCGGCTCCGTGGAATTAACCGAAACAATTTTCTT
>Frequency_2_QualityScore_FFHHHHGIIIJJJIJJJIJJIIIJIJJJIJJJHIJJIIJJJIIJHFEDDDDDD=CCDDDDCDCDDDDDCCDDEDDDACCCDDDDCCDEDDDDDE_Mismatch_0_Sense_+_Library_PoolT
ATCTTAATCTTCCTCCCACCGCTGATCAGGAGAACGAAAACGCGGCTCCGTGGAATTAACCGAAACAATTTTCTTGAGGGTTTGATCTTTTGTA
>Frequency_2_QualityScore_FFGHHHGJJJJJJIIIJJJJIGHIJGIIIIIJJJJJJHIIIIJIIJJIIIIIJJJHECCDEDDDDDDBC?CDDCCCECADDDDBCCCDCCDDDD_Mismatch_0_Sense_+_Library_PoolT
TTAACCGAAACAATTTTCTTGAGGGTTTGATCTTTTGTACTCTAATCCTGGCCGCGTGCCAAAGCACGCAGCATTTGGTAACGTTTTAACAGCA
>Frequency_2_QualityScore_FFHHGHHIJIIIIJIJJJJJFHIIIIIIIIJIIIGGGAEEEEEEEECDDDCCDCDDBEDCCDDEEEDDDDDCDDDDDDDDBCDDDCCDCDDCCA_Mismatch_0_Sense_+_Library_PoolT
AGAACGAAAACGCGGCTCCGTGGAATTAACCGAAACAATTTTCTTGAGGGTTTGATCTTTTGTACTCTAATCCTGGCCGCGTGCCAAAGCACGC
>Frequency_2_QualityScore_EFHHHHHJJJIHIIJJIIJIGIIJIIJIIJJJJJIJIIJJJJJIJJJIIJJJJIGEEDDEEDDDDDDDDDDCDDDEDCDDDD@CCDDDDDDDDD_Mismatch_0_Sense_+_Library_PoolT
TAACCGAAACAATTTTCTTGAGGGTTTGATCTTTTGTACTCTAATCCTGGCCGCGTGCCAAAGCACGCAGCATTTGGTAACGTTTTAACAGCAT
>Frequency_2_QualityScore_EFHHHHHJJJJJIHIJIGGIIIIIIJIJJHIJGIJJJGIIIIJIJIIIIGHHGGGFFECCDCDDDCDCECACCDDBCCDDDDDCBCBCDDDCBC_Mismatch_0_Sense_+_Library_PoolT
AACAATTTTCTTGAGGGTTTGATCTTTTGTACTCTAATCCTGGCCGCGTGCCAAAGCACGCAGCATTTGGTAACGTTTTAACAGCATCTGCAAA
>Frequency_2_QualityScore_FFHHHHHIJIIJIIIJIJJJIIIIIIIJJJJIGHGCEFFFEEEDDDDDDACDDDEDDDBCDD?CCDDDDCCCDDDEEEDDDDEDDDDCDCDDDC_Mismatch_0_Sense_+_Library_PoolT
CCGCTGATCAGGAGAACGAAAACGCGGCTCCGTGGAATTAACCGAAACAATTTTCTTGAGGGTTTGATCTTTTGTACTCTAATCCTGGCCGCGT
>Frequency_2_QualityScore_EDGHFEGFIIIIGIIIDEGEGIIIIII?EFA?CHICGGEGIIAE?DEGG9CCEEEEEAC@>A>>;@BC@;??CCCCB?AAAAAC>CCCA;?A?B_Mismatch_0_Sense_+_Library_PoolT
GTGGAATTAACCGAAACAATTTTCTTGAGGGTTTGATCTTTTGTACTCTAATCCTGGCCGCGTGCCAAAGCACGCAGCATTTGGTAACGTTTTA
>Frequency_2_QualityScore_FFHHHHHJIJJJHIJJIIJJIIIIJJJJHIIJJJJJJJJJJJIJJJJIGHGGFFFEEEDCDDDDEDDEEACDDCCCDDDCCCCDDCDDDCC_Mismatch_2_Sense_+_Library_PoolT
ACAATTTTCTTGAGGGTTTGATCTTTTGTACTCTAATCCTGGCCGCGTGCCAAAGCACGTAGCATTTGTTAACGTTTTAACAGCATCTGCA
>Frequency_1_QualityScore_FFHHHHGJJJJIJGIGIJFJJJIJHIJGGIJJIGHIIIJJIJHHGHFEFFDDDDDDEDDDDDDDDDDDDD@BBDBBBDBABBBCCCDDDD@_Mismatch_0_Sense_+_Library_PoolT
CTCCCCGCGGAAAGCCCCTTTCTTGCTGGATCTTAATCTTCCTCCCACCGCTGATCAGGAGAACGAAAACGCGGCTCCGTGGAATTAACCG
>Frequency_1_QualityScore_FFFHHHHJJJJJIJHIIIIJJJJJJJJJJJJJJHIJJIIEJJJJJJHHFFFFFFECEEED?CDDDCDDDBDDDDDDDDDDDDEDEEEDEEECDD_Mismatch_0_Sense_+_Library_PoolT
GGTTTGATCTTTTGTACTCTAATCCTGGCCGCGTGCCAAAGCACGCAGCATTTGGTAACGTTTTAACAGCATCTGCAAAATATATGTACAGCTT
>Frequency_1_QualityScore_DAF8D>FBD@?CBDF:CHG<<EHEHB>DHH@8CAGA@BFH>DCFCB:@CFG@;;8?<;B?B55=?C>@CCC(4>CC?A@C3>3@CCAC@C?88<_Mismatch_1_Sense_+_Library_PoolT
TTTCTTGCTGGATCTTAATCTTCCTCCCACCGCTGATCAGGAGAACGAAAACGCGGCTCCGTGGAATTAACAGAAACAATTTTCTTGAGGGTTT
>Frequency_1_QualityScore_=2=CF)@<8@3?CE9?8CGA@?)B?D?</9?..BBFF_Mismatch_1_Sense_+_Library_PoolT
CTCCGGGGAATTAACCGAAACAATTTTCTTGAGGGTT
>Frequency_1_QualityScore_FFHFHHHIJIJJJJJJJJJIJJIJJFJJJIGGJJFIGJIJJJJJIIJJIJJJJJHFCDDDDDDDBDDDDCDDDDA?CDDDDEDDDDEDDDDBCB_Mismatch_1_Sense_+_Library_PoolT
CTAATAATTCTCTCAGCTCTGCGCCTTCTGAGCAGAAGGCTTCTTCCTCCCCGCGGAAAGCCCCTTTCTTGCTGGATCTTAATCTTCCTCCCAC
>Frequency_1_QualityScore_BEHDHFFIIII@FHHHCH@HGHECE@HHIIIIEDGBGGGIGDHIGIHHBFHIIDHICHDFABCCCCBB<?::A@>:C>355591:CCCECCC_Mismatch_2_Sense_+_Library_PoolT
AGCCCTTTCTTGCTGGATCTTAATCTTCCTCCCACCGCTGATCAGGAGAACGAAAACGCGGCTCCGTGGAATTAACCGAAACAATTTTCTTG
>Frequency_1_QualityScore_FFHHHHHJJJJJJJJJJJIJJIJJJIFIJJJJJJJJJHHHHHHFFFFFFEEEEEEEDDDDDDDDDBDDEDDDDDDDDDDDDDDDBDDDDDDBDD_Mismatch_1_Sense_+_Library_PoolT
GAAGGCTTCTTCCTCCCCGCGGAAAGCCCCTTTCTTGCTGGATCTTAATCTTCCTCCCACCGCTGATCAGGATAACGAAAACGCGGCTCCGTGG
>Frequency_1_QualityScore_DDF?@?FEGGGG@GHIIGHGIGGDBDFHGHIIIGIDHGFHIGEACBBCBBBBBCCCCCCCC:ACCAC@A>ACCDC>C?B?A@BBBBBCCA@>A<_Mismatch_2_Sense_+_Library_PoolT
CAGCGCTGCGCCTTCTGAGCAGAAGGCCTCTTCCTCCCCGCGGAAAGCCCCTTTCTTGCTGGATCTTAATCTTCCTCCCACCGCTTATCAGGAG
>Frequency_1_QualityScore_FFHHHHHJJJIJJJJJJJHGJJJJJJJJIJJJJJHHHFDDDCEEEDDDCBDDDDDDDDDDEDDDCDCDDABDDDDEDDDDDCDDDDDCDDDDDC_Mismatch_0_Sense_+_Library_PoolT
CTCCCACCGCTGATCAGGAGAACGAAAACGCGGCTCCGTGGAATTAACCGAAACAATTTTCTTGAGGGTTTGATCTTTTGTACTCTAATCCTGG
>Frequency_1_QualityScore_FFHHHHHJJJJJJJJJIJJJIJJIJJJJJJJJJJJHJJJJJJJJJJJJJEHHHHFFFFFEEEEEDDDDDCDEDEFFFEEEDDDDDDEDDDDDDD_Mismatch_2_Sense_+_Library_PoolT
TTGTACTCTAATCCTGGCCGCGTGCCAAAGCACGTAGCATTTGTTAACGTTTTAACAGCATCTGCAAAATATATGTACAGCTTCTCAACATTAA
>Frequency_1_QualityScore_D<BCFBFBEIB9I4ECHEH<<BH9?CDAG):6@FFFI99BF9FFA)8CFF@EEE4@3)-=B@B_Mismatch_0_Sense_+_Library_PoolT
CGAATCTGCTAATAATTCTCTCAGCGCTGCGCCTTCTGAGCAGAAGGCTTCTTCCTCCCCGCG
>Frequency_1_QualityScore_FFHHHHHIJIIHIJJIJJFIJ@@@8D(68BC;@;=;CC7=E;CCH>?A>?@<<;AB@6?/=A>((((+2(33<8:AC>@:A_Mismatch_2_Sense_+_Library_PoolT
TCTTTTGGAAGCGATCGGCTCGCGTTCGAATCTGCTAATAATTCTCTCAGCGCTGCGCCTTCTTGGCAGAAGGCTTCTTCC
>Frequency_1_QualityScore_FFHHHHGJJIJJIIJJJJJFHIJJGHJJJJJJJJJJJJJJJIGIJJJJJJIJJJJJJJJJIH_Mismatch_0_Sense_+_Library_PoolT
CAAAGCACGCAGCATTTGGTAACGTTTTAACAGCATCTGCAAAATATATGTACAGCTTCTCA
>Frequency_1_QualityScore_D=HHHFHJIJIIJIJJIEHGGBHGIIEFGEHHIJGJIEC=7?HFEFFFFFEEEECBCDDDDDBDDD@@@C@BDCBB?>BC9@BBBD>@BBDDDC_Mismatch_1_Sense_+_Library_PoolT
AGGCCTCTTCCTCCCCGCGGAAAGCCCCTTTCTTGCTGGATCTTAATCTTCCTCCCACCGCTGATCAGGAGAACGAAAACGCGGCTCCGTGGAA
>Frequency_1_QualityScore_FFHHHHHJJJJJJIHIJJJJJJJJJJIIIIJJIHJJJJGIHIGIJIIJJJIJHHHHFFFDDDDCCEDDDDDDCCCBDDDDDDDDDDDDC_Mismatch_1_Sense_+_Library_PoolT
AATTTTCTTTAGGGTTTGATCTTTTGTACTCTAATCCTGGCCGCGTGCCAAAGCACGCAGCATTTGGTAACGTTTTAACAGCATCTGCA
>Frequency_1_QualityScore_FFHHHFHJJJJIHFGIJJJJJJIJJJJJJIJHIJJJJJHHHHHFFFFFFECEEEEEEEDDDDDDDDBDDDBDDDDDDEDCDD?BDDBDDDDBBB_Mismatch_1_Sense_+_Library_PoolT
TTCTGAGCAGAAGGCCTCTTCCTCCCCGCGGAAAGCCCCTTTCTTGCTGGATCTTAATCTTCCTCCCACCGCTGATCAGGAGAACGAAAACGCG
>Frequency_1_QualityScore_FFHHHHHIGIIIIJJJJJJJGGIIJJJJJJJJIJJHGJIHHJJJJJIIJIIJJIGHHFHHFFFFDDDBDACDCDDDDDDDBDBDDDEDDDDDDC_Mismatch_1_Sense_+_Library_PoolT
CTCCGTGGAATTAACCGAAACAATTTTCTTGAGGGTTTGATCTTTCGTACTCTAATCCTGGCCGCGTGCCAAAGCACGCAGCATTTGGTAACGT
>Frequency_1_QualityScore_FFHHHHHJJJJJJJJJJJHIJHIJJIJJJJJJHHHFFFFFFEEEEEEDDDDDDDDEDDDDDDDDDDDDECDDDDDDDDDDDDDDDDDDDDBDDB_Mismatch_1_Sense_+_Library_PoolT
AACGAAAACGCGGCTCCGTGGAATTAACCGAAACAATTTTCTTGAGGGTTTGATCTTTCGTACTCTAATCCTGGCCGCGTGCCAAAGCACGCAG
>Frequency_1_QualityScore_FFHHHHHJJJJJJJJJIII):0)7?6.=BFB;@;7CA4C7C4@===)7?B9;<>@>@8=>>:5>>@?CC9824<<@@:@::9?B_Mismatch_0_Sense_+_Library_PoolT
TTTTGGAAGCGATCGGCTCGCGTTCGAATCTGCTAATAATTCTCTCAGCGCTGCGCCTTCTGAGCAGAAGGCTTCTTCCTCCCC
>Frequency_1_QualityScore_FFHHHHHIIJJIIGIJJIJJJJHIIJFHJJJIJJJJJJIGIJJJJIJJIJIIJJIHFDDDDDCDDDDDDD@DDDDDDDDACDDD?CCDDCDDCD_Mismatch_1_Sense_+_Library_PoolT
CTTAACCGAAACAATTTTCTTGAGGGTTTGATCTTTTGTACTCTAATCCTGGCCGCGTGCCAAAGCACGCAGCATTTGGTAACGTTTTAACAGC
>Frequency_1_QualityScore_FFHHHHHJIJJJJJHIGIJJJIIIHIJJJJIJJHHHF?DFFEEEEDDDBDDACCDDEDDDCCD@8ABDDCCDDCDDDEEEDDDDDDDDDDDDBD_Mismatch_0_Sense_+_Library_PoolT
CACCGCTGATCAGGAGAACGAAAACGCGGCTCCGTGGAATTAACCGAAACAATTTTCTTGAGGGTTTGATCTTTTGTACTCTAATCCTGGCCGC
>Frequency_1_QualityScore_FDHHHGHJIJJJJJJJJJJJJJJJJIJJJJJJJJJJJJJJJGIJIJJJGHGIGIJJJJJJIIHGFDD@BBDDDDDDDDDDDDDDDDBDDDDEEE_Mismatch_1_Sense_+_Library_PoolT
GTTCGAATCTGCTAATAATTCTCTCAGCGCTGAGCCTTCTGAGCAGAAGGCTTCTTCCTCCCCGCGGAAAGCCCCTTTCTTGCTGGATCTTAAT
>Frequency_1_QualityScore_FFHHHHHIJJIGIIJIJJJJGIFIJHHFFFBDD?CDDDDDDDDDDDDDDDDDEDDDCDDDBDDDCDDEDCDDDEEEDDDDEDDDDDDCDDBDDD_Mismatch_1_Sense_+_Library_PoolT
GCTGATCAGGAGAACGAAAACGCGGCTCCGTGGAATTAACCGAAACAATTTTCTTGAGGGTTTGATCTTTTGTACTCTAATCCTTGCCGCGTGC
>Frequency_1_QualityScore_FFHHHHHJJJJJJJJFHIGIJJJJJJIIHHFFFFEECEEEEDDDD=BDDDDDEDDDDDEEEDDDCEDDDDCDDDDDDDDDDDCDDDDDDDDDDC_Mismatch_0_Sense_+_Library_PoolT
GAAAACGCGGCTCCGTGGAATTAACCGAAACAATTTTCTTGAGGGTTTGATCTTTTGTACTCTAATCCTGGCCGCGTGCCAAAGCACGCAGCAT
>Frequency_1_QualityScore_FFHHHGHJJJJJJJJJJGIIJJJIJJJJJJJJHJJJJJJIJJHCDDDDDDDDDDDDDDDDDDDCDDDDCCCDDEDDDDDDDDDDDDDCDEDCDD_Mismatch_1_Sense_+_Library_PoolT
CAGCGCTGCGCCTTCTGAGCAGAAGGCCTCTTCCTCCCCGCGGAAAGCCCCTTTCTTGCTGGATCTTAATCTTCCTCCCACCGCTGATCAGGAG
>Frequency_1_QualityScore_DDFHHHHIIJJIGHHIJIHHHGECBDFEHIDGIJHDDGGHJIJJJIHEEHHHBFFFFECEDCCCCDDCD>CCDC@ACCCDEDDDDDEEDDDCCD_Mismatch_0_Sense_+_Library_PoolT
TTGATCTTTTGTACTCTAATCCTGGCCGCGTGCCAAAGCACGCAGCATTTGGTAACGTTTTAACAGCATCTGCAAAATATATGTACAGCTTCTC
>Frequency_1_QualityScore_FFGHHHHJJJIIIIJJJIJJJJGEGGIJJJIIIIHJJIJJJJJJJFGGHFFFDFFED@ACDDDDDDDDDCDDDDDDDDCEEEEEADDDDDDDCD_Mismatch_0_Sense_+_Library_PoolC
TTGATCTTTTGTACTCTAATCCTGGCCGCGTGCCAAAGCACGCAGCATTTGGTAACGTTTTAACAGCATCTGCAAAATATATGTACAGCTTCTC
>Frequency_1_QualityScore_FFHHHHHJJJJJJGJJJJJJJIJEHGIJJJGIJJJJJJHFFFDCEDBCDEDDDDCDDDDDBDDDDDDDDACDDBDDDCDDEDDDDDCDEDDCCD_Mismatch_1_Sense_+_Library_PoolT
TCTTCCTCCCACCGCTGATCAGGAGAACGAAAACGCGGCTCCGTTGAATTAACCGAAACAATTTTCTTGAGGGTTTGATCTTTTGTACTCTAAT
>Frequency_1_QualityScore_FFHHHHHJJJJJJJJJHJJJJJJJJJJJJJJJJJJIIJJJJJJJJJJJHHFFFFFEECEEEDCDDDDDDDDDDDDDDDDDCDDCEDEEDEEEED_Mismatch_0_Sense_+_Library_PoolT
AGGGTTTGATCTTTTGTACTCTAATCCTGGCCGCGTGCCAAAGCACGCAGCATTTGGTAACGTTTTAACAGCATCTGCAAAATATATGTACAGC
>Frequency_1_QualityScore_FFHHHHFIJJFIJJJJJJJJJJGIJJJJJJJJJJJJJJJJJIJJJJJJJJHHHFFDDEEDDEDBDDDDCCCDDDDDDDDDDDDDDDDCCDEEEE_Mismatch_0_Sense_+_Library_PoolT
TTCTTGAGGGTTTGATCTTTTGTACTCTAATCCTGGCCGCGTGCCAAAGCACGCAGCATTTGGTAACGTTTTAACAGCATCTGCAAAATATATG
>Frequency_1_QualityScore_DFHGFFHIIJJJJJJJJIIJJJIJJJGIJFGHJGGJJJJJJJJIIJJJJGIIJJIDEHBDC?;:BDDDDDCD@<?B@CCDDEDCDED<?CCDDD_Mismatch_2_Sense_+_Library_PoolT
TGGAATTAACCGAAACAATTTTCTTGAGGGTTTGATCTTTTGTACTCTAATCCTGGCCGCGTGCCAAAGCACGTAGCATTTGTTAACGTTTTAA
>Frequency_1_QualityScore_FFHHGHHJJJJJJJJJJJJJJJJIJJJGIJJIJJJJJJJIJJJJJHIJJJJJIJJGGCCDDDDDDDDDDDBDDDDDDDEDDDDDDCCDDDCCDD_Mismatch_1_Sense_+_Library_PoolT
AATTAACCGAAACAATTTTCTTGAGGGTTTGATCTTTCGTACTCTAATCCTGGCCGCGTGCCAAAGCACGCAGCATTTGGTAACGTTTTAACAG
>Frequency_1_QualityScore_DDFDBDBHIIIIEHIE:FF?FGE?:CDEHGGGCGGIIIIECHIDHGGIICHIGABH?BDBBDCB<@<1>@>A>ACDCDCCC@ACDDCCCC@A>8_Mismatch_0_Sense_+_Library_PoolT
TGCTAATAATTCTCTCAGCGCTGCGCCTTCTGAGCAGAAGGCTTCTTCCTCCCCGCGGAAAGCCCCTTTCTTGCTGGATCTTAATCTTCCTCCC
>Frequency_1_QualityScore_DDHAF@FDBCEBBAFGG?GHIGADF@HGBDHI<FB>/<<;ACAB?ACC@A(,,(,(:5>@3>AC>@(>>>?@389>>905@@A:>:818:908>_Mismatch_1_Sense_+_Library_PoolT
GCGCCTTCTGAGCAGAAGGCCTCTTCCTCCCCGCGGAAAGCCCCTTTCTTGCTGGATCTTAATCTTCCTCCCACCGCTGATCAGGAGAACGAAA
>Frequency_1_QualityScore_FFHHHHHJIJJJJJJJJJJJJJJJJJJJJJJJJJIJJJJIJJJHHHHHFFFDDDDDDDEDDDDDDDDDB>DDDDDBDBDDDBDDBDDDDDDDDD_Mismatch_0_Sense_+_Library_PoolT
TCCTCCCCGCGGAAAGCCCCTTTCTTGCTGGATCTTAATCTTCCTCCCACCGCTGATCAGGAGAACGAAAACGCGGCTCCGTGGAATTAACCGA
>Frequency_1_QualityScore_FFHHHHHJJJJJJJJJHIJGIJJIJJJJJJHHHFFFFFFEEEEEEDBDDDDDDEDDDDBEDDDDDDEDDDDDDDDDDDDDDDCCCDDDDDDDDD_Mismatch_0_Sense_+_Library_PoolT
CGAAAACGCGGCTCCGTGGAATTAACCGAAACAATTTTCTTGAGGGTTTGATCTTTTGTACTCTAATCCTGGCCGCGTGCCAAAGCACGCAGCA
>Frequency_1_QualityScore_FFHHHHHJJIJIJJJJGHIBHHHHJIIJHHFFFFEEEEEEEDCDDDDDDDDDDEDDDDDEEEDDDDDCDCCDDDDDDDDDDDDDDDDDBDDDBD_Mismatch_0_Sense_+_Library_PoolC
CGAAAACGCGGCTCCGTGGAATTAACCGAAACAATTTTCTTGAGGGTTTGATCTTTTGTACTCTAATCCTGGCCGCGTGCCAAAGCACGCAGCA
>Frequency_1_QualityScore_FFHHGHGIJIIJJJJJJJIJJIJJJJJJJIGJJJJJEFGIJJJIJIJJJJJJJHFDDBDBDDDDDBDDDCDDDDDDDCDCDEDCDDDDDDDDDB_Mismatch_1_Sense_+_Library_PoolT
CTAATAATTCTCTCAGCGCTGCGCCTTCTGAGCAGAAGGCCTCTTCCTCCCCGCGGAAAGCCCCTTTCTTGCTGGATCTTAATCTTCCTCCCAC
>Frequency_1_QualityScore_FFHHHHHJJJJJJJJJJJIJJJJJEHIJJJJJJJJJJJJHFFDDCDDBDDDDDDDDDDDDDDDDDDEDDDCDDDDDDDDDDEDDDDDEEEDDCD_Mismatch_0_Sense_+_Library_PoolT
ATCTTCCTCCCACCGCTGATCAGGAGAACGAAAACGCGGCTCCGTGGAATTAACCGAAACAATTTTCTTGAGGGTTTGATCTTTTGTACTCTAA
>Frequency_1_QualityScore_>BA?CB?ECFA>BAF<CDA;CF++*:31?FD3*1:)0?)BF@F66@\\,=59A;?=(55;>@C?@;0598:>(:44443:928<<24>CC>:@_Mismatch_1_Sense_+_Library_PoolT
GGATCTTAATCTTCCTCCCACCACTGATCAGGAGAACGAAAACGCGGCTCCGTGGAATTAACCGAAACAATTTTCTTGAGGGTTTGATCTTTT
>Frequency_1_QualityScore_FFHHHHHJFHI)CGHIIJJJIIJIIIIIJJJJJJHIJJIIJJJJJJJJJHHHHHHHFFFFFFECEEDBDB@DDDDDDDDDDDDDDBDDCDDBDD_Mismatch_1_Sense_+_Library_PoolT
CGGCTCCGTGGGATTAACCGAAACAATTTTCTTGAGGGTTTGATCTTTTGTACTCTAATCCTGGCCGCGTGCCAAAGCACGCAGCATTTGGTAA
>Frequency_1_QualityScore_FFHHFDHJIJIIIJIJJJJJGIIJFIGIJJJIIIJGIGJIJJIIJJJJ_Mismatch_0_Sense_+_Library_PoolT
AACGTTTTAACAGCATCTGCAAAATATATGTACAGCTTCTCAACATTA
>Frequency_1_QualityScore_FFHHHHHJIJJJJJJJJJIJIJJJJJJJJJJJJGHJJIJJJJIJJIJJJJJIHHHHHHFFFDDDDDDDDDDDDDDDDDDDDEDDDDDCEDDCCD_Mismatch_2_Sense_+_Library_PoolT
CCGTGGAATTAACCGAAACAATTTTCTTGAGGGTTTGATCTTTTGTACTCTAATCCTGGCCGCGTGCCAAAGCACGTAGCATTTGTTAACGTTT
>Frequency_1_QualityScore_FFHHHHHJIJJJIJIEHGIIJIIJIJJJJJJIJJJJJEHIJHCGEHHGHFFFFFEEEEEECDDCFDEEFCCDEDDDDDDD_Mismatch_0_Sense_+_Library_PoolT
CTAATCCTGGCCGCGTGCCAAAGCACGCAGCATTTGGTAACGTTTTAACAGCATCTGCAAAATATATGTACAGCTTCTCA
>Frequency_1_QualityScore_FFHHHHHJJJJJJJJJJJJJJJJJJJJJIJJIJJJJIJJJJJJHFFDDDDDDDDDDDDDDDDDDDDDDDDDDDDDDDDBDDDDDDECDDDBDDD_Mismatch_1_Sense_+_Library_PoolT
CTTAATCTTCCTCCCACCGCTGATCAGGAGAACGAAAACGCGGCTCCGTGGAATTAACCGAAACAATTTTCTTGAGGGTTTGATCTTTCGTACT
>Frequency_1_QualityScore_FFHHHHHJHJGIIJJJJJJJJIIIGIIJJJGGFHHHHFFFFFDDDDDDDDDDEDDDDDDDBDDDDCDEDDDDDDDDDDDDEDDDDCDDDDDDDD_Mismatch_1_Sense_+_Library_PoolT
GCTGATCAGGAGAACGAAAACGCGGCTCCGTGGAATTAACCGAAACAATTTTCTTGAGGGTTTGATCTTTCGTACTCTAATCCTGGCCGCGTGC
>Frequency_1_QualityScore_EFHFHHHJJJGIJJJJJIJJJJIJFHIIJJJJJJJJIJIHJJIIIJJJHFDDDDCDDDDDDDDDD>CDDDCCDDEDDDDDCCDDDDDABDDDD>_Mismatch_0_Sense_+_Library_PoolT
ATTCTCTCAGCGCTGCGCCTTCTGAGCAGAAGGCTTCTTCCTCCCCGCGGAAAGCCCCTTTCTTGCTGGATCTTAATCTTCCTCCCACCGCTGA
>Frequency_1_QualityScore_FDHHHHGJJJGHIJIJIIIJIJFHIJJJJJJJJIEIIJJJJJJHHFHFEFFFDDDDDDDDDEDBDCDDACCBDDDDDDDDDDDDDDCCDDEEEE_Mismatch_1_Sense_+_Library_PoolT
GTCTTGAGGGTTTGATCTTTTGTACTCTAATCCTGGCCGCGTGCCAAAGCACGCAGCATTTGGTAACGTTTTAACAGCATCTGCAAAATATATG
>Frequency_1_QualityScore_FFHHHHHIJJIHIJIIJJGIJJJJJJJJJIIJJJIJJIBHHFFFFDEEEEEDDDDC@DDDCDDDDDDEDCDDDDDDDDDDDDDEDDDBBDDDDD_Mismatch_0_Sense_+_Library_PoolT
TGCGCCTTCTGAGCAGAAGGCTTCTTCCTCCCCGCGGAAAGCCCCTTTCTTGCTGGATCTTAATCTTCCTCCCACCGCTGATCAGGAGAACGAA
>Frequency_1_QualityScore_FFHHHHHIJJJJJJJJIJJJJJJJJJJIIJJJJJJIJJJJJJHJJJJHHHHFFFFFEEEECEDDDDDDBBBDCDDDDDDDDDDDDDDDDCDDDE_Mismatch_0_Sense_+_Library_PoolT
CGTTCGAATCTGCTAATAATTCTCTCAGCGCTGCGCCTTCTGAGCAGAAGGCTTCTTCCTCCCCGCGGAAAGCCCCTTTCTTGCTGGATCTTAA
>Frequency_1_QualityScore_D)8600<>@>@3<5:7:B@BBABBBBA8A?B8<??@BBDBBBB8>@@ABB:3:@BBBBB>B>B99?>:???ABBBBB>@ABBBA8>ABB99@BB_Mismatch_1_Sense_+_Library_PoolT
GGGGAATTAACCGAAACAATTTTCTTGAGGGTTTGATCTTTTGTACTCTAATCCTGGCCGCGTGCCAAAGCACGCAGCATTTGGTAACGTTTTA
>Frequency_1_QualityScore_FFHHHHHJHJJJGIIJJJJJJJJJIGIIJJIJJJJJJIJJJJJIIIJIJJJHHHHFFDDDDDDEDBDDD??CCDDDDDDDDDCDDDCCDDDDEE_Mismatch_0_Sense_+_Library_PoolT
TTTTCTTGAGGGTTTGATCTTTTGTACTCTAATCCTGGCCGCGTGCCAAAGCACGCAGCATTTGGTAACGTTTTAACAGCATCTGCAAAATATA
>Frequency_1_QualityScore_FFHGHHHIIIIAFHIIGIIIIIIIIIG?HGGEHIIIIACFFEHFAA@B>ABBBBCCCC<AACCB@CCCD>ACAC:AC4>29A<@@B@BCCAC>3_Mismatch_0_Sense_+_Library_PoolT
TCAGCGCTGCGCCTTCTGAGCAGAAGGCTTCTTCCTCCCCGCGGAAAGCCCCTTTCTTGCTGGATCTTAATCTTCCTCCCACCGCTGATCAGGA
>Frequency_1_QualityScore_FFHGHHHIJJIJIJIIIIIEHIJIGGGGHIGGGHEEHIGJJIGHIGGDHFFCDB=BB>ABBBBDDDDCCCA@?CCDC@AADCDACCCCB<B>5<_Mismatch_1_Sense_+_Library_PoolT
ATAATTCTCTCAGCGCTGCGCCTTCTTAGCAGAAGGCTTCTTCCTCCCCGCGGAAAGCCCCTTTCTTGCTGGATCTTAATCTTCCTCCCACCGC
>Frequency_1_QualityScore_DD?HFHHJIJIGIIHIJJJIJJIGGHIJIFHIIGIIEIIJIJEHHHHHHHFFFDECEEEDDACCDDDDCACDD@CDDDDDDEDEEDCCDDCDDC_Mismatch_1_Sense_+_Library_PoolT
TGATCTTTCGTACTCTAATCCTGGCCGCGTGCCAAAGCACGCAGCATTTGGTAACGTTTTAACAGCATCTGCAAAATATATGTACAGCTTCTCA
>Frequency_1_QualityScore_FFHHHHHJIJGGJJJJIIIGIIIJJJJJJIJJJGIJDGHCHGHEFGIJJGIEEHHHBBDBDBDDDDDDDACC>@CDDDDDDDCA>CCACAACC?_Mismatch_0_Sense_+_Library_PoolT
CCCTTTCTTGCTGGATCTTAATCTTCCTCCCACCGCTGATCAGGAGAACGAAAACGCGGCTCCGTGGAATTAACCGAAACAATTTTCTTGAGGG
>Frequency_1_QualityScore_FFHHHHHJJJJFHIHJJJIJJJJIJJJJIIJJHHHHHHHFF?ACDEDDEDDDDDDEEDDDDEDDDDDDDBDDDDDDCDDDDDDDDDDDDDCDED_Mismatch_0_Sense_+_Library_PoolT
ACGCGGCTCCGTGGAATTAACCGAAACAATTTTCTTGAGGGTTTGATCTTTTGTACTCTAATCCTGGCCGCGTGCCAAAGCACGCAGCATTTGG
>Frequency_1_QualityScore_FFHHHGHIIJIJJJJJJJIIJJJIJIGIIJJJIJIIHHHHHHHFFFFEDDDDDDDDEDDDDDDDDDDDDCDDDDDBDDDDDDDCCCCDDDDBDB_Mismatch_0_Sense_+_Library_PoolT
CTCCCCGCGGAAAGCCCCTTTCTTGCTGGATCTTAATCTTCCTCCCACCGCTGATCAGGAGAACGAAAACGCGGCTCCGTGGAATTAACCGAAA
>Frequency_1_QualityScore_FFHHHHHJJJJJJJJIJIJJJJIIJJJJJJJGIJJJJJIJJJJJJJJJHHHHFFDDDDDBDDDDDDDDCCDDDDDDDDDDDDDEDDDEDDDDDD_Mismatch_0_Sense_+_Library_PoolT
GCTAATAATTCTCTCAGCGCTGCGCCTTCTGAGCAGAAGGCTTCTTCCTCCCCGCGGAAAGCCCCTTTCTTGCTGGATCTTAATCTTCCTCCCA
>Frequency_1_QualityScore_FFHHHHHJIJJJJJJGJIJJIJJJJJJJJIJJJJJJIIIIJJJJJJJJJJJJHFDBDDDCDDDDDDDDDCDDDDDDDDDEEEDDDEDDDCBDDD_Mismatch_0_Sense_+_Library_PoolT
TAATAATTCTCTCAGCGCTGCGCCTTCTGAGCAGAAGGCTTCTTCCTCCCCGCGGAAAGCCCCTTTCTTGCTGGATCTTAATCTTCCTCCCACC
>Frequency_1_QualityScore_FDHGDHHIGHJIIGIHIGGIGHJIIIGHGGGIGIIHCHHHHGHFFFFFEECCDCEDDEDDDDD???BDD>9CCDDDCBAACBBDBBDB9>B@DD_Mismatch_0_Sense_+_Library_PoolT
GAGCAGAAGGCTTCTTCCTCCCCGCGGAAAGCCCCTTTCTTGCTGGATCTTAATCTTCCTCCCACCGCTGATCAGGAGAACGAAAACGCGGCTC
>Frequency_1_QualityScore_DDA?;;)<CBEDBFHEH>EEEEGH?BGHIGGG>BGHBIHIGHIGIIIDFFEECCCCCCC;ACCB?CCBC@>CABCCCCCCC@:?C@CDDD@CDE_Mismatch_1_Sense_+_Library_PoolT
TGAGGGATTGATCTTTTGTACTCTAATCCTGGCCGCGTGCCAAAGCACGCAGCATTTGGTAACGTTTTAACAGCATCTGCAAAATATATGTACA
>Frequency_1_QualityScore_;BDC<:<<4EE>::+3<CEFD@A@EF>9EA?::)?8?DE>>B9?B9=A/;A8C<<5\,\;39,8??5>5:>>:&0-0&3+4AA:>A>A_Mismatch_2_Sense_+_Library_PoolT
CTTTCTTGCTGGATTTTAATCTTCCTCCCACCGCTGATCAGGAGAACGAAAACGCGTCTCCGTGGAATTAACCGAAACAATTTTCTTG
>Frequency_1_QualityScore_FFHHHHHJJJJJJJJJJJJGHIIIJJJJJJJJHHFFFFFEEEEEEEDDDDDDDDDDEDDDDDEEEDDDDCDDDDDDDDDDDDDDDCDDDDDDAC_Mismatch_1_Sense_+_Library_PoolT
GAACGAAAACGCGGCTCCGTGGAATTAACCGAAACAATTTTCTTGAGGGTTTGATCTTTTGTACTCTAATCCTGGCCGCGTGCCAAAGCACGTA
>Frequency_1_QualityScore_FEHHHHHJJIJJIJJIIIIGIHIIJIJIIJJDIIGDGGIIJJIIIIJIIJJFDBD@BCBDDBBCCDDDDDACDDDCDDDDD@CDC@C>?CA<><_Mismatch_1_Sense_+_Library_PoolT
GTAATTCTCTCAGCGCTGCGCCTTCTGAGCAGAAGGCTTCTTCCTCCCCGCGGAAAGCCCCTTTCTTGCTGGATCTTAATCTTCCTCCCACCGC
>Frequency_1_QualityScore_FEHHHDH<DEHGEIIHEHIGFHIIICHG<CG@FHGF;DFGF<@BD:ACC?BB=A:@ACCCB?5>BA<CC:@DCCC>@<?28?BB8@AC>CC<>@_Mismatch_1_Sense_+_Library_PoolT
TCTTAATCTTCCTCCCACCGCTGATCAGGAGAACGAAAACGCGGCTCCGTGGAATTAACCGAAACAATTTTCTTGAGGGTTTGGTCTTTTGTAC
>Frequency_1_QualityScore_FFHHHHHJJIJJJJJIIJJJJJJJJJJJJJJJGIJJJJHHHFFDDCDDDDDEDDDCDDD@DDDDDDEDDCDDEEEDDCCDCCDCDDDBDBDDDD_Mismatch_0_Sense_+_Library_PoolT
CTGATCAGGAGAACGAAAACGCGGCTCCGTGGAATTAACCGAAACAATTTTCTTGAGGGTTTGATCTTTTGTACTCTAATCCTGGCCGCGTGCC
>Frequency_1_QualityScore_FFHHHHHJJHJJJHJJJJJJJJJJIHIIIJJJIJJJJIJJJJJJIIIJJJJJHHHHFFDDEDDDEDBDDCB?CDDDDDDDDDDCDDDDCCCCCD_Mismatch_0_Sense_+_Library_PoolT
ATTTTCTTGAGGGTTTGATCTTTTGTACTCTAATCCTGGCCGCGTGCCAAAGCACGCAGCATTTGGTAACGTTTTAACAGCATCTGCAAAATAT
>Frequency_1_QualityScore_DFHHHHHJJJIJIIIJIGIJJJJIIJIHFGIJIJJJJIJJJJJJJJJJIIHHFD;?DDDDDDDDDDDDDCCCC?CDADCDDDDDDDDDCBCDDD_Mismatch_0_Sense_+_Library_PoolT
AATAATTCTCTCAGCGCTGCGCCTTCTGAGCAGAAGGCTTCTTCCTCCCCGCGGAAAGCCCCTTTCTTGCTGGATCTTAATCTTCCTCCCACCG
>Frequency_1_QualityScore_FFHHHHHJJJJJJJIJFHIJJJJJJJJJJJJJJJJJJJIIJJJHHHHHHFFFFFEDEEEEDDDDDEEFFEEDFEDDDDDDDDDDD_Mismatch_0_Sense_+_Library_PoolT
TCTAATCCTGGCCGCGTGCCAAAGCACGCAGCATTTGGTAACGTTTTAACAGCATCTGCAAAATATATGTACAGCTTCTCAACAT
>Frequency_1_QualityScore_FFDHHHGJJJIIJJIIIGHDGGHIIIJJJJDBHHIGGIJGIJJJIIJIIDHIJHFC6@BDBBBBBBDCDDCCCA>AA>CCDDEDD>>@CAC?CD_Mismatch_0_Sense_+_Library_PoolT
CTAATAATTCTCTCAGCGCTGCGCCTTCTGAGCAGAAGGCTTCTTCCTCCCCGCGGAAAGCCCCTTTCTTGCTGGATCTTAATCTTCCTCCCAC
>Frequency_1_QualityScore_FFHHHHHJJJIJJJJJIJJJJJJJJJJIIIJJJHHFFFEEEEEDDDDDDDBDDDED?CDDDCDDDDDDDDDDDCDDDDCDDDDEDEEEEEEEDD_Mismatch_1_Sense_+_Library_PoolT
GGGTTTGATCTTTTTTACTCTAATCCTGGCCGCGTGCCAAAGCACGCAGCATTTGGTAACGTTTTAACAGCATCTGCAAAATATATGTACAGCT
>Frequency_1_QualityScore_4B?FDFF@GB@EC<@AAC<;CGHGF?F68B3B;BBG<HD@F;CFHC;@.==AEAEDE>@B>;A>A@C@@55;>@ADC>;>>CCCCCCCCD_Mismatch_2_Sense_+_Library_PoolT
CTTTTGTACTCTAATCCTGGCCGCGTGCCAAAGCACGTAGCATTTGTTAACGTTTTAACAGCATCTGCAAAATATATGTACAGCTTCTCA
>Frequency_1_QualityScore_FFHHHHHJJJJJJJJJJJJBH)?DHIIJJJJJJIJIIIJJIJJJJJIJIIJJJHFDDDDEDDDDDDDDDDDDCDED3@DDD<CDBDDDDDDDDD_Mismatch_2_Sense_+_Library_PoolT
AACCGAAACAATTTTCTTGAGGGTTTGATCTTTTGTACTCTAATCCTGGCCGCGTGCCAAAGCACGTAGCATTTGTTAACGTTTTAACAGCATC
>Frequency_1_QualityScore_DFHHHHHJJJJJJJIIIJJJIJJJIGHIJJJJIIJJJJJJJJJJJGHGGFFFFFBEEEDEEDDDDDDCDDDDDDDDCDDDDDEEEDDDEEDBCD_Mismatch_1_Sense_+_Library_PoolT
GTTTGATCTTTTATACTCTAATCCTGGCCGCGTGCCAAAGCACGCAGCATTTGGTAACGTTTTAACAGCATCTGCAAAATATATGTACAGCTTC
>Frequency_1_QualityScore_ADHH;F:CFGEE?FHECFHHD3?GGBG<?B<FDF<D9BFFBGG@GGFEC@B??;<>8(5>A:@>A;-9>9ABC>CC@CC>(4<88??B>(4>AA_Mismatch_2_Sense_+_Library_PoolT
CTGGATCTTAATCTTCCTCCCACCGCTGATCAGGAGAACGAAAACGCGGCTCCGTTGGATTAACCGAAACAATTTTCTTGAGGGTTTGATCTTT
>Frequency_1_QualityScore_FFGHHHHJJIIJIIIJIIJJJJJJJJHGIJGGIJJIJJHHHHHFFFFFFEEEEFEEECDFEEDDDDCDE_Mismatch_0_Sense_+_Library_PoolT
CGCGTGCCAAAGCACGCAGCATTTGGTAACGTTTTAACAGCATCTGCAAAATATATGTACAGCTTCTCA
>Frequency_1_QualityScore_FFHHHGHJJJGIJJHIJIJHIIJGJJHIGJJIIJJIGHIIJJJJJIHIIJJGIJJII_Mismatch_0_Sense_+_Library_PoolT
CACGCAGCATTTGGTAACGTTTTAACAGCATCTGCAAAATATATGTACAGCTTCTCA
>Frequency_1_QualityScore_FFHHHHHJJJJJJJJJJFHJGIJJJJJJJJJJHHHFFFFFFFCDEEDDDDDDDDEDDDDDEEEDDDDEDDDDDDDDDDDDDDDDDDDDDDDDDD_Mismatch_0_Sense_+_Library_PoolT
ACGAAAACGCGGCTCCGTGGAATTAACCGAAACAATTTTCTTGAGGGTTTGATCTTTTGTACTCTAATCCTGGCCGCGTGCCAAAGCACGCAGC
>Frequency_1_QualityScore_FFHHHHHJJIJJJJIJJJJJJJJJJJJJJJJJJHJJJJJIJJJJJGHIGHHHHHHGFFFFCEEDEEDDDDDDDDDDDDCCCDEEDDDDADDDDD_Mismatch_2_Sense_+_Library_PoolT
GGTTTGATCTTTTGTACTCTAATCCTGGCCGCGTGCCAAAGCACGTAGCATTTGTTAACGTTTTAACAGCATCTGCAAAATATATGTACAGCTT
>Frequency_1_QualityScore_FFHHHHGJJJJJHJIIIJJJJJJJJJJJJJJIIJIHIJJJJJJJJJJHGHHHHBDFFDCCECDDDDDDDDDDDDDDDDDDEEEEDEEEEDDDDD_Mismatch_0_Sense_+_Library_PoolT
TTTGATCTTTTGTACTCTAATCCTGGCCGCGTGCCAAAGCACGCAGCATTTGGTAACGTTTTAACAGCATCTGCAAAATATATGTACAGCTTCT
>Frequency_1_QualityScore_FFHHHHHJJJJJJJJJJHHIJJJJJJIJJJJJJGJJJJGIJIIJJJJIJJJJJJJHFDDDDDDDDDCDDACDDDDDDDDDDDDEEECDDEDDDD_Mismatch_0_Sense_+_Library_PoolT
CTGCTAATAATTCTCTCAGCGCTGCGCCTTCTGAGCAGAAGGCTTCTTCCTCCCCGCGGAAAGCCCCTTTCTTGCTGGATCTTAATCTTCCTCC
>Frequency_1_QualityScore_FFHHH1CFIIDGIGHGEEGIJJJIJIIGIJJI<GGIHFFEFEDDBBDDCCDDDCCDDDDCECDDDCCCCCDDDDD5@>B@CDCC<>BDDCDDBD_Mismatch_1_Sense_+_Library_PoolT
GCGCCGTCTGAGCAGAAGGCTTCTTCCTCCCCGCGGAAAGCCCCTTTCTTGCTGGATCTTAATCTTCCTCCCACCGCTGATCAGGAGAACGAAA
>Frequency_1_QualityScore_FFHHHHHJJJJJIIJJJJIJJJIJJJJJIJIJJJJJHHHHFBEEEEEEEDDDDDDDDDDDEDDDCCCDDABDDDDEDDDDDDEEDDDDEDDDCC_Mismatch_2_Sense_+_Library_PoolT
CTCCCACCGCTTATCAGGATAACGAAAACGCGGCTCCGTGGAATTAACCGAAACAATTTTCTTGAGGGTTTGATCTTTTGTACTCTAATCCTGG
>Frequency_1_QualityScore_BBB?DD1AEEC2<F>FFED<ACE4CE4??4?*3))?:?7@8=@CDDD;)\5\9?>AAAAA=>AA?=<98:>A>3=?A>:A>:>A?AAAAA>>>>_Mismatch_1_Sense_+_Library_PoolT
TTGAGGGTTTGTTCTTTTGTACTCTAATCCTGGCCGCGTGCCAAAGCACGCAGCATTTGGTAACGTTTTAACAGCATCTGCAAAATATATGTAC
>Frequency_1_QualityScore_FFHHHHHJJJJJJJJJJJJJJJIJJJJJJJJJJJJJHHHHFHHFFFFFEDDDDDDDDEDDDDDDDDDDDBDDBDDDBDBDB?BDCCDDCCCDDB_Mismatch_0_Sense_+_Library_PoolT
CCTCCCCGCGGAAAGCCCCTTTCTTGCTGGATCTTAATCTTCCTCCCACCGCTGATCAGGAGAACGAAAACGCGGCTCCGTGGAATTAACCGAA
>Frequency_1_QualityScore_FFHHHHHJIJJJJJJJIJJIJJJIJJJJJJJJJJJIJGCFHHFFFFFFFEEEEEDDDDDDDDBDDDDCC<?BDDDDDDDBDDDDDDDDDDDDDD_Mismatch_0_Sense_+_Library_PoolT
GGCTTCTTCCTCCCCGCGGAAAGCCCCTTTCTTGCTGGATCTTAATCTTCCTCCCACCGCTGATCAGGAGAACGAAAACGCGGCTCCGTGGAAT
>Frequency_1_QualityScore_FFHHHHFIJJJJJJJJJJIJJJJJJJJJJIJJJIJJJJJJJJJJJHJJJJJJJIJJIHHFHFDDDDDDDCCCDDDDDDDBDDDDEDBDDDDCCC_Mismatch_0_Sense_+_Library_PoolT
CCGTGGAATTAACCGAAACAATTTTCTTGAGGGTTTGATCTTTTGTACTCTAATCCTGGCCGCGTGCCAAAGCACGCAGCATTTGGTAACGTTT
>Frequency_1_QualityScore_2=CFHHIGHIJJJJIHIIJGJJI>GIGFHIJIIIJIJJJEGGIIIFHGHHIIHGGG=?ABDDDDCDDDC@BBDDDDDDDDDDDC@?CDBD@CC_Mismatch_0_Sense_+_Library_PoolT
AATTAACCGAAACAATTTTCTTGAGGGTTTGATCTTTTGTACTCTAATCCTGGCCGCGTGCCAAAGCACGCAGCATTTGGTAACGTTTTAACA
>Frequency_1_QualityScore_FFHGHHHJIJJIIJJIIGIJFIIGGIIIGIGIIDGGGIAGHIIJJIEBBDDDDDDBDDDDDDDDDDDDDCDDDDDDDDDCCCBDDDDDDDEDCC_Mismatch_0_Sense_+_Library_PoolT
TGGATCTTAATCTTCCTCCCACCGCTGATCAGGAGAACGAAAACGCGGCTCCGTGGAATTAACCGAAACAATTTTCTTGAGGGTTTGATCTTTT
>Frequency_1_QualityScore_FFHGHHHEFGIJIJJGEHFIJJGIGHHHIJJJJIIJJJGIIEHFHHHBEFFFCCECCCCDDDDDDDCDDDDDDDDDDECDDEDDDCCCDDDDDD_Mismatch_1_Sense_+_Library_PoolT
CTTTCGTACTCTAATCCTGGCCGCGTGCCAAAGCACGCAGCATTTGGTAACGTTTTAACAGCATCTGCAAAATATATGTACAGCTTCTCAACAT
>Frequency_1_QualityScore_FFHHHHHJJJJIJJIJJJIJIJJJIGIJJJIIHIIIJJJJJJJJJJJJJHFBDBDDDDBDDDDDDDDDDDDDDDDEEEDDDEDDDDDDDDDDDD_Mismatch_0_Sense_+_Library_PoolT
AATTCTCTCAGCGCTGCGCCTTCTGAGCAGAAGGCTTCTTCCTCCCCGCGGAAAGCCCCTTTCTTGCTGGATCTTAATCTTCCTCCCACCGCTG
>Frequency_1_QualityScore_FFHHHGHJJIIJDHGHIIIIIIJJDEHHIJJJJJIJIDEEHEFFFDDEEEDDCCDDCACCCDDDECCC@ACDC_Mismatch_0_Sense_+_Library_PoolT
CTGCGCCTTCTGAGCAGAAGGCTTCTTCCTCCCCGCGGAAAGCCCCTTTCTTGCTGGATCTTAATCTTCCTCC
>Frequency_1_QualityScore_FFHHHHHJJJJJJJJJJIJJJJIJJJJJJJJJJJJJJJJJJJHFFFDDDDBDDDDDDDDDDDDDADDDDDDDDCDCDDDDDDDDDDDDDDDBBD_Mismatch_1_Sense_+_Library_PoolT
TTAATCTTCCTCCCACCGCTGATCAGGAGAACGAAAACGCGGCTCCGTGGAATTAACCGAAACAATTTTCTTGAGGGTTTGATCTTTCGTACTC
>Frequency_1_QualityScore_FFHHHHGJJJIJJJJGIJJJJJJIJJJJJJJIJIJIJIIJIJHHGHHHHFFFFDDDDDDDDEDDDDDDDB@BDDDDDDDDDDDDBDDBCDDDDD_Mismatch_0_Sense_+_Library_PoolT
TCTTCCTCCCCGCGGAAAGCCCCTTTCTTGCTGGATCTTAATCTTCCTCCCACCGCTGATCAGGAGAACGAAAACGCGGCTCCGTGGAATTAAC
>Frequency_1_QualityScore_FFHHHHHJJJJJJJJJJJJJIIJJIJJIJJJJJJJIJJJHHHHHFFFFFEFDEECEEEDDDDDBDDDDDCDDDDBDDDDBDDDDDDBBDDBDDD_Mismatch_0_Sense_+_Library_PoolT
CAGAAGGCTTCTTCCTCCCCGCGGAAAGCCCCTTTCTTGCTGGATCTTAATCTTCCTCCCACCGCTGATCAGGAGAACGAAAACGCGGCTCCGT
>Frequency_1_QualityScore_FFHHHHHJJJJJJJJJJJJIJJJIJJIJIJIJJJJJJJJJJJJJJHFDDDDDDDDDDDDDDDDDDDDDDDADDEDCCDDDDDBDDDDDDD@CCC_Mismatch_0_Sense_+_Library_PoolT
CTCTCAGCGCTGCGCCTTCTGAGCAGAAGGCTTCTTCCTCCCCGCGGAAAGCCCCTTTCTTGCTGGATCTTAATCTTCCTCCCACCGCTGATCA
>Frequency_1_QualityScore_FFHHGHHJIIJJJJJJJJJJJJJJIJIIIJJIJJJJJJJJJJHGHHFFDDDDDDEDDDDDDDDBBDDDDBDDDDDDDBDB<>CCCDDDDDD_Mismatch_0_Sense_+_Library_PoolT
CCCCGCGGAAAGCCCCTTTCTTGCTGGATCTTAATCTTCCTCCCACCGCTGATCAGGAGAACGAAAACGCGGCTCCGTGGAATTAACCGAA
>Frequency_1_QualityScore_>DHFFHHIIIHD@ECHGG@DCAEFHDEHCBDHCHGGI8?BGHGGIG9CH@F<FGIHECCBC>;;CACB<9A@CDCCDDCCDCBC?<?CC@CCBA_Mismatch_2_Sense_+_Library_PoolT
TTAACCGAAACAATTTTCTTGAGGGTTTGATCTTTTGTACTCTAATCCTGGCCGCGTGCCAAAGCACGTAGCATTTGTTAACGTTTTAACAGCA
>Frequency_1_QualityScore_FFHHHHHJIJJJJJJJHIJIIJIJJIJJJJJJJJJJHHHHHHHFFFDEDDEDDEDDDDDEEEDDDDEDDCDDDDDDDBDDDDDDDDDDDDDDDD_Mismatch_1_Sense_+_Library_PoolT
TGAAAACGCGGCTCCGTGGAATTAACCGAAACAATTTTCTTGAGGGTTTGATCTTTTGTACTCTAATCCTGGCCGCGTGCCAAAGCACGCAGCA
>Frequency_1_QualityScore_:8<8)C::C?):D0?;B@@884-@BE).)...7;@?)6@(,,5;5@-;:>A:5>;3>::AD((+4(+89959>-2>>@@BB9><@B78>:>AAB_Mismatch_1_Sense_+_Library_PoolT
CGCGGCTCCGGGGAATTAACCGAAACAATTTTCTTGAGGGTTTGATCTTTTGTACTCTAATCCTGGCCGCGTGCCAAAGCACGCAGCATTTGGT
>Frequency_1_QualityScore_FFHHHHHJJJJJJJJJJJJJJJJJJGIIJJJJJJJJJJJJJHJJJJJJJJJJHHHHHFFFFFDDBDDBD@DDDDDDDDDDDDDDDDDDCDDEDE_Mismatch_0_Sense_+_Library_PoolT
GTTCGAATCTGCTAATAATTCTCTCAGCGCTGCGCCTTCTGAGCAGAAGGCTTCTTCCTCCCCGCGGAAAGCCCCTTTCTTGCTGGATCTTAAT
>Frequency_1_QualityScore_FFHHHHHJIJJGJJJIJHIGJIJJJJJJJJJJJJHHHFFFDEEEEEDDDDDDDDDDDDDEDDDCDDDBD@BDDDEDDDDDEEDDDDDEDDDDCD_Mismatch_0_Sense_+_Library_PoolT
TCCCACCGCTGATCAGGAGAACGAAAACGCGGCTCCGTGGAATTAACCGAAACAATTTTCTTGAGGGTTTGATCTTTTGTACTCTAATCCTGGC
>Frequency_1_QualityScore_FFHHHHHJJJIJJJJJIIJJJJJJJJIIJJJJIIJJHHGFFFFEEEEEEDDDDDDDDDEEDDCDEDDDDDCDDBBDDDDDEDDDBDDDD@_Mismatch_0_Sense_+_Library_PoolT
GCCTTCTGAGCAGAAGGCTTCTTCCTCCCCGCGGAAAGCCCCTTTCTTGCTGGATCTTAATCTTCCTCCCACCGCTGATCAGGAGAACGA
>Frequency_1_QualityScore_FFHHHHGJJJJJHIIGIJJJJJJJIJJJJIJJGHHHHHEFFFEEDDEDCDDDDDBDDDDDDDEDDDDDDBDBB@BDDCDDCDDDDDDDDBCDCE_Mismatch_0_Sense_+_Library_PoolT
AACGCGGCTCCGTGGAATTAACCGAAACAATTTTCTTGAGGGTTTGATCTTTTGTACTCTAATCCTGGCCGCGTGCCAAAGCACGCAGCATTTG
>Frequency_1_QualityScore_ADFDFH?:C<:CFFHHGIF:EAHHCBDAFHIIEBFH77B6B>@B;FD@FH@EGCH@ACA>;CE@DDA8;8=<CCCCCCC>9<9<BA>CDCBCCC_Mismatch_0_Sense_+_Library_PoolT
GGCTCCGTGGAATTAACCGAAACAATTTTCTTGAGGGTTTGATCTTTTGTACTCTAATCCTGGCCGCGTGCCAAAGCACGCAGCATTTGGTAAC
>Frequency_1_QualityScore_AFDHHHHB<EHHHHIIIFB@FEHIIIGGHGGIGGIG@FHIIED8;?ACABBDDDDDDDBDDDD:@>CCECCDDE@AC>BCDDBBBBDCCDDADD_Mismatch_0_Sense_+_Library_PoolT
CAGCGCTGCGCCTTCTGAGCAGAAGGCTTCTTCCTCCCCGCGGAAAGCCCCTTTCTTGCTGGATCTTAATCTTCCTCCCACCGCTGATCAGGAG
>Frequency_1_QualityScore_FFHHHHHJJJJJJJJJJJJGIJIJIJJJJJJJJJJIJJJJJJJIJJHFDDDDBDD@CDDDDDDDDDDDDBDDDDEDDDCDDD@DDBCDCDCCDD_Mismatch_0_Sense_+_Library_PoolT
GGATCTTAATCTTCCTCCCACCGCTGATCAGGAGAACGAAAACGCGGCTCCGTGGAATTAACCGAAACAATTTTCTTGAGGGTTTGATCTTTTG
>Frequency_1_QualityScore_FFHGGGHBEGIID+<AHIEHI+2AHHIIHIJBEGHHJI9@EFFEFDEFFFFCEECEECDDDCACAC?BD???@BBDDDD::@BBBC3<?BDABB_Mismatch_2_Sense_+_Library_PoolT
CTTCTGAGCAGAATGCTTCTTGCTCCCCGCGGAAAGCCCCTTTCTTGCTGGATCTTAATCTTCCTCCCACCGCTGATCAGGAGAACGAAAACGC
>Frequency_1_QualityScore_FFHHHHHJJIJJJJJIIIJJJIJJJJJIIJJJJJJJJJIJIJJJJJHHGHGFFFFDDCDEDCEDDDDDDDDDDDDDDDDCCDCEDEEDEDCDDC_Mismatch_2_Sense_+_Library_PoolT
GGGTTTGATCTTTTGTACTCTAATCCTGGCCGCGTGCCAAAGCACGTAGCATTTGTTAACGTTTTAACAGCATCTGCAAAATATATGTACAGCT
>Frequency_1_QualityScore_+=AAD?C4C@EFAFDG@BA<CFHF<*1:9**?9?C490*:?)0@@F_Mismatch_2_Sense_+_Library_PoolT
CTTTTCTTGAGGGTTTGATCTTTTGCACTCTAATCCTGGCCGCGTG
>Frequency_1_QualityScore_FFHHHHHJJJJJIIJJJJJJJJJJJJJJJJJIJJJJJJJJJJJIHJJJJJJHHHHHHFDFFDEDDEEDDCCDDDDDCDDDEEEEFFEDEDDDDD_Mismatch_2_Sense_+_Library_PoolT
TTTGATCTTTTGTACTCTAATCCTGGCCGCGTGCCAAAGCACGTAGCATTTGTTAACGTTTTAACAGCATCTGCAAAATATATGTACAGCTTCT
>Frequency_1_QualityScore_FFHHHHHIJJJJJJGIIJJJJJJJJJJIIJJIIIJJJJJJJHGGHGGHHFFFFCDDDDDDEDDDDBDDDDDDDDDBDDDDDDDDDD?CCCCCDD_Mismatch_0_Sense_+_Library_PoolT
CTTCCTCCCCGCGGAAAGCCCCTTTCTTGCTGGATCTTAATCTTCCTCCCACCGCTGATCAGGAGAACGAAAACGCGGCTCCGTGGAATTAACC
>Frequency_1_QualityScore_FFHHHGHJIJJJJJHIIFIGJJJJJJCHJJJJGHHHGEFFFFFEEEECECDCDCDDCDDEEEDDFFEEDDDDDDD_Mismatch_1_Sense_+_Library_PoolT
CCTGGCCGCGCGCCAAAGCACGCAGCATTTGGTAACGTTTTAACAGCATCTGCAAAATATATGTACAGCTTCTCA
>Frequency_1_QualityScore_FFHHHGHJGIIGE@FHIJJJBGIIJGHJIIJJJJJGIJHHHGHFFFFFFEEEEEEEEDDCEDDDDBDDDDDDDBDCEDCDDDDDDDDDDD9@B>_Mismatch_1_Sense_+_Library_PoolT
TCTGAGCAGAAGGCCTCTTCCTCCCCGCGGAAAGCCCCTTTCTTGCTGGATCTTAATCTTCCTCCCACCGCTGATCAGGAGAACGAAAACGCGG
>Frequency_1_QualityScore_FFHHHHHJIJIJJJJJIJJJJJIJJJJIJJJJJJJJJJJJJJJJHHHHHHFFFFFEEDEEDDDDDDDDDDDCCCDDEDFDDEEEECDDDDDE@C_Mismatch_0_Sense_+_Library_PoolT
ATCTTTTGTACTCTAATCCTGGCCGCGTGCCAAAGCACGCAGCATTTGGTAACGTTTTAACAGCATCTGCAAAATATATGTACAGCTTCTCAAC
>Frequency_1_QualityScore_FFHHHHHJJJJJJJJIJJJJJJJJJJHJJJJIJHHEFFECEEEEEDDDDDDDBDDDDEDCDCDDD@DDDDDDEDDDDDDDEDCDDEDCDD9<B>_Mismatch_0_Sense_+_Library_PoolT
CCACCGCTGATCAGGAGAACGAAAACGCGGCTCCGTGGAATTAACCGAAACAATTTTCTTGAGGGTTTGATCTTTTGTACTCTAATCCTGGCCG
>Frequency_1_QualityScore_DDBHFDHIDBHBGDDC>DHIGHIEGIGHIDFFDDDDHHGIICH4BGCGGIGI6@EAHHDFBBBB?@9?98>>CACAC@9<@BC1@ACC>C>>>@_Mismatch_0_Sense_+_Library_PoolT
GCCCCTTTCTTGCTGGATCTTAATCTTCCTCCCACCGCTGATCAGGAGAACGAAAACGCGGCTCCGTGGAATTAACCGAAACAATTTTCTTGAG
>Frequency_1_QualityScore_FFHHHHHJJJJJJJJJJJJJJJJJJIEIIJJIJJJJJJJJJJJIJJHHFFFEEEEEEDDDDDDDDDDDDDBBDDDDBDD?CDCDDDDDDB_Mismatch_1_Sense_+_Library_PoolT
ACCGCGGAAAGCCCCTTTCTTGCTGGATCTTAATCTTCCTCCCACCGCTGATCAGGAGAACGAAAACGCGGCTCCGTGGAATTAACCGAA
>Frequency_1_QualityScore_FFGHHHHJIIIIIJJGJIJJJJJJJJJJIJIIHIJJJJHHHHFFFFFFEEEEEEDEEEDDDEDCDDDDDDDBDDDDDEDDCDABCDBB9>DDBD_Mismatch_0_Sense_+_Library_PoolT
TTCTGAGCAGAAGGCTTCTTCCTCCCCGCGGAAAGCCCCTTTCTTGCTGGATCTTAATCTTCCTCCCACCGCTGATCAGGAGAACGAAAACGCG
>Frequency_1_QualityScore_DFHHHHHIJGIJJJGIGIAHIDGIJJGIIIJJGIIGIGHHEHEHHEFFDFCEEDCEDDDDD=CDDDDDBDBC@D@BDDBB@BBBDDD<?B(:@A_Mismatch_1_Sense_+_Library_PoolC
GCCTCTTCCTCCCCGCGGAAAGCCCCTTTCTTGCTGGATCTTAATCTTCCTCCCACCGCTGATCAGGAGAACGAAAACGCGGCTCCGTGGAATT
>Frequency_1_QualityScore_FFHHHHHJFHIJJJJJJJJJIJCHIIJGIJJJJJJHIJJIIJIJJJJJJIJJJJIIIHHHHHFFDDDDDDDCCDDDDDDDDDDEDDEEDDDDBD_Mismatch_2_Sense_+_Library_PoolC
CTCCGTGGAATTAACCGAAACAATTTTCTTGAGGGTTTGATCTTTTGTACTCTAATCCTGGCCGCGTGCCAAAGCACGTAGCATTTGTTAACGT
>Frequency_1_QualityScore_FFHHHHHJJJJJJJJJJJJJFHJJIJJJIJJJJJJJIIJJJJJJJJJJJJJJJHFDDDDDDDDDDDDDDDDDDDDEDDDDDDCDDDDDDDDDDD_Mismatch_1_Sense_+_Library_PoolC
TAACCGAAACAATTTTCTTGAGGGTTTGATCTTTCGTACTCTAATCCTGGCCGCGTGCCAAAGCACGCAGCATTTGGTAACGTTTTAACAGCAT
>Frequency_4_QualityScore_ECGFGGEIIGIHHGIHIIIIIDGIHHGIIIJIHIIIIIIIIIIIHIIJIIHIHHIHFFGGGFGGEGFFCCCCCBDDDDDDDDACCAAACCDDEB_Mismatch_0_Sense_+_Library_PoolT
GCCAAAGCACGCAGCATTTGGTAACGTTTTAACAGCATCTGCAAAATATATGTACAGCTTCTCAACATTAATTTTTAAATCCTCGTTATTTCCA
>Frequency_4_QualityScore_FFHHHHGIIJIJJJJIJIJJJIIJJJIJGIIJJHIJJIIIIIIHGGGGGFEFFFEFEEEEEEEEDDDDDCEDDCDDDDEEEDDCDDEDDDDDCD_Mismatch_0_Sense_+_Library_PoolT
GCCGCGTGCCAAAGCACGCAGCATTTGGTAACGTTTTAACAGCATCTGCAAAATATATGTACAGCTTCTCAACATTAATTTTTAAATCCTCGTT
>Frequency_3_QualityScore_EEGFHEFCEEHIIGGGFEGFGDGGGGIHIFEFHHEGGFHHDFDCFEEEDEECCEDDEDEEEEDEEADCCABBBBDDDDCCDDDDCADD@BCAB>_Mismatch_0_Sense_+_Library_PoolT
GGCCGCGTGCCAAAGCACGCAGCATTTGGTAACGTTTTAACAGCATCTGCAAAATATATGTACAGCTTCTCAACATTAATTTTTAAATCCTCGT
>Frequency_3_QualityScore_FFHHHHHJHIJJJJJJJIIIIIIJHIJJJJGIIJJGIJJIIJIHHHGGFFFFFEEEEEEEEEEEEEDDDCDDEDDDDDDDEEEDDDDDDDDDDD_Mismatch_0_Sense_+_Library_PoolT
TGGCCGCGTGCCAAAGCACGCAGCATTTGGTAACGTTTTAACAGCATCTGCAAAATATATGTACAGCTTCTCAACATTAATTTTTAAATCCTCG
>Frequency_3_QualityScore_EEHGHGFIIIIJIHGIJJJJGIIHIHHIHIHIIHHIGIHIIIHEHIEIHHIIGJJJIIJJIHIGFHFGGFEFEFFDBDDCDDCCBCCCDDDCCC_Mismatch_0_Sense_+_Library_PoolT
CCAAAGCACGCAGCATTTGGTAACGTTTTAACAGCATCTGCAAAATATATGTACAGCTTCTCAACATTAATTTTTAAATCCTCGTTATTTCCAT
>Frequency_3_QualityScore_EFHEGGEHGHHIHHIGHIIIHIDEGIIFHIICGFGIHHIHIIJIIFHDGHIIHIHIIJGIIIIIHHHGGDE@CEDCDDDDDDDDDCCCCCCDBD_Mismatch_0_Sense_+_Library_PoolT
TGCCAAAGCACGCAGCATTTGGTAACGTTTTAACAGCATCTGCAAAATATATGTACAGCTTCTCAACATTAATTTTTAAATCCTCGTTATTTCC
>Frequency_3_QualityScore_FFHGGGHIIIJJIIJHIJJHJJJJGIIJIJIHIIJJJHIJJIFHHGGGGFFFEFEEEEECDDDDEEEEDCDDEDDCDDDEDDDDDDDEEEDDDD_Mismatch_0_Sense_+_Library_PoolT
CTAATCCTGGCCGCGTGCCAAAGCACGCAGCATTTGGTAACGTTTTAACAGCATCTGCAAAATATATGTACAGCTTCTCAACATTAATTTTTAA
>Frequency_2_QualityScore_FFGHHHFIIIIIIIJJJJGIIIIIIIJJIIJIJJJJJJJIGIJJIIIJJHIIIIIIJIIGIIIIGGGFGGFFEDEEEDECEDBCCDDEEDC_Mismatch_0_Sense_+_Library_PoolT
AAAGCACGCAGCATTTGGTAACGTTTTAACAGCATCTGCAAAATATATGTACAGCTTCTCAACATTAATTTTTAAATCCTCGTTATTTCCA
>Frequency_2_QualityScore_FFHHHHHJJJJJJJJJIJIIIJIJJIJIJJJJJJJJJJJJIIIJGGHHFFFFFEEEEEEEDDCCDDDEECDEEEFEDDDDDDEDDDDCDDEEED_Mismatch_0_Sense_+_Library_PoolT
ACTCTAATCCTGGCCGCGTGCCAAAGCACGCAGCATTTGGTAACGTTTTAACAGCATCTGCAAAATATATGTACAGCTTCTCAACATTAATTTT
>Frequency_2_QualityScore_FFFCGCCGHDGHDCDGDEG>GEGIHEIBCGGHCGGIEE@CDGGIGBCFGGDCFFFECCEEEDACDCCDBACCCCCCCCCCCCCACC=AAB@ABC_Mismatch_0_Sense_+_Library_PoolT
CCGCGTGCCAAAGCACGCAGCATTTGGTAACGTTTTAACAGCATCTGCAAAATATATGTACAGCTTCTCAACATTAATTTTTAAATCCTCGTTA
>Frequency_2_QualityScore_FFHHHHHHIJIIIIIIJIIIJJJIJEGIIJGGJIJIJJIJJJJJIIIGIIIIIHIHGGGGGGFEEEEEEEDEEEEEEEDDCCCDCDDDDDACDD_Mismatch_0_Sense_+_Library_PoolT
GCGTGCCAAAGCACGCAGCATTTGGTAACGTTTTAACAGCATCTGCAAAATATATGTACAGCTTCTCAACATTAATTTTTAAATCCTCGTTATT
>Frequency_2_QualityScore_CEFEFHEICIGIIIIIIIIIIIHGEEEHIIIIHIIIIGIIHFGEGECEEECDDDDDDCCEEEEEEEEE?ABCBCECCCCCCCEEDCCCCCDBCC_Mismatch_0_Sense_+_Library_PoolT
CCTGGCCGCGTGCCAAAGCACGCAGCATTTGGTAACGTTTTAACAGCATCTGCAAAATATATGTACAGCTTCTCAACATTAATTTTTAAATCCT
>Frequency_2_QualityScore_FFHHHHHJJGIJJJIIIJJJIIIIJJIIJJIJJJJIJJJJJJIJJJJIJJJIJJJJJIEIJJJJJJIIIGFIIGHFHFFFFFF_Mismatch_0_Sense_+_Library_PoolT
AGCATTTGGTAACGTTTTAACAGCATCTGCAAAATATATGTACAGCTTCTCAACATTAATTTTTAAATCCTCGTTATTTCCAT
>Frequency_2_QualityScore_FFGHHHHJJJJJHJJJJJJJJIJIIIIJJIIIIIFGGHHEGGFGGFFFEEEEEEEEEEEDDEEEEEEEEDDDDDDDEDDDDDDCEEEDDCDDED_Mismatch_0_Sense_+_Library_PoolT
ATCCTGGCCGCGTGCCAAAGCACGCAGCATTTGGTAACGTTTTAACAGCATCTGCAAAATATATGTACAGCTTCTCAACATTAATTTTTAAATC
>Frequency_2_QualityScore_FFHHGHHIIIGIJJJJGGGIIHIIJIJIIIIIJJJJJIIGIIJJIJIIHIIIIIJIJIIHIIHIIHHHGGGEEEEDEDEDCDBDDEEEE_Mismatch_0_Sense_+_Library_PoolT
AGCACGCAGCATTTGGTAACGTTTTAACAGCATCTGCAAAATATATGTACAGCTTCTCAACATTAATTTTTAAATCCTCGTTATTTCCA
>Frequency_2_QualityScore_FFHHGGGIJJGIIGIJIJIIIJIIGGHIIGIIIJIHIGIIIJIJIGGGEGGFFEGEFFFEEEEEEEEEDCCDDB@CCCDDDDEDCCCDCCCCDE_Mismatch_0_Sense_+_Library_PoolT
CGTGCCAAAGCACGCAGCATTTGGTAACGTTTTAACAGCATCTGCAAAATATATGTACAGCTTCTCAACATTAATTTTTAAATCCTCGTTATTT
>Frequency_2_QualityScore_FFHHHGHGIJJJIIIJJJJJJIIIJIJJJJJJJJJJJJIJJIIJJJJJJJJJJJJIGIIJIIIHIIIJIHIHGGGHGFFE_Mismatch_0_Sense_+_Library_PoolT
CATTTGGTAACGTTTTAACAGCATCTGCAAAATATATGTACAGCTTCTCAACATTAATTTTTAAATCCTCGTTATTTCCA
>Frequency_1_QualityScore_FFHHHHHJJJJJJJJJJJJJJIJJJJJHIJIJIJJJJJJJJJJIJGJJIJJJJJJJJJJJJJJHHHHHHEFFFFFFEDEEEEDDDDDDBDDEEE_Mismatch_1_Sense_+_Library_PoolT
TGCCAAAGCACGCAGCATTTGTTAACGTTTTAACAGCATCTGCAAAATATATGTACAGCTTCTCAACATTAATTTTTAAATCCTCGTTATTTCC
>Frequency_1_QualityScore_DDDBBFHGEGGBCFGHGDFD@BFHBGHIEDDCDHGFHIHGGEGDBHHGGHDHIJIIIIIJJIJGGEHHICBHHHDDDF_Mismatch_0_Sense_+_Library_PoolT
CATTTGGTAACGTTTTAACAGCATCTGCAAAATATATGTACAGCTTCTCAACATTAATTTTTAAATCCTCGTTATTAC
>Frequency_1_QualityScore_FFHGHHHIJJJJJIJIJJIJIIJJJJJJJJJIGIIJJJJJJJIJJJFIJJJJHHHHHFFFFFEDEDDDDBDDBDDDDDDDDDDDDDDDDDCDDD_Mismatch_2_Sense_+_Library_PoolT
CTCGTGTTCGAATCTACTAATAATTCTCTCAGCGCTGCGCCTTCTGAGCAGAAGGCCTCTTCCTCCCCGCGGAAAGCCCCTTTCTTGCTGGATC
>Frequency_1_QualityScore_FFGHHHHJJFGIJGGIIJJJIGGIJIJJJJJJHIJIJJJJJJIJJHIJIHJJIIJJJIIGIGGGGIGJH@GH=CEHHGFFFFFE_Mismatch_0_Sense_+_Library_PoolT
AGCATTTGGTAACGTTTTAACAGCATCTGCAAAATATATGTACAGCTTCTCAACATTAATTTTAAATCCTCGTTATTTCCATTA
>Frequency_1_QualityScore_FFHHHHHJJJJJJIIIJIJJJJJJGIIJJJIJJJJHJJJJHHHHFFFFFFEEEEEEDCDDCDEEFFFEFDDDDDDDDEDDDDDDDEEEDDDCDE_Mismatch_0_Sense_+_Library_PoolT
AATCCTGGCCGCGTGCCAAAGCACGCAGCATTTGGTAACGTTTTAACAGCATCTGCAAAATATATGTACAGCTTCTCAACATTAATTTTTAAAT
>Frequency_1_QualityScore_DDHHDFHJJIIGDHGGIJIJJIJIGIIJJJIGHGIIGIJJJIIGGIHIIHJJJJICBFHCHGHIGJGIIEHHHEHHFDCBDFEDCDBBDDDDC?_Mismatch_2_Sense_+_Library_PoolT
GCCAAAGCACGTAGCATTTGTTAACGTTTTAACAGCATCTGCAAAATATATGTACAGCTTCTCAACATTAATTTTAAATCCTCGTTATTCCCAC
>Frequency_1_QualityScore_FFHFHHHJIIJJJJHIIJJJJJJIJJJJJJJJJJJIJJJJJJJJJJJJJJJIIJJJJJIIHHGJJJJJJHHHHHHF_Mismatch_0_Sense_+_Library_PoolT
TGGTAACGTTTTAACAGCATCTGCAAAATATATGTACAGCTTCTCAACATTAATTTTTAAATCCTCGTTATTTCCA
>Frequency_1_QualityScore_FFHHFHHIGIEHIJDHGIJJJJGIIJIHIIJJGJJGGIIJJCHIJJIJJHHHGHFFFFB@CACFEEE@DBBDDDCCDDDDCDDDDCDDEDEDDD_Mismatch_2_Sense_+_Library_PoolT
TAATCCTGGCCGCGTGCCAAAGCACGTAGCATTTGTTAACGTTTTAACAGCATCTGCAAAATATATGTACAGCTTCTCAACATTAATTTTAAAT
>Frequency_1_QualityScore_?D<CDBFHGGBHHGG<6FGIIIAFH@@C@7=CCB?DC3@A>@>@ACACC@B?<@(>@@CCCCCBC@CCCCCDCC@ACBBB@>>>9AAC9<?CC_Mismatch_2_Sense_+_Library_PoolT
GGAGAACGAAAACGCGGCTCCGTGGAATTAACCGAAACAATTTTCTTAGGGTTTGATCTTTTGTACTCTAATCCTGGCCGCGTGCCAAAGCAC
>Frequency_1_QualityScore_FFHHHHHJJIJJIJJIJJJJIIIIIIGIIJGIIIJJJJIJJJHIIJGIJJHHHHHHGGFFFFFFEEEEECDEEEDDDACC@CCCD?BBDCDCC@_Mismatch_0_Sense_+_Library_PoolT
GCCAAAGCACGCAGCATTTGGTAACGTTTTAACAGCATCTGCAAAATATATGTACAGCTTCTCAACATTAATTTTTAAATCCTCGTTATTTCAA
>Frequency_1_QualityScore_FEHHHHHIIIJJJJJIJIJJIIIJJJJJJJJIGIJJJJJIJJJIGIJJJIJJJJJJIIHFGIJJIIJDIGEIHG_Mismatch_0_Sense_+_Library_PoolT
GTAACGTTTTAACAGCATCTGCAAAATATATGTACAGCTTCTCAACATTAATTTTTAAATCCTCGTTATTTCCA
>Frequency_1_QualityScore_FFHHHHHJJGIJJJJJJIJJJJGCGGIIHIIJJJJJJJJJJJJJJJJJJIJIIJIIIIGJIIIJHHHHHHFFDFFEFEDCCEEDDDDABBBCEE_Mismatch_0_Sense_+_Library_PoolT
GTGCCAAAGCACGCAGCATTTGGTAACGTTTTAACAGCATCTGCAAAATATATGTACAGCTTCTCAACATTAATTTTTAAATCCTCGTTATTTC
>Frequency_1_QualityScore_FFHHHHHIJJIJJJJGHJJIJJJIIJJJJJJJJJJJIJJJJJGHJJJJHHGHHFFFFFFEEEEDFDEFCCDDDDDDDCDDACDDDDCDEEDEDD_Mismatch_2_Sense_+_Library_PoolT
CTAATCCTGGCCGCGTGCCAAAGCACGTAGCATTTGTTAACGTTTTAACAGCATCTGCAAAATATATGTACAGCTTCTCAACATTAATTTTAAA
>Frequency_1_QualityScore_?<FFFHABGDCEAFH?CDE?FHBG?EG4C?*?FHGIEGBFB40?FHD<8<?@FGGBHGDF@CF=@C_Mismatch_0_Sense_+_Library_PoolT
GCAGCATTTGGTAACGTTTTAACAGCATCTGCAAAATATATGTACAGCTTCTCAACATTAATTTTA
>Frequency_1_QualityScore_FFHFHHHIGHIJIJJIIIJJIIIJJJIJIIJJIGIJJJEGHIJJJIJJHIIJGIJIGIJJIIIIJJJGIGHHHHH_Mismatch_0_Sense_+_Library_PoolT
TGGTAACGTTTTAACAGCATCTGCAAAATATATGTACAGCTTCTCAACATTAATTTTTAAATCCTCGTTATTTCA
>Frequency_1_QualityScore_FFHHHHGJIIIJJJIJJHIJJJJIJJJJJJJJGIGIJJIJJIGHIJIHIIGIJIJIJGIJJGIHGIGGHHJHHHHHEDCFFDDDDEECCDDCDD_Mismatch_2_Sense_+_Library_PoolT
AAAGCACGTAGCATTTGTTAACGTTTTAACAGCATCTGCAAAATATATGTACAGCTTCTCAACATTAATTTTAAATCCTCGTTATTCCCATATC
>Frequency_1_QualityScore_FFHHHHHJJJIIJJIJJJJJJJJJJHIGIJJJIJJJJJJJJJJHJJIIHJJJJIIIJJJJJJJJJJJIHHHHHHHFFFFFFEDCDDDDEECDCB_Mismatch_2_Sense_+_Library_PoolT
CCAAAGCACGTAGCATTTGTTAACGTTTTAACAGCATCTGCAAAATATATGTACAGCTTCTCAACATTAATTTTAAATCCTCGTTATTCCCAAA
>Frequency_1_QualityScore_FFHHHHHJJIGJHIFHIJIJJIIJJIJIJJIIGIIJJJJJJGIIJGGGIIIJIJIHHHHHHFFF_Mismatch_0_Sense_+_Library_PoolT
AGCATTTGGTAACGTTTTAACAGCATCTGCAAAATATATGTACAGCTTCTCAACATTAATTTAT
>Frequency_1_QualityScore_FFGGFHHJJJJJJJJJHGHIIJJJJGHJJJJHIJIJJJIJJJJJJJJJJJJHHHHHHHHFFFFFFEDEEDEEDDDDEEEDFDDEDDDDDADDDC_Mismatch_2_Sense_+_Library_PoolT
CGCGTGCCAAAGCACGTAGCATTTGTTAACGTTTTAACAGCATCTGCAAAATATATGTACAGCTTCTCAACATTAATTTTAAATCCTCGTTATT
>Frequency_1_QualityScore_FDHHFHHIJJJJIIHIEIHDGIIGIGBHIJGHIGHHIIFJIEHIJHCHGFFFFFFEDEEEEDCCDDDDECDDDDFDDDCDCCCDDCDCDDDECE_Mismatch_0_Sense_+_Library_PoolT
TACTCTAATCCTGGCCGCGTGCCAAAGCACGCAGCATTTGGTAACGTTTTAACAGCATCTGCAAAATATATGTACAGCTTCTCAACATTAATTT
>Frequency_1_QualityScore_FFHHHHHJJHIIIJGJJJJJIJJJJIJGJJJGHGGIJJJHIJJHHHFHCCEFFFCEEDECDDDDDDDDDCDDDDDDFEDEEEEEECDDDDDCCD_Mismatch_2_Sense_+_Library_PoolT
ATCTTTTGTACTCTAATCCTGGCCGCGTGCCAAAGCACGTAGCATTTGTTAACGTTTTAACAGCATCTGCAAAATATATGTACAGCTTCTCAAA
>Frequency_1_QualityScore_FFHHHGHIIGIJJCHHIJGIIIIJGIGIGIJJIIIGIJJJJJIIIIJIIIGIJJJIJJJIJGIJJHHHHHHFFFFFDCD?ADEEEDD_Mismatch_0_Sense_+_Library_PoolT
ACGCAGCATTTGGTAACGTTTTAACAGCATCTGCAAAATATATGTACAGCTTCTCAACATTAATTTTTAAATCCTCGTTATTTCCAG
>Frequency_1_QualityScore_FFHHHHHIGIIJJJJJIIJJGHIIGIJJJGIJIJJIJIJJGIJJJJJJGHHHEHFFFFFFEFEEFECEDCCDEDDDDDDCEEEDEDDEDDDDDB_Mismatch_2_Sense_+_Library_PoolT
TGGCCGCGTGCCAAAGCACGTAGCATTTGTTAACGTTTTAACAGCATCTGCAAAATATATGTACAGCTTCTCAACATTAATTTTAAATCCTCGT
>Frequency_1_QualityScore_FFHHHHHIIIEFHJIGEHIGJIIFJJGGHHGGGGIJJIJJIJJJIIIJIIJJGIJJJJJJI@@FGGIJIIHHGHHHF_Mismatch_0_Sense_+_Library_PoolT
TTTGGTAACGTTTTAACAGCATCTGCAAAATATATGTACAGCTTCTCAACATTAATTTTTAAATCCTCGTTATTTCA
>Frequency_1_QualityScore_FFHHHHHJJJJJJJJJJJJJJJJJJJJJJJIIJJJJ*?FGIJJJJJJJIJIIIJJJJJJIIJJHIIJJJHHHH_Mismatch_0_Sense_+_Library_PoolT
AACGTTTTAACAGCATCTGCAAAATATATGTACAGCTTCTCAACATTAATTTTTAAATCCTCGTTATTTCCAT
>Frequency_1_QualityScore_??FHHFHIHEGIGG+AEEE>E>GEDGHGHHBBBGHDDDF>BH<D>FGGEHA8@7;@7=@C@AACEE3?@DDD@CCA>;@@ACC?BB?2>CDDEC_Mismatch_1_Sense_+_Library_PoolT
CCAAAGCACGCAGCCTTTGGTAACGTTTTAACAGCATCTGCAAAATATATGTACATCTTCTCAACATTAATTTTTAAATCCTCGTTATTTCCAA
>Frequency_1_QualityScore_FFHHHHHJJJJJJIJJHJIJGIJIIJJJHIJJJJIJJHHIJJJIJJHHGHHFFFFFEEEEEEDDDFEFFEEEEECDDDDDEDDDDDDCDDDDDD_Mismatch_2_Sense_+_Library_PoolT
TCTAATCCTGGCCGCGTGCCAAAGCACGTAGCATTTGTTAACGTTTTAACAGCATCTGCAAAATATATGTACAGCTTCTCAACATTAATTTTAA
>Frequency_1_QualityScore_FFHHHHHJJJJJJJJGIJJJJJJJJJIJJJJJJJJJJJIJIJIIJJJJJJJJJJJJJJJJJJIJHHHHHHFFFDFFDEDCDBDDEEE_Mismatch_0_Sense_+_Library_PoolT
GCACGCAGCATTTGGTAACGTTTTAACAGCATCTGCAAAATATATGTACAGCTTCTCAACATTAATTTTTAAATCCTCGTTATTTCA
>Frequency_1_QualityScore_FFHHHHHJJJJJJHJIJJJIJJIJJJJJJJIJJJJJIIIGIJIJDIJJJJJJJJJJJJJJJJIJJJJHGCEEFFFEEEEE_Mismatch_1_Sense_+_Library_PoolT
GCATTTGTTAACGTTTTAACAGCATCTGCAAAATATATGTACAGCTTCTCAACATTAATTTTAAATCCTCGTTATTCCCA
>Frequency_1_QualityScore_FADAAF8CFGG@GIGHBFDDCGD9BFEEDHGIECFCGHGGGIHI@GHIHHE==)77?;??A?@>A;@CCC>>>C@C@>>@CCA>_Mismatch_2_Sense_+_Library_PoolT
GGCCGCGTGCCAAAGCACGTAGCATTTGTTAACGTTTTAACAGCATCTGCAAAATATATGTACAGCTTCTCAACATTAATTTTA
>Frequency_1_QualityScore_EEHHBDHEGEGHHIJEICBHGIGJIJJIIJJJGIIGHIIIIGIJEGIJJJJJIIIGHIIJJJIIJCHGCDCHHHFHHF_Mismatch_0_Sense_+_Library_PoolT
TTGGTAACGTTTTAACAGCATCTGCAAAATATATGTACAGCTTCTCAACATTAATTTTTAAATCCTCGTTATTTCCAT
>Frequency_1_QualityScore_DDHFHHHGIJJHHIJJJIHJJJJJEHJJGGIGIJIJIIEGHIDGGGGHGHIIIIGIGHGIICE==@DGEBHHEEEEHFF_Mismatch_0_Sense_+_Library_PoolT
ATTTGGTAACGTTTTAACAGCATCTGCAAAATATATGTACAGCTTCTCAACATTAATTTTTAAATCCTCGTTATTTTCA
>Frequency_1_QualityScore_FF?DFHDIIFHGHIIIGIJJG9DFGID?DGFFGHIJBGIIJJJIJJJGHHHHFCEFFFFEDFFEFEEDDDCDDDC_Mismatch_2_Sense_+_Library_PoolT
CTGGCCGCGTGCCAAAGCACGTAGCATTTGTTAACGTTTTAACAGCATCTGCAAAATATATGTACAGCTTCTCGA
>Frequency_1_QualityScore_FFHHHHFJJJJJHIJJJIJJJJGHIJIJJJJJJJJJJJJJJJJJJIIJJJJJJJJJJHHHHGHFFFFFFEDEEEEDDDBDDEEED_Mismatch_0_Sense_+_Library_PoolT
CGCAGCATTTGGTAACGTTTTAACAGCATCTGCAAAATATATGTACAGCTTCTCAACATTAATTTTTAAATCCTCGTTATTTCCA
>Frequency_1_QualityScore_FFHHHHGJJIGIJGIIIJJGGGGHGGIIJJHEGEHIGGGIGCFHGGHIJJJJGGG@CHIJGEHHFHFFB?CDEECCAACCCCDBDD?CDEDDCC_Mismatch_0_Sense_+_Library_PoolT
CAAAGCACGCAGCATTTGGTAACGTTTTAACAGCATCTGCAAAATATATGTACAGCTTCTCAACATTAATTTTTAAATCCTCGTTATTTCCACA
>Frequency_1_QualityScore_FFHHHDFIJGGIJJJGIIHIJJJIHIIJJGGGIIIIIJJJJIJJJFJIJJGIEHHIJGJJJJGHIIHEE?EHHFFEFFFEECDDD_Mismatch_2_Sense_+_Library_PoolT
CAAAGCACGTAGCATTTGTTAACGTTTTAACAGCATCTGCAAAATATATGTACAGCTTCTCAACATTAATTTTAAATCCTCGTCA
>Frequency_1_QualityScore_FFHHHHHJJJHHJJGIIJJJJJJJJJGIJJJIJJJJJJJJJJJJJIHGHFFFFFEEDDDDDDDDDEDDDCDBCDDDDDDDDDDDDDDDDC_Mismatch_0_Sense_+_Library_PoolT
AATTTTCTTGAGGGTTTGATCTTTTGTACTCTAATCCTGGCCGCGTGCCAAAGCACGCAGCATTTGGTAACGTTTTAACAAGCATCTGCA
>Frequency_1_QualityScore_FFHHHHHIIIJJIIJJJJJFHIIJIIJJJIHJIJJIIJJJJJIJIJJJJJJIJIJJIJJIHHHHGHFFFCFFFEDEEEEDDDDBDDDDEFD_Mismatch_0_Sense_+_Library_PoolT
CAAAGCACGCAGCATTTGGTAACGTTTTAACAGCATCTGCAAAATATATGTACAGCTTCTCAACATTAATTTTTAAATCCTCGTTATTTCA
>Frequency_1_QualityScore_FFGHGFHJGGDBHHHHIGIJGGCFCEEGIGCGEEDEDDDEHHFFECBFFECACEDDDCDDCCACCCDCCCDD@CCCCCDDCDDCACDEEDA?AC_Mismatch_2_Sense_+_Library_PoolT
AAACCCTGGCCGCGTGCCAAAGCACGCAGCATTTGGTAACGTTTTAACAGCATCTGCAAAATATATGTACAGCTTCTCAACATTAATTTTTAAA
>Frequency_1_QualityScore_FFGGGHHJJIIGGIJJJHHJJJHJJJJJIJJJJIJJJJIIJJJJJJIIJJJIJJJJJIJGHEFEFFDFDDEECCEECDDDDBB@DDDD>_Mismatch_0_Sense_+_Library_PoolT
AAGCACGCAGCATTTGGTAACGTTTTAACAGCATCTGCAAAATATATGTACAGCTTCTCAACATTAATTTTTAAATCCTCGTTATTGCA
>Frequency_1_QualityScore_FFHHHHHJJIJJJJJJFHJJJIIJJJJIJJJJJJJJJJJJJJJJJJJJJJJJJJJJJJJJJJJJHHHHHEHFFFFFFEEDDDDDDEFEDDD_Mismatch_0_Sense_+_Library_PoolT
AGCACGCAGCATTTGGTAACGTTTTAACAGCATCTGCAAAATATATGTACAGCTTCTCAACATTAATTTTTAAATCCTCGTTATTTCCGTA
>Frequency_1_QualityScore_FFDFHHHIJJJJJJJJJJJJJJJJJJJJJJJJJJJJJJIJJJJJIIJJJJJIJJJJJJIJJJJJJJIJIEHHHHG_Mismatch_1_Sense_+_Library_PoolT
GGTAACGTTTTAACAGCATCTTCAAAATATATGTACAGCTTCTCAACATTAATTTTTAAATCCTCGTTATTTCCA
>Frequency_1_QualityScore_DFHFFHDIIHHGGIGIIJJCHGDHGIJIJJICGHIJIGHIJJJJJGGIJIIIJJJFIJGIIJIIGHCFDGCHHHHGFFEFFF_Mismatch_0_Sense_+_Library_PoolT
AGCATTTGGTAACGTTTTAACAGCATCTGCAAAATATATGTACAGCTTCTCAACATTAATTTTTAAATCCTCGTTATTTCTA
>Frequency_1_QualityScore_F:FHHHHJJJEGEHIHHHJEHCGHIJIIJIJJIIIJJJJJIIIJIIIJIGIJJJJIIIGFHFEHHHCCEDEBCD=ABDDCDDCC_Mismatch_1_Sense_+_Library_PoolT
CGGCATTTGGTAACGTTTTAACAGCATCTGCAAAATATATGTACAGCTTCTCAACATTAATTTTTAAATCCTCGTTATTTCCAT
>Frequency_1_QualityScore_FFHHHHHJJJGHIJJHIJJJJIJJJJJJJJJIJJJJJJJJJIJJJJJJJJJJJJJJJJJIJJJJJJIJJIHHHHHFFFFEFEEE_Mismatch_0_Sense_+_Library_PoolT
CAGCATTTGGTAACGTTTTAACAGCATCTGCAAAATATATGTACAGCTTCTCAACATTAATTTTTAAATCCTCGTTATTTCCAT
>Frequency_1_QualityScore_DEDHFFFIADEGACGHIIIFGFECHCDDHHIIEGIIIIIIIIBFADHIDIGGHIIIIGIIIGGHEHHGHFEDFFFFC>AAEE>@BBBACCDDDC_Mismatch_0_Sense_+_Library_PoolT
CCAAAGCACGCAGCATTTGGTAACGTTTTAACAGCATCTGCAAAATATATGTACATCTTCTCAACATTAATTTTTAAATCCTCGTTATTTCCAA
>Frequency_1_QualityScore_EECDDFCEBEFFEGGGADHIIGGBEIFCA<FCCEG=F>GHCCEHFECEEDFFFE@AEEDEDDCD;BC:;5::@ACCCCDDC@:A@C@_Mismatch_0_Sense_+_Library_PoolT
CTGGCCGCGTGCCAAAGCACGCAGCATTTGGTAACGTTTTAACAGCATCTGCAAAATATATGTACAGCTTCTCAACATTAATTTTTA
>Frequency_1_QualityScore_DDFDHHFIII>;CEHGA<AEEHEHIIIIGGE>FGGIGGG@FHIII@FC=FGHCHGEFHGGGGGGEHEHCEHEEE?B@CCC>?@BBCEDD_Mismatch_0_Sense_+_Library_PoolT
AAGCACGCAGCATTTGGTAACGTTTTAACAGCATCTGCAAAATATATGTACAGCTTCTCAACATTAATTTTTAAATCCTCGTTATTTCA
>Frequency_1_QualityScore_FFHFHFHHFDHEHAFHGHHGGICFHICIHFAGHIGIJJJGCHIJJIIEII@GIEGEIIGIJG@FGIHHEE_Mismatch_0_Sense_+_Library_PoolT
ACGTTTTAACAGCATCTGCAAAATATATGTACAGCTTCTCAACATTAATTTTTAAATCCTCGTTATTTCA
>Frequency_1_QualityScore_FFHHHHHIJIIJJIJIJIGIIJJJIGIIJJJHHIJJHIIJJGGHHHHFFFFFFCCCCCEDFEFEEEEDDCCDDEDCDDDDDEEEDDDCCCDDCD_Mismatch_0_Sense_+_Library_PoolT
CTGGCCGCGTGCCAAAGCACGCAGCATTTGGTAACGTTTTAACAGCATCTGCAAAATATATGTACAGCTTCTCAACATTAATTTTTAAATCCTC
